# Supplementary material for: Coordinated Cell Type–Specific Epigenetic Remodeling in Prefrontal Cortex Begins before Birth and Continues into Early Adulthood
Source: PLoS Genet. 2013 Apr 11;9(4):e1003433. doi: 10.1371/journal.pgen.1003433 (PMC3623761; doi:10.1371/journal.pgen.1003433)
Supplement: Table S1 — The up (A) and down (B) H3K4me3 peaks. Numbers of TSS-proximal peaks and genes are different as several peaks can be located near the same gene and vice versa. (XLSX) [file pgen.1003433.s006.xlsx]

## Sheet: a) UP NeuN+ peaks
Peak Coordinates	Length	TSSGenomicPosition	NearestTSS	DistanceToTSS	Proximal/Distal	AveragePrenatal	AverageInfant	AverageOld	LogRatio	Ttest
chr1:110198190-110199797	1607	110198697	GSTM4	0	Proximal	0.0171123	0.0248693	0.0391153	-1.14718	4.87054e-06
chr1:110452725-110454687	1962	110453232	CSF1	0	Proximal	0.00502097	0.0109448	0.0117716	-1.08487	0.00484515
chr1:154377344-154379306	1962	154377668	IL6R	0	Proximal	0.00634518	0.00944907	0.0196149	-1.48882	4.04949e-14
chr1:156610834-156614446	3612	156611739	BCAN	0	Proximal	0.006783	0.0105563	0.0200179	-1.43322	2.30137e-10
chr1:15735487-15740224	4737	15736390	EFHD2	0	Proximal	0.0103127	0.018624	0.0256258	-1.23488	4.30319e-17
chr1:15910821-15911935	1114	15911605	AGMAT	0	Proximal	0.00438692	0.00816776	0.0135847	-1.43692	2.73412e-06
chr1:160050725-160054907	4182	160051359	KCNJ9	0	Proximal	0.0135269	0.02528	0.0283029	-1.01232	0.0157378
chr1:163038183-163042574	4391	163039043	RGS4	0	Proximal	0.00435515	0.014066	0.0219664	-2.10052	3.56009e-09
chr1:170632847-170634636	1789	170633312	PRRX1	0	Proximal	0.00591202	0.00915394	0.0178481	-1.44724	0.0305148
chr1:182557419-182558811	1392	182558394	RNASEL	0	Proximal	0.00735335	0.0130697	0.0185234	-1.22478	0.00174687
chr1:1949868-1955083	5215	1950767	GABRD	0	Proximal	0.00587464	0.0121955	0.0205032	-1.64519	2.5387e-05
chr1:20511942-20514172	2230	20512577	UBXN10	0	Proximal	0.00460917	0.00623655	0.012848	-1.30382	1.12456e-07
chr1:205473272-205475524	2252	205473683	CDK18	0	Proximal	0.00486749	0.0083208	0.0109534	-1.0266	0.00368277
chr1:206679979-206683372	3393	206680878	RASSF5	0	Proximal	0.00955955	0.0214359	0.036207	-1.81703	4.23125e-14
chr1:207988655-207997915	9260	207991723	LOC148696	0	Proximal	0.0015174	0.0118821	0.0338505	-3.79118	2.93099e-20
chr1:211302083-211308071	5988	211307457	KCNH1	0	Proximal	0.00895554	0.0201637	0.0228538	-1.26065	0.000219529
chr1:233748911-233754104	5193	233749749	KCNK1	0	Proximal	0.0132262	0.0277671	0.0388446	-1.48583	2.08299e-07
chr1:24513148-24514677	1529	24513751	IL28RA	0	Proximal	0.00646433	0.0115367	0.0152724	-1.12434	0.000522585
chr1:26347153-26352763	5610	26348270	EXTL1	0	Proximal	0.0116472	0.0194287	0.0319678	-1.38224	9.52835e-06
chr1:29138172-29141673	3501	29138653	OPRD1	0	Proximal	0.00878796	0.0126343	0.0240134	-1.35362	0.000159879
chr1:29213156-29215126	1970	29213602	EPB41	0	Proximal	0.00645034	0.0144901	0.0243471	-1.76644	6.17236e-09
chr1:6444941-6446473	1532	6445883	ACOT7	0	Proximal	0.00476717	0.00948401	0.0125603	-1.23345	7.85256e-05
chr1:6554673-6558518	3845	6557484	PLEKHG5	0	Proximal	0.00723708	0.0121382	0.0251958	-1.66913	5.43717e-12
chr1:78353804-78355155	1351	78354199	NEXN	0	Proximal	0.00740606	0.0129634	0.018372	-1.20447	0.000714525
chr1:86619965-86623073	3108	86622121	COL24A1	0	Proximal	0.00711917	0.0105793	0.0168262	-1.13459	0.00331585
chr1:948371-949809	1438	948846	ISG15	0	Proximal	0.0061039	0.0189657	0.0138044	-1.05935	4.64805e-05
chr10:105210139-105212880	2741	105212162	CALHM2	0	Proximal	0.00951402	0.0175386	0.0277495	-1.45122	6.06397e-05
chr10:106034252-106035988	1736	106034886	GSTO2	0	Proximal	0.00557857	0.0127656	0.0197266	-1.65564	0.00313082
chr10:115802391-115808760	6369	115803805	ADRB1	0	Proximal	0.010375	0.0198842	0.0222523	-1.0315	0.00778278
chr10:134972781-134976144	3363	134973970	KNDC1	0	Proximal	0.0178386	0.0245238	0.037896	-1.04593	5.90654e-14
chr10:6018550-6020494	1944	6019574	IL15RA	0	Proximal	0.00498751	0.0096826	0.0197771	-1.79497	3.53466e-11
chr10:62146967-62150396	3429	62149488	ANK3	0	Proximal	0.00663256	0.00981031	0.0200811	-1.46571	0.0014332
chr10:81962857-81965972	3115	81965328	ANXA11	0	Proximal	0.0048181	0.010876	0.0224121	-2.00864	0.000155822
chr10:88717814-88720739	2925	88718287	SNCG	0	Proximal	0.00303338	0.00440846	0.0134414	-1.84015	1.95068e-07
chr10:90749941-90752037	2096	90751147	ACTA2	0	Proximal	0.0106036	0.0198639	0.0240404	-1.10969	0.00213153
chr10:91151836-91154162	2326	91152321	IFIT1	0	Proximal	0.00134386	0.00667717	0.0128533	-2.56327	3.7977e-16
chr10:95325906-95328724	2818	95326421	GPR120	0	Proximal	0.00603473	0.0123234	0.0207936	-1.63134	7.14289e-10
chr11:10325945-10328673	2728	10326641	ADM	0	Proximal	0.00607396	0.0133701	0.0134499	-1.03047	3.18402e-13
chr11:10471437-10473670	2233	10472223	AMPD3	0	Proximal	0.00439773	0.01047	0.0214898	-2.05885	1.2416e-06
chr11:113184742-113186198	1456	113185250	TTC12	0	Proximal	0.0076217	0.0112179	0.0212608	-1.36846	3.99528e-08
chr11:119039057-119040551	1494	119039439	NLRX1	0	Proximal	0.0134797	0.0213293	0.0306338	-1.12744	5.78053e-05
chr11:119231610-119236531	4921	119234892	USP2	0	Proximal	0.0109687	0.0274309	0.034772	-1.57957	7.24628e-07
chr11:123395633-123399033	3400	123396527	GRAMD1B	0	Proximal	0.0118045	0.0169331	0.0272475	-1.14147	0.00105718
chr11:128891679-128894386	2707	128894088	ARHGAP32	0	Proximal	0.000717262	0.00662291	0.0123477	-2.95841	4.96867e-15
chr11:133819832-133827861	8029	133826880	IGSF9B	0	Proximal	0.0122932	0.0169034	0.0264106	-1.04405	1.89249e-05
chr11:35546647-35548153	1506	35547176	PAMR1	0	Proximal	0.00201753	0.00617943	0.0136867	-2.28307	2.34198e-13
chr11:46368266-46374850	6584	46368955	DGKZ	0	Proximal	0.01173	0.0197967	0.0256769	-1.06736	1.48304e-09
chr11:46382489-46385978	3489	46383144	DGKZ	0	Proximal	0.00159385	0.00413466	0.0139176	-2.52385	4.55712e-11
chr11:57281471-57283899	2428	57283192	SLC43A1	0	Proximal	0.00541022	0.0103011	0.0176095	-1.53759	1.33208e-06
chr11:66789566-66792646	3080	66790189	SYT12	0	Proximal	0.00900726	0.0153322	0.0287656	-1.5726	1.93922e-12
chr11:67070176-67072500	2324	67070918	SSH3	0	Proximal	0.00985527	0.011762	0.0217091	-1.06487	1.13955e-07
chr11:70503157-70509360	6203	70507923	SHANK2	0	Proximal	0.00842566	0.0164483	0.0261468	-1.52612	3.64263e-06
chr11:8679193-8680812	1619	8680383	TRIM66	0	Proximal	0.00446494	0.00651947	0.0112646	-1.16622	0.000702905
chr12:108522345-108527737	5392	108523510	WSCD2	0	Proximal	0.014295	0.0253264	0.0312625	-1.0768	0.00601202
chr12:113375772-113376833	1061	113376248	OAS3	0	Proximal	0.00844676	0.0162722	0.0179893	-1.00729	0.00131072
chr12:117316049-117320114	4065	117319232	HRK	0	Proximal	0.00665282	0.0138887	0.0208532	-1.51378	3.43303e-09
chr12:117534605-117537775	3170	117537251	TESC	0	Proximal	0.00709975	0.0109877	0.0210268	-1.44331	3.30373e-07
chr12:119616214-119620130	3916	119616594	HSPB8	0	Proximal	0.00165149	0.00389805	0.0170425	-2.76652	6.33571e-15
chr12:120031107-120033394	2287	120031263	TMEM233	0	Proximal	0.00759476	0.0105799	0.0168398	-1.05357	0.000675991
chr12:121077320-121082546	5226	121078421	CABP1	0	Proximal	0.0118786	0.0227363	0.0306106	-1.29543	0.000241895
chr12:121086700-121090146	3446	121088370	CABP1	0	Proximal	0.00221856	0.00367159	0.0114971	-1.95711	2.10666e-09
chr12:121570300-121571967	1667	121570621	P2RX7	0	Proximal	0.00952922	0.0190995	0.0213547	-1.08618	0.00256449
chr12:128750818-128754281	3463	128751947	TMEM132C	0	Proximal	0.00703654	0.0107677	0.0160649	-1.08639	6.6489e-07
chr12:132902912-132907900	4988	132905905	GALNT9	0	Proximal	0.00629319	0.0141641	0.0351955	-2.31119	9.88541e-15
chr12:52399554-52404518	4964	52400747	GRASP	0	Proximal	0.00548991	0.0137186	0.0226797	-1.86738	3.43943e-18
chr12:52443818-52448746	4928	52445190	NR4A1	0	Proximal	0.00683741	0.0164186	0.0209643	-1.48671	2.21826e-09
chr12:6449420-6451649	2229	6451283	TNFRSF1A	0	Proximal	0.0031829	0.00484193	0.0151036	-1.94481	2.53906e-11
chr12:75723320-75724414	1094	75723836	CAPS2	0	Proximal	0.0185236	0.0310742	0.0392833	-1.04496	1.5724e-06
chr13:36427041-36430221	3180	36429998	DCLK1	0	Proximal	0.00357158	0.0076229	0.0110617	-1.39967	0.00165085
chr13:37247409-37250609	3200	37248048	C13orf36	0	Proximal	0.0172276	0.0373111	0.0372607	-1.06974	0.00965722
chr13:47465609-47472830	7221	47471169	HTR2A	0	Proximal	0.0108784	0.0157725	0.0239518	-1.0708	0.0031917
chr14:102974570-102976884	2314	102976128	ANKRD9	0	Proximal	0.00934586	0.0161357	0.0222292	-1.16689	0.001949
chr14:24630269-24631828	1559	24630421	IRF9	0	Proximal	0.00481843	0.0176359	0.0151092	-1.46918	8.11806e-05
chr14:61187717-61191356	3639	61190852	SIX4	0	Proximal	0.00916617	0.0154607	0.0287567	-1.54944	8.1404e-09
chr14:94639722-94643106	3384	94640648	PPP4R4	0	Proximal	0.0130152	0.0283396	0.0310008	-1.19112	8.1533e-05
chr15:41785151-41789503	4352	41786121	ITPKA	0	Proximal	0.00754316	0.0212625	0.031001	-1.90528	2.2098e-17
chr15:79574205-79577279	3074	79575145	ANKRD34C	0	Proximal	0.0166765	0.0340402	0.0365852	-1.08833	0.00254888
chr15:81071062-81074329	3267	81071711	KIAA1199	0	Proximal	0.00636624	0.0243623	0.0394166	-2.45595	1.74501e-16
chr15:83236984-83241438	4454	83240573	CPEB1	0	Proximal	0.00838794	0.0177977	0.0273884	-1.59642	3.70526e-05
chr16:1382858-1387160	4302	1386197	BAIAP3	0	Proximal	0.00403572	0.00702466	0.0146769	-1.63837	1.24549e-09
chr16:2197823-2200553	2730	2198650	RAB26	0	Proximal	0.00980141	0.0170473	0.0234372	-1.17786	9.93957e-13
chr16:4985548-4987767	2219	4987136	PPL	0	Proximal	0.00600607	0.0120605	0.0202561	-1.6012	2.14557e-05
chr16:5007239-5011117	3878	5008317	SEC14L5	0	Proximal	0.0120928	0.0170898	0.0368182	-1.5303	1.63405e-17
chr16:57405772-57409473	3701	57406413	CX3CL1	0	Proximal	0.0314597	0.0670468	0.0649206	-1.02208	0.00682158
chr16:57661747-57665574	3827	57662418	GPR56	0	Proximal	0.00192314	0.00382742	0.0125376	-2.21138	4.20184e-12
chr16:66877817-66880603	2786	66878840	CA7	0	Proximal	0.0063494	0.019255	0.0334705	-2.22966	1.00079e-19
chr17:16318483-16320152	1669	16318855	TRPV2	0	Proximal	0.00716534	0.00925976	0.0171423	-1.15177	3.2568e-07
chr17:1664862-1667306	2444	1665258	SERPINF1	0	Proximal	0.0042049	0.0181684	0.0236122	-2.24143	8.35343e-05
chr17:17396623-17400783	4160	17399709	RASD1	0	Proximal	0.0159748	0.0226981	0.0372433	-1.17181	2.7876e-07
chr17:19436513-19438079	1566	19437166	SLC47A1	0	Proximal	0.00550208	0.0135281	0.0176309	-1.51872	1.05009e-06
chr17:26939876-26941451	1575	26941211	SGK494	0	Proximal	0.00121682	0.0116838	0.0142273	-2.7801	4.03339e-14
chr17:2698804-2701473	2669	2699731	RAP1GAP2	0	Proximal	0.00186342	0.00263525	0.0109254	-2.05822	3.45721e-08
chr17:36827988-36831627	3639	36831187	C17orf96	0	Proximal	0.00847654	0.0142015	0.0194281	-1.10812	7.31437e-07
chr17:37380106-37382781	2675	37382040	STAC2	0	Proximal	0.00827149	0.013886	0.0235466	-1.40465	4.89729e-07
chr17:38473944-38476801	2857	38474472	RARA	0	Proximal	0.00606893	0.00964474	0.0132919	-1.01564	6.74154e-09
chr17:39889446-39891646	2200	39890898	HAP1	0	Proximal	0.00436182	0.00973829	0.0113486	-1.20355	0.00312967
chr17:58226925-58228971	2046	58227301	CA4	0	Proximal	0.00264159	0.00605453	0.0204433	-2.55789	1.69712e-14
chr17:72666705-72669123	2418	72667255	RAB37	0	Proximal	0.00961878	0.0116372	0.0244247	-1.25961	1.27056e-05
chr17:72888289-72890379	2090	72889705	FADS6	0	Proximal	0.0131446	0.0158429	0.0304108	-1.15101	2.08272e-08
chr17:75315136-75317586	2450	75315596	SEPT9	0	Proximal	0.00384891	0.00947173	0.0222058	-2.25875	1.08415e-10
chr17:75368501-75371457	2956	75369271	SEPT9	0	Proximal	0.0160734	0.0211826	0.036872	-1.14938	0.00061136
chr17:78444209-78452722	8513	78450404	NPTX1	0	Proximal	0.0137491	0.0216503	0.0292958	-1.03849	0.000355857
chr18:14747126-14749045	1919	14748238	ANKRD30B	0	Proximal	0.0020131	0.00673862	0.0190847	-2.73678	3.95403e-12
chr18:44333567-44338455	4888	44337039	ST8SIA5	0	Proximal	0.0184115	0.0281009	0.043076	-1.18308	0.000463955
chr18:55862173-55865445	3272	55862636	NEDD4L	0	Proximal	0.00779863	0.0144754	0.0188338	-1.17261	6.7841e-06
chr19:1131203-1132730	1527	1132273	SBNO2	0	Proximal	0.00298587	0.00361907	0.0126205	-1.77281	5.09926e-06
chr19:18117839-18121643	3804	18118976	ARRDC2	0	Proximal	0.00542528	0.00746633	0.0144612	-1.26682	4.24161e-07
chr19:18208392-18211087	2695	18208602	MAST3	0	Proximal	0.00188943	0.0265717	0.0466542	-4.04374	2.20261e-23
chr19:18284231-18285413	1182	18284578	IFI30	0	Proximal	0.00331108	0.00647944	0.010758	-1.44752	2.2435e-06
chr19:19371620-19374370	2750	19373596	HAPLN4	0	Proximal	0.00538416	0.00676352	0.0154269	-1.36349	1.53305e-07
chr19:19639468-19642060	2592	19639669	YJEFN3	0	Proximal	0.00995528	0.0185302	0.0269451	-1.35097	8.58663e-07
chr19:2474565-2479179	4614	2476122	GADD45B	0	Proximal	0.00707146	0.0120129	0.027583	-1.82426	8.08851e-14
chr19:2700561-2703315	2754	2702746	GNG7	0	Proximal	0.00724178	0.0173724	0.0198373	-1.33814	6.97233e-05
chr19:3365522-3370523	5001	3366572	NFIC	0	Proximal	0.00324739	0.00670456	0.0124671	-1.66479	1.15561e-10
chr19:35520602-35525115	4513	35521591	SCN1B	0	Proximal	0.00687833	0.0105271	0.0164441	-1.14678	1.49127e-06
chr19:35629734-35632223	2489	35630391	FXYD1	0	Proximal	0.00853665	0.011898	0.0188646	-1.05865	0.00277848
chr19:36000176-36001742	1566	36001412	DMKN	0	Proximal	0.00179764	0.00309406	0.0129126	-2.31411	1.66253e-08
chr19:36641926-36644023	2097	36643771	COX7A1	0	Proximal	0.00770486	0.0145693	0.0168985	-1.03995	0.00746101
chr19:41933469-41934745	1276	41934635	B3GNT8	0	Proximal	0.00268686	0.00303355	0.01079	-1.6771	1.60898e-06
chr19:45995757-45997015	1258	45996474	RTN2	0	Proximal	0.00799442	0.0120784	0.0173496	-1.02865	7.40521e-05
chr19:48216378-48217575	1197	48216600	EHD2	0	Proximal	0.00109558	0.00938817	0.0152385	-2.954	2.77026e-15
chr19:50706266-50707755	1489	50706884	MYH14	0	Proximal	0.00256595	0.00486824	0.010817	-1.72851	1.42716e-09
chr19:51016242-51018573	2331	51017142	ASPDH	0	Proximal	0.0148901	0.0338308	0.0476912	-1.61553	1.25419e-05
chr19:7980265-7986972	6707	7985193	SNAPC2	0	Proximal	0.00992354	0.0193464	0.0284838	-1.43248	1.14756e-11
chr2:10218150-10221275	3125	10220538	CYS1	0	Proximal	0.00388987	0.00863949	0.0137663	-1.59444	5.58752e-09
chr2:11269589-11274863	5274	11273178	C2orf50	0	Proximal	0.00355706	0.00549958	0.0148062	-1.79432	4.37637e-06
chr2:113189193-113191252	2059	113191107	RGPD5	0	Proximal	0.00448099	0.00692413	0.0110512	-1.13667	0.00282777
chr2:152827515-152830795	3280	152830485	CACNB4	0	Proximal	0.00840396	0.0134788	0.0185521	-1.05598	0.00169909
chr2:163174304-163175693	1389	163175039	IFIH1	0	Proximal	0.00333369	0.00775287	0.0113315	-1.50868	1.35784e-07
chr2:192014861-192016329	1468	192015925	STAT4	0	Proximal	0.0129657	0.0159457	0.0290328	-1.10465	0.000463082
chr2:220116172-220119698	3526	220117964	TUBA4B	0	Proximal	0.0106856	0.0416206	0.0543718	-2.24443	0.000381051
chr2:223535861-223537288	1427	223536456	MOGAT1	0	Proximal	0.00468091	0.0109407	0.012492	-1.24791	0.000193952
chr2:238767490-238769734	2244	238768186	RAMP1	0	Proximal	0.00401854	0.00743077	0.0142335	-1.60191	9.70301e-06
chr2:33700750-33701928	1178	33701320	RASGRP3	0	Proximal	0.0029073	0.00751416	0.0101503	-1.51284	6.02289e-09
chr2:65592004-65594113	2109	65593931	SPRED2	0	Proximal	0.000486342	0.00297275	0.010942	-3.00621	6.93258e-13
chr2:95961986-95966233	4247	95963071	KCNIP3	0	Proximal	0.0100896	0.0204122	0.0232344	-1.12785	0.00148264
chr2:99548509-99554020	5511	99552684	C2orf55	0	Proximal	0.00843695	0.0150388	0.0207702	-1.20596	7.56396e-06
chr20:11898355-11902551	4196	11898564	BTBD3	0	Proximal	0.00229792	0.00912998	0.0123722	-2.0196	7.87689e-05
chr20:1293257-1294523	1266	1294317	SDCBP2	0	Proximal	0.00865724	0.0147635	0.0195371	-1.08855	8.1223e-12
chr20:43728190-43730133	1943	43729753	KCNS1	0	Proximal	0.0017331	0.00186988	0.0146493	-2.51749	1.02643e-09
chr20:48806468-48811120	4652	48807375	CEBPB	0	Proximal	0.0184244	0.0267066	0.0382545	-1.01499	5.17577e-09
chr20:51588304-51592492	4188	51588945	TSHZ2	0	Proximal	0.00654532	0.0122919	0.014268	-1.01686	1.14662e-12
chr20:57581056-57582798	1742	57582309	CTSZ	0	Proximal	0.00336888	0.00444685	0.0106925	-1.42024	1.1209e-05
chr21:42797594-42799279	1685	42798102	MX1	0	Proximal	0.00544907	0.0103096	0.0140812	-1.22559	0.00665447
chr21:47401617-47403396	1779	47401662	COL6A1	0	Proximal	0.00584148	0.00417416	0.0131363	-1.04703	0.000858314
chr22:18592742-18595100	2358	18593452	TUBA8	0	Proximal	0.0134446	0.0220688	0.0378491	-1.42735	1.04519e-15
chr22:21318817-21320321	1504	21319417	AIFM3	0	Proximal	0.00316328	0.00509222	0.0108388	-1.50773	4.02849e-07
chr22:36632583-36636187	3604	36635689	APOL2	0	Proximal	0.00101006	0.00257954	0.0190711	-3.31981	5.79945e-12
chr22:38035098-38037074	1976	38035683	SH3BP1	0	Proximal	0.00154571	0.00616327	0.0148682	-2.64	9.90991e-13
chr22:41074646-41077519	2873	41075181	MCHR1	0	Proximal	0.00704886	0.0182106	0.0352203	-2.16994	2.51499e-07
chr22:41762472-41765969	3497	41763391	TEF	0	Proximal	0.00788607	0.0235718	0.0286462	-1.73823	0.00029308
chr22:44286623-44288420	1797	44287893	PNPLA5	0	Proximal	0.00488323	0.00973623	0.0145624	-1.40339	8.14798e-10
chr22:45603935-45609432	5497	45608347	C22orf9	0	Proximal	0.00268921	0.00633752	0.0200355	-2.51144	9.28193e-13
chr22:48026359-48029510	3151	48027318	FLJ46257	0	Proximal	0.00103788	0.000964733	0.0177734	-3.20355	1.73941e-13
chr3:11195541-11199589	4048	11196213	HRH1	0	Proximal	0.00692486	0.0121599	0.0166507	-1.15527	2.9205e-09
chr3:11608907-11610804	1897	11610398	VGLL4	0	Proximal	0.00123921	0.00361689	0.0146526	-2.80534	1.48506e-14
chr3:122399201-122400203	1002	122399671	PARP14	0	Proximal	0.00427242	0.0131062	0.0103613	-1.1076	6.43703e-10
chr3:123813119-123815591	2472	123813557	KALRN	0	Proximal	0.00157841	0.00579827	0.0130289	-2.44385	1.77215e-10
chr3:127390750-127394108	3358	127391780	ABTB1	0	Proximal	0.00602238	0.0159333	0.022486	-1.74177	3.47764e-12
chr3:138152811-138155093	2282	138153414	ESYT3	0	Proximal	0.011764	0.0140759	0.0266777	-1.11664	1.96554e-05
chr3:146261566-146262871	1305	146262628	PLSCR1	0	Proximal	0.0164912	0.0294292	0.0410016	-1.26381	1.08744e-17
chr3:159557237-159561102	3865	159557649	SCHIP1	0	Proximal	0.00975194	0.0157546	0.0206522	-1.00992	0.00141998
chr3:16551099-16558141	7042	16555222	RFTN1	0	Proximal	0.00629802	0.0129505	0.0237955	-1.7645	1.2988e-05
chr3:197806666-197808913	2247	197807542	LOC348840	0	Proximal	0.0156574	0.0272034	0.0326999	-1.01658	0.000113312
chr3:39191764-39195715	3951	39195102	CSRNP1	0	Proximal	0.0120088	0.0248616	0.0296904	-1.2383	5.83128e-05
chr3:42302785-42308106	5321	42307662	CCK	0	Proximal	0.0102469	0.0170895	0.0280114	-1.36709	0.00022947
chr3:42542645-42546298	3653	42544103	VIPR1	0	Proximal	0.005159	0.0154495	0.0235679	-1.99601	6.29053e-18
chr3:42742277-42744681	2404	42744319	HHATL	0	Proximal	0.00113064	0.00525573	0.0161048	-3.00504	9.39871e-14
chr3:66021076-66025676	4600	66024509	MAGI1	0	Proximal	0.0139454	0.0240524	0.0310966	-1.10272	4.45081e-05
chr3:9745096-9747107	2011	9745509	CPNE9	0	Proximal	0.00717017	0.0151265	0.0225704	-1.52854	0.00014015
chr4:102711538-102712636	1098	102711763	BANK1	0	Proximal	0.00407986	0.00742106	0.0125872	-1.41939	7.08625e-07
chr4:119809589-119812736	3147	119809995	SYNPO2	0	Proximal	0.00783873	0.0139973	0.0178804	-1.09498	0.0001463
chr4:122684669-122687957	3288	122685739	LOC100192379	0	Proximal	0.00569501	0.0121785	0.020868	-1.70766	0.00114456
chr4:140586522-140588061	1539	140586921	MGST2	0	Proximal	0.00820976	0.0165231	0.0209853	-1.2553	0.00423098
chr4:144620866-144623147	2281	144621828	FREM3	0	Proximal	0.00791993	0.0202239	0.0210637	-1.30657	8.50361e-05
chr4:75718623-75720207	1584	75719882	BTC	0	Proximal	0.00532107	0.0149109	0.0213038	-1.81905	0.000192155
chr4:75857725-75860674	2949	75858284	PARM1	0	Proximal	0.0170892	0.0332927	0.0385606	-1.12893	0.000127991
chr4:84456286-84458424	2138	84457652	AGPAT9	0	Proximal	0.0153844	0.0256713	0.0329256	-1.05006	4.13575e-07
chr4:89299614-89300825	1211	89299890	HERC6	0	Proximal	0.0216453	0.042056	0.0487571	-1.13569	9.60006e-08
chr4:89743222-89745146	1924	89744402	FAM13A	0	Proximal	0.0041543	0.00397646	0.0109269	-1.21037	0.000291121
chr5:10563052-10568330	5278	10564434	ANKRD33B	0	Proximal	0.0144728	0.0224237	0.0345685	-1.20087	0.0003348
chr5:139026421-139033494	7073	139028300	CXXC5	0	Proximal	0.0111022	0.0215686	0.0308131	-1.39436	1.69141e-08
chr5:140868073-140872712	4639	140868807	PCDHGC5	0	Proximal	0.00518012	0.0180276	0.0349757	-2.54131	2.03529e-17
chr5:148032408-148034517	2109	148033739	HTR4	0	Proximal	0.00616108	0.0132273	0.0237818	-1.79103	7.45541e-18
chr5:149533706-149535900	2194	149535422	PDGFRB	0	Proximal	0.0013624	0.00156655	0.0100441	-2.22495	8.72371e-08
chr5:149569180-149571165	1985	149569519	SLC6A7	0	Proximal	0.012012	0.0165982	0.032175	-1.35026	0.000550775
chr5:149661441-149670479	9038	149669403	CAMK2A	0	Proximal	0.0193251	0.0336275	0.0400941	-1.01567	0.0119246
chr5:150019469-150023392	3923	150020206	SYNPO	0	Proximal	0.00109787	0.00542907	0.017737	-3.15889	8.24125e-17
chr5:150602874-150603945	1071	150603654	CCDC69	0	Proximal	0.00587945	0.01422	0.0147018	-1.19056	0.00512212
chr5:159342801-159347759	4958	159343739	ADRA1B	0	Proximal	0.00456681	0.00828555	0.0144744	-1.47496	1.48115e-08
chr5:176784436-176785925	1489	176784843	RGS14	0	Proximal	0.00330685	0.0101414	0.0158545	-1.96843	2.48656e-13
chr5:95766498-95769490	2992	95767863	PCSK1	0	Proximal	0.0157648	0.0282881	0.035059	-1.10492	0.000545296
chr6:105626785-105628529	1744	105627858	POPDC3	0	Proximal	0.0109072	0.0130216	0.0239552	-1.0675	0.00963098
chr6:110677682-110680052	2370	110679475	C6orf186	0	Proximal	0.0047153	0.00716492	0.0113853	-1.11573	7.77372e-07
chr6:112574195-112576098	1903	112575828	LAMA4	0	Proximal	0.0104951	0.0238153	0.0247686	-1.16459	5.21202e-09
chr6:1310975-1314831	3856	1312674	FOXQ1	0	Proximal	0.00483417	0.0117975	0.0137802	-1.34107	3.45534e-05
chr6:155537585-155541854	4269	155538096	TIAM2	0	Proximal	0.00232988	0.00401881	0.0115737	-1.91687	6.45716e-16
chr6:158437702-158440928	3226	158438079	SYNJ2	0	Proximal	0.00182197	0.00339496	0.0191438	-2.83556	1.61231e-13
chr6:166397994-166403209	5215	166401527	C6orf176	0	Proximal	0.0124624	0.0292391	0.0384912	-1.5526	5.12922e-10
chr6:29690651-29692456	1805	29691116	HLA-F	0	Proximal	0.00349005	0.0105891	0.0150197	-1.83505	9.1788e-14
chr6:31743931-31745663	1732	31745108	C6orf27	0	Proximal	0.00177532	0.00238037	0.0124007	-2.27158	1.28446e-10
chr6:84221509-84222638	1129	84222193	PRSS35	0	Proximal	0.00455672	0.00768065	0.0101585	-1.00584	0.0294128
chr7:151509861-151512626	2765	151511957	PRKAG2	0	Proximal	0.00906725	0.0125596	0.0211197	-1.13566	0.00945229
chr7:63505661-63507238	1577	63505820	ZNF727	0	Proximal	0.00372632	0.00245151	0.0189904	-2.08052	0.00115322
chr7:73036881-73039252	2371	73038870	MLXIPL	0	Proximal	0.0025413	0.00671188	0.0355709	-3.36835	1.8596e-13
chr7:98245570-98249708	4138	98246596	NPTX2	0	Proximal	0.00794217	0.0157023	0.0200523	-1.23528	1.46732e-09
chr8:143691848-143700405	8557	143695833	ARC	0	Proximal	0.00670986	0.0153559	0.0301257	-2.01333	1.75061e-11
chr8:143856548-143859555	3007	143858744	LYNX1	0	Proximal	0.0200701	0.0298989	0.0426117	-1.04952	9.49006e-10
chr8:22012530-22015268	2738	22014344	LGI3	0	Proximal	0.0108277	0.0151504	0.0249427	-1.13316	0.000539717
chr8:23539417-23541072	1655	23540450	NKX3-1	0	Proximal	0.0059364	0.00749939	0.013779	-1.09128	0.0268343
chr8:27467417-27472863	5446	27468938	CLU	0	Proximal	0.0089781	0.015351	0.0233922	-1.28958	3.36135e-09
chr8:37822301-37824568	2267	37824184	ADRB3	0	Proximal	0.00538358	0.0118298	0.0118609	-1.01055	7.28253e-08
chr8:40752414-40756140	3726	40755343	ZMAT4	0	Proximal	0.00862349	0.0237505	0.0314034	-1.75151	0.000210756
chr8:48647438-48651803	4365	48650726	CEBPD	0	Proximal	0.0114003	0.0201969	0.0277229	-1.21183	5.41743e-15
chr8:57231863-57233442	1579	57233241	SDR16C5	0	Proximal	0.0112752	0.0151742	0.0253025	-1.09946	0.0199122
chr8:67405129-67407819	2690	67405490	C8orf46	0	Proximal	0.0128224	0.0277565	0.0271904	-1.02819	0.00220596
chr8:99305318-99307097	1779	99306621	NIPAL2	0	Proximal	0.0107943	0.0254197	0.0303169	-1.40885	9.72399e-05
chr9:115652123-115653745	1622	115653193	SLC46A2	0	Proximal	0.0072588	0.014769	0.0157935	-1.0239	0.0381399
chr9:116111608-116112677	1069	116111811	BSPRY	0	Proximal	0.00366879	0.00853396	0.010316	-1.27724	0.00019045
chr9:124328244-124331477	3233	124329398	DAB2IP	0	Proximal	0.00192203	0.00471612	0.0144034	-2.3982	2.61569e-08
chr9:130677474-130680202	2728	130679305	ST6GALNAC4	0	Proximal	0.0139801	0.0183419	0.02913	-1.00815	0.000136115
chr9:130859900-130863279	3379	130860816	SLC25A25	0	Proximal	0.00564826	0.00470162	0.0129574	-1.06998	3.03106e-06
chr9:134148349-134154218	5869	134151906	FAM78A	0	Proximal	0.00492204	0.00736984	0.0123458	-1.17222	4.61664e-09
chr9:136399040-136401187	2147	136399974	ADAMTSL2	0	Proximal	0.00782306	0.0124383	0.0187927	-1.16562	4.78337e-06
chr9:139580218-139582424	2206	139581911	AGPAT2	0	Proximal	0.00393906	0.00544694	0.0107251	-1.24729	4.41712e-08
chr9:139971465-139973165	1700	139971952	UAP1L1	0	Proximal	0.00617068	0.0114654	0.0198952	-1.54299	1.58134e-06
chr9:15247834-15250483	2649	15250198	TTC39B	0	Proximal	0.00456159	0.0107916	0.0134733	-1.37982	2.15762e-05
chr9:33750187-33752072	1885	33750463	PRSS3	0	Proximal	0.00302167	0.00577801	0.0193672	-2.34038	8.55958e-13
chr9:5450127-5451180	1053	5450502	CD274	0	Proximal	0.0068657	0.0160459	0.0206324	-1.45955	5.74633e-09
chr9:72658211-72660185	1974	72658496	MAMDC2	0	Proximal	0.00373746	0.00859741	0.0105493	-1.28562	0.000100813
chr9:99328515-99330026	1511	99329203	CDC14B	0	Proximal	0.00913184	0.012166	0.0200829	-1.05717	0.0112589
chrX:100474228-100477719	3491	100474932	DRP2	0	Proximal	0.00607691	0.0109263	0.0139514	-1.07909	0.00229772
chrX:153139457-153141959	2502	153141399	L1CAM	0	Proximal	0.00340457	0.00705082	0.0107904	-1.42055	4.28775e-10
chrX:46937419-46938716	1297	46937774	RGN	0	Proximal	0.00419237	0.00700672	0.0113585	-1.25104	0.00209295
chr18:55102951-55106774	3823	55102916	ONECUT2	35	Proximal	0.00275999	0.00486729	0.0154085	-2.12564	8.56001e-12
chr20:62587908-62589002	1094	62587800	UCKL1	108	Proximal	0.00705158	0.0156924	0.016537	-1.12305	6.48855e-09
chr9:137218563-137221869	3306	137218315	RXRA	248	Proximal	0.00593678	0.0114175	0.01425	-1.13647	0.00143194
chr17:26901505-26903560	2055	26903951	ALDOC	391	Proximal	0.00586245	0.00916813	0.0127606	-1.00375	0.0379331
chr19:4183816-4185824	2008	4183350	ANKRD24	466	Proximal	0.00148519	0.00498167	0.0202042	-3.09292	5.50257e-18
chr11:10323983-10325915	1932	10326641	ADM	726	Proximal	0.00489698	0.0110578	0.015447	-1.47977	3.35423e-06
chr4:151503888-151505436	1548	151503076	MAB21L2	812	Proximal	0.00280941	0.00664643	0.0164395	-2.19472	3.90119e-06
chr5:177433605-177434869	1264	177435688	FAM153C	819	Proximal	0.00758515	0.0291813	0.0223787	-1.44528	1.00621e-06
chr12:21680107-21681336	1229	21679255	C12orf39	852	Proximal	0.0144287	0.0205974	0.0300651	-1.00968	0.0142114
chr12:57868827-57870406	1579	57871728	ARHGAP9	1322	Proximal	0.00603393	0.00847952	0.013965	-1.08919	1.41486e-05
chr8:8240619-8244932	4313	8239257	SGK223	1362	Proximal	0.0107094	0.0148267	0.0224475	-1.00176	0.00537184
chr19:50708256-50709398	1142	50706884	MYH14	1372	Proximal	0.0017205	0.00357804	0.0108692	-2.12528	3.99482e-11
chr19:49255196-49257007	1811	49258647	FUT1	1640	Proximal	0.00729402	0.016325	0.0230276	-1.53455	0.000184368
chr1:111025067-111026475	1408	111023387	CYMP	1680	Proximal	0.000947267	0.00181578	0.0107895	-2.59798	1.29521e-09
chr9:139879137-139880855	1718	139877444	LCNL1	1693	Proximal	0.00272682	0.00442635	0.0132265	-1.93256	5.48406e-09
chr6:31785124-31787572	2448	31783290	HSPA1A	1834	Proximal	0.00611131	0.0107017	0.0135716	-1.03498	0.0106571
chr12:119613479-119614745	1266	119616594	HSPB8	1849	Proximal	0.00328674	0.00902767	0.0161831	-2.00304	1.60613e-05
chr19:574409-577397	2988	572536	BSG	1873	Proximal	0.00599891	0.0122484	0.0149545	-1.18876	1.64087e-06
chr11:47376175-47377689	1514	47374253	MYBPC3	1922	Proximal	0.00502926	0.00879511	0.0160051	-1.49591	0.00107865
chr17:62771935-62775554	3619	62777622	LOC146880	2068	Distal	0.00627389	0.010735	0.0146713	-1.10732	2.00632e-10
chr1:14077947-14079002	1055	14075875	PRDM2	2072	Distal	0.00136654	0.00752852	0.0105069	-2.28165	7.63984e-10
chr7:100659756-100661251	1495	100663363	MUC17	2112	Distal	0.00971941	0.0108677	0.0273936	-1.40534	0.00268239
chr19:49308411-49311515	3104	49314178	BCAT2	2663	Distal	0.00149601	0.00312094	0.0108293	-2.24467	3.28724e-11
chr6:44194027-44197702	3675	44191362	SLC29A1	2665	Distal	0.00181334	0.0060593	0.011333	-2.13217	1.91483e-12
chr22:50784462-50786271	1809	50781759	PPP6R2	2703	Distal	0.00395191	0.013893	0.0115979	-1.34713	0.000180998
chr16:758531-762257	3726	755825	FBXL16	2706	Distal	0.00497577	0.00739619	0.0153186	-1.44932	3.85074e-07
chr1:205412578-205414818	2240	205417526	MIR135B	2708	Distal	0.00475536	0.00797377	0.0119822	-1.17356	0.00173582
chr19:44301861-44303582	1721	44306613	LYPD5	3031	Distal	0.0107627	0.0197282	0.0226926	-1.01021	7.28491e-05
chr11:119191104-119192682	1578	119187840	MCAM	3264	Distal	0.00707156	0.0136203	0.0165915	-1.12396	0.00129673
chr1:54203229-54205475	2246	54199877	GLIS1	3352	Distal	0.0119486	0.0236444	0.0302968	-1.27322	5.25239e-07
chr9:23829973-23831957	1984	23826063	ELAVL2	3910	Distal	0.00513745	0.00840054	0.0119801	-1.08058	0.00418816
chr11:64140041-64141349	1308	64136073	MIR1237	3968	Distal	0.00237867	0.00704169	0.0170694	-2.41902	4.61813e-11
chr11:45921874-45924693	2819	45928833	C11orf94	4140	Distal	0.00975506	0.0215936	0.0219039	-1.09058	0.000251394
chr6:33047928-33049770	1842	33043759	HLA-DPB1	4169	Distal	0.00370083	0.00722119	0.0106364	-1.30765	0.00293622
chr19:40926521-40927703	1182	40931932	SERTAD1	4229	Distal	0.00467197	0.0123382	0.0207374	-1.93826	3.80213e-08
chr16:89772355-89773670	1315	89768121	SPATA2L	4234	Distal	0.00394012	0.0117477	0.0153103	-1.72317	0.000958536
chr16:5077239-5079641	2402	5083942	NAGPA	4301	Distal	0.000767352	0.0041134	0.0132906	-3.01541	2.0463e-13
chr17:79899270-79900626	1356	79894968	PYCR1	4302	Distal	0.00418833	0.0116371	0.0250006	-2.3252	2.12195e-13
chr19:17535319-17536416	1097	17530911	FAM125A	4408	Distal	0.0033949	0.00499405	0.0115368	-1.51227	0.00564023
chr17:46130198-46134113	3915	46125685	NFE2L1	4513	Distal	0.00570805	0.0168346	0.02535	-1.97384	5.1313e-17
chr18:3872353-3875242	2889	3880135	DLGAP1	4893	Distal	0.00311024	0.00919895	0.0121494	-1.6777	0.000197362
chr1:2477685-2479332	1647	2484284	LOC115110	4952	Distal	0.00486622	0.00978435	0.0157971	-1.51771	0.00212676
chr1:2398144-2402420	4276	2407753	PLCH2	5333	Distal	0.00390778	0.0120613	0.0217675	-2.21383	1.22346e-14
chr9:99481640-99482730	1090	99488102	LOC441455	5372	Distal	0.00457217	0.011236	0.0106277	-1.06125	0.00323843
chr19:44277977-44279314	1337	44285409	KCNN4	6095	Distal	0.00733153	0.0140785	0.0159084	-1.02109	5.47308e-08
chr8:67351231-67352393	1162	67344717	ADHFE1	6514	Distal	0.00928858	0.0210301	0.0223454	-1.18209	0.000785392
chr22:21310929-21312848	1919	21319417	AIFM3	6569	Distal	0.00337179	0.0152508	0.0291646	-2.78656	1.64629e-16
chr15:28351077-28353311	2234	28344458	OCA2	6619	Distal	0.00830965	0.0165936	0.0196781	-1.1513	5.12552e-17
chr2:167350180-167351300	1120	167343478	SCN7A	6702	Distal	0.00443623	0.0104309	0.0107844	-1.11619	6.08161e-08
chr16:409532-412409	2877	402676	AXIN1	6856	Distal	0.00283169	0.00482904	0.0110098	-1.64816	9.75439e-09
chr2:70129078-70130491	1413	70121089	SNRNP27	7989	Distal	0.000881357	0.00258931	0.0118598	-2.77303	6.98687e-13
chr12:55365535-55367584	2049	55375622	KIAA0748	8038	Distal	0.000175017	0.00145401	0.0124884	-3.52097	5.95951e-14
chr22:27041874-27045065	3191	27053445	MIAT	8380	Distal	0.0037239	0.0178308	0.0145492	-1.71879	2.72703e-05
chr2:220308388-220311698	3310	220299699	SPEG	8689	Distal	0.00803365	0.0275329	0.0198777	-1.20858	0.00469935
chr21:38352332-38353643	1311	38362536	HLCS	8893	Distal	0.00746863	0.0178103	0.0267569	-1.71264	0.000402698
chr6:31334226-31335528	1302	31324989	HLA-B	9237	Distal	0.00682267	0.0118601	0.015093	-1.0407	0.0157737
chr4:114037314-114040511	3197	114028018	MIR1243	9296	Distal	0.00291739	0.00765421	0.0180581	-2.28244	3.45615e-13
chr12:113597200-113599546	2346	113587662	CCDC42B	9538	Distal	0.00273314	0.010963	0.0245013	-2.77211	1.06338e-09
chr17:4446790-4449005	2215	4458681	MYBBP1A	9676	Distal	0.000772683	0.000624998	0.0107235	-2.72539	1.13309e-09
chr6:150400113-150401161	1048	150390202	ULBP3	9911	Distal	0.00457005	0.0108082	0.0120342	-1.22654	7.25393e-05
chr1:155958489-155959523	1034	155948336	ARHGEF2	10153	Distal	0.00565212	0.0197064	0.0288437	-2.16554	1.90731e-14
chr9:138604632-138608906	4274	138594030	KCNT1	10602	Distal	0.00353815	0.00920965	0.0196436	-2.18552	5.51555e-16
chr9:137977965-137982979	5014	137967102	OLFM1	10863	Distal	0.0152309	0.0370999	0.0442663	-1.47969	1.55023e-05
chr3:133392734-133394088	1354	133380737	TOPBP1	11997	Distal	0.00608354	0.0109098	0.0183301	-1.44831	7.4946e-05
chr9:33523274-33525125	1851	33511164	SUGT1P1	12110	Distal	0.0138287	0.0185571	0.0315657	-1.13496	0.00295809
chr7:64348442-64351354	2912	64363619	ZNF273	12265	Distal	0.00336506	0.00790711	0.0130213	-1.68355	1.79398e-08
chr11:857712-860588	2876	844445	TSPAN4	13267	Distal	0.0252536	0.0452621	0.0538328	-1.06252	3.7522e-09
chr11:123380284-123383251	2967	123396527	GRAMD1B	13276	Distal	0.00396796	0.00566035	0.0108183	-1.25029	4.42937e-09
chr2:97577322-97579823	2501	97563870	FAM178B	13452	Distal	0.00191064	0.00421331	0.0131029	-2.27658	9.1114e-11
chr17:80620906-80623400	2494	80606411	WDR45L	14495	Distal	0.00257851	0.00453017	0.0133021	-1.99879	1.5648e-09
chr1:236044885-236047276	2391	236030220	LYST	14665	Distal	0.000517231	0.000617013	0.0121442	-3.11491	8.13398e-09
chr1:156626416-156630643	4227	156611739	BCAN	14677	Distal	0.00347716	0.00423155	0.0111398	-1.43909	6.73701e-06
chr13:100310000-100311220	1220	100295312	MIR4306	14688	Distal	0.00744309	0.0148443	0.0192056	-1.25891	0.000643312
chr1:35386561-35392231	5670	35370984	DLGAP3	15577	Distal	0.00251623	0.0111176	0.0118559	-1.87034	2.65235e-07
chr5:176219122-176220691	1569	176237559	UNC5A	16868	Distal	0.00513742	0.00462306	0.0129683	-1.18646	0.00242119
chr5:139536377-139537474	1097	139554652	C5orf32	17178	Distal	0.0035311	0.00532844	0.0112178	-1.43105	1.70174e-06
chr6:710376-711765	1389	693109	EXOC2	17267	Distal	0.0116786	0.0270547	0.0253004	-1.05268	2.03681e-13
chr20:48788443-48789884	1441	48807375	CEBPB	17491	Distal	0.00300756	0.00502818	0.0112422	-1.61107	5.02373e-06
chr17:80254943-80257041	2098	80275480	CD7	18439	Distal	0.00520235	0.0108199	0.0207238	-1.80839	3.67705e-07
chr11:1430105-1433286	3181	1411128	BRSK2	18977	Distal	0.00402544	0.00805169	0.0121867	-1.39177	8.71248e-07
chr8:1971081-1973814	2733	1993157	MYOM2	19343	Distal	0.0017505	0.0028449	0.013053	-2.35311	1.82041e-10
chr17:180733-183091	2358	202633	RPH3AL	19542	Distal	0.0014671	0.00174302	0.0116752	-2.36112	2.35944e-08
chr19:51196205-51200225	4020	51220195	SHANK1	19970	Distal	0.0120679	0.0165111	0.0308399	-1.28481	7.3061e-13
chr1:1913604-1915155	1551	1935276	KIAA1751	20121	Distal	0.00266343	0.00661507	0.0130391	-1.93818	6.97477e-09
chr14:105309319-105311389	2070	105331653	KIAA0284	20264	Distal	0.00685807	0.014868	0.0165992	-1.16326	0.00190933
chr2:232548562-232552630	4068	232573234	PTMA	20604	Distal	0.0023555	0.00689554	0.0102571	-1.74623	1.00996e-10
chr10:126693166-126695226	2060	126716453	CTBP2	21227	Distal	0.00484061	0.012523	0.0114198	-1.08845	4.8007e-05
chr16:70680002-70683855	3853	70657894	IL34	22108	Distal	0.0133126	0.0281386	0.0349799	-1.32991	0.000815538
chr22:51135278-51138986	3708	51113069	SHANK3	22209	Distal	0.00509171	0.00660841	0.0128298	-1.18286	3.09668e-10
chr8:38409799-38412167	2368	38386180	C8orf86	23619	Distal	0.00117265	0.00338983	0.0107696	-2.43753	3.70199e-12
chr12:10516632-10518412	1780	10542653	KLRK1	24241	Distal	0.00505838	0.00915453	0.0116671	-1.06408	3.22231e-08
chr20:31044585-31045975	1390	31071288	C20orf112	25313	Distal	0.00523921	0.0115498	0.0123681	-1.09936	0.00399994
chr10:102321773-102323169	1396	102295640	HIF1AN	26133	Distal	0.00496491	0.0087011	0.0116857	-1.08863	0.000333823
chr9:100853376-100855158	1782	100881480	TRIM14	26322	Distal	0.00404697	0.00719941	0.0172647	-1.85557	3.50423e-07
chr4:3414830-3417061	2231	3443725	HGFAC	26664	Distal	0.00164664	0.00300106	0.0157151	-2.65892	5.4491e-10
chr16:7352759-7355692	2933	7382750	RBFOX1	27058	Distal	0.0082744	0.0160235	0.0203697	-1.20424	2.69901e-09
chr8:38614112-38615455	1343	38585703	TACC1	28409	Distal	0.00640549	0.0113887	0.013955	-1.01396	0.00857551
chr2:11635725-11636819	1094	11606297	E2F6	29428	Distal	0.00507255	0.0109441	0.0173568	-1.59594	0.00434458
chr19:37794426-37795765	1339	37825579	HKR1	29814	Distal	0.00592246	0.0100291	0.0132165	-1.03821	0.022673
chr16:28269473-28274008	4535	28303839	SBK1	29831	Distal	0.00640693	0.0213069	0.0308884	-2.10609	1.14374e-09
chr1:9241940-9244096	2156	9211836	MIR34A	30104	Distal	0.00342215	0.00602081	0.0130374	-1.66646	2.79799e-11
chr1:27847611-27851179	3568	27816669	WASF2	30942	Distal	0.00649405	0.00884524	0.0160653	-1.18725	6.62946e-05
chr1:9260916-9263049	2133	9294862	H6PD	31813	Distal	0.00332275	0.00806795	0.0225643	-2.44658	4.99614e-14
chr8:142315289-142318600	3311	142350647	LOC731779	32047	Distal	0.0110226	0.0230443	0.0303755	-1.38389	1.12208e-18
chr8:145287831-145288898	1067	145321516	SCXA	32618	Distal	0.0022249	0.0232149	0.0528969	-4.06288	2.03131e-09
chr7:71910152-71913000	2848	71877360	CALN1	32792	Distal	0.00190919	0.00667751	0.0118627	-2.1445	2.2308e-10
chr18:11947153-11948255	1102	11981454	IMPA2	33199	Distal	0.00722772	0.0225427	0.0163523	-1.07656	0.0196111
chr3:39542368-39544682	2314	39509069	MOBP	33299	Distal	0.00777536	0.0119466	0.017084	-1.04318	7.7941e-06
chr3:122709663-122712662	2999	122746576	SEMA5B	33914	Distal	0.00373597	0.00791705	0.0116915	-1.42213	0.000626105
chr18:3296695-3297742	1047	3262716	MYL12B	33979	Distal	0.00818119	0.00904079	0.023965	-1.44316	0.000857769
chr20:4756279-4757321	1042	4721314	PRNT	34965	Distal	0.00439615	0.00941479	0.0101012	-1.04071	7.625e-06
chr2:177501698-177503095	1397	177465780	MIR1246	35918	Distal	0.0043397	0.0082382	0.0134732	-1.43855	7.40044e-05
chr1:223936085-223937177	1092	223900118	CAPN2	35967	Distal	0.00501866	0.00911515	0.0157504	-1.47668	0.000164797
chr15:80732740-80738517	5777	80696691	ARNT2	36049	Distal	0.00555639	0.0114265	0.0206989	-1.72664	7.59487e-06
chr11:123945952-123947829	1877	123909708	OR10G7	36244	Distal	0.0133358	0.0221442	0.0285096	-1.04156	0.00294989
chr10:133878231-133881778	3547	133918312	JAKMIP3	36534	Distal	0.00677305	0.0131962	0.0221261	-1.57297	9.29402e-05
chr3:64250133-64254445	4312	64211131	PRICKLE2	39002	Distal	0.00935478	0.0183354	0.0202419	-1.03662	0.0125617
chr8:42356167-42357199	1032	42396297	C8orf40	39098	Distal	0.00519556	0.0145364	0.0120543	-1.07522	2.77532e-10
chr17:6796730-6798064	1334	6756894	ALOX12P2	39836	Distal	0.00371704	0.00386529	0.0113767	-1.39167	3.56647e-09
chr6:41554011-41556279	2268	41514163	FOXP4	39848	Distal	0.00940986	0.0185298	0.0253268	-1.33858	0.000295654
chr16:87839511-87841132	1621	87799598	KLHDC4	39913	Distal	0.00369789	0.00939228	0.0124983	-1.52269	9.83427e-09
chr1:236916815-236918270	1455	236958580	MTR	40310	Distal	0.000654845	0.0019073	0.0154161	-3.31034	7.107e-15
chr10:133836621-133837622	1001	133795435	BNIP3	41186	Distal	0.00401358	0.0075427	0.0105625	-1.20554	4.67938e-10
chr20:57720857-57722760	1903	57766074	ZNF831	43314	Distal	0.00129108	0.00807589	0.0158558	-2.87915	2.40284e-15
chr16:68389210-68391567	2357	68344876	PRMT7	44334	Distal	0.000690169	0.0001015	0.0117278	-2.91274	5.32795e-09
chr18:14178465-14180116	1651	14132489	ZNF519	45976	Distal	0.00626247	0.0115845	0.0190239	-1.46319	0.002138
chr8:143592169-143595889	3720	143545376	BAI1	46793	Distal	0.00562992	0.00868447	0.0168106	-1.42568	3.72351e-11
chr5:1930419-1932325	1906	1882880	IRX4	47539	Distal	0.00550244	0.00987648	0.0301465	-2.26002	9.9433e-09
chr1:148853720-148856038	2318	148806014	PPIAL4D	47706	Distal	0.0043663	0.00767862	0.0107065	-1.12531	0.00677525
chr1:204274009-204277203	3194	204329044	PLEKHA6	51841	Distal	0.000838003	0.00220259	0.0125802	-2.88529	8.05328e-18
chr5:141203591-141205376	1785	141257944	PCDH1	52568	Distal	0.00308956	0.00753667	0.0141771	-1.89188	2.0991e-07
chr15:101513049-101514509	1460	101459459	LRRK1	53590	Distal	0.00483163	0.00675318	0.01462	-1.42142	1.47638e-09
chr13:114842391-114843902	1511	114898095	RASA3	54193	Distal	0.00144932	0.00463586	0.0114973	-2.35117	7.14313e-12
chr3:10746731-10750375	3644	10805877	LOC285370	55502	Distal	0.0106545	0.0196333	0.0282496	-1.32753	1.33919e-12
chr1:31654282-31655599	1317	31712734	NKAIN1	57135	Distal	0.00602521	0.010583	0.013261	-1.02146	0.0259899
chr13:113698088-113702703	4615	113760104	F7	57401	Distal	0.00635533	0.015377	0.0278739	-1.9729	5.54228e-09
chr12:108236684-108238844	2160	108297548	LOC728739	58704	Distal	0.007318	0.0188692	0.0258324	-1.68967	4.01642e-06
chr1:39733670-39737287	3617	39796809	MACF1	59522	Distal	0.00641422	0.00995212	0.0138975	-1.00671	0.00099651
chr3:73607311-73611228	3917	73674072	PDZRN3	62844	Distal	0.00724508	0.0168317	0.0177586	-1.18595	0.0198418
chr9:35341300-35343900	2600	35406751	ATP8B5P	62851	Distal	0.00423303	0.00984787	0.0125176	-1.36913	0.00158876
chr3:124838552-124840531	1979	124774802	HEG1	63750	Distal	0.00791342	0.0123167	0.0180955	-1.09918	2.84343e-07
chr13:31377023-31378553	1530	31309668	ALOX5AP	67355	Distal	0.00326085	0.00620237	0.0142426	-1.83889	1.86264e-09
chr19:37498325-37499340	1015	37569381	ZNF420	70041	Distal	0.00474684	0.00760836	0.0119464	-1.17171	0.0162975
chr17:75542692-75543949	1257	75471324	SEPT9	71368	Distal	0.00356734	0.0128924	0.010595	-1.34407	1.24928e-05
chr12:120237711-120242845	5134	120315092	CIT	72247	Distal	0.0180318	0.032678	0.0374621	-1.01502	0.00251177
chr11:33639663-33641182	1519	33563876	C11orf41	75787	Distal	0.000641964	0.00246532	0.0152158	-3.3039	1.53973e-15
chr2:175705678-175712451	6773	175629200	CHRNA1	76478	Distal	0.0060511	0.0130067	0.0159485	-1.26524	0.0238124
chr2:218721731-218723854	2123	218808796	TNS1	84942	Distal	0.00367853	0.00466374	0.0162477	-1.88228	4.47274e-10
chr20:29518071-29520185	2114	29611878	FRG1B	91693	Distal	0.00423421	0.0143179	0.0129275	-1.41189	0.007712
chr12:124870723-124874453	3730	124773709	FAM101A	97014	Distal	0.0101554	0.0171924	0.0271814	-1.337	9.88246e-12
chr1:75036294-75037655	1361	75139422	C1orf173	101767	Distal	0.0015324	0.00431126	0.0107289	-2.21149	1.94755e-06
chr13:31626552-31631055	4503	31736117	HSPH1	105062	Distal	0.00924199	0.0287003	0.0412337	-2.0439	2.72699e-11
chr17:61194295-61195317	1022	61086897	TANC2	107398	Distal	0.00356014	0.00805719	0.0125202	-1.56797	2.21335e-09
chr12:124938122-124942862	4740	125052010	NCOR2	109148	Distal	0.00422828	0.0100314	0.0158834	-1.6912	1.37146e-05
chr18:3992776-3995848	3072	3880135	DLGAP1	112641	Distal	0.000689135	0.00718326	0.0134603	-3.09774	1.62161e-16
chr12:131116408-131119147	2739	131002410	RIMBP2	113998	Distal	0.00295325	0.00878911	0.0143272	-1.95498	4.78804e-12
chr16:88119904-88124930	5026	88003623	BANP	116281	Distal	0.000446609	0.000842509	0.01257	-3.22967	3.06671e-13
chr7:63385408-63387755	2347	63505820	ZNF727	118065	Distal	0.00425891	0.008459	0.0225605	-2.16353	7.29133e-06
chr21:32531042-32534142	3100	32410795	KRTAP19-8	120247	Distal	0.00189481	0.00628852	0.0122832	-2.19807	1.18667e-12
chr11:45562902-45564327	1425	45687172	CHST1	122845	Distal	0.0029891	0.00631803	0.0124118	-1.74937	5.50173e-06
chr18:15197052-15198622	1570	15325918	LOC644669	127296	Distal	0.000635342	0.00205305	0.0182099	-3.55419	3.35901e-14
chr16:88133024-88135637	2613	88003623	BANP	129401	Distal	0.00365515	0.00580645	0.01479	-1.76211	0.00547288
chr1:230333311-230335748	2437	230202955	GALNT2	130356	Distal	0.000997	0.00335733	0.0102465	-2.49357	0.000158606
chr1:84326011-84327109	1098	84464833	TTLL7	137724	Distal	0.00461605	0.0121215	0.0178177	-1.74446	0.000547529
chr8:13132549-13134749	2200	12990809	DLC1	141740	Distal	0.00958113	0.0172133	0.0243882	-1.26267	6.32724e-06
chr7:63360089-63362438	2349	63505820	ZNF727	143382	Distal	0.00329822	0.00648075	0.0209502	-2.35243	8.93209e-09
chr10:63808628-63811246	2618	63661012	ARID5B	147616	Distal	0.00252908	0.00781792	0.0122216	-1.90553	6.03038e-09
chr1:234349029-234353137	4108	234509428	C1orf31	156291	Distal	0.0123902	0.0239118	0.0372592	-1.51463	0.000402674
chr10:105450904-105453814	2910	105615164	SH3PXD2A	161350	Distal	0.0098889	0.0288578	0.0388743	-1.8726	4.16411e-05
chr14:71678850-71680824	1974	71865053	SNORD56B	184229	Distal	0.000819479	0.00310577	0.0124038	-2.88104	1.2867e-14
chr6:157556304-157558323	2019	157745253	C6orf35	186930	Distal	0.00878811	0.0125222	0.0197855	-1.08647	1.6031e-09
chr3:87841118-87843677	2559	88031725	HTR1F	188048	Distal	0.00784802	0.0142151	0.0235652	-1.47319	7.65505e-08
chr8:876054-879150	3096	681226	ERICH1	194828	Distal	0.00275118	0.0101149	0.0275521	-2.92818	4.16993e-18
chr20:60328446-60330625	2179	60528718	MIR1257	198093	Distal	0.00171727	0.00549687	0.0109174	-2.13283	4.17497e-09
chr8:142734732-142737364	2632	142517330	FLJ43860	217402	Distal	0.00187407	0.00162156	0.0100793	-1.9467	2.02671e-09
chr11:132081355-132083698	2343	131780711	NTM	300644	Distal	0.000609898	0.00269083	0.0100112	-2.77393	2.66567e-13
chr7:147959445-147960605	1160	148287656	C7orf33	327051	Distal	0.00460228	0.00840758	0.011499	-1.15773	0.00947672
chr18:7946594-7947599	1005	7567313	PTPRM	379281	Distal	0.003755	0.0064748	0.0111432	-1.35263	1.95766e-08
chr22:47549964-47551462	1498	47158517	TBC1D22A	391447	Distal	0.00450612	0.0142625	0.0106565	-1.08203	0.0010904
chr9:44117900-44120442	2542	43630730	FAM75A6	487170	Distal	0.0033616	0.0117553	0.0109803	-1.45774	0.0108803
chr1:195731228-195733375	2147	196577499	KCNT2	844124	Distal	0.000804375	0.00446452	0.0145187	-3.10444	5.48881e-15

## Sheet: b) DOWN NeuN+ peaks
Peak Coordinates	Length	TSSGenomicPosition	NearestTSS	DistanceToTSS	Proximal/Distal	AveragePrenatal	AverageInfant	AverageOld	LogRatio	Ttest
chr1:100111176-100113628	2452	100111430	PALMD	0	Proximal	0.0148421	0.0126772	0.00617611	1.14249	0.0399446
chr1:110210340-110211507	1167	110210643	GSTM2	0	Proximal	0.0143549	0.0109374	0.00667335	1.00077	0.0400798
chr1:113248576-113250447	1871	113250025	RHOC	0	Proximal	0.0154382	0.00711438	0.00352119	1.86228	0.0110591
chr1:115630864-115633429	2565	115632121	TSPAN2	0	Proximal	0.0254132	0.0173654	0.00660692	1.79587	0.00119557
chr1:11750215-11754287	4072	11751780	C1orf187	0	Proximal	0.0420978	0.0183695	0.00554226	2.71975	0.00164061
chr1:145437514-145441596	4082	145438461	TXNIP	0	Proximal	0.0249635	0.00959946	0.00399644	2.37752	0.0024746
chr1:153650633-153652426	1793	153651163	NPR1	0	Proximal	0.0122781	0.0109019	0.00398731	1.41272	0.00613734
chr1:153747456-153749702	2246	153747767	SLC27A3	0	Proximal	0.0397922	0.0249978	0.0179146	1.10879	0.000948924
chr1:155943928-155949103	5175	155948336	ARHGEF2	0	Proximal	0.0364206	0.022683	0.0164553	1.10017	5.24893e-17
chr1:156049193-156053561	4368	156051789	MEX3A	0	Proximal	0.052822	0.0228806	0.00969929	2.33068	2.0787e-07
chr1:157962536-157966000	3464	157963062	KIRREL	0	Proximal	0.0293741	0.0188068	0.00542208	2.24173	0.00438029
chr1:159893249-159895977	2728	159895284	TAGLN2	0	Proximal	0.0179665	0.0172954	0.00609611	1.41836	0.0360899
chr1:159914694-159916145	1451	159915386	IGSF9	0	Proximal	0.0224699	0.0186024	0.00950742	1.1594	0.00427885
chr1:160369424-160372505	3081	160370363	VANGL2	0	Proximal	0.0391609	0.0263688	0.0096167	1.91946	1.92192e-05
chr1:16083700-16086433	2733	16085254	FBLIM1	0	Proximal	0.0338803	0.0218401	0.00493817	2.55432	9.6057e-06
chr1:168103601-168107133	3532	168105624	GPR161	0	Proximal	0.0418214	0.0321079	0.0184051	1.1419	0.00173
chr1:168194547-168196456	1909	168195254	SFT2D2	0	Proximal	0.0432244	0.0347711	0.0138114	1.57814	1.68281e-08
chr1:182358403-182361914	3511	182360539	GLUL	0	Proximal	0.0454204	0.0351659	0.0218508	1.02252	4.84278e-16
chr1:185702962-185703991	1029	185703682	HMCN1	0	Proximal	0.0118363	0.0122926	0.00394347	1.37664	0.0143556
chr1:205290027-205291209	1182	205290883	NUAK2	0	Proximal	0.0316923	0.0243836	0.0132588	1.1971	0.000820094
chr1:205322456-205326314	3858	205326039	KLHDC8A	0	Proximal	0.0166203	0.00697571	0.00212671	2.49452	0.00317619
chr1:205648165-205650290	2125	205649630	SLC45A3	0	Proximal	0.018183	0.0136898	0.00779133	1.12568	0.020107
chr1:2124686-2127163	2477	2125024	LOC100128003	0	Proximal	0.0139769	0.0127308	0.00611841	1.07312	1.27945e-09
chr1:213123354-213125720	2366	213123886	VASH2	0	Proximal	0.0346616	0.0223703	0.0128858	1.36076	0.0125322
chr1:215254957-215258513	3556	215256559	KCNK2	0	Proximal	0.0430124	0.0355905	0.0186613	1.16255	0.00212801
chr1:22467748-22470574	2826	22469519	WNT4	0	Proximal	0.02784	0.0252678	0.00863662	1.58147	0.00411867
chr1:228133514-228138057	4543	228135676	WNT9A	0	Proximal	0.0319258	0.0247534	0.00896681	1.72401	6.75901e-09
chr1:228870484-228874131	3647	228870868	RHOU	0	Proximal	0.0275676	0.0245742	0.0127806	1.05174	0.000617061
chr1:231296367-231300605	4238	231298673	TRIM67	0	Proximal	0.0415504	0.0213023	0.0114145	1.77715	0.000140603
chr1:235811328-235814283	2955	235814054	GNG4	0	Proximal	0.0377776	0.0306139	0.013167	1.45269	1.03503e-09
chr1:236227103-236229075	1972	236228481	NID1	0	Proximal	0.0195863	0.0140006	0.00502827	1.77187	0.00706529
chr1:236558182-236559559	1377	236558715	EDARADD	0	Proximal	0.0325063	0.0207626	0.00570262	2.32164	0.00704522
chr1:247274185-247275881	1696	247275719	C1orf229	0	Proximal	0.0277703	0.0201459	0.0108605	1.27842	0.021941
chr1:248019842-248021833	1991	248020500	TRIM58	0	Proximal	0.0297862	0.0238001	0.0137117	1.06532	0.0171655
chr1:25071197-25073576	2379	25071759	CLIC4	0	Proximal	0.026387	0.0146316	0.00434528	2.35715	0.00559359
chr1:29240504-29242264	1760	29241087	EPB41	0	Proximal	0.0329818	0.0225143	0.0139354	1.18603	0.0125126
chr1:31710886-31713239	2353	31712734	NKAIN1	0	Proximal	0.0425171	0.0214162	0.0109561	1.86384	0.00713024
chr1:32082640-32084505	1865	32083300	HCRTR1	0	Proximal	0.025672	0.0215119	0.011513	1.0919	0.00350711
chr1:32705236-32707495	2259	32707311	MTMR9LP	0	Proximal	0.0378651	0.018432	0.0103877	1.771	0.0093589
chr1:32799663-32802645	2982	32801834	MARCKSL1	0	Proximal	0.0420431	0.0398007	0.0165629	1.29325	0.00301359
chr1:33230718-33233193	2475	33231234	KIAA1522	0	Proximal	0.0186439	0.00485106	0.00178605	2.81779	0.0499561
chr1:36549164-36550989	1825	36549675	TEKT2	0	Proximal	0.0234094	0.0182334	0.00993752	1.15815	2.31312e-06
chr1:40942460-40944218	1758	40943301	ZNF642	0	Proximal	0.0431506	0.0299547	0.0151107	1.45442	0.000190356
chr1:52454570-52456930	2360	52456436	RAB3B	0	Proximal	0.0217115	0.0217784	0.0101723	1.0235	0.00119909
chr1:53098226-53099536	1310	53099065	FAM159A	0	Proximal	0.0111165	0.00809745	0.00292805	1.62509	0.0017796
chr1:53308131-53309310	1179	53308182	ZYG11A	0	Proximal	0.0107857	0.00818551	0.00267824	1.67995	0.0154017
chr1:59041748-59043246	1498	59043166	TACSTD2	0	Proximal	0.011535	0.00958428	0.00324676	1.56153	0.0130521
chr1:60391932-60392944	1012	60392423	CYP2J2	0	Proximal	0.0138501	0.00982942	0.00407664	1.54853	0.0104431
chr1:6319579-6321996	2417	6321035	GPR153	0	Proximal	0.0310516	0.0224803	0.0130552	1.18929	0.0295671
chr1:6544461-6546784	2323	6546014	PLEKHG5	0	Proximal	0.0289381	0.0118392	0.00373895	2.65935	0.00491599
chr10:122215793-122218051	2258	122216465	PPAPDC1A	0	Proximal	0.0278512	0.0181577	0.00983275	1.41323	0.0205478
chr10:128992685-128995808	3123	128994422	FAM196A	0	Proximal	0.0313999	0.026028	0.0137277	1.13745	2.43791e-07
chr10:135170187-135171700	1513	135171529	C10orf125	0	Proximal	0.0173749	0.0100564	0.00578623	1.43705	0.00884576
chr10:44877762-44882614	4852	44880545	CXCL12	0	Proximal	0.0205507	0.0171691	0.0059269	1.63745	0.00287235
chr10:46992211-46994333	2122	46993545	GPRIN2	0	Proximal	0.038225	0.0193575	0.00818204	2.09489	0.00634194
chr10:76993990-76996011	2021	76995770	COMTD1	0	Proximal	0.0459177	0.0356717	0.0223824	1.00471	0.00762009
chr10:82115982-82117635	1653	82116557	DYDC2	0	Proximal	0.0271518	0.0264475	0.0124523	1.06537	0.0136373
chr10:91294730-91295975	1245	91295313	SLC16A12	0	Proximal	0.0166264	0.019099	0.00662441	1.20904	0.00219016
chr10:92614816-92618687	3871	92617671	HTR7	0	Proximal	0.0238445	0.0208919	0.0106599	1.09137	0.0195834
chr10:94831506-94837114	5608	94833646	CYP26A1	0	Proximal	0.0281747	0.0199988	0.00926339	1.50721	0.0252865
chr10:95753052-95754483	1431	95753745	PLCE1	0	Proximal	0.0246233	0.0208384	0.0100481	1.21366	4.53558e-15
chr11:102322087-102324401	2314	102323775	TMEM123	0	Proximal	0.0287895	0.0214966	0.00615188	2.05841	1.07279e-06
chr11:107728533-107730850	2317	107729914	SLC35F2	0	Proximal	0.0303963	0.0207977	0.0140832	1.05766	0.0227185
chr11:111410847-111412498	1651	111411232	LAYN	0	Proximal	0.0167463	0.014186	0.00667322	1.20961	0.010418
chr11:123062889-123067305	4416	123066007	ASAM	0	Proximal	0.0244002	0.0200185	0.00743557	1.59028	0.000636293
chr11:128759996-128762134	2138	128761312	KCNJ5	0	Proximal	0.0169083	0.0146278	0.00645143	1.26504	0.00173346
chr11:129244987-129246916	1929	129245880	BARX2	0	Proximal	0.0196482	0.0173909	0.00799699	1.1985	0.00692261
chr11:13983832-13987214	3382	13983913	SPON1	0	Proximal	0.0235281	0.0121395	0.00603205	1.80242	0.0204206
chr11:17034920-17035982	1062	17035963	PLEKHA7	0	Proximal	0.0104487	0.00749541	0.00406607	1.17624	0.0433937
chr11:2906140-2907299	1159	2906995	CDKN1C	0	Proximal	0.0241465	0.0145921	0.00710331	1.63377	0.00792486
chr11:33036919-33038138	1219	33037727	DEPDC7	0	Proximal	0.0247811	0.0224411	0.0118752	1.00172	2.1782e-16
chr11:3662959-3664132	1173	3663546	ART5	0	Proximal	0.0117103	0.00860129	0.00288827	1.7088	0.0246318
chr11:43962977-43966660	3683	43964105	C11orf96	0	Proximal	0.0405546	0.0279009	0.0177293	1.14971	0.00853823
chr11:46403183-46404313	1130	46403302	MDK	0	Proximal	0.0197869	0.00723349	0.00223433	2.68413	0.00613865
chr11:567224-569536	2312	568198	MIR210	0	Proximal	0.0208647	0.0122708	0.00864342	1.18098	0.0318655
chr11:57193782-57194992	1210	57194594	SLC43A3	0	Proximal	0.0101984	0.00337037	0.00122682	2.33023	0.0384514
chr11:61061260-61063418	2158	61062788	VWCE	0	Proximal	0.0282147	0.0194846	0.00932894	1.5	0.0195092
chr11:61594177-61597752	3575	61595712	FADS2	0	Proximal	0.0511987	0.0392585	0.024088	1.05702	8.90563e-10
chr11:64012373-64015533	3160	64014413	PPP1R14B	0	Proximal	0.0410072	0.027994	0.0185395	1.10424	0.00304626
chr11:64509060-64514028	4968	64512329	RASGRP2	0	Proximal	0.0506338	0.0242859	0.0150747	1.68352	0.0046299
chr11:65405385-65406469	1084	65405577	SIPA1	0	Proximal	0.0132248	0.0115071	0.00404767	1.49472	0.000536859
chr11:6675425-6678516	3091	6677074	DCHS1	0	Proximal	0.0311678	0.0205298	0.00642606	2.11495	0.00308361
chr11:68079587-68081615	2028	68080107	LRP5	0	Proximal	0.0131286	0.0108072	0.00501532	1.2319	0.0245258
chr11:73018329-73020901	2572	73019662	ARHGEF17	0	Proximal	0.0175401	0.0146697	0.00693994	1.22345	0.00822043
chr11:75916219-75922284	6065	75917574	WNT11	0	Proximal	0.0202701	0.012923	0.00509728	1.80259	0.00334115
chr11:76493767-76497072	3305	76494284	TSKU	0	Proximal	0.0327539	0.0178474	0.0135842	1.21065	0.00591354
chr11:93063050-93064237	1187	93063882	CCDC67	0	Proximal	0.0170063	0.0135922	0.00684127	1.19934	1.7726e-07
chr12:111126344-111127690	1346	111126946	HVCN1	0	Proximal	0.0109195	0.00395406	0.00156828	2.21445	0.0222674
chr12:122063883-122065588	1705	122064454	ORAI1	0	Proximal	0.0180244	0.0133223	0.00614613	1.41262	0.00690556
chr12:13043482-13044933	1451	13043955	GPRC5A	0	Proximal	0.0222541	0.0210051	0.00553265	1.83175	0.000178845
chr12:15940713-15943279	2566	15942510	EPS8	0	Proximal	0.0440855	0.0339602	0.01345	1.6416	2.12354e-05
chr12:31078966-31080430	1464	31079837	TSPAN11	0	Proximal	0.018148	0.0160165	0.00594699	1.46273	0.00916541
chr12:31476559-31479791	3232	31477249	FLJ13224	0	Proximal	0.0214201	0.0167153	0.00765353	1.37343	0.000915491
chr12:32654675-32658679	4004	32655040	FGD4	0	Proximal	0.0118171	0.00814417	0.00537284	1.00806	0.0328662
chr12:64236947-64241082	4135	64238540	SRGAP1	0	Proximal	0.0445161	0.0341732	0.0204279	1.08689	0.000773459
chr12:66217258-66220203	2945	66218239	HMGA2	0	Proximal	0.0111822	0.0148729	0.00403303	1.27528	0.0375613
chr12:66582617-66583711	1094	66582977	IRAK3	0	Proximal	0.0173103	0.0142506	0.00359212	1.99542	0.00047732
chr12:77270274-77273682	3408	77272799	CSRP2	0	Proximal	0.0273075	0.0216734	0.011856	1.13875	0.00940926
chr12:80082537-80085674	3137	80084790	PAWR	0	Proximal	0.0336581	0.0305384	0.0115747	1.46267	1.04011e-05
chr12:95042896-95044594	1698	95044324	TMCC3	0	Proximal	0.026316	0.020156	0.00958958	1.3671	0.005859
chr13:111213065-111214628	1563	111214071	RAB20	0	Proximal	0.0113295	0.0107755	0.00419163	1.24785	0.0244404
chr13:25254203-25255486	1283	25254548	ATP12A	0	Proximal	0.0163043	0.0134354	0.00727006	1.06516	0.0280781
chr13:26622931-26626566	3635	26625198	SHISA2	0	Proximal	0.0253533	0.0148459	0.00640811	1.83081	0.0106537
chr13:28673581-28675415	1834	28674729	FLT3	0	Proximal	0.0300341	0.0253992	0.0120321	1.25179	4.52916e-06
chr13:39260324-39262510	2186	39261172	FREM2	0	Proximal	0.0148381	0.0175256	0.00669747	1.04094	0.000254027
chr13:70680400-70683226	2826	70681344	ATXN8OS	0	Proximal	0.0431686	0.0275563	0.00754218	2.37035	0.00286109
chr14:21492145-21494363	2218	21493935	NDRG2	0	Proximal	0.0180084	0.00898262	0.00468728	1.74082	0.0165802
chr14:21536598-21540219	3621	21538526	ARHGEF40	0	Proximal	0.0250043	0.018882	0.00938116	1.32478	0.00431666
chr14:24035842-24037296	1454	24037279	AP1G2	0	Proximal	0.0189466	0.0202543	0.00886183	1.01622	0.0038546
chr14:24779805-24780894	1089	24780704	LTB4R	0	Proximal	0.0105761	0.00857788	0.00391291	1.2365	0.0222298
chr14:24867658-24869717	2059	24867991	NYNRIN	0	Proximal	0.0429268	0.029633	0.0161117	1.36012	0.000127673
chr14:31343103-31345349	2246	31343740	COCH	0	Proximal	0.0397663	0.0332975	0.0146035	1.38551	0.00923009
chr14:64319324-64321027	1703	64319682	SYNE2	0	Proximal	0.0170532	0.0153365	0.00614386	1.33748	0.0193042
chr14:70345689-70347316	1627	70346142	SMOC1	0	Proximal	0.0200964	0.0181693	0.00800378	1.22839	0.00827598
chr14:77964218-77965912	1694	77965210	ISM2	0	Proximal	0.0151698	0.0152579	0.00601491	1.20481	0.0140037
chr14:91882427-91885441	3014	91884133	CCDC88C	0	Proximal	0.0150717	0.0113034	0.00624641	1.14918	3.25609e-15
chr15:23809766-23812440	2674	23810453	MKRN3	0	Proximal	0.0293803	0.0233342	0.0101951	1.44028	0.000158007
chr15:33009270-33012875	3605	33010204	GREM1	0	Proximal	0.0303843	0.0177792	0.00859336	1.70993	0.0231161
chr15:41135481-41137471	1990	41136642	SPINT1	0	Proximal	0.016948	0.0100615	0.00368743	1.93695	0.0331409
chr15:41219607-41224096	4489	41221530	DLL4	0	Proximal	0.0199185	0.00954415	0.00388445	2.09851	0.0458124
chr15:53081806-53083049	1243	53082209	ONECUT1	0	Proximal	0.0104313	0.00587019	0.00329659	1.41172	0.0459821
chr15:55878712-55881776	3064	55881050	PYGO1	0	Proximal	0.0222016	0.0200877	0.0102962	1.03838	0.00477619
chr15:63795853-63798530	2677	63796809	USP3	0	Proximal	0.0367066	0.0300981	0.0148317	1.252	8.83006e-21
chr15:64443524-64445491	1967	64443915	SNX22	0	Proximal	0.0185493	0.005632	0.00347965	2.12566	0.0233107
chr15:65668974-65670955	1981	65670378	IGDCC3	0	Proximal	0.0376043	0.0285721	0.0177169	1.04442	0.031629
chr15:65713374-65715976	2602	65715410	IGDCC4	0	Proximal	0.0280032	0.0136394	0.00943453	1.47485	0.0282845
chr15:71054793-71056438	1645	71055850	UACA	0	Proximal	0.0243539	0.0275835	0.0087905	1.37275	6.98927e-05
chr15:73658637-73662276	3639	73661605	HCN4	0	Proximal	0.0335188	0.0207034	0.010924	1.53351	0.00226595
chr15:74218390-74220919	2529	74218788	LOXL1	0	Proximal	0.0207397	0.0161482	0.00518001	1.81465	0.00264802
chr15:74419268-74429676	10408	74421714	ISLR2	0	Proximal	0.0314876	0.0229076	0.0132308	1.19087	0.00988075
chr15:78857521-78858816	1295	78857861	CHRNA5	0	Proximal	0.010605	0.00988097	0.00468472	1.02958	0.024641
chr15:78912200-78913851	1651	78913637	CHRNA3	0	Proximal	0.0118484	0.0146545	0.00500668	1.09695	6.41324e-10
chr15:78932682-78934035	1353	78933587	CHRNB4	0	Proximal	0.0260099	0.0140853	0.00364145	2.54084	0.0221958
chr15:79102493-79104438	1945	79103773	ADAMTS7	0	Proximal	0.0145523	0.0081885	0.0025706	2.12289	0.0389794
chr15:84321965-84324359	2394	84322837	ADAMTSL3	0	Proximal	0.0200514	0.0190262	0.00836155	1.16909	2.553e-07
chr15:85923086-85924718	1632	85923870	AKAP13	0	Proximal	0.0170864	0.0158336	0.00709404	1.15997	0.00627056
chr15:92936284-92939707	3423	92937139	ST8SIA2	0	Proximal	0.0456119	0.0254415	0.0115152	1.89702	0.000671048
chr16:10673511-10674982	1471	10674539	EMP2	0	Proximal	0.014662	0.0127397	0.00521706	1.33296	0.0276498
chr16:1203103-1205087	1984	1203240	CACNA1H	0	Proximal	0.0112939	0.00600498	0.00503713	1.02601	0.0414636
chr16:19178895-19181176	2281	19179637	SYT17	0	Proximal	0.0272827	0.0231872	0.010393	1.31177	3.9539e-07
chr16:20083199-20086288	3089	20085100	GPR139	0	Proximal	0.0269074	0.0157476	0.00427017	2.40473	0.000127253
chr16:21169356-21171465	2109	21169911	TMEM159	0	Proximal	0.0352423	0.021347	0.0125224	1.42232	0.000728929
chr16:21311961-21313619	1658	21312169	NCRNA00169	0	Proximal	0.0308892	0.0211415	0.0113736	1.36581	0.00272889
chr16:230045-231984	1939	230332	HBQ1	0	Proximal	0.026587	0.0167279	0.00858152	1.52566	0.00295762
chr16:30102664-30104304	1640	30103205	TBX6	0	Proximal	0.0168631	0.00963648	0.00513863	1.54099	0.016949
chr16:30907234-30908547	1313	30907927	CTF1	0	Proximal	0.0123637	0.00806437	0.00464463	1.24337	0.00578709
chr16:31225876-31228697	2821	31228395	PYDC1	0	Proximal	0.0181975	0.0154328	0.00829778	1.04596	0.00245992
chr16:55512814-55514216	1402	55513080	MMP2	0	Proximal	0.011029	0.00998687	0.0043289	1.17461	0.0135964
chr16:57125127-57128403	3276	57126454	CPNE2	0	Proximal	0.0268647	0.0181923	0.00900378	1.47789	0.00485308
chr16:57672999-57675422	2423	57673206	GPR56	0	Proximal	0.0127607	0.0127197	0.00314172	1.73226	0.0261559
chr16:58058659-58061469	2810	58059281	MMP15	0	Proximal	0.0283577	0.0157055	0.0127632	1.09293	0.0291263
chr16:66637570-66639743	2173	66638566	CMTM3	0	Proximal	0.0159342	0.0126527	0.00516562	1.45762	0.0264437
chr16:67193050-67195345	2295	67193812	TRADD	0	Proximal	0.0158239	0.010593	0.00695689	1.08023	0.00530887
chr16:68770882-68772645	1763	68771194	CDH1	0	Proximal	0.0111245	0.00911434	0.00340471	1.4608	0.0190139
chr16:69139183-69142684	3501	69140128	HAS3	0	Proximal	0.0247272	0.018557	0.00931832	1.31808	0.0246751
chr16:77468111-77469392	1281	77469011	ADAMTS18	0	Proximal	0.0170472	0.0174629	0.00673134	1.22298	0.011166
chr16:84401393-84402696	1303	84402132	ATP2C2	0	Proximal	0.0146729	0.0121264	0.0055128	1.26693	0.0344904
chr16:84648402-84652521	4119	84651669	COTL1	0	Proximal	0.0268089	0.0156318	0.0120269	1.09405	0.00563307
chr16:8959957-8963382	3425	8962248	CARHSP1	0	Proximal	0.0437443	0.0202945	0.0082936	2.26739	0.000116284
chr16:89641100-89643634	2534	89642175	CPNE7	0	Proximal	0.0242557	0.0178088	0.0104442	1.14199	0.0188271
chr17:1388005-1389931	1926	1389051	MYO1C	0	Proximal	0.0211532	0.00875868	0.00505616	1.87104	0.00303932
chr17:1393789-1395566	1777	1394972	MYO1C	0	Proximal	0.0261674	0.0164139	0.0124125	1.01829	0.012489
chr17:26925597-26927121	1524	26926056	SPAG5	0	Proximal	0.0248756	0.0194778	0.011204	1.08424	0.00410459
chr17:27043647-27045552	1905	27045251	RAB34	0	Proximal	0.0122149	0.0101814	0.00422449	1.3388	0.0174436
chr17:27069971-27073485	3514	27071022	TRAF4	0	Proximal	0.036342	0.0192686	0.00944649	1.83778	0.000449669
chr17:28649-32128	3479	31420	DOC2B	0	Proximal	0.025099	0.0136678	0.00939669	1.32787	0.00651237
chr17:29297332-29298693	1361	29297955	RNF135	0	Proximal	0.0167648	0.0219899	0.00573723	1.3988	0.02147
chr17:38518212-38521194	2982	38520945	GJD3	0	Proximal	0.0232631	0.0131218	0.00544943	1.91152	0.00386783
chr17:39683036-39684857	1821	39684641	KRT19	0	Proximal	0.0180978	0.0100344	0.00164918	2.84979	0.00112775
chr17:39940646-39943695	3049	39942964	JUP	0	Proximal	0.0370333	0.0228658	0.00655565	2.33163	0.00489038
chr17:40912294-40914137	1843	40913275	LOC100190938	0	Proximal	0.0320408	0.01897	0.00589329	2.26098	0.00443871
chr17:41909458-41911324	1866	41910547	MPP3	0	Proximal	0.0297895	0.0189217	0.011107	1.3466	0.0271007
chr17:42081733-42085407	3674	42082031	NAGS	0	Proximal	0.0150126	0.0123537	0.0053783	1.32797	0.012746
chr17:42906139-42908374	2235	42907607	GJC1	0	Proximal	0.0341492	0.0226447	0.0128085	1.34794	0.00147237
chr17:4487022-4489251	2229	4487833	SMTNL2	0	Proximal	0.0301727	0.0117846	0.00338709	2.82895	0.000465086
chr17:45400534-45402390	1856	45401326	C17orf57	0	Proximal	0.0251973	0.0189712	0.00730285	1.65774	0.00540842
chr17:64959738-64963757	4019	64960979	CACNG4	0	Proximal	0.0361421	0.0289804	0.0135859	1.34848	0.000363986
chr17:6945125-6947777	2652	6947242	SLC16A11	0	Proximal	0.0189431	0.0139866	0.00884788	1.018	0.0411566
chr17:71305544-71308835	3291	71308143	CDC42EP4	0	Proximal	0.058951	0.0256414	0.0171888	1.72073	0.00270072
chr17:7197152-7198659	1507	7197876	YBX2	0	Proximal	0.0120763	0.00985407	0.00426511	1.31242	0.0201524
chr17:7253069-7256142	3073	7255207	KCTD11	0	Proximal	0.0527872	0.0256434	0.0133348	1.90773	0.00432619
chr17:7338502-7345114	6612	7338761	TMEM102	0	Proximal	0.0334266	0.0214062	0.00394558	2.79931	0.00257136
chr17:73583739-73586153	2414	73584138	MYO15B	0	Proximal	0.0256094	0.0107626	0.00245149	2.94664	0.0193208
chr17:7553759-7556552	2793	7554253	ATP1B2	0	Proximal	0.0347149	0.0266376	0.0128106	1.37075	0.00999818
chr17:76354685-76356807	2122	76356158	SOCS3	0	Proximal	0.013532	0.0100203	0.00508733	1.25535	0.0380189
chr17:76918817-76922201	3384	76921472	TIMP2	0	Proximal	0.0261213	0.0204853	0.0110067	1.17559	4.59923e-05
chr17:77751924-77753004	1080	77751976	CBX2	0	Proximal	0.0232873	0.0212963	0.0057247	1.85266	0.0189888
chr17:79859559-79860837	1278	79860071	NPB	0	Proximal	0.0123722	0.00656803	0.00413452	1.38093	0.0216327
chr17:8023246-8030944	7698	8027410	HES7	0	Proximal	0.0375997	0.0281632	0.0150691	1.2643	1.7641e-06
chr18:11688400-11690568	2168	11689135	GNAL	0	Proximal	0.0435313	0.0334001	0.0124371	1.72859	0.00592899
chr18:2846396-2848348	1952	2847027	EMILIN2	0	Proximal	0.0109642	0.00594328	0.00259722	1.73377	0.00902321
chr18:29077380-29078913	1533	29078026	DSG2	0	Proximal	0.0340839	0.0250002	0.0130208	1.32324	0.0200154
chr18:3447550-3448809	1259	3447607	TGIF1	0	Proximal	0.012468	0.0135383	0.00434043	1.33451	0.00551663
chr18:43651406-43652649	1243	43652250	PSTPIP2	0	Proximal	0.0163494	0.0121702	0.00588521	1.33331	0.0047713
chr18:47086904-47088774	1870	47088426	LIPG	0	Proximal	0.0178297	0.014563	0.00445627	1.78702	0.0135501
chr18:47719361-47721990	2629	47721451	MYO5B	0	Proximal	0.0281839	0.0227629	0.00935658	1.49463	0.000196421
chr18:57362207-57365992	3785	57364644	CCBE1	0	Proximal	0.0394434	0.0186597	0.00686639	2.36213	0.00452148
chr18:59558632-59562194	3562	59560304	RNF152	0	Proximal	0.0354748	0.0285819	0.0151829	1.17243	7.60733e-06
chr18:656959-658559	1600	658340	C18orf56	0	Proximal	0.0316416	0.0219228	0.00904329	1.70048	2.60687e-13
chr18:7116084-7118001	1917	7117813	LAMA1	0	Proximal	0.0128138	0.0129905	0.00520552	1.15448	1.69845e-05
chr18:811275-813299	2024	812327	YES1	0	Proximal	0.0302425	0.018175	0.00997859	1.50882	0.00677152
chr19:10044586-10048298	3712	10047070	OLFM2	0	Proximal	0.0408823	0.0339306	0.0127579	1.60608	3.65506e-10
chr19:11784340-11785638	1298	11784812	ZNF833P	0	Proximal	0.0385084	0.0337324	0.0183634	1.02883	0.00180179
chr19:1284935-1288395	3460	1286167	EFNA2	0	Proximal	0.0197506	0.0134119	0.00424888	1.98307	0.0064718
chr19:14543373-14546091	2718	14544165	PKN1	0	Proximal	0.0320142	0.0250348	0.0126695	1.27213	0.0040243
chr19:1565440-1568162	2722	1568057	MEX3D	0	Proximal	0.0452379	0.0329473	0.0152595	1.5078	0.00969241
chr19:18060823-18064203	3380	18062110	KCNN1	0	Proximal	0.0334566	0.0156069	0.0104134	1.59405	1.52795e-15
chr19:18547444-18549465	2021	18549111	ISYNA1	0	Proximal	0.0350461	0.017094	0.00644689	2.27513	0.00653862
chr19:19050477-19052186	1709	19051161	HOMER3	0	Proximal	0.0146092	0.0110616	0.00577569	1.20395	0.0208496
chr19:19737832-19740016	2184	19739039	LPAR2	0	Proximal	0.0240179	0.017993	0.00498502	2.06353	0.00784854
chr19:19753198-19755018	1820	19754455	GMIP	0	Proximal	0.0497345	0.0365047	0.0197983	1.2865	2.83328e-12
chr19:20188598-20190095	1497	20188802	ZNF90	0	Proximal	0.0166184	0.0120411	0.00609331	1.31256	0.0191844
chr19:289783-291454	1671	291435	PPAP2C	0	Proximal	0.0137119	0.004338	0.0022117	2.19558	0.00313919
chr19:34971779-34974080	2301	34972879	WTIP	0	Proximal	0.0330073	0.0210677	0.0132427	1.25562	0.00793988
chr19:3605176-3608051	2875	3606831	TBXA2R	0	Proximal	0.0156766	0.00689883	0.00400252	1.7371	0.00666179
chr19:38041424-38042983	1559	38042307	ZNF540	0	Proximal	0.0523367	0.0405936	0.00691498	2.75247	0.00348097
chr19:39902443-39905328	2885	39903749	PLEKHG2	0	Proximal	0.0446233	0.0250031	0.014773	1.53232	0.00420077
chr19:39988548-39990355	1807	39989556	DLL3	0	Proximal	0.0120756	0.00542371	0.00237369	1.95447	0.00711815
chr19:42786844-42791102	4258	42788816	CIC	0	Proximal	0.0298084	0.0217064	0.0137985	1.05787	1.60095e-06
chr19:42804959-42807767	2808	42806929	PAFAH1B3	0	Proximal	0.0415566	0.0258654	0.0191383	1.07944	0.00373324
chr19:44083908-44086159	2251	44084695	LOC390940	0	Proximal	0.012789	0.0102666	0.0056821	1.04514	0.00642326
chr19:45348716-45352453	3737	45349392	PVRL2	0	Proximal	0.0363203	0.0286983	0.01402	1.31307	4.00754e-05
chr19:46799791-46802317	2526	46801658	HIF3A	0	Proximal	0.0183164	0.0171461	0.0030625	2.24939	0.00467601
chr19:47136683-47138816	2133	47137939	GNG8	0	Proximal	0.0245666	0.0105197	0.00482712	2.13341	0.00087392
chr19:47290374-47292263	1889	47291842	SLC1A5	0	Proximal	0.0134813	0.00904591	0.003653	1.63796	0.0319783
chr19:47775890-47779962	4072	47777602	PRR24	0	Proximal	0.0414123	0.0367547	0.0199564	1.01709	0.00801883
chr19:52956338-52957644	1306	52956828	ZNF578	0	Proximal	0.0230835	0.020581	0.00878871	1.29885	0.00404289
chr19:53897655-53899334	1679	53898396	ZNF765	0	Proximal	0.0282069	0.0242398	0.013595	1.00083	6.9431e-06
chr19:53970220-53971662	1442	53970988	ZNF813	0	Proximal	0.0200784	0.0159932	0.00893695	1.08489	0.00815271
chr19:54973575-54977002	3427	54974894	LENG9	0	Proximal	0.0248693	0.0190238	0.0116793	1.02877	0.00446153
chr2:108602559-108603670	1111	108602994	SLC5A7	0	Proximal	0.0158512	0.01205	0.00326719	1.98149	0.0109658
chr2:110370469-110374156	3687	110371910	ANKRD57	0	Proximal	0.0306995	0.0199364	0.00572277	2.23733	0.00167267
chr2:128431717-128433981	2264	128432764	LIMS2	0	Proximal	0.0215776	0.0162639	0.00590653	1.70886	5.7729e-22
chr2:136873917-136877335	3418	136875725	CXCR4	0	Proximal	0.0207023	0.016123	0.00748653	1.3546	0.00584733
chr2:154330915-154336268	5353	154335322	RPRM	0	Proximal	0.0273161	0.0249904	0.00952568	1.42771	0.00334979
chr2:165476866-165478678	1812	165478360	GRB14	0	Proximal	0.0428485	0.0362126	0.0195334	1.09456	0.00831114
chr2:174218947-174220912	1965	174219560	CDCA7	0	Proximal	0.0183262	0.0143565	0.00665175	1.3367	1.23559e-06
chr2:1746349-1749247	2898	1748291	PXDN	0	Proximal	0.0276373	0.0173408	0.00994232	1.38798	0.00295909
chr2:183729947-183732455	2508	183731498	FRZB	0	Proximal	0.0207826	0.0180933	0.00795756	1.282	0.00183762
chr2:20211895-20212911	1016	20212455	MATN3	0	Proximal	0.0102943	0.00793053	0.00296077	1.51174	0.0297786
chr2:20422838-20425599	2761	20424927	SDC1	0	Proximal	0.0274864	0.0152899	0.011254	1.21701	0.0187541
chr2:211089213-211090649	1436	211090215	ACADL	0	Proximal	0.0322745	0.0220709	0.0128337	1.26623	0.00380187
chr2:235860621-235861875	1254	235860627	SH3BP4	0	Proximal	0.0207622	0.0201766	0.00830519	1.22571	0.000828449
chr2:239147454-239149370	1916	239148681	HES6	0	Proximal	0.0193086	0.0101288	0.00699689	1.34458	0.0125003
chr2:241496393-241497668	1275	241497405	ANKMY1	0	Proximal	0.0190697	0.0142302	0.00763533	1.2167	0.011358
chr2:242497692-242500532	2840	242498191	BOK	0	Proximal	0.0295349	0.022912	0.0101636	1.45165	0.00695414
chr2:26395924-26397647	1723	26395959	FAM59B	0	Proximal	0.0174489	0.0124741	0.00358933	2.00718	0.00888585
chr2:43452183-43455176	2993	43453745	ZFP36L2	0	Proximal	0.0141309	0.0143301	0.00636901	1.03796	0.00745334
chr2:47595931-47597392	1461	47596286	EPCAM	0	Proximal	0.0331885	0.0305279	0.0080367	1.91964	0.00707463
chr2:48756802-48759049	2247	48757063	STON1-GTF2A1L	0	Proximal	0.0177581	0.0107121	0.0063355	1.35454	1.80703e-06
chr2:58273400-58274673	1273	58273776	VRK2	0	Proximal	0.0270854	0.0210732	0.00895893	1.49576	0.00254885
chr2:5830317-5838147	7830	5832798	SOX11	0	Proximal	0.0460867	0.0422631	0.0104484	2.04018	5.36633e-13
chr2:6120527-6124675	4148	6122109	LOC400940	0	Proximal	0.0139378	0.0115257	0.0047394	1.38	0.0208623
chr2:70779546-70781815	2269	70781105	TGFA	0	Proximal	0.0243092	0.0154731	0.0105187	1.13568	0.00569429
chr2:71205296-71206547	1251	71205574	ANKRD53	0	Proximal	0.0119413	0.00639106	0.00365001	1.47668	0.0203393
chr2:74775463-74777249	1786	74776146	DOK1	0	Proximal	0.0251005	0.0211676	0.00993565	1.25504	0.00847539
chr2:74779346-74782404	3058	74781511	DOK1	0	Proximal	0.0266027	0.0166233	0.00552605	2.08052	0.0012513
chr2:88750406-88753292	2886	88752053	FOXI3	0	Proximal	0.0161529	0.0120606	0.00224094	2.40397	0.0210749
chr2:945481-947396	1915	946553	SNTG2	0	Proximal	0.0152336	0.0122037	0.00419769	1.64304	0.0237062
chr2:96990632-96992081	1449	96991061	ITPRIPL1	0	Proximal	0.0146098	0.00874827	0.0051434	1.34534	0.00439478
chr20:19192029-19195684	3655	19193289	SLC24A3	0	Proximal	0.0289878	0.0248599	0.0132713	1.07126	0.00407781
chr20:25565178-25566779	1601	25566153	NINL	0	Proximal	0.0335427	0.0187971	0.0136891	1.23364	0.0120429
chr20:2672605-2674740	2135	2673523	EBF4	0	Proximal	0.0141046	0.010037	0.0037209	1.67786	0.0288349
chr20:31070000-31073235	3235	31071288	C20orf112	0	Proximal	0.0256752	0.018452	0.0119183	1.04608	0.00638391
chr20:32254279-32256087	1808	32254303	C20orf134	0	Proximal	0.0157624	0.00841114	0.00412611	1.70929	0.0100003
chr20:45338021-45339027	1006	45338278	SLC2A10	0	Proximal	0.0153724	0.0169208	0.00588245	1.25027	0.0420683
chr20:4801773-4804901	3128	4804291	RASSF2	0	Proximal	0.0256322	0.0191693	0.00849461	1.48799	0.00374766
chr20:48183599-48185666	2067	48184707	PTGIS	0	Proximal	0.0233019	0.0182638	0.00986718	1.16109	2.55939e-18
chr20:61339264-61343726	4462	61340188	NTSR1	0	Proximal	0.0332467	0.0198569	0.0058363	2.32468	0.000586504
chr20:62709540-62712290	2750	62711470	OPRL1	0	Proximal	0.0242926	0.0151567	0.0110058	1.07499	0.00474078
chr20:824926-826839	1913	825284	FAM110A	0	Proximal	0.0304717	0.01812	0.00673199	2.02514	5.45427e-07
chr21:34638182-34639731	1549	34638671	IL10RB	0	Proximal	0.0203509	0.0169055	0.00588925	1.63188	0.00791233
chr21:38378150-38379701	1551	38378862	DSCR6	0	Proximal	0.0158788	0.00651121	0.00238064	2.31984	0.00817798
chr21:44072363-44076727	4364	44073861	PDE9A	0	Proximal	0.0276647	0.0184122	0.0053846	2.16661	0.00154992
chr21:45874652-45876664	2012	45875392	LRRC3	0	Proximal	0.0231241	0.0155613	0.00351723	2.41697	0.0165598
chr22:22005787-22007432	1645	22007269	MIR301B	0	Proximal	0.0199165	0.0165346	0.00851377	1.13655	0.0357155
chr22:24114553-24116243	1690	24115035	MMP11	0	Proximal	0.0175167	0.0125714	0.0073521	1.14862	0.00115847
chr22:28189449-28198825	9376	28197486	MN1	0	Proximal	0.0433926	0.0277442	0.0137831	1.58637	0.000396132
chr22:30821156-30823254	2098	30821719	MTFP1	0	Proximal	0.0289998	0.0282999	0.0128928	1.11061	0.013681
chr22:31002402-31003963	1561	31003069	TCN2	0	Proximal	0.0297643	0.02075	0.00723451	1.9015	0.00876969
chr22:31476503-31478192	1689	31477304	SMTN	0	Proximal	0.0231762	0.00839941	0.0028461	2.65212	0.00782491
chr22:37914421-37916176	1755	37915210	CARD10	0	Proximal	0.0139548	0.00870695	0.00412136	1.54601	0.00200974
chr22:38092409-38094039	1630	38092994	TRIOBP	0	Proximal	0.0390222	0.0229773	0.00562233	2.59539	0.00849181
chr22:38301507-38304088	2581	38302345	MICALL1	0	Proximal	0.0283585	0.0179301	0.00778005	1.74148	0.0024598
chr22:43546994-43549046	2052	43547534	TSPO	0	Proximal	0.0164057	0.00679696	0.00442061	1.68303	0.0278295
chr22:44319097-44320662	1565	44319618	PNPLA3	0	Proximal	0.0393253	0.0236738	0.017302	1.13968	0.0259581
chr22:45898056-45900528	2472	45898718	FBLN1	0	Proximal	0.0200713	0.00854676	0.00195756	2.8328	0.0199158
chr22:46370377-46375455	5078	46373008	WNT7B	0	Proximal	0.0134059	0.0127937	0.00564251	1.11686	0.00777586
chr3:126113230-126114735	1505	126113781	CCDC37	0	Proximal	0.0215514	0.0180356	0.00742972	1.41966	0.0153524
chr3:129692904-129695110	2206	129693113	TRH	0	Proximal	0.0125378	0.00527342	0.00263682	1.89624	0.000418227
chr3:140769516-140772048	2532	140770742	SPSB4	0	Proximal	0.0210842	0.0154948	0.0081685	1.26826	0.0299269
chr3:142606851-142608417	1566	142608045	PCOLCE2	0	Proximal	0.029313	0.0243858	0.0125445	1.16223	0.00717256
chr3:152552264-152553891	1627	152552735	P2RY1	0	Proximal	0.0287438	0.0248772	0.0130137	1.08575	0.00341506
chr3:153838101-153842071	3970	153839148	ARHGEF26	0	Proximal	0.0277947	0.019097	0.00974592	1.42201	0.00358372
chr3:157260312-157261597	1285	157261158	C3orf55	0	Proximal	0.0240114	0.0232607	0.010358	1.13888	0.0149483
chr3:160166915-160168392	1477	160167626	TRIM59	0	Proximal	0.0116036	0.0102507	0.00328919	1.55506	0.00968045
chr3:182970992-182972879	1887	182971031	B3GNT5	0	Proximal	0.0169154	0.00886194	0.00469324	1.65388	0.0233571
chr3:185540844-185544257	3413	185542827	IGF2BP2	0	Proximal	0.03245	0.0236075	0.00288708	3.10525	0.00116518
chr3:187386641-187388699	2058	187388201	SST	0	Proximal	0.0229206	0.0150787	0.00801009	1.40864	0.0378711
chr3:19187764-19190723	2959	19190016	KCNH8	0	Proximal	0.0301279	0.0284985	0.0112343	1.34728	2.31547e-06
chr3:32279192-32281446	2254	32280170	CMTM8	0	Proximal	0.0255888	0.0232746	0.0108089	1.17094	8.49535e-07
chr3:32857297-32861026	3729	32859509	TRIM71	0	Proximal	0.0311418	0.0285871	0.0132657	1.1719	5.20342e-06
chr3:36421241-36423518	2277	36422096	STAC	0	Proximal	0.021786	0.0123928	0.0042632	2.11414	2.47591e-07
chr3:38080424-38081710	1286	38080695	DLEC1	0	Proximal	0.0314218	0.0212347	0.00879911	1.72624	0.00414288
chr3:38179525-38181084	1559	38179968	MYD88	0	Proximal	0.0262328	0.0161771	0.00773941	1.63974	0.00266367
chr3:48469544-48471637	2093	48471460	PLXNB1	0	Proximal	0.0234688	0.0144333	0.0108173	1.05004	0.0245788
chr3:50191689-50194989	3300	50192847	SEMA3F	0	Proximal	0.027101	0.0133	0.0059377	2.01809	0.00437908
chr3:52566573-52569229	2656	52569093	NT5DC2	0	Proximal	0.0250475	0.00866985	0.00284981	2.75829	0.0083229
chr3:57112263-57114102	1839	57113336	ARHGEF3	0	Proximal	0.0157269	0.0144477	0.00384136	1.78869	0.0137657
chr3:57197965-57199685	1720	57199403	IL17RD	0	Proximal	0.0338061	0.0250102	0.00945192	1.73557	0.0114494
chr3:71833592-71835020	1428	71834357	PROK2	0	Proximal	0.0127915	0.0179359	0.00487398	1.23137	0.000823123
chr3:79814813-79817584	2771	79817059	ROBO1	0	Proximal	0.0407447	0.0337812	0.0121601	1.66542	0.00882436
chr3:87039242-87040954	1712	87040257	VGLL3	0	Proximal	0.028249	0.0286606	0.0130615	1.05664	0.00748551
chr3:8810539-8811616	1077	8811300	OXTR	0	Proximal	0.0116454	0.0125593	0.00512757	1.04523	0.00448125
chr4:106815635-106818184	2549	106816596	NPNT	0	Proximal	0.0395952	0.0410787	0.0102147	1.85592	1.95682e-08
chr4:110480659-110482647	1988	110481354	CCDC109B	0	Proximal	0.0406281	0.0286857	0.0187994	1.0721	2.69056e-11
chr4:119272648-119274875	2227	119273922	PRSS12	0	Proximal	0.0248541	0.013562	0.0104545	1.17448	0.000501135
chr4:126235315-126241381	6066	126237566	FAT4	0	Proximal	0.0495439	0.0390137	0.0174139	1.45674	7.54264e-05
chr4:155664728-155665928	1200	155665162	LRAT	0	Proximal	0.0101837	0.0127897	0.00385511	1.20383	0.000741229
chr4:15704165-15705499	1334	15704572	BST1	0	Proximal	0.0110184	0.00721051	0.00463224	1.09346	0.0190897
chr4:16083502-16086054	2552	16085594	PROM1	0	Proximal	0.0342876	0.0201081	0.005344	2.4757	0.0225582
chr4:169552400-169553517	1117	169552767	PALLD	0	Proximal	0.020866	0.0174511	0.0064778	1.548	0.033614
chr4:2365644-2367373	1729	2366604	ZFYVE28	0	Proximal	0.0144197	0.0107944	0.00637891	1.0633	0.0102681
chr4:2819296-2821298	2002	2819911	SH3BP2	0	Proximal	0.0262177	0.0185285	0.0033891	2.63255	0.00491731
chr4:40751665-40753130	1465	40751913	NSUN7	0	Proximal	0.027287	0.0159577	0.00266821	2.94699	0.000183415
chr4:4387245-4390849	3604	4387982	D4S234E	0	Proximal	0.0495068	0.0337915	0.0227044	1.09132	0.00609811
chr4:5052243-5055056	2813	5053526	STK32B	0	Proximal	0.0312149	0.0242517	0.00817005	1.81273	0.0214554
chr4:5709504-5710831	1327	5710294	EVC2	0	Proximal	0.0140024	0.0102941	0.00161324	2.52128	0.0214932
chr4:5712322-5713741	1419	5712923	EVC	0	Proximal	0.0105038	0.0099785	0.00334717	1.40396	0.0183383
chr4:57773699-57775803	2104	57774041	REST	0	Proximal	0.0130318	0.00902511	0.00233332	2.07367	0.00807737
chr4:74734459-74735802	1343	74735108	CXCL1	0	Proximal	0.0160079	0.0174453	0.0051551	1.46636	2.50673e-16
chr4:84030476-84031993	1517	84031012	PLAC8	0	Proximal	0.0137932	0.0132081	0.00431005	1.47814	0.0219413
chr4:89377689-89379157	1468	89378267	HERC5	0	Proximal	0.0144007	0.0117053	0.00571938	1.1966	0.0415085
chr4:95678536-95680490	1954	95679127	BMPR1B	0	Proximal	0.0200424	0.016233	0.00907431	1.06262	0.00930919
chr5:111753425-111756447	3022	111755279	FLJ11235	0	Proximal	0.0304797	0.0229687	0.0116208	1.31861	0.00465462
chr5:114514508-114516535	2027	114516243	TRIM36	0	Proximal	0.0389956	0.0275515	0.0140301	1.41199	0.0217526
chr5:115907314-115912563	5249	115910551	SEMA6A	0	Proximal	0.0576558	0.0440813	0.0269974	1.06698	0.00105544
chr5:121412280-121414498	2218	121414055	LOX	0	Proximal	0.038611	0.0329607	0.0177181	1.08147	1.45538e-15
chr5:122371021-122372984	1963	122372425	PPIC	0	Proximal	0.0237759	0.0209782	0.00941425	1.25038	0.00418359
chr5:127871926-127875242	3316	127873735	FBN2	0	Proximal	0.0208734	0.0170441	0.0071726	1.42031	0.037456
chr5:139174674-139178030	3356	139175405	PSD2	0	Proximal	0.0242083	0.0176945	0.0102082	1.16934	0.0167767
chr5:146829331-146834676	5345	146833260	DPYSL3	0	Proximal	0.0453666	0.0344757	0.0193741	1.18635	0.00352409
chr5:146887703-146890173	2470	146889619	DPYSL3	0	Proximal	0.0372158	0.0293874	0.0130789	1.44064	3.71585e-05
chr5:150283630-150285347	1717	150284545	ZNF300	0	Proximal	0.0299029	0.0280672	0.0102518	1.45758	0.0128617
chr5:150325379-150327107	1728	150326146	ZNF300P1	0	Proximal	0.0197512	0.0114965	0.00375397	2.12599	0.0139156
chr5:153568799-153571757	2958	153570294	GALNT10	0	Proximal	0.0252639	0.0191237	0.0119707	1.01783	0.0171913
chr5:16935023-16937152	2129	16936385	MYO10	0	Proximal	0.0159314	0.0150672	0.00426312	1.68571	0.00422899
chr5:171879260-171882794	3534	171881527	SH3PXD2B	0	Proximal	0.027469	0.0199407	0.0110129	1.2448	0.00292707
chr5:176826738-176828001	1263	176827637	PFN3	0	Proximal	0.0154483	0.0065046	0.00200965	2.45027	0.0055114
chr5:178421251-178422628	1377	178422124	GRM6	0	Proximal	0.0111759	0.00912346	0.00477197	1.07689	0.00147671
chr5:179633733-179636679	2946	179636130	RASGEF1C	0	Proximal	0.0299387	0.0214986	0.0134139	1.10195	0.00307218
chr5:180630684-180635229	4545	180632177	TRIM7	0	Proximal	0.0350092	0.0224422	0.0156336	1.11427	0.00636338
chr5:32709663-32714738	5075	32711664	NPR3	0	Proximal	0.0329322	0.0311145	0.00696729	2.0905	0.00296839
chr5:34655416-34658470	3054	34656595	RAI14	0	Proximal	0.0353715	0.0274699	0.0129211	1.38554	0.00363039
chr5:35229280-35230906	1626	35230794	PRLR	0	Proximal	0.0166903	0.017844	0.00572091	1.39623	0.00244371
chr5:36606207-36607773	1566	36606456	SLC1A3	0	Proximal	0.012616	0.0118079	0.00440349	1.33334	0.0078106
chr5:37839275-37841032	1757	37839782	GDNF	0	Proximal	0.0133006	0.0137613	0.00561958	1.11126	0.00809541
chr5:40678924-40682335	3411	40680031	PTGER4	0	Proximal	0.0135413	0.0123136	0.00521629	1.22603	0.0164977
chr5:52284791-52286241	1450	52285155	ITGA2	0	Proximal	0.0102994	0.0109982	0.00406991	1.15621	0.0301457
chr5:54468619-54469753	1134	54469005	CDC20B	0	Proximal	0.012878	0.0133133	0.00586643	1.01517	0.013616
chr5:68787737-68790012	2275	68788118	OCLN	0	Proximal	0.0396655	0.0358792	0.00993029	1.89547	8.07209e-10
chr5:76011056-76013073	2017	76011867	F2R	0	Proximal	0.0289982	0.0221941	0.00952428	1.51116	0.000645355
chr5:79864645-79866616	1971	79866304	ANKRD34B	0	Proximal	0.0155925	0.0150734	0.00699977	1.0525	0.00335884
chr5:82766941-82771359	4418	82767492	VCAN	0	Proximal	0.0354283	0.0291359	0.00954632	1.78832	0.00165419
chr6:11042716-11045461	2745	11044624	ELOVL2	0	Proximal	0.0364819	0.0249722	0.00611072	2.39813	0.00296053
chr6:123100038-123102019	1981	123100645	FABP7	0	Proximal	0.0169131	0.00666137	0.00426436	1.76668	0.000580629
chr6:137242163-137244095	1932	137243401	SLC35D3	0	Proximal	0.0113309	0.00862994	0.00353253	1.44388	0.0138236
chr6:138187557-138189559	2002	138188580	TNFAIP3	0	Proximal	0.0160992	0.0127918	0.0073724	1.03022	0.0157771
chr6:139012640-139015013	2373	139012804	FLJ46906	0	Proximal	0.0193462	0.0105688	0.00227747	2.63411	0.00570321
chr6:13924175-13926293	2118	13925423	RNF182	0	Proximal	0.0280445	0.0193263	0.0110783	1.26584	0.000487714
chr6:142409180-142410574	1394	142409936	NMBR	0	Proximal	0.0191824	0.0182601	0.00733156	1.27644	8.81584e-06
chr6:150284172-150286881	2709	150285142	ULBP1	0	Proximal	0.0186852	0.00863623	0.00321899	2.22214	0.0114993
chr6:150325683-150326867	1184	150326280	RAET1K	0	Proximal	0.0108144	0.0108827	0.00307401	1.53602	0.0243165
chr6:159238243-159240899	2656	159240456	EZR	0	Proximal	0.010834	0.0070101	0.00237074	1.8118	0.0119611
chr6:160768915-160770836	1921	160769424	SLC22A3	0	Proximal	0.012271	0.0078707	0.0045708	1.25232	0.014422
chr6:166073287-166077761	4474	166075584	PDE10A	0	Proximal	0.0398194	0.0239024	0.0175071	1.14118	0.0124666
chr6:168841238-168843338	2100	168841830	SMOC2	0	Proximal	0.0147339	0.0162953	0.00621592	1.12462	0.0203446
chr6:170598172-170601330	3158	170599697	DLL1	0	Proximal	0.0165315	0.0118153	0.00655754	1.21396	0.0280884
chr6:19836776-19839690	2914	19837616	ID4	0	Proximal	0.0349911	0.0302012	0.0147643	1.19098	7.94744e-08
chr6:21664396-21668145	3749	21666674	FLJ22536	0	Proximal	0.0128237	0.00807786	0.00163348	2.3921	0.0300502
chr6:26233198-26235674	2476	26235216	HIST1H1D	0	Proximal	0.0152159	0.0138832	0.00562993	1.29034	0.0172497
chr6:26240110-26241820	1710	26240653	HIST1H4F	0	Proximal	0.0265626	0.0239869	0.0107318	1.23228	0.00777054
chr6:26249707-26251087	1380	26250835	HIST1H3F	0	Proximal	0.0262792	0.023534	0.00647727	1.86722	0.00299173
chr6:26272956-26274179	1223	26273203	HIST1H2BI	0	Proximal	0.017377	0.017686	0.0050365	1.60612	0.000451077
chr6:27831703-27835541	3838	27833106	HIST1H2AL	0	Proximal	0.0163343	0.0198938	0.00511897	1.50227	8.59956e-14
chr6:27857653-27858724	1071	27858570	HIST1H3J	0	Proximal	0.027841	0.025365	0.00489311	2.29102	2.026e-12
chr6:30653721-30656266	2545	30655093	KIAA1949	0	Proximal	0.0432278	0.0299584	0.0154097	1.4304	0.00570419
chr6:30851125-30854676	3551	30851860	DDR1	0	Proximal	0.0459431	0.0273378	0.0143459	1.61306	2.51029e-23
chr6:31695892-31698561	2669	31698039	DDAH2	0	Proximal	0.0468831	0.0288151	0.0116864	1.91624	0.00295358
chr6:3225945-3233262	7317	3227968	TUBB2B	0	Proximal	0.0706057	0.0470964	0.0221503	1.62905	0.000419458
chr6:35180881-35182653	1772	35182189	SCUBE3	0	Proximal	0.0235186	0.019398	0.00796509	1.45149	0.0151326
chr6:35419659-35420978	1319	35420137	FANCE	0	Proximal	0.0219402	0.0172162	0.00991532	1.07152	0.029565
chr6:35694705-35696470	1765	35696360	FKBP5	0	Proximal	0.0350941	0.0257786	0.0132552	1.34027	2.50562e-08
chr6:37659763-37667869	8106	37665766	MDGA1	0	Proximal	0.0268382	0.0185896	0.0127406	1.01862	0.0025856
chr6:43275834-43277096	1262	43276530	CRIP3	0	Proximal	0.0179415	0.0101659	0.0069971	1.24401	0.0222524
chr6:43612471-43613864	1393	43612766	RSPH9	0	Proximal	0.0301283	0.0279032	0.0104848	1.4385	0.0076417
chr7:100822204-100824368	2164	100823557	C7orf52	0	Proximal	0.0378612	0.0207138	0.00654959	2.36386	6.05249e-05
chr7:103968219-103970839	2620	103969103	LHFPL3	0	Proximal	0.0309604	0.0271613	0.0123321	1.26138	2.28333e-15
chr7:116164353-116167314	2961	116166346	CAV1	0	Proximal	0.0205576	0.0231898	0.00868244	1.15476	0.0170874
chr7:12609708-12611085	1377	12610202	SCIN	0	Proximal	0.0150525	0.0127163	0.0050377	1.41073	0.00337049
chr7:138719444-138721476	2032	138720775	ZC3HAV1L	0	Proximal	0.0397069	0.0332519	0.0166475	1.20581	5.61573e-11
chr7:151105560-151108058	2498	151106321	LOC100131176	0	Proximal	0.034771	0.0177073	0.0125516	1.40033	0.00765271
chr7:21582329-21583646	1317	21582832	DNAH11	0	Proximal	0.0144035	0.0140041	0.00409577	1.59589	0.0214939
chr7:21984172-21985956	1784	21985542	CDCA7L	0	Proximal	0.0228535	0.0196099	0.00732065	1.51943	0.000402135
chr7:23506770-23511172	4402	23509995	IGF2BP3	0	Proximal	0.0249046	0.0119585	0.00193334	3.14259	0.000712443
chr7:24322952-24324446	1494	24323806	NPY	0	Proximal	0.0110001	0.0104501	0.00339982	1.44753	0.012241
chr7:26191290-26194254	2964	26191846	NFE2L3	0	Proximal	0.0245776	0.0164903	0.0032498	2.58941	0.00189818
chr7:28994661-28998801	4140	28998029	TRIL	0	Proximal	0.0340652	0.0293935	0.0114748	1.49102	0.00206001
chr7:37955561-37956745	1184	37956525	SFRP4	0	Proximal	0.0135155	0.0131188	0.00503635	1.26585	0.00247202
chr7:44143867-44145543	1676	44143959	AEBP1	0	Proximal	0.0117098	0.0080154	0.00130911	2.46053	0.0323989
chr7:4901023-4902060	1037	4901625	PAPOLB	0	Proximal	0.0164476	0.00952939	0.00469326	1.6157	0.0296068
chr7:99773957-99775983	2026	99775537	STAG3	0	Proximal	0.0165091	0.0080351	0.00291017	2.1628	0.0111343
chr8:121822652-121824783	2131	121824309	SNTB1	0	Proximal	0.0139435	0.0139155	0.00569465	1.15844	0.00614433
chr8:122651196-122653214	2018	122651585	HAS2-AS1	0	Proximal	0.025603	0.0238539	0.010378	1.22534	0.00811756
chr8:127567099-127571130	4031	127570711	FAM84B	0	Proximal	0.034317	0.0319937	0.0145405	1.18433	0.00307582
chr8:134113398-134115781	2383	134115310	SLA	0	Proximal	0.0169026	0.011349	0.00286458	2.21179	0.0109696
chr8:144798364-144799946	1582	144798506	MAPK15	0	Proximal	0.0212919	0.0145355	0.00365151	2.26075	0.0016939
chr8:18869307-18872215	2908	18871196	PSD3	0	Proximal	0.014151	0.00615746	0.00135262	2.68707	0.0242769
chr8:19170776-19172293	1517	19171486	SH2D4A	0	Proximal	0.0157081	0.0123197	0.00566758	1.32531	0.0186913
chr8:19796313-19798784	2471	19796581	LPL	0	Proximal	0.0342613	0.0176336	0.00855558	1.88367	1.47069e-16
chr8:23710758-23712567	1809	23712320	STC1	0	Proximal	0.0190113	0.0149077	0.00410136	1.97186	0.0204649
chr8:37887000-37889876	2876	37888019	EIF4EBP1	0	Proximal	0.045966	0.0350855	0.01943	1.20093	7.07413e-05
chr8:49830765-49835002	4237	49833988	SNAI2	0	Proximal	0.0333653	0.025533	0.0127081	1.32593	0.0273078
chr8:53851517-53855069	3552	53852467	NPBWR1	0	Proximal	0.0200514	0.0283705	0.00934774	1.0246	0.0236915
chr8:54792009-54795359	3350	54793441	RGS20	0	Proximal	0.0233253	0.0182261	0.0108991	1.0316	0.00789708
chr8:57357401-57361064	3663	57358593	PENK	0	Proximal	0.0182593	0.0103004	0.00472745	1.74959	0.0241692
chr8:63159624-63162857	3233	63161500	NKAIN3	0	Proximal	0.0402734	0.0344434	0.0170945	1.18966	3.25178e-07
chr8:65492062-65497388	5326	65492813	BHLHE22	0	Proximal	0.0229563	0.0158636	0.00867196	1.30852	0.00315563
chr8:6691572-6693604	2032	6693166	XKR5	0	Proximal	0.0230486	0.0172801	0.00822214	1.38278	0.00346036
chr8:70744248-70747799	3551	70747299	SLCO5A1	0	Proximal	0.0434004	0.0334816	0.0178905	1.23292	0.00140364
chr8:8558835-8560073	1238	8559665	CLDN23	0	Proximal	0.0139766	0.00912621	0.00383264	1.63183	0.00328981
chr8:91996858-91998283	1425	91997485	LOC100127983	0	Proximal	0.0227925	0.0154308	0.00303198	2.56095	0.0050446
chr8:95960459-95962829	2370	95961615	TP53INP1	0	Proximal	0.0298824	0.020838	0.0117284	1.27873	0.0179392
chr9:100880698-100882150	1452	100881488	TRIM14	0	Proximal	0.0279733	0.0237345	0.0126646	1.08428	0.00668972
chr9:101705606-101707331	1725	101706137	COL15A1	0	Proximal	0.0247439	0.0188984	0.00576022	1.92909	0.00676461
chr9:101866265-101868707	2442	101867411	TGFBR1	0	Proximal	0.0387236	0.0308262	0.018228	1.04679	0.0133492
chr9:103789451-103794510	5059	103791030	LPPR1	0	Proximal	0.0509123	0.0428775	0.0211141	1.23111	0.00133655
chr9:113799342-113801397	2055	113800365	LPAR1	0	Proximal	0.0213425	0.0181353	0.00833178	1.25957	0.0131711
chr9:133883945-133885280	1335	133884503	LAMC3	0	Proximal	0.0153271	0.0193192	0.00633832	1.15375	0.0184286
chr9:133971465-133972772	1307	133971862	AIF1L	0	Proximal	0.0116431	0.00668099	0.0023882	1.89976	0.0210259
chr9:136854709-136859273	4564	136857446	VAV2	0	Proximal	0.0394294	0.0267952	0.0143013	1.40175	2.39396e-06
chr9:139964481-139965497	1016	139965028	C9orf140	0	Proximal	0.0153784	0.014398	0.00620774	1.18418	0.0303917
chr9:140062894-140064521	1627	140064491	LRRC26	0	Proximal	0.0157605	0.0115034	0.0058728	1.2861	0.0240891
chr9:18473624-18475183	1559	18474103	ADAMTSL1	0	Proximal	0.0107423	0.00537395	0.00259788	1.7065	0.0321418
chr9:19126902-19128715	1813	19127573	PLIN2	0	Proximal	0.0129408	0.00593358	0.00340777	1.66119	0.0377249
chr9:503783-505834	2051	504702	KANK1	0	Proximal	0.0185126	0.0170508	0.00782979	1.14395	0.000801334
chr9:77501558-77503072	1514	77502263	TRPM6	0	Proximal	0.0288054	0.0184898	0.0131355	1.07625	0.00370735
chr9:78504573-78508615	4042	78505559	PCSK5	0	Proximal	0.047731	0.0390825	0.0207	1.16714	0.000998005
chr9:85677199-85678523	1324	85678043	RASEF	0	Proximal	0.0112928	0.00884662	0.00274637	1.71425	1.35992e-05
chr9:86151231-86154350	3119	86153348	FRMD3	0	Proximal	0.0526063	0.0379221	0.0237042	1.11764	5.94657e-22
chr9:91148713-91151445	2732	91150015	NXNL2	0	Proximal	0.0154596	0.0107066	0.00518176	1.41284	0.00242993
chr9:94710634-94712961	2327	94712444	ROR2	0	Proximal	0.0102599	0.00773391	0.00403943	1.15987	0.0178965
chr9:95709046-95711438	2392	95709600	FGD3	0	Proximal	0.0308797	0.0208997	0.00675525	2.03939	0.00194216
chrX:101770671-101772213	1542	101771699	TMSB15A	0	Proximal	0.0139709	0.00808101	0.00314173	1.85385	0.0157161
chrX:118891913-118893535	1622	118892575	ANKRD58	0	Proximal	0.010436	0.00680633	0.00392014	1.21682	0.0314521
chrX:125686050-125687273	1223	125686842	DCAF12L1	0	Proximal	0.0137244	0.0112829	0.00203616	2.27789	0.00221091
chrX:128787628-128789403	1775	128788933	APLN	0	Proximal	0.0141859	0.0125633	0.00641492	1.03423	0.000684127
chrX:138284568-138287877	3309	138287185	FGF13	0	Proximal	0.0277181	0.0248667	0.00823954	1.63607	1.14711e-11
chrX:14546855-14549468	2613	14547419	GLRA2	0	Proximal	0.0115948	0.00965361	0.00504294	1.0595	0.032146
chrX:152907719-152909692	1973	152907896	DUSP9	0	Proximal	0.0209687	0.0126735	0.00650699	1.54914	0.00831633
chrX:153685886-153688801	2915	153686622	PLXNA3	0	Proximal	0.0203993	0.0112152	0.00853839	1.16575	0.00776454
chrX:2846058-2847807	1749	2847392	ARSD	0	Proximal	0.026769	0.0166447	0.00824602	1.58657	0.0126332
chrX:30326343-30327884	1541	30327495	NR0B1	0	Proximal	0.012143	0.0109852	0.00540622	1.03675	0.00249347
chrX:3262866-3265439	2573	3264684	MXRA5	0	Proximal	0.0131694	0.0091392	0.00408709	1.47787	0.00014346
chrX:3629078-3632179	3101	3631675	PRKX	0	Proximal	0.0189547	0.00934154	0.00564527	1.58633	0.0017327
chrX:49027883-49029328	1445	49028183	PLP2	0	Proximal	0.0163501	0.00597231	0.00228495	2.401	0.00426894
chrX:50556207-50557888	1681	50557044	SHROOM4	0	Proximal	0.0119474	0.00788245	0.00330708	1.58788	0.00782892
chrX:73070165-73072800	2635	73072588	XIST	0	Proximal	0.0149758	0.0060709	0.00469681	1.48766	0.000447994
chrX:82762717-82764592	1875	82763268	POU3F4	0	Proximal	0.0148781	0.0110835	0.0058181	1.2196	0.00536191
chr10:73156691-73158115	1424	73156690	CDH23	1	Proximal	0.0105079	0.00664055	0.00317377	1.4632	0.0288942
chr17:37320806-37322397	1591	37322414	ARL5C	17	Proximal	0.0164894	0.0113888	0.00664698	1.19352	0.0088543
chr20:5295042-5298360	3318	5295015	PROKR2	27	Proximal	0.0392326	0.0269219	0.00803604	2.1546	0.00666511
chr16:68678205-68680625	2420	68678150	CDH3	55	Proximal	0.0158734	0.0150711	0.00685894	1.10234	0.000217783
chr15:65133012-65134024	1012	65134081	PLEKHO2	57	Proximal	0.0294599	0.018023	0.00457292	2.45041	0.00571239
chr22:38476509-38479107	2598	38479170	SLC16A8	63	Proximal	0.0236056	0.01931	0.00764652	1.5088	1.47956e-06
chr19:15310233-15311715	1482	15311792	NOTCH3	77	Proximal	0.0122022	0.00366439	0.000776975	2.89328	0.00845053
chr1:29450513-29451755	1242	29450421	TMEM200B	92	Proximal	0.0130571	0.00969908	0.00499943	1.2284	0.037789
chr13:53312751-53313842	1091	53313947	LECT1	105	Proximal	0.013873	0.00902849	0.00552823	1.18793	0.0232996
chr1:43735809-43736975	1166	43735664	TMEM125	145	Proximal	0.011741	0.0109906	0.00453359	1.20319	8.58933e-07
chr2:220196133-220197734	1601	220197899	RESP18	165	Proximal	0.0173774	0.0112579	0.00758807	1.09753	0.0257459
chr16:1201988-1203036	1048	1203240	CACNA1H	204	Proximal	0.0173485	0.0130194	0.0034763	2.03529	0.02471
chr9:100615762-100616942	1180	100615536	FOXE1	226	Proximal	0.0119158	0.0107642	0.00344373	1.53929	0.0230822
chr22:19508952-19512568	3616	19512860	CLDN5	292	Proximal	0.0293956	0.0115595	0.00308142	2.89672	0.0140698
chr12:6053926-6055071	1145	6055398	ANO2	327	Proximal	0.024471	0.0160618	0.00744522	1.59265	0.000700731
chr7:25989975-25991596	1621	25989606	MIR148A	369	Proximal	0.0256413	0.0222833	0.00544304	2.04785	0.00338694
chr19:55864604-55865780	1176	55866182	COX6B2	402	Proximal	0.0100108	0.0066671	0.00346441	1.30237	0.0360675
chr19:55667171-55668678	1507	55669100	TNNI3	422	Proximal	0.014568	0.0145626	0.00368359	1.73289	0.0065232
chr12:63543508-63546130	2622	63546590	AVPR1A	460	Proximal	0.0298448	0.0246874	0.00658585	2.02364	8.54392e-24
chr19:14167335-14169454	2119	14169971	PALM3	517	Proximal	0.018739	0.0107797	0.00761323	1.19642	0.0155586
chr17:881282-882395	1113	883010	NXN	615	Proximal	0.0121801	0.00636669	0.00441819	1.28248	0.000174121
chr19:8213012-8215117	2105	8212385	FBN3	627	Proximal	0.0312405	0.0127213	0.00361579	2.80422	0.0115292
chr1:158150462-158151701	1239	158149736	CD1D	726	Proximal	0.0218754	0.0258865	0.00946031	1.12887	0.0223064
chr2:75060563-75063287	2724	75059781	HK2	782	Proximal	0.0148173	0.00806582	0.00234218	2.24264	0.0102856
chr6:106957897-106958899	1002	106959729	AIM1	830	Proximal	0.0150793	0.0148507	0.00627424	1.14434	0.0295665
chr11:2904875-2906135	1260	2906995	CDKN1C	860	Proximal	0.0113889	0.00664793	0.0035459	1.44641	0.0220143
chr1:6305117-6306638	1521	6304251	HES3	866	Proximal	0.0173281	0.0109755	0.00439082	1.76548	0.0140836
chr10:17271184-17272813	1629	17270257	VIM	927	Proximal	0.0142417	0.00958798	0.00369103	1.70004	1.75544e-05
chr19:43966969-43968884	1915	43969831	LYPD3	947	Proximal	0.018772	0.0148663	0.00826693	1.09329	0.00331446
chr7:100200924-100203755	2831	100199881	PCOLCE	1043	Proximal	0.0392803	0.0242958	0.012289	1.59984	2.22931e-06
chr19:47139018-47140048	1030	47137939	GNG8	1079	Proximal	0.0130566	0.00259829	0.000824664	2.94554	0.0478894
chrX:133305476-133307355	1879	133304308	MIR106A	1168	Proximal	0.0119304	0.0116897	0.00528649	1.04044	6.50728e-10
chr7:41737610-41741491	3881	41742706	INHBA	1215	Proximal	0.0136716	0.00545865	0.00345832	1.71845	0.00386927
chr19:55592982-55594061	1079	55591759	EPS8L1	1223	Proximal	0.0107954	0.00458662	0.00144745	2.26887	0.0211701
chr19:36133889-36136411	2522	36132646	ETV2	1243	Proximal	0.0265692	0.0114058	0.00709705	1.76759	0.00975448
chr19:49930948-49932390	1442	49929687	LOC645971	1261	Proximal	0.0206075	0.00894336	0.00327585	2.33725	0.0146053
chrX:82764598-82766812	2214	82763268	POU3F4	1330	Proximal	0.0129188	0.0114178	0.00558723	1.07929	0.00463794
chr3:14580719-14582183	1464	14583588	GRIP2	1405	Proximal	0.0316735	0.0239834	0.00994189	1.57826	0.00313025
chr11:124790571-124791668	1097	124789145	HEPN1	1426	Proximal	0.0209961	0.0156931	0.00874801	1.17406	0.0209079
chr2:74641400-74643325	1925	74644844	C2orf81	1519	Proximal	0.0143929	0.0131784	0.00315532	1.88923	0.0245316
chr22:50452592-50453970	1378	50451055	IL17REL	1537	Proximal	0.01169	0.00841429	0.0024757	1.86831	0.00724076
chr6:28556750-28558360	1610	28555112	SCAND3	1638	Proximal	0.0212145	0.0120855	0.00507059	1.87159	0.00254812
chr2:68870063-68871287	1224	68872953	PROKR1	1666	Proximal	0.0175845	0.0134341	0.00785947	1.06881	0.000319256
chr10:102728609-102730567	1958	102732285	SEMA4G	1718	Proximal	0.0375376	0.0210611	0.0140794	1.35368	0.00362052
chr7:101930131-101932069	1938	101928404	SH2B2	1727	Proximal	0.0624676	0.0397555	0.0281654	1.12176	0.00223491
chr1:228782389-228784488	2099	228780656	DUSP5P	1733	Proximal	0.0498005	0.0333568	0.00863474	2.39852	0.011266
chr22:33450125-33451986	1861	33454377	SYN3	2391	Distal	0.0101748	0.00468699	0.00273906	1.5795	0.0117916
chr19:47140353-47143513	3160	47137939	GNG8	2414	Distal	0.0239923	0.0110199	0.00623729	1.78796	0.0150302
chr7:150941804-150943256	1452	150945749	SMARCD3	2493	Distal	0.0125005	0.00575239	0.00318222	1.69067	0.0322389
chr4:5885894-5887784	1890	5890315	CRMP1	2531	Distal	0.0127953	0.00771795	0.00254416	1.96066	0.0245673
chr8:54789463-54790805	1342	54793441	RGS20	2636	Distal	0.0120121	0.00982846	0.00525658	1.05641	0.0299607
chr22:31480135-31481896	1761	31477304	SMTN	2831	Distal	0.0241366	0.0186343	0.00958968	1.24713	0.0029061
chr19:12163014-12164163	1149	12167127	ZNF878	2964	Distal	0.0140773	0.01944	0.00507111	1.31235	0.0167723
chr6:138748946-138753435	4489	138756431	MIR3145	2996	Distal	0.0240787	0.0102913	0.00436728	2.2242	0.00258236
chr16:2072658-2073881	1223	2076887	SLC9A3R2	3006	Distal	0.0110113	0.0109152	0.00444771	1.14067	0.0176845
chr3:52331361-52333967	2606	52328324	MIR135A1	3037	Distal	0.0167252	0.00594077	0.00137184	2.90173	0.000137236
chr7:23513167-23514666	1499	23509995	IGF2BP3	3172	Distal	0.0207745	0.0103099	0.00146961	3.14029	0.00173562
chr19:5827159-5829585	2426	5823817	NRTN	3342	Distal	0.030114	0.0267122	0.012508	1.20374	0.00224743
chr5:150035612-150037047	1435	150040403	MYOZ3	3356	Distal	0.0162129	0.0136561	0.00720432	1.06903	0.0079846
chr8:142427232-142428650	1418	142432006	PTP4A3	3356	Distal	0.0138413	0.00982245	0.00605783	1.07232	0.0223314
chr13:111526025-111527318	1293	111522655	C13orf29	3370	Distal	0.020159	0.0136868	0.00683206	1.43381	0.0176591
chr4:81122079-81124991	2912	81118656	PRDM8	3423	Distal	0.0161108	0.0132576	0.00736736	1.03206	5.00592e-05
chr19:3576372-3578010	1638	3572942	HMG20B	3430	Distal	0.0173523	0.00912538	0.00456787	1.72076	0.0323241
chr4:10462603-10463840	1237	10459032	ZNF518B	3571	Distal	0.0128563	0.0133987	0.00437836	1.3653	0.0363159
chr13:113763795-113765738	1943	113760104	F7	3691	Distal	0.0135248	0.00922052	0.0058868	1.07661	0.0121523
chr17:77816947-77818563	1616	77813213	CBX4	3734	Distal	0.0186931	0.0174254	0.003104	2.26259	0.0117419
chr20:44450947-44452212	1265	44455953	TNNC2	3741	Distal	0.0142674	0.0076782	0.00533156	1.26983	0.0126438
chr16:31498200-31500522	2322	31494438	SLC5A2	3762	Distal	0.0264787	0.0187404	0.00839186	1.54883	0.0017219
chr11:8289241-8290946	1705	8285406	LMO1	3835	Distal	0.0145925	0.00708864	0.00667259	1.02306	0.0366548
chr11:18742150-18743899	1749	18747777	IGSF22	3878	Distal	0.0250834	0.0188925	0.00997958	1.24831	0.00281112
chr6:21597858-21599685	1827	21593971	SOX4	3887	Distal	0.0156882	0.0146325	0.00655201	1.1439	0.0225663
chr22:22011499-22012904	1405	22007592	MIR130B	3907	Distal	0.0229124	0.0125117	0.00329971	2.47545	0.000939799
chr3:156533741-156535474	1733	156529810	PA2G4P4	3931	Distal	0.0180575	0.0154658	0.00785991	1.105	0.019021
chr12:49735706-49737094	1388	49741040	DNAJC22	3946	Distal	0.0104282	0.00780212	0.00281478	1.58293	0.0265555
chr10:94827802-94829117	1315	94833231	CYP26A1	4114	Distal	0.0182671	0.0181879	0.00733573	1.20876	0.0349476
chr6:99286702-99288737	2035	99282579	POU3F2	4123	Distal	0.0127872	0.00621657	0.00365221	1.56734	0.0276413
chr12:49483429-49484437	1008	49488602	DHH	4165	Distal	0.0215357	0.0164964	0.00692004	1.50863	0.025429
chr1:228400027-228402397	2370	228395860	OBSCN	4167	Distal	0.0173972	0.0103722	0.00559051	1.48102	7.83636e-05
chr3:75717875-75722119	4244	75713486	FRG2C	4389	Distal	0.0150865	0.00638297	0.00439477	1.57621	0.013323
chr4:1160930-1162145	1215	1166657	SPON2	4512	Distal	0.0346343	0.03134	0.0149791	1.15708	0.000941821
chr19:15305783-15307265	1482	15311792	NOTCH3	4527	Distal	0.0106007	0.00600938	0.00189758	2.00129	0.0329025
chr11:849049-851499	2450	844445	TSPAN4	4604	Distal	0.0204201	0.017094	0.00635304	1.54256	0.000709122
chr19:18704100-18706158	2058	18699494	C19orf60	4606	Distal	0.0195645	0.0113115	0.0047516	1.83812	1.78658e-12
chr19:36048153-36049744	1591	36054560	ATP4A	4816	Distal	0.0154005	0.0127471	0.00530402	1.37939	0.00748508
chr1:1136021-1137261	1240	1142089	TNFRSF18	4828	Distal	0.0152341	0.0112723	0.00652271	1.1097	0.0307016
chr7:150714465-150716595	2130	150721586	ATG9B	4991	Distal	0.0175851	0.0149059	0.00707143	1.20325	0.00545206
chr22:46366418-46368008	1590	46373008	WNT7B	5000	Distal	0.0135797	0.0149459	0.00523804	1.22479	0.00364309
chr11:76750477-76751494	1017	76745434	B3GNT6	5043	Distal	0.0138442	0.00997398	0.00599047	1.08644	2.26955e-06
chr17:14212235-14213778	1543	14207056	MGC12916	5179	Distal	0.0118677	0.00975647	0.00405222	1.34876	0.00910335
chr20:34188862-34190297	1435	34195484	FER1L4	5187	Distal	0.0147785	0.0129881	0.00606738	1.15871	7.16917e-06
chr1:16532687-16533871	1184	16539104	ARHGEF19	5233	Distal	0.0108737	0.00726594	0.00282915	1.63268	0.00963203
chr9:108418095-108419420	1325	108424737	TAL2	5317	Distal	0.0242914	0.0192411	0.00770655	1.53848	0.0165343
chr19:59049426-59050514	1088	59055835	TRIM28	5321	Distal	0.0239643	0.0265371	0.00707512	1.62831	0.000712945
chr17:36574743-36579339	4596	36584719	ARHGAP23	5380	Distal	0.0354495	0.0274155	0.0134023	1.3396	0.00302192
chr17:79485383-79487139	1756	79479892	ACTG1	5491	Distal	0.0164079	0.0102978	0.00577487	1.36148	0.0103614
chr19:45655136-45657810	2674	45663408	NKPD1	5598	Distal	0.0157658	0.0127132	0.00652102	1.15652	0.00161142
chr17:61925976-61927357	1381	61920351	SMARCD2	5625	Distal	0.0187139	0.0140619	0.00594923	1.50429	0.048974
chr16:1457998-1459058	1060	1464705	UNKL	5647	Distal	0.0405205	0.0293115	0.0176965	1.15105	0.0120125
chr1:26686280-26687484	1204	26680621	AIM1L	5659	Distal	0.0166833	0.00900375	0.00183416	2.6414	0.00308348
chr1:212731249-212732808	1559	212738696	ATF3	5888	Distal	0.0372765	0.0326805	0.0132679	1.42369	0.000568166
chr1:35331361-35332632	1271	35325417	C1orf212	5944	Distal	0.0157129	0.00711115	0.00505745	1.46418	0.0194513
chr22:20783047-20786193	3146	20792146	SCARF2	5953	Distal	0.0281308	0.0193233	0.00920792	1.51286	0.0227513
chr19:55597718-55599591	1873	55591759	EPS8L1	5959	Distal	0.0155633	0.00552466	0.0016162	2.66245	0.0212323
chr5:88170508-88173274	2766	88179283	MEF2C	6009	Distal	0.0116833	0.00986402	0.00415963	1.29759	0.00703655
chr16:57511040-57514229	3189	57520385	DOK4	6156	Distal	0.0248815	0.018065	0.0111784	1.0876	0.02577
chr8:65499349-65500645	1296	65492813	BHLHE22	6536	Distal	0.012069	0.0108418	0.00454937	1.23575	0.0203286
chr1:205424078-205426620	2542	205417526	MIR135B	6552	Distal	0.0314158	0.0103951	0.00410036	2.66803	0.0218521
chrX:139013015-139015926	2911	139006390	MIR505	6625	Distal	0.0240227	0.0182928	0.00637897	1.76175	0.00449723
chr16:1152904-1154106	1202	1146244	C1QTNF8	6660	Distal	0.0176494	0.0118397	0.00350691	2.04892	0.0162545
chr2:37551174-37552619	1445	37544222	PRKD3	6952	Distal	0.0139485	0.0120749	0.00287066	1.94935	0.00623873
chr16:57562303-57563506	1203	57570477	CCDC102A	6971	Distal	0.0112611	0.00661292	0.00360646	1.41236	0.0489057
chr12:103358463-103359804	1341	103351451	ASCL1	7012	Distal	0.0172863	0.0183502	0.00804678	1.01529	0.00172952
chr21:47392353-47394598	2245	47401662	COL6A1	7064	Distal	0.0157409	0.0089435	0.00437294	1.63959	0.00462623
chr17:7982282-7983894	1612	7991021	ALOX12B	7127	Distal	0.0289116	0.0223612	0.0120115	1.20092	0.00411407
chr6:10403811-10405345	1534	10412550	LOC100130275	7205	Distal	0.0260974	0.020769	0.00734178	1.69973	0.000227904
chr19:8397774-8400926	3152	8408146	KANK3	7220	Distal	0.0265975	0.016207	0.00578019	2.02514	0.0256722
chr7:100229878-100231691	1813	100239173	TFR2	7482	Distal	0.0319868	0.0276639	0.0123748	1.30237	0.0112735
chr11:406051-407224	1173	414999	SIGIRR	7775	Distal	0.0175861	0.0100765	0.00697348	1.22095	0.00859245
chr16:58018156-58020297	2141	58010338	TEPP	7818	Distal	0.0327813	0.0195842	0.0102323	1.58858	0.000265211
chr10:103589941-103591391	1450	103599611	KCNIP2	8220	Distal	0.0165669	0.00900731	0.00680704	1.17002	0.042963
chr5:88168312-88170466	2154	88179283	MEF2C	8817	Distal	0.0162529	0.0107867	0.00729517	1.05649	0.0311668
chr19:40909208-40910357	1149	40919271	PRX	8914	Distal	0.0164341	0.0110227	0.00422189	1.73927	0.00402711
chr12:312377-313558	1181	322492	SLC6A12	8934	Distal	0.0154903	0.00837152	0.00685663	1.06964	0.0160145
chr1:240160556-240161765	1209	240170823	RPS7P5	9058	Distal	0.0180274	0.0195068	0.00842418	1.01364	0.0362567
chr17:37365652-37366760	1108	37356535	RPL19	9117	Distal	0.0122969	0.0106576	0.003562	1.54334	0.0110629
chr10:135131860-135132871	1011	135122644	TUBGCP2	9216	Distal	0.024427	0.0142515	0.00624255	1.81179	0.000611714
chr7:150709796-150711618	1822	150721586	ATG9B	9968	Distal	0.0205709	0.0169994	0.00821287	1.22737	0.02231
chr11:65222058-65223184	1126	65211928	MIR612	10130	Distal	0.0304579	0.0253767	0.0137528	1.09244	0.00216639
chr17:77715068-77716408	1340	77704881	ENPP7	10187	Distal	0.021333	0.0225975	0.00587822	1.69907	0.000990799
chr5:150050625-150052574	1949	150040403	MYOZ3	10222	Distal	0.0320786	0.0248506	0.0147323	1.07217	0.00011081
chr10:135138218-135140131	1913	135150475	CALY	10344	Distal	0.0305014	0.0238834	0.0130695	1.16284	0.00493699
chr21:47717182-47718337	1155	47706266	YBEY	10916	Distal	0.0132791	0.0110842	0.00502421	1.24506	0.0183756
chr6:28984094-28985224	1130	28973037	ZNF311	11057	Distal	0.0128442	0.0135891	0.00515042	1.17052	0.00112897
chr1:16493640-16494766	1126	16482582	EPHA2	11058	Distal	0.0158133	0.0132082	0.00441234	1.63528	0.0174341
chr11:43568503-43570126	1623	43581205	MIR670	11079	Distal	0.0132753	0.00966372	0.0058205	1.06558	0.0272076
chr1:207082344-207083506	1162	207070787	IL24	11557	Distal	0.0254844	0.0205044	0.00842605	1.49042	0.0113137
chr17:78977296-78978957	1661	78965640	CHMP6	11656	Distal	0.0128187	0.010688	0.00314783	1.73619	3.9963e-06
chr15:45476460-45481240	4780	45493373	SHF	12133	Distal	0.0308725	0.0239224	0.0143047	1.05834	0.00443668
chr17:8229813-8230975	1162	8243187	ODF4	12212	Distal	0.0137182	0.0108774	0.00452886	1.41254	0.035005
chr10:74020211-74021441	1230	74033676	DDIT4	12235	Distal	0.0125437	0.0143424	0.00527807	1.10923	0.00100918
chr16:77245767-77247463	1696	77233348	SYCE1L	12419	Distal	0.0299202	0.0267004	0.00991416	1.50235	8.42703e-05
chr19:17500868-17502857	1989	17488137	PLVAP	12731	Distal	0.0200228	0.0181228	0.0083235	1.17301	0.000373576
chr2:127976114-127978109	1995	127963343	CYP27C1	12771	Distal	0.0323664	0.0216434	0.00490456	2.49849	0.00670454
chr6:53516039-53517545	1506	53530506	KLHL31	12961	Distal	0.0464729	0.0402325	0.0226659	1.00429	0.00902813
chr17:77784158-77786007	1849	77770915	CBX8	13243	Distal	0.0116546	0.0131232	0.00245426	1.87322	0.014972
chr19:38307254-38308972	1718	38322556	LOC728853	13584	Distal	0.0388016	0.0304126	0.0153798	1.28091	0.000636222
chr11:65306385-65308920	2535	65292547	SCYL1	13838	Distal	0.0239316	0.0151506	0.0093323	1.27082	0.0119599
chr19:8656508-8658101	1593	8642331	MYO1F	14177	Distal	0.017628	0.0172465	0.00824942	1.01004	0.00864319
chr16:3238110-3239965	1855	3254246	OR1F1	14281	Distal	0.049211	0.0359991	0.0116092	1.99353	0.005732
chr19:940366-942280	1914	926036	ARID3A	14330	Distal	0.0214482	0.0131333	0.00888325	1.18354	0.0108171
chr11:61544581-61545650	1069	61560033	MIR611	14383	Distal	0.0121423	0.0120669	0.00472529	1.1988	0.0162006
chr17:77786196-77787959	1763	77770915	CBX8	15281	Distal	0.0107199	0.0181581	0.00329313	1.44886	0.00337349
chr1:33856664-33858896	2232	33841194	PHC2	15470	Distal	0.0135582	0.00834177	0.00295424	1.88036	0.0373055
chr6:42145351-42147117	1766	42162694	GUCA1B	15577	Distal	0.01586	0.0160917	0.00475215	1.55143	2.45592e-05
chr13:25319698-25322450	2752	25338300	RNF17	15850	Distal	0.0163638	0.0151063	0.00753488	1.02464	0.0233607
chr1:55246447-55247566	1119	55230226	PARS2	16221	Distal	0.0115782	0.00724188	0.00221368	1.96863	0.006299
chr17:77721130-77722625	1495	77704881	ENPP7	16249	Distal	0.025357	0.0191409	0.00544498	2.03194	0.00760182
chr2:242480254-242481602	1348	242498191	BOK	16589	Distal	0.0104034	0.00661622	0.00327898	1.41412	0.0286418
chr22:50329416-50330518	1102	50312282	CRELD2	17134	Distal	0.0160083	0.0151544	0.00719425	1.05355	0.00752686
chr22:38731695-38732944	1249	38714089	CSNK1E	17606	Distal	0.0271431	0.0257482	0.0122715	1.08445	0.0116477
chr14:103673073-103674537	1464	103655365	LOC100131366	17708	Distal	0.0207972	0.0148824	0.0060009	1.63853	0.00164253
chr19:42443875-42445563	1688	42463528	RABAC1	17965	Distal	0.0104987	0.0102979	0.00262671	1.66474	0.0257363
chr6:107367536-107368537	1001	107349406	C6orf203	18130	Distal	0.0117817	0.0110591	0.00140588	2.40944	3.17631e-05
chr17:5000093-5001523	1430	4981753	ZFP3	18340	Distal	0.0396752	0.0229554	0.00962269	1.937	0.00316084
chr7:6542285-6544918	2633	6523849	KDELR2	18436	Distal	0.0289892	0.0287711	0.0130173	1.09724	0.00187058
chr6:28952298-28954172	1874	28973037	ZNF311	18865	Distal	0.0158171	0.0106264	0.00633098	1.19785	0.0185339
chr17:3847308-3848814	1506	3867736	ATP2A3	18922	Distal	0.0101781	0.00533644	0.00284976	1.53783	0.00197799
chr16:3232624-3234568	1944	3254246	OR1F1	19678	Distal	0.0187243	0.0121783	0.00356192	2.11226	0.00741364
chr19:23597981-23599032	1051	23578269	ZNF91	19712	Distal	0.0237866	0.0149277	0.0067825	1.67125	0.00560358
chr4:174429901-174431363	1462	174451378	HAND2	20015	Distal	0.0186702	0.0109548	0.00435272	1.87767	0.00446898
chr15:89942209-89944732	2523	89921272	LOC254559	20937	Distal	0.0183028	0.0135348	0.00593001	1.47788	0.00396916
chr11:57249562-57251087	1525	57228338	RTN4RL2	21224	Distal	0.0174056	0.0135697	0.00742811	1.12686	0.00309643
chr13:113655144-113657233	2089	113633654	MCF2L	21490	Distal	0.0351981	0.0292578	0.0149862	1.17908	0.00582666
chr11:124712624-124713635	1011	124735304	ROBO3	21669	Distal	0.0139949	0.0155278	0.00537686	1.23356	0.0335202
chr20:2538921-2540107	1186	2517252	TMC2	21669	Distal	0.0259124	0.0149283	0.00720336	1.71399	0.017721
chr16:3207365-3209439	2074	3185133	ZNF213	22232	Distal	0.0239416	0.0155345	0.00553186	1.93299	0.00279507
chr1:29585675-29587705	2030	29563027	PTPRU	22648	Distal	0.0205124	0.014402	0.00801135	1.25535	0.0393336
chr19:15288072-15289096	1024	15311792	NOTCH3	22696	Distal	0.0151817	0.0119664	0.00583796	1.24272	0.00836387
chr19:266689-267696	1007	291169	PPAP2C	23473	Distal	0.0300235	0.0273017	0.0132755	1.11981	0.00190967
chr13:113597124-113598853	1729	113622756	MCF2L	23903	Distal	0.0317189	0.0245802	0.0108388	1.4666	0.00998439
chr11:61322383-61323770	1387	61348298	SYT7	24528	Distal	0.011579	0.00883115	0.00460784	1.1655	0.0418845
chrX:129065045-129067316	2271	129040096	UTP14A	24949	Distal	0.0146323	0.00943594	0.00614965	1.12859	0.00796124
chr20:62462766-62463802	1036	62436856	ZBTB46	25910	Distal	0.0157579	0.00849482	0.00718462	1.03386	0.0328945
chr1:158082845-158083898	1053	158110430	LOC646268	26532	Distal	0.0147289	0.0162473	0.00682026	1.00813	0.0164808
chr10:43248358-43251141	2783	43277953	BMS1	26812	Distal	0.0209659	0.0109196	0.00275183	2.5496	0.00988799
chr3:119041059-119042807	1748	119013219	ARHGAP31	27840	Distal	0.0331321	0.0301753	0.0147086	1.11958	0.0146435
chr13:25115201-25116562	1361	25086948	PARP4	28253	Distal	0.0115861	0.0127053	0.0035677	1.4623	6.5285e-07
chr13:46785177-46786798	1621	46756459	LCP1	28718	Distal	0.0277549	0.0213328	0.0107604	1.28987	0.0232803
chr5:154061658-154063349	1691	154092461	LARP1	29112	Distal	0.0295185	0.0230218	0.0126975	1.15577	0.00461393
chr12:1638783-1641490	2707	1609656	LOC100292680	29127	Distal	0.0208833	0.0087463	0.00249061	2.64828	0.00533922
chr1:146543777-146544823	1046	146514599	LOC728989	29178	Distal	0.0178634	0.0103043	0.00175662	2.77462	0.0141023
chr17:980548-982744	2196	1012324	ABR	29580	Distal	0.0288516	0.013752	0.00546968	2.20604	0.00783833
chr9:100849575-100850613	1038	100818958	NANS	30617	Distal	0.0174959	0.0121092	0.00314738	2.15693	0.0150101
chr7:140339036-140341811	2775	140372952	ADCK2	31141	Distal	0.0314748	0.0265333	0.0152178	1.00174	0.00734242
chr17:45866926-45867962	1036	45899147	OSBPL7	31185	Distal	0.0204179	0.0174084	0.00468425	1.91377	0.00180392
chr1:41283663-41284823	1160	41249683	KCNQ4	33980	Distal	0.0144171	0.0124347	0.00576243	1.18891	0.0153025
chr11:44748022-44750485	2463	44785975	TSPAN18	35490	Distal	0.0229067	0.0126225	0.0043419	2.16199	0.0284142
chr2:25438654-25439682	1028	25475180	DNMT3A	35498	Distal	0.0146125	0.0123635	0.00609481	1.13786	0.0411744
chr8:144852395-144854521	2126	144816309	LOC100128338	36086	Distal	0.0221866	0.0217066	0.00891463	1.22566	0.0213722
chr6:26321908-26323106	1198	26285727	HIST1H4H	36181	Distal	0.0206451	0.0204594	0.00800079	1.26592	0.000439044
chr15:81702658-81704128	1470	81666418	TMC3	36240	Distal	0.0179428	0.00919832	0.00281038	2.31364	0.0110464
chr11:59324205-59325527	1322	59362631	MIR3162	37104	Distal	0.0105291	0.00747502	0.00368094	1.3004	0.0242609
chr3:14257661-14258766	1105	14220227	LSM3	37434	Distal	0.0155586	0.010255	0.00347206	1.88857	0.00816203
chr1:2245487-2246645	1158	2284100	LOC100129534	37455	Distal	0.0150186	0.00905978	0.00395859	1.69175	0.0192636
chr10:22764343-22765872	1529	22726858	LOC100499489	37485	Distal	0.0237592	0.0220584	0.0103883	1.12042	0.00770645
chr7:105278024-105280036	2012	105319609	ATXN7L1	39573	Distal	0.0221745	0.0156937	0.00884132	1.23561	0.0381209
chr3:120003204-120004689	1485	119963142	GPR156	40062	Distal	0.0215199	0.0156944	0.00815038	1.29929	0.00140556
chr1:146556028-146557210	1182	146514599	LOC728989	41429	Distal	0.0163958	0.0137496	0.00292358	2.1485	3.68358e-19
chr7:6703290-6704563	1273	6746566	ZNF12	42003	Distal	0.0183902	0.0156696	0.00762072	1.16945	0.0024027
chr18:13868242-13869688	1446	13825542	MC5R	42700	Distal	0.0207968	0.0184792	0.00925517	1.08777	0.010953
chr12:31269846-31274273	4427	31226778	DDX11	43068	Distal	0.0232102	0.0106123	0.00331476	2.48826	0.000130854
chr13:25620647-25622103	1456	25670275	PABPC3	48172	Distal	0.0277504	0.0206208	0.00505777	2.24672	0.000583489
chr3:14642904-14645031	2127	14693252	C3orf19	48221	Distal	0.0179231	0.0113307	0.0080613	1.06236	0.0120372
chr12:133136035-133138716	2681	133187037	LOC645277	48321	Distal	0.0258766	0.012595	0.00740731	1.67663	0.0393483
chr7:22589045-22590227	1182	22539901	MGC87042	49144	Distal	0.0252294	0.022168	0.00806173	1.53333	0.0178995
chr7:50467312-50468479	1167	50518088	FIGNL1	49609	Distal	0.0187605	0.0161936	0.00820552	1.10205	0.0279786
chr19:17716435-17717798	1363	17666510	GLT25D1	49925	Distal	0.0141546	0.0078013	0.00340146	1.7837	0.0299462
chr8:49782299-49783403	1104	49833988	SNAI2	50585	Distal	0.0148689	0.0112885	0.00463928	1.49262	0.00183018
chr11:70561117-70564817	3700	70507923	SHANK2	53194	Distal	0.027704	0.0133256	0.00336082	2.71858	0.00498776
chr14:103745049-103746366	1317	103800492	EIF5	54126	Distal	0.0104182	0.00659999	0.00151238	2.1842	0.0287314
chr8:145925124-145926758	1634	145980970	ZNF251	54212	Distal	0.020951	0.00911063	0.00385917	2.1755	0.0126228
chr2:74210611-74213693	3082	74153952	DGUOK	56659	Distal	0.0159444	0.0117713	0.00586819	1.30281	0.013118
chr2:74214188-74215905	1717	74273449	TET3	57544	Distal	0.0114586	0.00794754	0.00318897	1.57247	0.0427584
chr4:155253560-155254805	1245	155312449	DCHS2	57644	Distal	0.0295123	0.0275155	0.0113238	1.30794	0.0147221
chr14:103739452-103740768	1316	103800492	EIF5	59724	Distal	0.0191292	0.0170942	0.00545039	1.64183	0.0319751
chr1:46329718-46331677	1959	46269284	MAST2	60434	Distal	0.0100143	0.00541158	0.00350981	1.28823	0.019355
chr19:6215746-6218393	2647	6279959	MLLT1	61566	Distal	0.0111709	0.0123856	0.00402997	1.27482	0.0255254
chr22:42760567-42766156	5589	42828401	NFAM1	62245	Distal	0.0320709	0.0174454	0.0118106	1.36823	9.63712e-27
chr2:739685-741392	1707	677439	TMEM18	62246	Distal	0.0541886	0.0275748	0.0117672	2.11193	0.00344084
chr2:741562-742742	1180	677439	TMEM18	64123	Distal	0.0115553	0.00292353	0.00157233	2.28715	0.0132042
chr1:161409501-161410656	1155	161475204	FCGR2A	64548	Distal	0.0250259	0.0159269	0.00300071	2.70162	0.0102104
chr12:121903512-121906073	2561	121837901	RNF34	65611	Distal	0.0242625	0.0133358	0.00671683	1.71092	0.0296505
chr1:228462945-228464586	1641	228395860	OBSCN	67085	Distal	0.0162685	0.0181299	0.00753798	1.01618	0.043513
chr3:193921603-193922724	1121	193853933	HES1	67670	Distal	0.0158484	0.0139429	0.00636632	1.1936	0.0320316
chr12:30975173-30976411	1238	30907448	CAPRIN2	67725	Distal	0.0195801	0.0114773	0.00691966	1.37774	0.0133649
chr6:130685966-130688738	2772	130758261	TMEM200A	69523	Distal	0.0349822	0.0255045	0.011791	1.49216	0.00540818
chr3:114172622-114174332	1710	114102489	ZBTB20	70133	Distal	0.0229136	0.0193486	0.00875805	1.29317	0.0177118
chr13:113548140-113550193	2053	113622756	MCF2L	72563	Distal	0.014384	0.00900382	0.00364957	1.72626	0.00860866
chr12:101110529-101112412	1883	101188373	ANO4	75961	Distal	0.0174333	0.0118436	0.00544122	1.51691	0.0129485
chr18:45533970-45535211	1241	45457515	SMAD2	76455	Distal	0.0233771	0.0127335	0.00482725	2.06464	0.0149204
chr17:36665534-36667992	2458	36584719	ARHGAP23	80815	Distal	0.0155575	0.012074	0.00651638	1.13937	0.0337823
chr11:16945947-16947866	1919	17035963	PLEKHA7	88097	Distal	0.0279145	0.0193174	0.0122953	1.12087	0.0191319
chr17:77903746-77905171	1425	77813213	CBX4	90533	Distal	0.0213443	0.0172629	0.00605619	1.66294	1.5983e-12
chr6:155315982-155317792	1810	155411422	TIAM2	93630	Distal	0.020768	0.0134544	0.00557773	1.72654	0.0199569
chr11:123300778-123302177	1399	123396527	GRAMD1B	94350	Distal	0.0165409	0.0160766	0.00693233	1.14491	0.0295721
chr20:58410720-58412310	1590	58507209	SYCP2	94899	Distal	0.0129997	0.00573761	0.00128618	2.61438	0.0213727
chr17:70215456-70216667	1211	70117160	SOX9	98296	Distal	0.0107493	0.00847494	0.00192511	2.00602	0.000703303
chr13:109147249-109149716	2467	109248499	MYO16	98783	Distal	0.0431361	0.0341768	0.0150429	1.46003	0.000547878
chr4:56914623-56918000	3377	56815036	CEP135	99587	Distal	0.0351864	0.0289962	0.0166738	1.03383	2.74873e-11
chr22:17849382-17851192	1810	17956627	CECR2	105435	Distal	0.0107147	0.010514	0.00414265	1.18774	0.0064951
chr11:2611800-2613170	1370	2721228	KCNQ1OT1	108058	Distal	0.0143518	0.00753909	0.00113766	2.8443	0.00593202
chr1:41826357-41833103	6746	41950344	EDN2	117241	Distal	0.0329892	0.0276128	0.0134038	1.23862	0.000224023
chr1:165204409-165205755	1346	165325478	LMX1A	119723	Distal	0.0124282	0.0111572	0.00415114	1.3823	2.85873e-06
chrX:130838267-130839573	1306	130964671	LOC286467	125098	Distal	0.0104579	0.00510465	0.00324395	1.43286	2.31284e-06
chr20:19737765-19740133	2368	19870209	RIN2	130076	Distal	0.0463335	0.0387631	0.0193702	1.2164	4.60834e-06
chr2:173099180-173100575	1395	172967478	DLX2	131702	Distal	0.0225863	0.019883	0.00625624	1.70066	0.000161782
chr9:128169991-128171193	1202	128024110	GAPVD1	145881	Distal	0.0159852	0.0139573	0.00602355	1.27401	0.019471
chr3:69590740-69592437	1697	69435430	FRMD4B	155310	Distal	0.0351111	0.0309703	0.0129219	1.37508	0.0163526
chr15:31774882-31776587	1705	31619082	KLF13	155800	Distal	0.0126542	0.0116516	0.00570938	1.0251	0.022275
chr10:14214195-14216754	2559	14372866	FRMD4A	156112	Distal	0.0240528	0.0198742	0.00995287	1.19366	0.0232699
chr1:181286129-181288690	2561	181452715	CACNA1E	164025	Distal	0.0236904	0.0182308	0.00601607	1.81522	0.0186317
chr10:14645125-14647225	2100	14478574	MIR1265	166551	Distal	0.0226432	0.0226582	0.00804639	1.38601	0.0024162
chr2:467718-468797	1079	288308	FAM150B	179410	Distal	0.0211706	0.0196724	0.00902942	1.14441	0.0333277
chr3:73479479-73483417	3938	73674072	PDZRN3	190655	Distal	0.014212	0.00568177	0.00261732	2.07221	0.029859
chr3:64428439-64431675	3236	64211131	PRICKLE2	217308	Distal	0.0465905	0.0409636	0.0184681	1.28956	7.23649e-17
chr8:1011489-1014394	2905	1250827	LOC286083	236433	Distal	0.0283391	0.0211932	0.0123562	1.13531	0.0357609
chr1:5804406-5806065	1659	6052357	KCNAB2	246292	Distal	0.0202354	0.0159307	0.00735934	1.34501	0.0398799
chr19:23299394-23300547	1153	23578269	ZNF91	277722	Distal	0.0300993	0.0296059	0.0081405	1.76654	0.00183091
chr19:23253131-23254620	1489	22952784	ZNF99	300347	Distal	0.0119973	0.00763387	0.00219903	2.02251	0.0210978
chr2:134022446-134025233	2787	134326031	NCKAP5	300798	Distal	0.0350791	0.0325326	0.0134458	1.32051	0.00467764
chr19:23257518-23258919	1401	22952784	ZNF99	304734	Distal	0.0513741	0.0378347	0.012146	1.99423	0.000148264
chr4:82964128-82966354	2226	83295149	HNRNPD	328795	Distal	0.0347342	0.0286014	0.0138278	1.269	0.000407679
chr8:49292251-49293758	1507	49647870	EFCAB1	354112	Distal	0.0141823	0.0125634	0.00531592	1.26532	0.0226388
