# Supplementary material for: Coordinated Cell Type–Specific Epigenetic Remodeling in Prefrontal Cortex Begins before Birth and Continues into Early Adulthood
Source: PLoS Genet. 2013 Apr 11;9(4):e1003433. doi: 10.1371/journal.pgen.1003433 (PMC3623761; doi:10.1371/journal.pgen.1003433)
Supplement: Table S2 — GO categories enriched in the genes whose TSS are within 2 kb of age-differential H3K4me3 peaks, with one sheet for up gene sets and another sheet for down gene sets. GO categories that are enriched in both down and up gene sets are colored in blue. (XLSX) [file pgen.1003433.s007.xlsx]

## Sheet: DOWN NeuN+
GO category	N DOWN genes in a GO process	% DOWN genes in a GO process	N DOWN genes in a GO domain	N genes in a GO process	N genes in a GO domain	Fold Enrichment	PValue	FDR	Genes
GO:0031012~extracellular matrix	35	7.01403	430	345	15908	3.75315	6.9387e-11	9.42389e-10	ADAMTS18, ADAMTSL1, ADAMTSL3, NPNT, TIMP2, MMP2, SMOC2, WNT4, HMCN1, SLC1A3, SMOC1, FBN3, FBN2, LOX, LOXL1, PRSS12, SPON1, COCH, LPL, MATN3, SCUBE3, COL15A1, NID1, MMP15, EMILIN2, MMP11, ADAMTS7, LAMA1, WNT7B, FBLN1, LAMC3, FREM2, VCAN, WNT11, WNT9A
GO:0048856~anatomical structure development	119	23.8477	375	2527	14116	1.77265	6.45376e-11	1.12059e-09	PLXNA3, TSPAN2, TUBB2B, EFNA2, FGF13, REST, GDNF, CXCL12, MMP2, GNG8, WNT4, ROBO1, CCBE1, LOX, CHRNA3, CDH23, EDARADD, MATN3, PLXNB1, SOCS3, MDGA1, VANGL2, DLL3, CYP26A1, HES7, DLL1, HES6, NR0B1, PLCE1, KRT19, HES3, DLL4, GPR56, PYGO1, TGIF1, ROR2, STC1, IGSF9, C1ORF187, SNTG2, CAV1, ONECUT1, LPPR1, IGF2BP2, IGF2BP3, ST8SIA2, TAGLN2, TIMP2, GREM1, MDK, B3GNT5, NDRG2, TRAF4, EVC, BHLHE22, TGFBR1, …
GO:0048731~system development	112	22.4449	375	2330	14116	1.80943	9.33727e-11	1.62127e-09	PLXNA3, TSPAN2, TUBB2B, EFNA2, FGF13, REST, GDNF, CXCL12, MMP2, GNG8, WNT4, ROBO1, CCBE1, LOX, CHRNA3, CDH23, EDARADD, MATN3, PLXNB1, SOCS3, MDGA1, VANGL2, DLL3, CYP26A1, HES7, DLL1, HES6, NR0B1, PLCE1, HES3, DLL4, GPR56, PYGO1, TGIF1, ROR2, STC1, IGSF9, C1ORF187, SNTG2, CAV1, ONECUT1, LPPR1, ST8SIA2, TAGLN2, TIMP2, GREM1, MDK, B3GNT5, NDRG2, TRAF4, EVC, BHLHE22, TGFBR1, ITGA2, CSRP2, TNNI3, NOTC…
GO:0007275~multicellular organismal development	129	25.8517	375	2865	14116	1.69491	1.34753e-10	2.33977e-09	PLXNA3, TSPAN2, TUBB2B, EFNA2, FGF13, REST, GDNF, CXCL12, MMP2, GNG8, WNT4, ROBO1, CCBE1, LOX, CHRNA3, CDH23, EDARADD, MATN3, BST1, SOCS3, PLXNB1, MDGA1, VANGL2, DLL3, CYP26A1, HES7, DLL1, HES6, NR0B1, PLCE1, LRAT, HES3, DLL4, GPR56, PYGO1, TGIF1, ROR2, STC1, IGSF9, C1ORF187, SNTG2, DNAH11, CAV1, ONECUT1, LPPR1, ST8SIA2, TAGLN2, TIMP2, GREM1, TRIM71, MDK, B3GNT5, NDRG2, HCN4, TRAF4, EVC, BHLHE22,…
GO:0032502~developmental process	137	27.4549	375	3148	14116	1.6382	2.70064e-10	4.68924e-09	PLXNA3, TSPAN2, TUBB2B, EFNA2, FGF13, REST, GDNF, CXCL12, MMP2, GNG8, WNT4, ROBO1, CCBE1, LOX, CHRNA3, CDH23, EDARADD, MATN3, BST1, SOCS3, PLXNB1, MDGA1, VANGL2, DLL3, CYP26A1, HES7, DLL1, HES6, NR0B1, PLCE1, KRT19, LRAT, HES3, DLL4, GPR56, PYGO1, TGIF1, ROR2, STC1, IGSF9, C1ORF187, SNTG2, DNAH11, CAV1, ONECUT1, LPPR1, IGF2BP2, IGF2BP3, ST8SIA2, TAGLN2, TIMP2, GREM1, TRIM71, MDK, B3GNT5, PVRL2, N…
GO:0005578~proteinaceous extracellular matrix	32	6.41283	430	320	15908	3.69953	7.54173e-10	1.02429e-08	ADAMTS18, ADAMTSL1, ADAMTSL3, NPNT, TIMP2, MMP2, SMOC2, WNT4, HMCN1, SLC1A3, SMOC1, FBN3, FBN2, LOX, LOXL1, SPON1, COCH, MATN3, COL15A1, NID1, MMP15, EMILIN2, MMP11, ADAMTS7, LAMA1, FBLN1, WNT7B, LAMC3, FREM2, VCAN, WNT11, WNT9A
GO:0010646~regulation of cell communication	60	12.024	375	1038	14116	2.17588	1.70897e-08	2.96736e-07	LPAR2, PAWR, RASGEF1C, LPAR1, GDNF, WNT4, MYD88, SLC1A3, CXCR4, TGFA, RHOC, GNG4, CHRNA3, ARHGEF3, ARHGEF2, SOCS3, DLL3, PSD3, CYP26A1, PKN1, ARHGEF17, PSD2, NR0B1, CARD10, INHBA, PROK2, PLCE1, ZFYVE28, TGIF1, WNT9A, TNFAIP3, GRB14, CAV1, ONECUT1, SIPA1, OXTR, AKAP13, TRH, GREM1, TIMP2, IRAK3, PLEKHG2, LECT1, GMIP, PLEKHG5, RASGRP2, SH2B2, FGD3, FGD4, TGFBR1, ITGA2, FRZB, VAV2, TRADD, CDKN1C, RGS…
GO:0048513~organ development	84	16.8337	375	1738	14116	1.81932	4.47241e-08	7.76564e-07	PLXNA3, AEBP1, EFNA2, GDNF, CXCL12, MMP2, WNT4, BARX2, ROBO1, CXCR4, SEMA3F, CCBE1, TGFA, LOX, APLN, CHRNA3, EDARADD, CDH23, SOCS3, MDGA1, SOX11, VANGL2, DLL3, SPINT1, CYP26A1, DLL1, HES7, NR0B1, DDR1, INHBA, PROK2, SDC1, PLCE1, SMTN, DLL4, HES3, GPR56, PYGO1, TGIF1, ROR2, WNT9A, C1ORF187, CAV1, SHROOM4, ONECUT1, CTF1, HK2, OXTR, CDH1, TAGLN2, GREM1, MDK, GJC1, EZR, LECT1, POU3F4, PCSK5, TRAF4, T…
GO:0007242~intracellular signaling cascade	67	13.4269	375	1256	14116	2.00801	4.51787e-08	7.84457e-07	FGF13, LPAR2, RASGEF1C, LPAR1, RHOU, GNG8, STAC, LTB4R, CXCR4, TGFA, RHOC, GNG4, ARL5C, DDAH2, RAB20, EDARADD, DEPDC7, ARHGEF3, ARHGEF2, GPR139, PTGER4, PLXNB1, SOCS3, PKN1, CYP26A1, CARD10, GNAL, DOK1, PROK2, PLCE1, SPAG5, HTR7, GRM6, ROR2, PDE9A, GRB14, CXCL1, RAB3B, CAV1, CARHSP1, SIPA1, OXTR, AKAP13, TRH, GMIP, P2RY1, RASGRP2, HIST1H4F, SH2B2, CDC42EP4, FGD4, RASEF, OPRL1, TGFBR1, SPSB4, NPR1…
GO:0032501~multicellular organismal process	163	32.6653	375	4280	14116	1.43359	5.05793e-08	8.78229e-07	PLXNA3, TSPAN2, TUBB2B, EFNA2, FGF13, REST, GDNF, CXCL12, MMP2, GNG8, WNT4, MYD88, HMCN1, ROBO1, LTB4R, CCBE1, CHRNA5, LOX, CHRNA3, EDARADD, CDH23, COCH, MATN3, BST1, SOCS3, PLXNB1, MDGA1, VANGL2, DLL3, CYP26A1, HES7, DLL1, HES6, NTSR1, NR0B1, PLCE1, LRAT, TACSTD2, HTR7, HES3, DLL4, GPR56, PYGO1, TGIF1, ROR2, STC1, IGSF9, C1ORF187, SNTG2, DNAH11, CAV1, ONECUT1, LPPR1, ST8SIA2, TAGLN2, GREM1, TIMP…
GO:0007399~nervous system development	60	12.024	375	1088	14116	2.07588	9.03835e-08	1.56937e-06	PLXNA3, TUBB2B, TSPAN2, EFNA2, GLRA2, FGF13, REST, CXCL12, GDNF, GNG8, SLC1A3, CXCR4, ROBO1, SEMA3F, CHRNA3, CDH23, PLXNB1, MDGA1, SOX11, VANGL2, DLL3, CYP26A1, DLL1, HES6, NR0B1, INHBA, SEMA4G, HES3, GPR56, TGIF1, VCAN, IGSF9, C1ORF187, SNTG2, CXCL1, SHROOM4, CTF1, LPPR1, OXTR, CDH1, ST8SIA2, GREM1, TIMP2, MDK, B3GNT5, POU3F4, PAFAH1B3, SH2B2, NDRG2, BHLHE22, TGFBR1, DPYSL3, NOTCH3, CDKN1C, SEMA…
GO:0009966~regulation of signal transduction	52	10.4208	375	878	14116	2.22941	9.27879e-08	1.61111e-06	LPAR2, PAWR, LPAR1, RASGEF1C, WNT4, MYD88, CXCR4, TGFA, RHOC, GNG4, ARHGEF3, ARHGEF2, SOCS3, PSD3, DLL3, CYP26A1, PKN1, ARHGEF17, PSD2, NR0B1, CARD10, INHBA, PROK2, PLCE1, ZFYVE28, TGIF1, WNT9A, TNFAIP3, GRB14, CAV1, ONECUT1, SIPA1, AKAP13, GREM1, TIMP2, IRAK3, PLEKHG2, LECT1, GMIP, PLEKHG5, RASGRP2, SH2B2, FGD3, FGD4, TGFBR1, FRZB, VAV2, TRADD, CDKN1C, RGS20, DUSP9, F2R
GO:0006940~regulation of smooth muscle contraction	10	2.00401	375	38	14116	9.90596	4.82693e-07	8.38117e-06	PROK2, CAV1, PLCE1, CHRNB4, TBXA2R, OXTR, ITGA2, TNNI3, CHRNA3, F2R
GO:0050793~regulation of developmental process	42	8.41683	375	674	14116	2.34569	5.82593e-07	1.01158e-05	PLXNA3, CAV1, OXTR, PALMD, REST, TIMP2, RHOU, WNT4, LECT1, EZR, ROBO1, SEMA3F, HIST1H4F, CDC42EP4, FGD3, CHRNA3, FGD4, SH3PXD2B, LPL, PTGER4, PLXNB1, SOCS3, FLT3, TGFBR1, DLL3, FBLIM1, NPR1, DLL1, NR0B1, VASH2, TRADD, NOTCH3, INHBA, LAMA1, WNT7B, PRLR, HES3, SCIN, TGIF1, ID4, WNT9A, BMPR1B
GO:0048869~cellular developmental process	79	15.8317	375	1706	14116	1.74312	7.57599e-07	1.31544e-05	PLXNA3, TUBB2B, TSPAN2, EFNA2, NPNT, REST, GDNF, CXCL12, YBX2, WNT4, SLC1A3, BARX2, ROBO1, CXCR4, SEMA3F, CHRNA3, EDARADD, CDH23, SH3PXD2B, ARHGEF2, PLXNB1, MDGA1, SOX11, VANGL2, DLL3, CYP26A1, DLL1, HES6, NR0B1, INHBA, KRT19, SDC1, SEMA4G, CLIC4, DLL4, HES3, TGIF1, ROR2, VCAN, IGSF9, C1ORF187, CAV1, SHROOM4, ONECUT1, CTF1, CDH1, TIMP2, MDK, GJC1, EZR, LECT1, PVRL2, POU3F4, SH2B2, NDRG2, TXNIP, T…
GO:0044459~plasma membrane part	96	19.2385	430	2203	15908	1.61214	1.52625e-06	2.07288e-05	OCLN, LYPD3, ASAM, CLDN5, GLRA2, LPAR2, LPAR1, RHOU, GNG8, EPCAM, SLC1A5, SLC1A3, HOMER3, LTB4R, ROBO1, CXCR4, CHRNA5, AIF1L, SNTB1, SLC22A3, RHOC, GNG4, CHRNA3, TRPM6, ARHGEF2, GJD3, PLXNB1, MDGA1, MPP3, PSD3, CACNG4, FBLIM1, DLL1, MMP15, NTSR1, JUP, DDR1, SDC1, TACSTD2, ULBP1, HTR7, GRM6, GPR56, ROR2, HAS3, IGSF9, SNTG2, ORAI1, RAB3B, CAV1, LIMS2, SHROOM4, OXTR, CDH1, WTIP, CDH3, ATP12A, GPRC5A…
GO:0030154~cell differentiation	76	15.2305	375	1637	14116	1.74761	1.21604e-06	2.11144e-05	PLXNA3, TUBB2B, TSPAN2, EFNA2, NPNT, REST, GDNF, CXCL12, YBX2, WNT4, SLC1A3, BARX2, ROBO1, CXCR4, SEMA3F, CHRNA3, EDARADD, CDH23, SH3PXD2B, PLXNB1, MDGA1, SOX11, DLL3, CYP26A1, DLL1, HES6, NR0B1, INHBA, KRT19, SDC1, SEMA4G, CLIC4, DLL4, HES3, TGIF1, ROR2, VCAN, IGSF9, C1ORF187, CAV1, ONECUT1, CTF1, CDH1, TIMP2, MDK, GJC1, EZR, LECT1, PVRL2, POU3F4, SH2B2, NDRG2, TXNIP, TBX6, BHLHE22, FLT3, TGFBR1…
GO:0008528~peptide receptor activity, G-protein coupled	15	3.00601	400	114	15143	4.98125	1.76685e-06	2.61712e-05	GPR139, OPRL1, NPBWR1, PROKR2, NPR1, OXTR, PROKR1, NPR3, NTSR1, HCRTR1, CXCR4, HTR7, AVPR1A, NMBR, F2R
GO:0001653~peptide receptor activity	15	3.00601	400	114	15143	4.98125	1.76685e-06	2.61712e-05	GPR139, OPRL1, NPBWR1, PROKR2, NPR1, OXTR, PROKR1, NPR3, NTSR1, HCRTR1, CXCR4, HTR7, AVPR1A, NMBR, F2R
GO:0044421~extracellular region part	52	10.4208	430	960	15908	2.00391	2.64667e-06	3.59454e-05	NPNT, MMP2, CXCL12, WNT4, HMCN1, SLC1A3, SEMA3F, TGFA, LOX, LOXL1, SPON1, COCH, MATN3, SCUBE3, MMP15, TCN2, MMP11, ADAMTS7, INHBA, LAMC3, VCAN, WNT11, STC1, WNT9A, ADAMTS18, CXCL1, ADAMTSL1, ADAMTSL3, CTF1, GREM1, TIMP2, SMOC2, SMOC1, FBN3, FBN2, PCSK5, PRSS12, LPL, COL15A1, NID1, EMILIN2, PROM1, LAMA1, WNT7B, FBLN1, NPY, FREM2, SFRP4, LIPG, CMTM8, CMTM3, SST
GO:0009653~anatomical structure morphogenesis	59	11.8236	375	1197	14116	1.8554	4.60263e-06	7.99145e-05	PLXNA3, EFNA2, MMP2, CXCL12, WNT4, BARX2, SLC1A3, CXCR4, ROBO1, CCBE1, TGFA, EDARADD, CDH23, ARHGEF2, SOCS3, VANGL2, DLL3, SPINT1, DLL1, HES7, PROK2, SDC1, KRT19, DLL4, HES3, TGIF1, ROR2, VCAN, WNT11, WNT9A, C1ORF187, CAV1, SHROOM4, ONECUT1, CDH1, IGF2BP2, IGF2BP3, GREM1, GJC1, EZR, FBN2, PCSK5, TBX6, BHLHE22, TGFBR1, COL15A1, ITGA2, CSRP2, TNNI3, NOTCH3, LAMA1, SEMA6A, WNT7B, FREM2, FOXE1, CACNA…
GO:0005886~plasma membrane	142	28.4569	430	3777	15908	1.39088	8.68996e-06	0.000118017	PLXNA3, OCLN, LYPD3, ASAM, AP1G2, ATP1B2, EFNA2, LPAR2, LPAR1, MMP2, IL17RD, GNG8, HOMER3, ROBO1, LTB4R, CHRNA5, AIF1L, GNG4, CHRNA3, CDH23, GJD3, GPR139, BST1, PLXNB1, MDGA1, PSD3, PROKR2, PROKR1, DLL1, NTSR1, JUP, PLCE1, KRT19, TACSTD2, HTR7, GPR56, ROR2, HAS3, IGSF9, GRB14, SNTG2, ORAI1, CAV1, NKAIN1, NKAIN3, TAGLN2, ATP12A, TRH, HCRTR1, TMEM123, PVRL2, P2RY1, LPL, EPB41, MYO1C, TGFBR1, ITGA2,…
GO:0007165~signal transduction	110	22.0441	375	2840	14116	1.45799	1.55254e-05	0.00026954	PLXNA3, TSPO, LPAR2, FGF13, RASGEF1C, LPAR1, GDNF, CXCL12, GNG8, STAC, LTB4R, CHRNA5, GNG4, DDAH2, RAB20, CHRNA3, EDARADD, DEPDC7, GPR139, PLXNB1, SOCS3, PROKR2, CYP26A1, PROKR1, NTSR1, PLCE1, SPAG5, DLL4, HTR7, GPR56, ROR2, GRB14, CAV1, SIPA1, AKAP13, PYDC1, TRH, MDK, HCRTR1, IRAK3, GMIP, P2RY1, HIST1H4F, NDRG2, CDC42EP4, TRAF4, FGD4, RASEF, TGFBR1, VAV2, TRADD, GPR153, MYO10, UACA, PENK, EPS8, …
GO:0051239~regulation of multicellular organismal process	48	9.61924	375	937	14116	1.92833	1.72422e-05	0.000299341	PLXNA3, CAV1, CYP2J2, OXTR, IGF2BP2, IGF2BP3, REST, TIMP2, PYDC1, GDNF, IRAK3, LECT1, MYD88, SLC1A3, ROBO1, SEMA3F, HIST1H4F, HCN4, CHRNA3, PTGER4, PLXNB1, FLT3, TGFBR1, DLL3, ITGA2, NPR1, DLL1, TNNI3, VASH2, TRADD, NOTCH3, INHBA, PROK2, LAMA1, WNT7B, PLCE1, PRLR, HES3, SCIN, LIPG, AVPR1A, TBXA2R, CHRNB4, CACNA1H, TGIF1, ID4, BMPR1B, F2R
GO:0005509~calcium ion binding	47	9.41884	400	919	15143	1.93613	2.06281e-05	0.000305512	ORAI1, PXDN, ARSD, NPNT, CDH1, CDH3, MMP2, DCHS1, C17ORF57, SMOC2, GALNT10, HMCN1, SLC24A3, FAT4, SMOC1, CCBE1, RASGRP2, SNTB1, AIF1L, ANO2, FBN3, FBN2, CDH23, TRPM6, SCUBE3, RASEF, CACNG4, ITGA2, VWCE, NID1, DLL1, MMP15, C9ORF140, MMP11, NOTCH3, ATP2C2, PLCE1, FBLN1, DSG2, FREM2, DLL4, SCIN, NINL, CACNA1H, VCAN, DOC2B, SYT17
GO:0007166~cell surface receptor linked signal transduction	79	15.8317	375	1856	14116	1.60225	1.80511e-05	0.000313383	GPR161, GLRA2, LPAR2, LPAR1, CXCL12, GNG8, EIF4EBP1, WNT4, MYD88, HOMER3, LTB4R, CXCR4, GNG4, APLN, CHRNA3, GPR139, PTGER4, CCDC88C, NPBWR1, DLL3, PROKR2, HES7, DLL1, PROKR1, NTSR1, ADAMTS7, GNAL, DDR1, DOK1, PROK2, INHBA, PLCE1, TACSTD2, DLL4, HTR7, GRM6, GPR56, PYGO1, ROR2, WNT11, STC1, WNT9A, CXCL1, ADAMTS18, CTF1, OXTR, GPRC5A, HCRTR1, P2RY1, SH2B2, D4S234E, TXNIP, NPB, OPRL1, FLT3, TGFBR1, N…
GO:0005576~extracellular region	85	17.0341	430	2010	15908	1.56448	2.37013e-05	0.000321854	AEBP1, PXDN, NPNT, GDNF, CXCL12, MMP2, GNG8, WNT4, ART5, SLC1A3, HMCN1, RESP18, SEMA3F, CCBE1, TGFA, LOX, TSKU, LOXL1, APLN, SPON1, COCH, MATN3, SCUBE3, PLXNB1, SPINT1, DLL1, MMP15, TCN2, MMP11, PCOLCE2, ADAMTS7, DDR1, PROK2, INHBA, LAMC3, STC1, WNT11, VCAN, WNT9A, C1ORF187, CXCL1, ADAMTS18, ADAMTSL1, ADAMTSL3, CTF1, TRH, TIMP2, GREM1, MDK, PCOLCE, ISM2, SMOC2, LECT1, PLIN2, SMOC1, FBN3, FBN2, OL…
GO:0030054~cell junction	32	6.41283	430	518	15908	2.28543	2.99438e-05	0.000406609	CAV1, OCLN, LIMS2, ASAM, GLRA2, CLDN5, OXTR, CDH1, WTIP, CDH3, RHOU, GJC1, HOMER3, PVRL2, RASGRP2, SNTB1, CHRNA5, AIF1L, CHRNA3, ARHGEF2, GJD3, PSD3, FBLIM1, ITGA2, CLDN23, JUP, SDC1, DSG2, LAYN, CHRNB4, SYT17, IGSF9
GO:0042277~peptide binding	18	3.60721	400	203	15143	3.35682	2.7662e-05	0.000409666	GPR139, OPRL1, NPBWR1, PROKR2, NPR1, OXTR, PROKR1, NPR3, NTSR1, HCRTR1, PRLR, CXCR4, HTR7, PPIC, AVPR1A, NMBR, PCSK5, F2R
GO:0022008~neurogenesis	35	7.01403	375	601	14116	2.19217	2.60282e-05	0.000451843	PLXNA3, TSPAN2, TUBB2B, EFNA2, CTF1, CDH1, REST, TIMP2, CXCL12, GDNF, SLC1A3, CXCR4, ROBO1, SEMA3F, POU3F4, CHRNA3, CDH23, BHLHE22, PLXNB1, MDGA1, TGFBR1, SOX11, DLL3, DLL1, CDKN1C, NOTCH3, SEMA6A, HES3, TGIF1, ID4, VCAN, BMPR1B, FABP7, IGSF9, C1ORF187
GO:0007202~activation of phospholipase C activity	10	2.00401	375	65	14116	5.79118	5.03716e-05	0.000874264	PLCE1, GPR139, LTB4R, P2RY1, AVPR1A, LPAR2, NPR3, LPAR1, NMBR, F2R
GO:0010863~positive regulation of phospholipase C activity	10	2.00401	375	65	14116	5.79118	5.03716e-05	0.000874264	PLCE1, GPR139, LTB4R, P2RY1, AVPR1A, LPAR2, NPR3, LPAR1, NMBR, F2R
GO:0044420~extracellular matrix part	13	2.60521	430	117	15908	4.11059	7.54199e-05	0.00102384	SCUBE3, COL15A1, NID1, TIMP2, LAMA1, SMOC2, HMCN1, SLC1A3, FREM2, LAMC3, SMOC1, LOX, PRSS12
GO:0035023~regulation of Rho protein signal transduction	12	2.40481	375	99	14116	4.56275	6.09565e-05	0.00105789	ARHGEF3, ARHGEF2, PLEKHG2, GMIP, PLEKHG5, AKAP13, ARHGEF17, LPAR2, LPAR1, VAV2, FGD3, FGD4
GO:0060089~molecular transducer activity	89	17.8357	400	2270	15143	1.48428	8.89092e-05	0.00131616	PLXNA3, PXDN, TSPO, GPR161, GLRA2, LPAR2, LPAR1, CXCL12, IL17RD, SLA, GNG8, SLC1A5, WNT4, HMCN1, MYD88, LTB4R, ROBO1, CXCR4, SEMA3F, CHRNA5, TGFA, RHOC, GNG4, CHRNA3, TRPM6, GPR139, PTGER4, PLXNB1, NPBWR1, PROKR2, LENG9, PROKR1, NTSR1, NR0B1, GNAL, DDR1, DOK1, INHBA, PLCE1, SEMA4G, TACSTD2, ULBP1, HTR7, GRM6, GPR56, ROR2, KCNH8, WNT11, WNT9A, GRB14, OXTR, AKAP13, GPRC5A, HCRTR1, IRAK3, IL10RB, PV…
GO:0004871~signal transducer activity	89	17.8357	400	2270	15143	1.48428	8.89092e-05	0.00131616	PLXNA3, PXDN, TSPO, GPR161, GLRA2, LPAR2, LPAR1, CXCL12, IL17RD, SLA, GNG8, SLC1A5, WNT4, HMCN1, MYD88, LTB4R, ROBO1, CXCR4, SEMA3F, CHRNA5, TGFA, RHOC, GNG4, CHRNA3, TRPM6, GPR139, PTGER4, PLXNB1, NPBWR1, PROKR2, LENG9, PROKR1, NTSR1, NR0B1, GNAL, DDR1, DOK1, INHBA, PLCE1, SEMA4G, TACSTD2, ULBP1, HTR7, GRM6, GPR56, ROR2, KCNH8, WNT11, WNT9A, GRB14, OXTR, AKAP13, GPRC5A, HCRTR1, IRAK3, IL10RB, PV…
GO:0031226~intrinsic to plasma membrane	56	11.2224	430	1215	15908	1.70514	0.00010259	0.00139244	LYPD3, GLRA2, LPAR2, LPAR1, SLC1A5, LTB4R, ROBO1, CXCR4, CHRNA5, SLC22A3, CHRNA3, GJD3, PLXNB1, MDGA1, MPP3, CACNG4, DLL1, MMP15, NTSR1, DDR1, SDC1, TACSTD2, HTR7, GPR56, GRM6, ROR2, HAS3, ORAI1, CAV1, OXTR, ATP12A, GPRC5A, HCRTR1, IL10RB, P2RY1, OPRL1, FLT3, TGFBR1, FADS2, ITGA2, NPR1, KCNK2, CD1D, PROM1, KCNJ5, NOTCH3, EPS8, KCNN1, SLC16A8, AVPR1A, TBXA2R, CHRNB4, BMPR1B, NMBR, KCTD11, F2R
GO:0010518~positive regulation of phospholipase activity	10	2.00401	375	69	14116	5.45546	8.13605e-05	0.00141176	PLCE1, GPR139, LTB4R, P2RY1, AVPR1A, LPAR2, NPR3, LPAR1, NMBR, F2R
GO:0048699~generation of neurons	32	6.41283	375	559	14116	2.15486	8.62566e-05	0.00149665	PLXNA3, TUBB2B, EFNA2, CTF1, CDH1, REST, TIMP2, CXCL12, GDNF, SLC1A3, CXCR4, ROBO1, SEMA3F, POU3F4, CHRNA3, CDH23, BHLHE22, PLXNB1, MDGA1, TGFBR1, DLL3, DLL1, CDKN1C, NOTCH3, SEMA6A, HES3, TGIF1, ID4, VCAN, BMPR1B, IGSF9, C1ORF187
GO:0010517~regulation of phospholipase activity	10	2.00401	375	71	14116	5.30178	0.000102057	0.00177058	PLCE1, GPR139, LTB4R, P2RY1, AVPR1A, LPAR2, NPR3, LPAR1, NMBR, F2R
GO:0006937~regulation of muscle contraction	10	2.00401	375	72	14116	5.22815	0.000113955	0.00197681	PROK2, CAV1, PLCE1, CHRNB4, TBXA2R, OXTR, ITGA2, TNNI3, CHRNA3, F2R
GO:0051056~regulation of small GTPase mediated signal transduction	19	3.80762	375	252	14116	2.83814	0.000136174	0.00236181	ARHGEF3, ARHGEF2, SIPA1, PSD3, AKAP13, ARHGEF17, LPAR2, LPAR1, RASGEF1C, PSD2, VAV2, PLCE1, PLEKHG2, GMIP, PLEKHG5, RASGRP2, SH2B2, FGD3, FGD4
GO:0007154~cell communication	40	8.01603	375	795	14116	1.89397	0.000152031	0.0026365	CAV1, NUAK2, EFNA2, CTF1, OXTR, FGF13, TRH, GREM1, GDNF, GJC1, HCRTR1, WNT4, SLC1A3, CHRNA5, SLC22A3, SNX22, PCSK5, CHRNA3, SH3PXD2B, GJD3, NPBWR1, CACNG4, DLL1, SNAI2, NTSR1, INHBA, WNT7B, NPY, KCNN1, FREM2, HTR7, DLL4, GPR56, GRM6, AVPR1A, CHRNB4, STC1, SLC5A7, WNT9A, SST
GO:0005887~integral to plasma membrane	54	10.8216	430	1188	15908	1.68161	0.000196692	0.00266809	GLRA2, LPAR2, LPAR1, SLC1A5, ROBO1, LTB4R, CXCR4, CHRNA5, SLC22A3, CHRNA3, GJD3, PLXNB1, MPP3, CACNG4, DLL1, MMP15, NTSR1, DDR1, SDC1, TACSTD2, HTR7, GPR56, GRM6, ROR2, HAS3, ORAI1, CAV1, OXTR, ATP12A, GPRC5A, HCRTR1, IL10RB, P2RY1, OPRL1, FLT3, TGFBR1, FADS2, ITGA2, NPR1, KCNK2, CD1D, PROM1, KCNJ5, NOTCH3, EPS8, KCNN1, SLC16A8, AVPR1A, TBXA2R, CHRNB4, BMPR1B, NMBR, KCTD11, F2R
GO:0060193~positive regulation of lipase activity	10	2.00401	375	75	14116	5.01902	0.00015683	0.00271962	PLCE1, GPR139, LTB4R, P2RY1, AVPR1A, LPAR2, NPR3, LPAR1, NMBR, F2R
GO:0005085~guanyl-nucleotide exchange factor activity	14	2.80561	400	152	15143	3.48687	0.000194029	0.00287021	ARHGEF3, ARHGEF2, PSD3, ARHGEF17, AKAP13, RASGEF1C, PSD2, VAV2, PLCE1, PLEKHG2, PLEKHG5, RASGRP2, FGD3, FGD4
GO:0030594~neurotransmitter receptor activity	11	2.20441	400	95	15143	4.3835	0.000198213	0.00293202	TSPO, GPR139, HTR7, GLRA2, CHRNA5, CHRNB4, PROKR2, PROKR1, NTSR1, NMBR, CHRNA3
GO:0019932~second-messenger-mediated signaling	18	3.60721	375	235	14116	2.88327	0.000178686	0.00309808	GPR139, PTGER4, OPRL1, NPR3, GNAL, PLCE1, NPY, SPAG5, LTB4R, HTR7, P2RY1, GRM6, AVPR1A, TBXA2R, HIST1H4F, PDE9A, NMBR, F2R
GO:0070161~anchoring junction	15	3.00601	430	172	15908	3.22634	0.000239334	0.00324565	CAV1, LIMS2, ITGA2, FBLIM1, OXTR, CDH1, WTIP, CDH3, RHOU, JUP, SDC1, DSG2, LAYN, PVRL2, AIF1L
GO:0005912~adherens junction	14	2.80561	430	155	15908	3.34152	0.000295997	0.00401265	CAV1, LIMS2, ITGA2, FBLIM1, OXTR, CDH1, WTIP, CDH3, RHOU, JUP, SDC1, LAYN, PVRL2, AIF1L
GO:0009968~negative regulation of signal transduction	17	3.40681	375	221	14116	2.89559	0.000272826	0.00472664	CAV1, ONECUT1, SOCS3, DLL3, CYP26A1, PAWR, FRZB, NR0B1, GREM1, IRAK3, WNT4, RGS20, LECT1, ZFYVE28, TGIF1, TNFAIP3, GRB14
GO:0045595~regulation of cell differentiation	28	5.61122	375	492	14116	2.14227	0.000293292	0.00508036	CAV1, PLXNA3, REST, TIMP2, WNT4, ROBO1, SEMA3F, HIST1H4F, CHRNA3, SH3PXD2B, LPL, PLXNB1, SOCS3, FLT3, TGFBR1, DLL3, DLL1, NR0B1, NOTCH3, INHBA, WNT7B, PRLR, HES3, SCIN, TGIF1, ID4, WNT9A, BMPR1B
GO:0016323~basolateral plasma membrane	16	3.20641	430	203	15908	2.91589	0.0004129	0.00559331	CAV1, LIMS2, SHROOM4, MYO1C, TGFBR1, ITGA2, FBLIM1, CDH1, RHOU, EPCAM, SDC1, SLC1A3, LAYN, SLC16A8, P2RY1, AIF1L
GO:0042165~neurotransmitter binding	11	2.20441	400	103	15143	4.04303	0.000384131	0.0056749	TSPO, GPR139, HTR7, GLRA2, CHRNA5, CHRNB4, PROKR2, PROKR1, NTSR1, NMBR, CHRNA3
GO:0065007~biological regulation	232	46.493	375	7484	14116	1.1669	0.000335863	0.00581573	LPAR2, LPAR1, REST, GNG8, CDCA7, HMCN1, MYD88, STAC, LTB4R, CHRNA5, GNG4, DDAH2, RAB20, CHRNA3, DEPDC7, ZNF642, GPR139, CYP26A1, VASH2, SPAG5, HTR7, HES3, TGIF1, ROR2, CDCA7L, VGLL3, STC1, GRB14, ORAI1, AKAP13, IGF2BP2, IGF2BP3, ATP12A, STON1-GTF2A1L, HCRTR1, TMEM123, PVRL2, CDC42EP4, RASEF, TGFBR1, TNNI3, CSRP2, GPR153, NOTCH3, LAMA1, FOXI3, NPY, PENK, EPS8, SFRP4, AVPR1A, CHRNB4, DLEC1, CYP2J2,…
GO:0010648~negative regulation of cell communication	18	3.60721	375	248	14116	2.73213	0.000337172	0.00583834	CAV1, ONECUT1, SOCS3, DLL3, CYP26A1, PAWR, FRZB, NR0B1, GREM1, IRAK3, WNT4, RGS20, LECT1, ZFYVE28, AVPR1A, TGIF1, TNFAIP3, GRB14
GO:0030036~actin cytoskeleton organization	17	3.40681	375	226	14116	2.83153	0.000350356	0.00606597	CXCL1, TRIOBP, ARHGEF2, NUAK2, EPB41, SHROOM4, ARHGEF17, RHOU, KRT19, PFN3, EZR, EPS8, TMSB15A, SCIN, SH2B2, FGD3, FGD4
GO:0003779~actin binding	21	4.20842	400	326	15143	2.43867	0.000422151	0.00623495	KIAA1949, TRIOBP, SHROOM4, EPB41, MYO1C, PALLD, COTL1, TNNI3, MYO10, PFN3, EZR, SYNE2, SMTN, TMSB15A, CXCR4, SCIN, SNTB1, AIF1L, MYO5B, FGD4, SNTG2
GO:0005201~extracellular matrix structural constituent	10	2.00401	400	86	15143	4.40203	0.000429037	0.00633635	LAMA1, MATN3, WNT4, WNT7B, FBLN1, COL15A1, FBN3, WNT9A, FBN2, EMILIN2
GO:0016020~membrane	231	46.2926	430	7266	15908	1.17615	0.000501441	0.00678895	LYPD3, ATP1B2, EFNA2, LPAR2, LPAR1, GNG8, HMCN1, MYD88, HOMER3, LTB4R, AIF1L, CHRNA5, GNG4, CHRNA3, CDH23, ISLR2, LRRC3, GJD3, GPR139, MDGA1, VANGL2, TMEM200B, CYP26A1, LHFPL3, JUP, KRT19, ATP2C2, LAMC3, TACSTD2, HTR7, ROR2, HAS3, DOC2B, GRB14, ORAI1, SLC2A10, LPPR1, AKAP13, TAGLN2, ATP12A, TMCC3, STON1-GTF2A1L, HCRTR1, VRK2, TMEM125, TMEM123, PVRL2, COX6B2, CDC42EP4, TGFBR1, PPAPDC1A, TRIL, KCNK…
GO:0000165~MAPKKK cascade	15	3.00601	375	184	14116	3.0687	0.000394647	0.00683034	CAV1, TGFBR1, PKN1, OXTR, FGF13, LPAR2, LPAR1, PROK2, PLCE1, CXCR4, ROR2, TGFA, DUSP9, FGD4, F2R
GO:0032879~regulation of localization	32	6.41283	375	610	14116	1.9747	0.000409884	0.00709318	ORAI1, TSPO, CAV1, RAB3B, PLXNA3, ONECUT1, OXTR, CDH1, TRH, GREM1, PYDC1, CXCL12, GDNF, STON1-GTF2A1L, CXCR4, SEMA3F, P2RY1, CHRNA3, LPL, TGFBR1, ITGA2, LAMA1, INHBA, UACA, CLIC4, DLL4, SCIN, CHRNB4, AVPR1A, LIPG, SST, F2R
GO:0050794~regulation of cellular process	214	42.8858	375	6819	14116	1.18134	0.000419037	0.00725103	LPAR2, LPAR1, REST, GNG8, MYD88, CDCA7, STAC, LTB4R, CHRNA5, GNG4, DDAH2, RAB20, CHRNA3, DEPDC7, ZNF642, GPR139, CYP26A1, VASH2, SPAG5, HTR7, HES3, TGIF1, ROR2, CDCA7L, VGLL3, GRB14, AKAP13, IGF2BP2, IGF2BP3, STON1-GTF2A1L, HCRTR1, PVRL2, CDC42EP4, RASEF, TGFBR1, GPR153, NOTCH3, LAMA1, FOXI3, NPY, PENK, EPS8, SFRP4, AVPR1A, CHRNB4, DLEC1, NUAK2, GPR161, MARCKSL1, YBX2, TMSB15A, SEMA3F, TMEM102, T…
GO:0060191~regulation of lipase activity	10	2.00401	375	87	14116	4.32674	0.000484841	0.00838519	PLCE1, GPR139, LTB4R, P2RY1, AVPR1A, LPAR2, NPR3, LPAR1, NMBR, F2R
GO:0046578~regulation of Ras protein signal transduction	16	3.20641	375	210	14116	2.86801	0.000485028	0.00838841	ARHGEF3, ARHGEF2, PSD3, ARHGEF17, AKAP13, LPAR2, LPAR1, PSD2, VAV2, PLCE1, PLEKHG2, GMIP, PLEKHG5, SH2B2, FGD3, FGD4
GO:0050789~regulation of biological process	221	44.2886	375	7106	14116	1.1707	0.000516886	0.00893706	LPAR2, LPAR1, REST, GNG8, MYD88, CDCA7, STAC, LTB4R, CHRNA5, GNG4, DDAH2, RAB20, CHRNA3, DEPDC7, ZNF642, GPR139, CYP26A1, VASH2, SPAG5, HTR7, HES3, TGIF1, ROR2, CDCA7L, VGLL3, GRB14, ORAI1, AKAP13, IGF2BP2, IGF2BP3, STON1-GTF2A1L, HCRTR1, PVRL2, CDC42EP4, RASEF, TGFBR1, TNNI3, GPR153, NOTCH3, LAMA1, FOXI3, NPY, PENK, EPS8, SFRP4, AVPR1A, CHRNB4, DLEC1, CYP2J2, NUAK2, GPR161, MARCKSL1, YBX2, TMSB1…
GO:0048015~phosphoinositide-mediated signaling	10	2.00401	375	88	14116	4.27758	0.000527712	0.00912344	PLCE1, GPR139, NPY, LTB4R, SPAG5, P2RY1, HIST1H4F, NPR3, NMBR, F2R
GO:0017046~peptide hormone binding	6	1.2024	400	27	15143	8.41278	0.000619467	0.00913675	HCRTR1, PRLR, AVPR1A, NPR1, OXTR, NPR3
GO:0019220~regulation of phosphate metabolic process	27	5.41082	375	485	14116	2.09557	0.000538245	0.00930474	CAV1, LPAR2, LPAR1, PYDC1, IRAK3, CXCR4, TGFA, PPP1R14B, CHRNA3, FGD4, CCDC88C, SOCS3, TGFBR1, HERC5, PKN1, ITGA2, VAV2, CARD10, CDKN1C, PROK2, INHBA, PLCE1, PRLR, MAPK15, ZFYVE28, DUSP9, F2R
GO:0051174~regulation of phosphorus metabolic process	27	5.41082	375	485	14116	2.09557	0.000538245	0.00930474	CAV1, LPAR2, LPAR1, PYDC1, IRAK3, CXCR4, TGFA, PPP1R14B, CHRNA3, FGD4, CCDC88C, SOCS3, TGFBR1, HERC5, PKN1, ITGA2, VAV2, CARD10, CDKN1C, PROK2, INHBA, PLCE1, PRLR, MAPK15, ZFYVE28, DUSP9, F2R
GO:0005089~Rho guanyl-nucleotide exchange factor activity	9	1.80361	400	74	15143	4.60429	0.000714842	0.0105365	ARHGEF3, ARHGEF2, PLEKHG2, PLEKHG5, AKAP13, ARHGEF17, VAV2, FGD3, FGD4
GO:0009605~response to external stimulus	42	8.41683	375	914	14116	1.72975	0.000652342	0.0112666	CXCL1, PLXNA3, CAV1, NUAK2, CDH3, MDK, CXCL12, MYD88, HMCN1, SLC1A3, CXCR4, ROBO1, LTB4R, IL10RB, SEMA3F, P2RY1, SLC22A3, LOX, DDAH2, CDH23, TXNIP, PLP2, SOCS3, ITGA2, CD1D, NOTCH3, INHBA, PROK2, SDC1, NPY, GRM6, LIPG, CMTM8, AVPR1A, STC1, VCAN, BMPR1B, FABP7, SST, SYT17, CMTM3, F2R
GO:0042325~regulation of phosphorylation	26	5.21042	375	466	14116	2.10023	0.000681534	0.011768	CAV1, LPAR2, LPAR1, PYDC1, IRAK3, CXCR4, TGFA, PPP1R14B, CHRNA3, FGD4, CCDC88C, SOCS3, TGFBR1, HERC5, PKN1, VAV2, CARD10, CDKN1C, PROK2, INHBA, PLCE1, PRLR, MAPK15, ZFYVE28, DUSP9, F2R
GO:0030029~actin filament-based process	17	3.40681	375	241	14116	2.65529	0.00070883	0.0122366	CXCL1, TRIOBP, ARHGEF2, NUAK2, EPB41, SHROOM4, ARHGEF17, RHOU, KRT19, PFN3, EZR, EPS8, TMSB15A, SCIN, SH2B2, FGD3, FGD4
GO:0022604~regulation of cell morphogenesis	12	2.40481	375	131	14116	3.44818	0.00072264	0.0124736	PLXNA3, EZR, PLXNB1, ROBO1, SEMA3F, FBLIM1, PALMD, CDC42EP4, RHOU, FGD3, CHRNA3, FGD4
GO:0045664~regulation of neuron differentiation	12	2.40481	375	133	14116	3.39633	0.000820035	0.0141435	NOTCH3, PLXNA3, PLXNB1, ROBO1, SEMA3F, HES3, TGIF1, ID4, DLL1, REST, TIMP2, CHRNA3
GO:0051050~positive regulation of transport	16	3.20641	375	223	14116	2.70082	0.000904014	0.0155812	ORAI1, CAV1, TGFBR1, ITGA2, OXTR, CDH1, PYDC1, TRH, GDNF, INHBA, UACA, SCIN, P2RY1, AVPR1A, LIPG, F2R
GO:0005604~basement membrane	9	1.80361	430	78	15908	4.26869	0.00118022	0.0159108	LAMA1, SMOC2, HMCN1, LAMC3, FREM2, SMOC1, COL15A1, NID1, TIMP2
GO:0048732~gland development	12	2.40481	375	135	14116	3.34601	0.000928074	0.0159928	DDR1, CAV1, PRLR, TGFBR1, HK2, FOXE1, OXTR, ITGA2, CDH1, NR0B1, MDK, APLN
GO:0009986~cell surface	21	4.20842	430	348	15908	2.23248	0.00126889	0.0170967	CAV1, GJD3, SCUBE3, FLT3, MPP3, ITGA2, MMP15, TIMP2, GREM1, KCNJ5, PROM1, SDC1, SLC1A3, PRLR, LAYN, ROBO1, FREM2, PVRL2, TMEM123, TMEM102, TGFA
GO:0007626~locomotory behavior	18	3.60721	375	274	14116	2.47288	0.00105017	0.0180786	CXCL1, PLP2, PLXNA3, TRH, NTSR1, CXCL12, GDNF, PROK2, EPS8, CXCR4, ROBO1, SEMA3F, GRM6, CHRNB4, CMTM8, CMTM3, CHRNA3, CDH23
GO:0045987~positive regulation of smooth muscle contraction	5	1.002	375	18	14116	10.4563	0.00110507	0.0190153	PROK2, TBXA2R, OXTR, ITGA2, F2R
GO:0055065~metal ion homeostasis	15	3.00601	375	205	14116	2.75434	0.00114768	0.0197416	CAV1, OPRL1, OXTR, LPAR2, LPAR1, ATP12A, TNNI3, CXCL12, PROK2, PLCE1, SLC24A3, CXCR4, AVPR1A, STC1, F2R
GO:0051128~regulation of cellular component organization	25	5.01002	375	458	14116	2.05473	0.00119042	0.0204696	TRIOBP, CAV1, PLXNA3, OXTR, PALMD, RHOU, CXCL12, STON1-GTF2A1L, IRAK3, EIF4EBP1, EZR, TMSB15A, ROBO1, SEMA3F, TGFA, CDC42EP4, FGD3, CHRNA3, FGD4, ARHGEF2, PLXNB1, TGFBR1, ITGA2, FBLIM1, SCIN
GO:0006874~cellular calcium ion homeostasis	14	2.80561	375	183	14116	2.87977	0.00119339	0.0205202	CAV1, OPRL1, OXTR, LPAR2, LPAR1, TNNI3, CXCL12, PROK2, PLCE1, SLC24A3, CXCR4, AVPR1A, STC1, F2R
GO:0007267~cell-cell signaling	30	6.01202	375	600	14116	1.88213	0.00135049	0.0231918	EFNA2, CTF1, OXTR, FGF13, TRH, GREM1, GDNF, GJC1, HCRTR1, WNT4, SLC1A3, CHRNA5, SLC22A3, PCSK5, CHRNA3, NPBWR1, NTSR1, SNAI2, INHBA, WNT7B, NPY, KCNN1, HTR7, GRM6, GPR56, CHRNB4, STC1, WNT9A, SLC5A7, SST
GO:0043549~regulation of kinase activity	21	4.20842	375	357	14116	2.21427	0.00137184	0.0235543	CAV1, TGFBR1, HERC5, PKN1, LPAR2, LPAR1, VAV2, PYDC1, CARD10, CDKN1C, IRAK3, PROK2, PLCE1, PRLR, CXCR4, ZFYVE28, TGFA, DUSP9, CHRNA3, F2R, FGD4
GO:0007010~cytoskeleton organization	24	4.80962	375	436	14116	2.07207	0.00139047	0.0238707	CXCL1, TRIOBP, ARHGEF2, CAV1, SHROOM4, NUAK2, EPB41, SIPA1, ARHGEF17, PALLD, RHOU, SEMA6A, KRT19, PLCE1, PFN3, EZR, TMSB15A, EPS8, SPAG5, SCIN, TEKT2, SH2B2, FGD3, FGD4
GO:0055074~calcium ion homeostasis	14	2.80561	375	188	14116	2.80318	0.00152338	0.0261239	CAV1, OPRL1, OXTR, LPAR2, LPAR1, TNNI3, CXCL12, PROK2, PLCE1, SLC24A3, CXCR4, AVPR1A, STC1, F2R
GO:0050767~regulation of neurogenesis	13	2.60521	375	166	14116	2.94792	0.00157144	0.0269375	PLXNA3, PLXNB1, DLL3, DLL1, REST, TIMP2, NOTCH3, ROBO1, HES3, SEMA3F, TGIF1, ID4, CHRNA3
GO:0007610~behavior	25	5.01002	375	469	14116	2.00654	0.00165185	0.0282973	CXCL1, PLXNA3, OXTR, TRH, CXCL12, GDNF, HCRTR1, SLC1A3, ROBO1, CXCR4, SEMA3F, CHRNA5, CHRNA3, CDH23, PLP2, NTSR1, PROK2, NPY, PENK, EPS8, GRM6, CHRNB4, AVPR1A, CMTM8, CMTM3
GO:0005102~receptor binding	39	7.81563	400	886	15143	1.66641	0.0021144	0.0308665	CXCL1, PXDN, EFNA2, CTF1, FGF13, TRH, GREM1, TIMP2, MDK, GDNF, CXCL12, MYD88, TGFA, D4S234E, APLN, LPL, NPB, PLXNB1, TGFBR1, DLL3, ITGA2, DLL1, NR0B1, VAV2, INHBA, PROK2, DOK1, LAMA1, SEMA6A, NPY, PENK, DLL4, CMTM8, AVPR1A, STC1, SST, CMTM3, GRB14, F2R
GO:0051960~regulation of nervous system development	14	2.80561	375	192	14116	2.74478	0.00183898	0.0314551	PLXNA3, PLXNB1, DLL3, OXTR, DLL1, REST, TIMP2, NOTCH3, ROBO1, HES3, SEMA3F, TGIF1, ID4, CHRNA3
GO:0050790~regulation of catalytic activity	38	7.61523	375	846	14116	1.69081	0.00186194	0.0318418	CAV1, CDH1, LPAR2, LPAR1, PYDC1, GDNF, IRAK3, GMIP, CXCR4, LTB4R, P2RY1, TGFA, FGD3, CHRNA3, FGD4, GPR139, OPRL1, TGFBR1, HERC5, PKN1, ITGA2, NPR3, VAV2, TNNI3, CARD10, CDKN1C, GNAL, PROK2, PLCE1, UACA, PRLR, HTR7, GRM6, ZFYVE28, AVPR1A, NMBR, DUSP9, F2R
GO:0005088~Ras guanyl-nucleotide exchange factor activity	9	1.80361	400	88	15143	3.87179	0.00221706	0.0323422	ARHGEF3, ARHGEF2, PLEKHG2, PLEKHG5, AKAP13, ARHGEF17, VAV2, FGD3, FGD4
GO:0042995~cell projection	33	6.61323	430	697	15908	1.75157	0.00243185	0.0325279	DNAH11, VIM, OXTR, RHOU, SLC1A3, EZR, CXCR4, ROBO1, RASGRP2, CHRNA5, TEKT2, SH2B2, HCN4, CHRNA3, PRSS12, FGD3, CDH23, FGD4, TRPM6, MYO1C, ITGA2, DPYSL3, RSPH9, PROM1, SEMA6A, SDC1, CLIC4, LAYN, RAB34, CACNA1H, GRIP2, FABP7, IGSF9
GO:0044093~positive regulation of molecular function	29	5.81162	375	586	14116	1.86286	0.00191336	0.0327075	CAV1, LPAR2, LPAR1, GDNF, IRAK3, MYD88, CXCR4, LTB4R, P2RY1, TGFA, CHRNA3, FGD4, GPR139, EPB41, TGFBR1, PKN1, ITGA2, NPR3, VAV2, CARD10, GNAL, PROK2, PLCE1, UACA, PRLR, HTR7, AVPR1A, NMBR, F2R
GO:0065009~regulation of molecular function	42	8.41683	375	969	14116	1.63157	0.00197148	0.033685	CAV1, CDH1, LPAR2, LPAR1, PYDC1, GDNF, YBX2, IRAK3, MYD88, GMIP, CXCR4, LTB4R, P2RY1, TGFA, FGD3, CHRNA3, FGD4, GPR139, EPB41, OPRL1, TGFBR1, HERC5, PKN1, ITGA2, NPR3, VAV2, NR0B1, TNNI3, CARD10, CDKN1C, GNAL, PROK2, PLCE1, UACA, PRLR, HTR7, ZFYVE28, GRM6, AVPR1A, NMBR, DUSP9, F2R
GO:0006928~cell motion	25	5.01002	375	475	14116	1.98119	0.00197403	0.0337279	DNAH11, PLXNA3, LYPD3, EFNA2, VIM, CXCL12, GDNF, LTB4R, ROBO1, CXCR4, SEMA3F, TEKT2, PLXNB1, TGFBR1, MDGA1, ITGA2, VAV2, SEMA6A, LAMA1, NPY, FOXE1, VCAN, BMPR1B, C1ORF187, LRP5
GO:0048523~negative regulation of cellular process	64	12.8257	375	1660	14116	1.45128	0.00197695	0.0337771	DLEC1, PLXNA3, NUAK2, CBX2, PAWR, REST, GDNF, YBX2, EIF4EBP1, WNT4, BARX2, MYD88, TMSB15A, SEMA3F, GNG4, DDAH2, ARHGEF2, SOCS3, DLL3, CYP26A1, DLL1, HES7, NR0B1, INHBA, PROK2, DDR1, CLIC4, DLL4, HES3, ZFYVE28, SCIN, TGIF1, KCNH8, TNFAIP3, GRB14, CXCL1, TRIOBP, CAV1, ONECUT1, SIPA1, IGF2BP2, IGF2BP3, TRH, GREM1, TIMP2, IRAK3, LECT1, HIST1H4F, FLT3, TGFBR1, NPR1, SNAI2, FRZB, NOTCH3, CDKN1C, RGS20,…
GO:0030534~adult behavior	9	1.80361	375	86	14116	3.93935	0.00197701	0.033778	NPY, EPS8, CHRNA5, CHRNB4, TRH, NTSR1, GDNF, CHRNA3, CDH23
GO:0045933~positive regulation of muscle contraction	5	1.002	375	21	14116	8.96254	0.00202991	0.0346668	PROK2, TBXA2R, OXTR, ITGA2, F2R
GO:0007223~Wnt receptor signaling pathway, calcium modulating pathway	5	1.002	375	21	14116	8.96254	0.00202991	0.0346668	WNT4, WNT7B, ROR2, WNT11, WNT9A
GO:0005902~microvillus	6	1.2024	430	36	15908	6.16589	0.00263653	0.0352204	PROM1, EZR, MYO1C, CLIC4, OXTR, CDH23
GO:0015629~actin cytoskeleton	17	3.40681	430	269	15908	2.338	0.00268326	0.0358342	TRIOBP, SHROOM4, EPB41, MYO1C, CDH1, PALLD, TNNI3, RHOU, JUP, MYO10, PFN3, SMTN, EZR, CLIC4, AIF1L, SH2B2, MYO5B
GO:0022603~regulation of anatomical structure morphogenesis	15	3.00601	375	219	14116	2.57826	0.00213811	0.0364825	PLXNA3, PLXNB1, NPR1, FBLIM1, PALMD, RHOU, VASH2, EZR, LECT1, ROBO1, SEMA3F, CDC42EP4, FGD3, CHRNA3, FGD4
GO:0045859~regulation of protein kinase activity	20	4.00802	375	345	14116	2.18218	0.00215618	0.0367855	CAV1, TGFBR1, HERC5, PKN1, LPAR2, LPAR1, PYDC1, CARD10, CDKN1C, IRAK3, PROK2, PLCE1, PRLR, CXCR4, ZFYVE28, TGFA, DUSP9, CHRNA3, F2R, FGD4
GO:0006875~cellular metal ion homeostasis	14	2.80561	375	196	14116	2.68876	0.00220745	0.0376444	CAV1, OPRL1, OXTR, LPAR2, LPAR1, TNNI3, CXCL12, PROK2, PLCE1, SLC24A3, CXCR4, AVPR1A, STC1, F2R
GO:0051338~regulation of transferase activity	21	4.20842	375	372	14116	2.12499	0.00223055	0.0380312	CAV1, TGFBR1, HERC5, PKN1, LPAR2, LPAR1, VAV2, PYDC1, CARD10, CDKN1C, IRAK3, PROK2, PLCE1, PRLR, CXCR4, ZFYVE28, TGFA, DUSP9, CHRNA3, F2R, FGD4
GO:0048518~positive regulation of biological process	75	15.0301	375	2033	14116	1.38869	0.00237657	0.0404727	MARCKSL1, LPAR2, PAWR, LPAR1, GDNF, CXCL12, SLC1A3, PTGIS, MYD88, BARX2, BOK, ROBO1, TGFA, RHOC, SH3PXD2B, ARHGEF3, ARHGEF2, PLXNB1, SOCS3, SOX11, DLL3, ARHGEF17, VASH2, PROK2, INHBA, HES3, SCIN, TGIF1, WNT9A, ORAI1, CAV1, ONECUT1, CTF1, OXTR, AKAP13, CDH1, TRH, PYDC1, MDK, IRAK3, PLEKHG2, SMOC1, PVRL2, PLEKHG5, P2RY1, SH2B2, CDC42EP4, FGD3, FGD4, TXNIP, LPL, FLT3, TGFBR1, ITGA2, NPR1, NID1, VAV2…
GO:0007200~activation of phospholipase C activity by G-protein coupled receptor protein signaling pathway coupled to IP3 second messenger	7	1.40281	375	52	14116	5.06728	0.0024188	0.0411777	PLCE1, GPR139, LTB4R, P2RY1, NPR3, NMBR, F2R
GO:0048646~anatomical structure formation involved in morphogenesis	20	4.00802	375	352	14116	2.13879	0.00272628	0.0462962	TBX6, VANGL2, COL15A1, DLL3, CDH1, DLL1, HES7, MMP2, CXCL12, PROK2, KRT19, WNT4, CXCR4, ROBO1, DLL4, CCBE1, CACNA1H, TGIF1, ROR2, TGFA
GO:0005856~cytoskeleton	55	11.022	430	1381	15908	1.47338	0.00349626	0.0464544	FAM110A, TUBB2B, RHOU, FRMD3, TMSB15A, HOMER3, SNTB1, AIF1L, CHRNA3, CDH23, KIAA1949, ARHGEF2, PSD3, RAI14, FBLIM1, PALLD, LRRC26, JUP, KRT19, TRIM36, SMTN, CLIC4, SPAG5, SCIN, TNFAIP3, SNTG2, DNAH11, TRIOBP, SHROOM4, VIM, CDH1, IGF2BP2, PFN3, TRIM67, EZR, TEKT2, SH2B2, NDRG2, CDC42EP4, FGD3, MYO5B, PSTPIP2, FGD4, MYO1C, EPB41, DPYSL3, COTL1, TNNI3, MICALL1, TRADD, MYO10, SYNE2, UACA, EPS8, NINL
GO:0016055~Wnt receptor signaling pathway	11	2.20441	375	133	14116	3.1133	0.00284201	0.0482161	WNT4, WNT7B, NXN, CCDC88C, SFRP4, PYGO1, ROR2, WNT11, WNT9A, FRZB, LRP5
GO:0044425~membrane part	206	41.2826	430	6578	15908	1.15857	0.00367559	0.0487824	LYPD3, ATP1B2, EFNA2, LPAR2, LPAR1, GNG8, MYD88, HOMER3, LTB4R, AIF1L, CHRNA5, GNG4, CHRNA3, CDH23, ISLR2, LRRC3, GJD3, GPR139, MDGA1, VANGL2, TMEM200B, CYP26A1, JUP, LHFPL3, ATP2C2, TACSTD2, HTR7, ROR2, HAS3, DOC2B, GRB14, ORAI1, SLC2A10, LPPR1, ATP12A, TMCC3, STON1-GTF2A1L, HCRTR1, VRK2, TMEM125, PVRL2, TMEM123, COX6B2, CDC42EP4, TGFBR1, PPAPDC1A, TRIL, KCNK2, GPR153, NOTCH3, KCNJ5, SEMA6A, SYN…
GO:0008624~induction of apoptosis by extracellular signals	10	2.00401	375	112	14116	3.36095	0.00291664	0.0494522	ARHGEF3, ARHGEF2, PLEKHG2, PLEKHG5, AKAP13, ARHGEF17, VAV2, SST, FGD3, FGD4
GO:0008360~regulation of cell shape	7	1.40281	375	54	14116	4.8796	0.00293578	0.0497691	EZR, FBLIM1, PALMD, CDC42EP4, RHOU, FGD3, FGD4
GO:0043085~positive regulation of catalytic activity	26	5.21042	375	520	14116	1.88213	0.003078	0.0521197	CAV1, LPAR2, LPAR1, GDNF, LTB4R, CXCR4, P2RY1, TGFA, CHRNA3, FGD4, GPR139, TGFBR1, PKN1, ITGA2, NPR3, VAV2, CARD10, PROK2, GNAL, PLCE1, UACA, PRLR, HTR7, AVPR1A, NMBR, F2R
GO:0030182~neuron differentiation	23	4.60922	375	438	14116	1.97667	0.00315247	0.0533484	PLXNA3, TUBB2B, BHLHE22, MDGA1, EFNA2, CTF1, TGFBR1, CDH1, CXCL12, GDNF, CDKN1C, NOTCH3, SEMA6A, SLC1A3, CXCR4, ROBO1, POU3F4, ID4, VCAN, BMPR1B, IGSF9, C1ORF187, CDH23
GO:0008092~cytoskeletal protein binding	25	5.01002	400	504	15143	1.87785	0.00397643	0.0573107	TRIOBP, SHROOM4, FRMD3, EZR, PFN3, TMSB15A, CXCR4, AIF1L, SNTB1, MYO5B, FGD4, KIAA1949, ARHGEF2, EPB41, MYO1C, TNNI3, PALLD, COTL1, JUP, SDC1, MYO10, SMTN, SYNE2, SCIN, SNTG2
GO:0042221~response to chemical stimulus	51	10.2204	375	1281	14116	1.49865	0.00344729	0.058198	PXDN, PLXNA3, HVCN1, MMP2, CXCL12, GNG8, EIF4EBP1, MYD88, SLC1A3, CXCR4, ROBO1, SEMA3F, CHRNA5, TMEM102, LOX, DDAH2, GNG4, CHRNA3, TRPM6, SOCS3, NR0B1, PROK2, DDR1, GNAL, GLUL, SDC1, KRT19, STC1, CXCL1, CAV1, OXTR, CDH1, TRH, CDH3, IRAK3, PLIN2, SH2B2, TXNIP, PLP2, TGFBR1, ITGA2, EPS8, MAPK15, LIPG, HIF3A, AVPR1A, CHRNB4, CMTM8, SST, CMTM3, F2R
GO:0007155~cell adhesion	32	6.41283	375	700	14116	1.72081	0.00354426	0.0597879	AEBP1, LYPD3, NPNT, CLDN5, CDH1, CDH3, CXCL12, DCHS1, BARX2, EZR, ROBO1, FAT4, HEPN1, PVRL2, SPON1, CDH23, COL15A1, FBLIM1, ITGA2, NID1, EMILIN2, CLDN23, JUP, LAMA1, DDR1, DSG2, LAMC3, FREM2, GPR56, ROR2, VCAN, BMPR1B
GO:0031224~intrinsic to membrane	175	35.0701	430	5485	15908	1.18034	0.00455054	0.0600652	PLXNA3, TSPO, LYPD3, OCLN, ASAM, TSPAN2, ATP1B2, EFNA2, LPAR2, LPAR1, IL17RD, MYD88, PTGIS, ROBO1, LTB4R, ELOVL2, CHRNA5, CHRNA3, ISLR2, CDH23, LRRC3, GPR139, GJD3, BST1, PLXNB1, MDGA1, VANGL2, DLL3, TMEM200B, PROKR2, DLL1, PROKR1, PSD2, NTSR1, PNPLA3, LHFPL3, EVC2, ATP2C2, LRAT, TACSTD2, HTR7, DLL4, GPR56, ROR2, HAS3, IGSF9, EMP2, FAM159A, ORAI1, SLC2A10, CAV1, LPPR1, NKAIN1, NKAIN3, ST8SIA2, AT…
GO:0022610~biological adhesion	32	6.41283	375	701	14116	1.71835	0.0036199	0.0610264	AEBP1, LYPD3, NPNT, CLDN5, CDH1, CDH3, CXCL12, DCHS1, BARX2, EZR, ROBO1, FAT4, HEPN1, PVRL2, SPON1, CDH23, COL15A1, FBLIM1, ITGA2, NID1, EMILIN2, CLDN23, JUP, LAMA1, DDR1, DSG2, LAMC3, FREM2, GPR56, ROR2, VCAN, BMPR1B
GO:0005884~actin filament	6	1.2024	430	41	15908	5.41395	0.00469544	0.0619217	EZR, SHROOM4, MYO1C, AIF1L, SH2B2, PALLD
GO:0044057~regulation of system process	18	3.60721	375	309	14116	2.19278	0.00368869	0.0621514	CAV1, CYP2J2, ITGA2, NPR1, OXTR, TNNI3, GDNF, PROK2, INHBA, PLCE1, SLC1A3, CHRNB4, AVPR1A, TBXA2R, CACNA1H, HCN4, CHRNA3, F2R
GO:0051093~negative regulation of developmental process	16	3.20641	375	259	14116	2.32542	0.0038788	0.0652538	CAV1, PLXNA3, FLT3, TGFBR1, DLL3, NPR1, DLL1, REST, NR0B1, NOTCH3, INHBA, WNT4, LECT1, SEMA3F, HIST1H4F, ID4
GO:0001822~kidney development	9	1.80361	375	96	14116	3.529	0.00393448	0.0661605	SDC1, PLCE1, SOX11, TGFBR1, PYGO1, NID1, GREM1, GDNF, PCSK5
GO:0008015~blood circulation	13	2.60521	375	186	14116	2.63094	0.0040243	0.0676216	CAV1, EPB41, NPR1, OXTR, NPR3, TNNI3, CXCL12, NPY, DLL4, HTR7, AVPR1A, HCN4, PCSK5
GO:0003013~circulatory system process	13	2.60521	375	186	14116	2.63094	0.0040243	0.0676216	CAV1, EPB41, NPR1, OXTR, NPR3, TNNI3, CXCL12, NPY, DLL4, HTR7, AVPR1A, HCN4, PCSK5
GO:0051480~cytosolic calcium ion homeostasis	10	2.00401	375	118	14116	3.19006	0.00413483	0.0694167	PROK2, CAV1, PLCE1, CXCR4, OPRL1, AVPR1A, OXTR, LPAR2, LPAR1, F2R
GO:0005911~cell-cell junction	13	2.60521	430	190	15908	2.53126	0.00551159	0.0723153	ARHGEF2, OCLN, GJD3, ASAM, CLDN5, OXTR, CDH1, CDH3, CLDN23, GJC1, JUP, DSG2, PVRL2
GO:0043405~regulation of MAP kinase activity	11	2.20441	375	141	14116	2.93666	0.00432093	0.0724316	IRAK3, PROK2, CAV1, PLCE1, CXCR4, TGFA, PKN1, LPAR2, LPAR1, DUSP9, FGD4
GO:0030030~cell projection organization	20	4.00802	375	368	14116	2.0458	0.00441782	0.0739976	PLXNA3, ONECUT1, EFNA2, VANGL2, CDH1, LPAR1, VAV2, CXCL12, GDNF, SEMA6A, CXCR4, ROBO1, TEKT2, VCAN, BMPR1B, IGSF9, C1ORF187, FGD3, FGD4, CDH23
GO:0007420~brain development	17	3.40681	375	289	14116	2.21427	0.0045514	0.0761525	PLXNA3, SHROOM4, MDGA1, EFNA2, OXTR, CDH1, NR0B1, CXCL12, NOTCH3, CXCR4, HES3, GPR56, AVPR1A, POU3F4, ID4, FABP7, C1ORF187
GO:0007243~protein kinase cascade	20	4.00802	375	370	14116	2.03474	0.00468697	0.0783348	CAV1, SOCS3, TGFBR1, OXTR, PKN1, FGF13, LPAR2, LPAR1, CARD10, DOK1, PROK2, PLCE1, PRLR, CXCR4, ROR2, TGFA, DUSP9, F2R, FGD4, EDARADD
GO:0007417~central nervous system development	22	4.40882	375	425	14116	1.94856	0.00470992	0.0787036	PLXNA3, SHROOM4, MDGA1, EFNA2, SOX11, DLL3, OXTR, CYP26A1, CDH1, NR0B1, CXCL12, NOTCH3, B3GNT5, CXCR4, HES3, GPR56, AVPR1A, POU3F4, ID4, FABP7, C1ORF187, SNTG2
GO:0014070~response to organic cyclic substance	10	2.00401	375	121	14116	3.11096	0.00487691	0.081384	GNAL, PLIN2, SOCS3, TGFBR1, CHRNA5, CHRNB4, OXTR, ITGA2, TRH, CHRNA3
GO:0005925~focal adhesion	9	1.80361	430	102	15908	3.2643	0.00632165	0.0825257	CAV1, SDC1, LIMS2, LAYN, AIF1L, FBLIM1, ITGA2, CDH1, RHOU
GO:0045596~negative regulation of cell differentiation	14	2.80561	375	216	14116	2.4398	0.00506343	0.084369	CAV1, PLXNA3, FLT3, TGFBR1, DLL3, DLL1, REST, NR0B1, NOTCH3, INHBA, WNT4, SEMA3F, HIST1H4F, ID4
GO:0051270~regulation of cell motion	13	2.60521	375	193	14116	2.53552	0.00539364	0.0896312	PLXNA3, ONECUT1, TGFBR1, ITGA2, GREM1, CXCL12, LAMA1, CLIC4, CXCR4, DLL4, SEMA3F, SST, F2R
GO:0040011~locomotion	22	4.40882	375	431	14116	1.92144	0.00549602	0.091257	DNAH11, CXCL1, PLP2, PLXNA3, PLXNB1, MDGA1, TGFBR1, VAV2, CXCL12, GDNF, LAMA1, PROK2, CXCR4, ROBO1, SEMA3F, PVRL2, CMTM8, FOXE1, TEKT2, VCAN, CMTM3, LRP5
GO:0010033~response to organic substance	32	6.41283	375	721	14116	1.67069	0.00550791	0.0914456	CAV1, OXTR, CDH1, TRH, GNG8, IRAK3, EIF4EBP1, MYD88, PLIN2, CHRNA5, TMEM102, SH2B2, LOX, DDAH2, GNG4, CHRNA3, TXNIP, SOCS3, TGFBR1, ITGA2, NR0B1, GNAL, DDR1, KRT19, SDC1, GLUL, EPS8, MAPK15, CHRNB4, AVPR1A, SST, F2R
GO:0000187~activation of MAPK activity	8	1.60321	375	82	14116	3.67246	0.0059992	0.0992076	PROK2, PLCE1, CXCR4, TGFA, PKN1, LPAR2, LPAR1, FGD4
GO:0007595~lactation	5	1.002	375	28	14116	6.7219	0.00600252	0.0992598	CAV1, PRLR, HK2, OXTR, APLN
GO:0005924~cell-substrate adherens junction	9	1.80361	430	106	15908	3.14111	0.00792641	0.102446	CAV1, SDC1, LIMS2, LAYN, AIF1L, FBLIM1, ITGA2, CDH1, RHOU
GO:0045202~synapse	19	3.80762	430	355	15908	1.98003	0.00793705	0.102577	RAB3B, EFNA2, GLRA2, PSD3, SLC1A3, EPS8, HOMER3, RASGRP2, SNTB1, CHRNB4, CHRNA5, GRIP2, DOC2B, IGSF9, SYT17, PRSS12, CHRNA3, F2R, CDH23
GO:0008283~cell proliferation	22	4.40882	375	436	14116	1.8994	0.00632521	0.104324	CXCL1, TSPO, CRIP3, SOX11, CTF1, SIPA1, ITGA2, CSRP2, CXCL12, ZFP36L2, PROK2, PLCE1, GLUL, EPS8, NPY, CXCR4, TACSTD2, LIPG, TGFA, ID4, FABP7, EMP2
GO:0030879~mammary gland development	7	1.40281	375	63	14116	4.18252	0.00633345	0.104453	DDR1, CAV1, PRLR, HK2, OXTR, ITGA2, APLN
GO:0016337~cell-cell adhesion	16	3.20641	375	276	14116	2.18218	0.00690254	0.113317	CLDN5, CDH1, CDH3, CLDN23, DCHS1, JUP, EZR, BARX2, DSG2, FREM2, ROBO1, FAT4, PVRL2, ROR2, BMPR1B, CDH23
GO:0030900~forebrain development	11	2.20441	375	152	14116	2.72414	0.00727701	0.119104	NOTCH3, PLXNA3, EFNA2, AVPR1A, POU3F4, OXTR, CDH1, ID4, NR0B1, FABP7, C1ORF187
GO:0030005~cellular di-, tri-valent inorganic cation homeostasis	14	2.80561	375	227	14116	2.32157	0.00759458	0.123984	CAV1, OPRL1, OXTR, LPAR2, LPAR1, TNNI3, CXCL12, PROK2, PLCE1, SLC24A3, CXCR4, AVPR1A, STC1, F2R
GO:0007566~embryo implantation	5	1.002	375	30	14116	6.27378	0.00770781	0.125718	DDR1, PRLR, TGFBR1, SFRP4, PCSK5
GO:0042562~hormone binding	6	1.2024	400	49	15143	4.63561	0.00912259	0.126938	HCRTR1, PRLR, AVPR1A, NPR1, OXTR, NPR3
GO:0065008~regulation of biological quality	55	11.022	375	1469	14116	1.40936	0.00805899	0.131075	PLXNA3, LPAR2, LPAR1, RHOU, CXCL12, WNT4, HMCN1, SLC1A3, TMSB15A, CXCR4, SLC24A3, SEMA3F, SLC22A3, GNG4, CHRNA3, CCDC88C, CYP26A1, FBLIM1, INHBA, PROK2, PLCE1, LRAT, SCIN, STC1, TRIOBP, CAV1, SIPA1, OXTR, PALMD, GREM1, ATP12A, EZR, P2RY1, TMEM123, SH2B2, CDC42EP4, PCSK5, FGD3, FGD4, LPL, OPRL1, TGFBR1, ITGA2, NPR1, NPR3, CSRP2, TNNI3, NXN, NPY, LIPG, AVPR1A, CHRNB4, FOXE1, SLC5A7, F2R
GO:0051345~positive regulation of hydrolase activity	12	2.40481	375	179	14116	2.52353	0.00822527	0.133601	PLCE1, GPR139, UACA, LTB4R, P2RY1, AVPR1A, ITGA2, LPAR2, NPR3, LPAR1, NMBR, F2R
GO:0042981~regulation of apoptosis	34	6.81363	375	804	14116	1.59185	0.00834168	0.135365	NUAK2, AKAP13, CDH1, PAWR, GDNF, PLEKHG2, MYD88, PTGIS, BOK, PLEKHG5, TMEM102, DDAH2, TRAF4, FGD3, FGD4, TXNIP, ARHGEF3, ARHGEF2, SOCS3, TGFBR1, ARHGEF17, VAV2, CARD10, TRADD, INHBA, PROK2, UACA, PRLR, SCIN, KCNH8, TNFAIP3, SST, TP53INP1, F2R
GO:0030055~cell-substrate junction	9	1.80361	430	112	15908	2.97284	0.0108831	0.138103	CAV1, SDC1, LIMS2, LAYN, AIF1L, FBLIM1, ITGA2, CDH1, RHOU
GO:0060284~regulation of cell development	13	2.60521	375	205	14116	2.3871	0.00858488	0.139039	PLXNA3, PLXNB1, DLL3, DLL1, REST, TIMP2, NOTCH3, ROBO1, HES3, SEMA3F, TGIF1, ID4, CHRNA3
GO:0051336~regulation of hydrolase activity	18	3.60721	375	337	14116	2.01059	0.00860023	0.139271	CAV1, GPR139, ITGA2, CDH1, LPAR2, LPAR1, NPR3, TNNI3, PLCE1, UACA, GMIP, LTB4R, P2RY1, AVPR1A, NMBR, FGD3, F2R, FGD4
GO:0033674~positive regulation of kinase activity	14	2.80561	375	231	14116	2.28137	0.00875608	0.141617	TGFBR1, PKN1, LPAR2, LPAR1, VAV2, CARD10, PROK2, PLCE1, PRLR, CXCR4, TGFA, CHRNA3, F2R, FGD4
GO:0001655~urogenital system development	9	1.80361	375	110	14116	3.07985	0.00885064	0.143038	SDC1, PLCE1, SOX11, TGFBR1, PYGO1, NID1, GREM1, GDNF, PCSK5
GO:0007204~elevation of cytosolic calcium ion concentration	9	1.80361	375	110	14116	3.07985	0.00885064	0.143038	PROK2, PLCE1, CXCR4, OPRL1, AVPR1A, OXTR, LPAR2, LPAR1, F2R
GO:0031344~regulation of cell projection organization	8	1.60321	375	89	14116	3.38361	0.00929877	0.149741	PLXNA3, PLXNB1, ROBO1, SEMA3F, TGFBR1, ITGA2, CDC42EP4, CHRNA3
GO:0048519~negative regulation of biological process	65	13.0261	375	1812	14116	1.35032	0.00932518	0.150134	DLEC1, PLXNA3, NUAK2, CBX2, PAWR, REST, GDNF, YBX2, EIF4EBP1, WNT4, BARX2, MYD88, TMSB15A, SEMA3F, GNG4, DDAH2, ARHGEF2, SOCS3, DLL3, CYP26A1, DLL1, HES7, NR0B1, INHBA, PROK2, DDR1, CLIC4, DLL4, HES3, ZFYVE28, SCIN, TGIF1, KCNH8, TNFAIP3, GRB14, CXCL1, TRIOBP, CAV1, ONECUT1, SIPA1, IGF2BP2, IGF2BP3, TRH, GREM1, TIMP2, IRAK3, LECT1, HIST1H4F, FLT3, TGFBR1, NPR1, SNAI2, FRZB, NOTCH3, CDKN1C, RGS20,…
GO:0043067~regulation of programmed cell death	34	6.81363	375	812	14116	1.57617	0.00960351	0.15427	NUAK2, AKAP13, CDH1, PAWR, GDNF, PLEKHG2, MYD88, PTGIS, BOK, PLEKHG5, TMEM102, DDAH2, TRAF4, FGD3, FGD4, TXNIP, ARHGEF3, ARHGEF2, SOCS3, TGFBR1, ARHGEF17, VAV2, CARD10, TRADD, INHBA, PROK2, UACA, PRLR, SCIN, KCNH8, TNFAIP3, SST, TP53INP1, F2R
GO:0016021~integral to membrane	166	33.2665	430	5297	15908	1.15938	0.0129103	0.161788	PLXNA3, TSPO, OCLN, LYPD3, ASAM, TSPAN2, ATP1B2, LPAR2, LPAR1, IL17RD, PTGIS, ROBO1, LTB4R, ELOVL2, CHRNA5, CHRNA3, ISLR2, CDH23, LRRC3, GJD3, GPR139, PLXNB1, VANGL2, DLL3, TMEM200B, PROKR2, DLL1, PROKR1, PSD2, NTSR1, PNPLA3, LHFPL3, EVC2, ATP2C2, LRAT, TACSTD2, HTR7, DLL4, GPR56, ROR2, HAS3, IGSF9, EMP2, FAM159A, ORAI1, SLC2A10, CAV1, LPPR1, NKAIN1, NKAIN3, ST8SIA2, ATP12A, TMCC3, HCRTR1, VRK2, …
GO:0010941~regulation of cell death	34	6.81363	375	815	14116	1.57037	0.0101379	0.162159	NUAK2, AKAP13, CDH1, PAWR, GDNF, PLEKHG2, MYD88, PTGIS, BOK, PLEKHG5, TMEM102, DDAH2, TRAF4, FGD3, FGD4, TXNIP, ARHGEF3, ARHGEF2, SOCS3, TGFBR1, ARHGEF17, VAV2, CARD10, TRADD, INHBA, PROK2, UACA, PRLR, SCIN, KCNH8, TNFAIP3, SST, TP53INP1, F2R
GO:0043235~receptor complex	9	1.80361	430	116	15908	2.87033	0.0132626	0.165842	EPS8, IL10RB, TGFBR1, CHRNA5, CHRNB4, ITGA2, BMPR1B, CHRNA3, TRADD
GO:0051015~actin filament binding	6	1.2024	400	53	15143	4.28575	0.0126087	0.171347	EZR, SHROOM4, SCIN, AIF1L, MYO5B, FGD4
GO:0005913~cell-cell adherens junction	5	1.002	430	35	15908	5.28505	0.0141085	0.175502	JUP, PVRL2, OXTR, CDH1, CDH3
GO:0001501~skeletal system development	17	3.40681	375	319	14116	2.00604	0.011148	0.176882	MATN3, AEBP1, EVC, TGFBR1, DLL3, HES7, NPR3, FRZB, MMP2, INHBA, BARX2, LECT1, ROR2, STC1, WNT9A, BMPR1B, PCSK5
GO:0055066~di-, tri-valent inorganic cation homeostasis	14	2.80561	375	239	14116	2.20501	0.0114048	0.180585	CAV1, OPRL1, OXTR, LPAR2, LPAR1, TNNI3, CXCL12, PROK2, PLCE1, SLC24A3, CXCR4, AVPR1A, STC1, F2R
GO:0051347~positive regulation of transferase activity	14	2.80561	375	240	14116	2.19582	0.0118024	0.186288	TGFBR1, PKN1, LPAR2, LPAR1, VAV2, CARD10, PROK2, PLCE1, PRLR, CXCR4, TGFA, CHRNA3, F2R, FGD4
GO:0007389~pattern specification process	15	3.00601	375	267	14116	2.11476	0.0118467	0.186922	DNAH11, TGFBR1, DLL3, CYP26A1, HES7, DLL1, GREM1, CXCL12, CXCR4, HES3, TGIF1, ROR2, BMPR1B, PCSK5, LRP5
GO:0051049~regulation of transport	21	4.20842	375	435	14116	1.81723	0.0122923	0.193264	ORAI1, RAB3B, CAV1, TSPO, TGFBR1, ITGA2, OXTR, CDH1, TRH, PYDC1, GDNF, STON1-GTF2A1L, INHBA, UACA, SCIN, P2RY1, AVPR1A, CHRNB4, LIPG, CHRNA3, F2R
GO:0007268~synaptic transmission	16	3.20641	375	298	14116	2.02108	0.0133307	0.207865	NPBWR1, OXTR, NTSR1, GJC1, HCRTR1, SLC1A3, KCNN1, NPY, HTR7, GRM6, CHRNA5, CHRNB4, SLC22A3, SLC5A7, SST, CHRNA3
GO:0048545~response to steroid hormone stimulus	12	2.40481	375	192	14116	2.35267	0.013449	0.209513	TXNIP, CAV1, KRT19, SDC1, SOCS3, TGFBR1, MAPK15, AVPR1A, OXTR, LOX, TRH, SST
GO:0035095~behavioral response to nicotine	3	0.601202	375	7	14116	16.1326	0.0134612	0.209682	CHRNA5, CHRNB4, CHRNA3
GO:0032535~regulation of cellular component size	15	3.00601	375	271	14116	2.08354	0.0134771	0.209903	TRIOBP, PLXNA3, TGFBR1, SIPA1, NPR1, CSRP2, GREM1, CXCL12, INHBA, TMSB15A, SEMA3F, SCIN, TMEM123, AVPR1A, GNG4
GO:0043296~apical junction complex	8	1.60321	430	99	15908	2.98952	0.0175947	0.21423	JUP, ARHGEF2, OCLN, DSG2, ASAM, PVRL2, CLDN5, CLDN23
GO:0001568~blood vessel development	14	2.80561	375	245	14116	2.15101	0.0137904	0.214249	CAV1, TGFBR1, COL15A1, TNNI3, MMP2, CXCL12, GJC1, PROK2, ROBO1, CXCR4, DLL4, CCBE1, TGFA, LOX
GO:0008289~lipid binding	21	4.20842	400	450	15143	1.76668	0.0161652	0.214477	SH3PXD2B, LPL, ARHGEF2, CAV1, TSPO, EPB41, AKAP13, CYP26A1, LPAR2, VAV2, CD1D, YBX2, LRAT, GMIP, STAC, SCIN, RASGRP2, ZFYVE28, SNX22, DOC2B, FABP7
GO:0048522~positive regulation of cellular process	65	13.0261	375	1847	14116	1.32473	0.0139186	0.216021	MARCKSL1, LPAR2, PAWR, LPAR1, GDNF, CXCL12, PTGIS, MYD88, BARX2, SLC1A3, BOK, ROBO1, TGFA, RHOC, SH3PXD2B, ARHGEF3, ARHGEF2, PLXNB1, SOCS3, SOX11, DLL3, ARHGEF17, VASH2, INHBA, HES3, SCIN, TGIF1, WNT9A, CAV1, ONECUT1, CTF1, AKAP13, OXTR, TRH, PYDC1, MDK, PLEKHG2, SMOC1, PVRL2, PLEKHG5, CDC42EP4, FGD3, FGD4, TXNIP, LPL, FLT3, TGFBR1, ITGA2, NPR1, NID1, VAV2, TRADD, CDKN1C, LAMA1, WNT7B, UACA, MAPK…
GO:0001558~regulation of cell growth	12	2.40481	375	194	14116	2.32841	0.014433	0.223091	DDR1, INHBA, PLXNA3, PLCE1, SEMA3F, TGFBR1, SIPA1, RASGRP2, AVPR1A, NPR1, GREM1, GNG4
GO:0032570~response to progesterone stimulus	4	0.801603	375	20	14116	7.52853	0.0150499	0.231491	TXNIP, CAV1, SOCS3, OXTR
GO:0045860~positive regulation of protein kinase activity	13	2.60521	375	223	14116	2.19442	0.0159348	0.243392	TGFBR1, PKN1, LPAR2, LPAR1, CARD10, PROK2, PLCE1, PRLR, CXCR4, TGFA, CHRNA3, FGD4, F2R
GO:0016327~apicolateral plasma membrane	8	1.60321	430	102	15908	2.9016	0.0203954	0.244115	JUP, ARHGEF2, OCLN, DSG2, ASAM, PVRL2, CLDN5, CLDN23
GO:0003002~regionalization	12	2.40481	375	197	14116	2.29295	0.0160171	0.244491	HES3, TGFBR1, DLL3, TGIF1, ROR2, CYP26A1, DLL1, HES7, GREM1, BMPR1B, PCSK5, LRP5
GO:0001667~ameboidal cell migration	5	1.002	375	37	14116	5.08685	0.0160764	0.245281	CXCR4, SEMA3F, GDNF, CXCL12, LRP5
GO:0051094~positive regulation of developmental process	15	3.00601	375	278	14116	2.03108	0.0165085	0.251016	SH3PXD2B, LPL, PLXNB1, SOCS3, DLL3, OXTR, VASH2, TRADD, INHBA, WNT7B, ROBO1, SCIN, TGIF1, WNT9A, BMPR1B
GO:0001944~vasculature development	14	2.80561	375	251	14116	2.09959	0.0165494	0.251555	CAV1, TGFBR1, COL15A1, TNNI3, MMP2, CXCL12, GJC1, PROK2, ROBO1, CXCR4, DLL4, CCBE1, TGFA, LOX
GO:0008188~neuropeptide receptor activity	5	1.002	400	40	15143	4.73219	0.0205549	0.264823	GPR139, PROKR2, PROKR1, NTSR1, NMBR
GO:0030003~cellular cation homeostasis	14	2.80561	375	254	14116	2.07479	0.0180489	0.271126	CAV1, OPRL1, OXTR, LPAR2, LPAR1, TNNI3, CXCL12, PROK2, PLCE1, SLC24A3, CXCR4, AVPR1A, STC1, F2R
GO:0009888~tissue development	28	5.61122	375	665	14116	1.58495	0.0184809	0.276673	CAV1, ONECUT1, GREM1, GDNF, GJC1, WNT4, BARX2, LECT1, EZR, SEMA3F, EDARADD, TXNIP, TBX6, EVC, VANGL2, DLL3, CYP26A1, HES7, TNNI3, SNAI2, NOTCH3, LAMA1, FREM2, FOXE1, TGIF1, ROR2, BMPR1B, F2R
GO:0009725~response to hormone stimulus	18	3.60721	375	367	14116	1.84623	0.0185548	0.277618	TXNIP, CAV1, SOCS3, TGFBR1, ITGA2, OXTR, TRH, NR0B1, GNG8, EIF4EBP1, SDC1, KRT19, MAPK15, AVPR1A, SH2B2, LOX, GNG4, SST
GO:0043406~positive regulation of MAP kinase activity	8	1.60321	375	102	14116	2.95237	0.0186663	0.279042	PROK2, PLCE1, CXCR4, TGFA, PKN1, LPAR2, LPAR1, FGD4
GO:0005112~Notch binding	3	0.601202	400	9	15143	12.6192	0.022055	0.281326	DLL4, DLL3, DLL1
GO:0042923~neuropeptide binding	5	1.002	400	41	15143	4.61677	0.0223172	0.284175	GPR139, PROKR2, PROKR1, NTSR1, NMBR
GO:0055080~cation homeostasis	15	3.00601	375	286	14116	1.97427	0.0205304	0.302455	CAV1, OPRL1, OXTR, LPAR2, LPAR1, ATP12A, TNNI3, CXCL12, PROK2, PLCE1, SLC24A3, CXCR4, AVPR1A, STC1, F2R
GO:0006936~muscle contraction	10	2.00401	375	153	14116	2.46031	0.0207265	0.304876	SMTN, LTB4R, SNTB1, CHRNB4, CACNA1H, OXTR, HCN4, TNNI3, GDNF, GJC1
GO:0043065~positive regulation of apoptosis	20	4.00802	375	430	14116	1.75082	0.0207425	0.305073	TXNIP, ARHGEF3, ARHGEF2, TGFBR1, AKAP13, ARHGEF17, PAWR, VAV2, TRADD, INHBA, PLEKHG2, UACA, PTGIS, BOK, SCIN, PLEKHG5, SST, FGD3, TP53INP1, FGD4
GO:0004872~receptor activity	63	12.6253	400	1838	15143	1.29762	0.0249911	0.312632	PLXNA3, TSPO, GPR161, GLRA2, LPAR2, LPAR1, IL17RD, SLC1A5, HMCN1, MYD88, LTB4R, ROBO1, CXCR4, SEMA3F, CHRNA5, CHRNA3, TRPM6, GPR139, PTGER4, PLXNB1, NPBWR1, PROKR2, PROKR1, LENG9, NTSR1, NR0B1, DDR1, SEMA4G, TACSTD2, HTR7, ULBP1, GRM6, GPR56, ROR2, OXTR, GPRC5A, IRAK3, HCRTR1, IL10RB, PVRL2, P2RY1, TMEM123, PRSS12, OPRL1, FLT3, TGFBR1, ITGA2, NPR1, NPR3, CD1D, GPR153, NOTCH3, SEMA6A, PRLR, EPS8, …
GO:0016324~apical plasma membrane	9	1.80361	430	133	15908	2.50344	0.0277141	0.317311	EPCAM, PROM1, TRPM6, CAV1, EZR, SHROOM4, TGFBR1, P2RY1, OXTR
GO:0048468~cell development	27	5.41082	375	644	14116	1.57819	0.0219788	0.32015	PLXNA3, ONECUT1, EFNA2, CTF1, CDH1, CXCL12, GDNF, GJC1, YBX2, WNT4, SLC1A3, CXCR4, ROBO1, SEMA3F, PVRL2, CDH23, SOX11, CYP26A1, CDKN1C, SEMA6A, KRT19, SDC1, VCAN, BMPR1B, IGSF9, C1ORF187, F2R
GO:0006811~ion transport	31	6.21242	375	768	14116	1.51943	0.0220154	0.320591	ORAI1, TSPO, CAV1, ATP1B2, GLRA2, HVCN1, ATP12A, SLC1A3, SLC24A3, CHRNA5, SLC22A3, ANO2, HCN4, CHRNA3, PLP2, TRPM6, CACNG4, TCN2, KCNK2, KCNJ5, ATP2C2, NPY, KCNN1, CLIC4, SLC16A8, CHRNB4, CACNA1H, KCNH8, SLC5A7, KCTD11, F2R
GO:0043068~positive regulation of programmed cell death	20	4.00802	375	433	14116	1.73869	0.0225515	0.32703	TXNIP, ARHGEF3, ARHGEF2, TGFBR1, AKAP13, ARHGEF17, PAWR, VAV2, TRADD, INHBA, PLEKHG2, UACA, PTGIS, BOK, SCIN, PLEKHG5, SST, FGD3, TP53INP1, FGD4
GO:0009719~response to endogenous stimulus	19	3.80762	375	405	14116	1.76595	0.0230341	0.332775	TXNIP, CAV1, SOCS3, TGFBR1, ITGA2, OXTR, TRH, NR0B1, GNG8, GNAL, KRT19, EIF4EBP1, SDC1, MAPK15, AVPR1A, SH2B2, LOX, GNG4, SST
GO:0007156~homophilic cell adhesion	9	1.80361	375	131	14116	2.58614	0.0232918	0.335825	DSG2, FAT4, FREM2, ROBO1, PVRL2, CDH1, CDH3, DCHS1, CDH23
GO:0010942~positive regulation of cell death	20	4.00802	375	435	14116	1.7307	0.0233598	0.336627	TXNIP, ARHGEF3, ARHGEF2, TGFBR1, AKAP13, ARHGEF17, PAWR, VAV2, TRADD, INHBA, PLEKHG2, UACA, PTGIS, BOK, SCIN, PLEKHG5, SST, FGD3, TP53INP1, FGD4
GO:0007411~axon guidance	8	1.60321	375	107	14116	2.8144	0.0235963	0.339412	SEMA6A, PLXNA3, CXCR4, ROBO1, EFNA2, BMPR1B, CXCL12, C1ORF187
GO:0006917~induction of apoptosis	16	3.20641	375	320	14116	1.88213	0.0237721	0.341474	ARHGEF3, ARHGEF2, TGFBR1, ARHGEF17, AKAP13, VAV2, TRADD, INHBA, PLEKHG2, UACA, BOK, PLEKHG5, SST, FGD3, TP53INP1, FGD4
GO:0012502~induction of programmed cell death	16	3.20641	375	321	14116	1.87627	0.0243492	0.3482	ARHGEF3, ARHGEF2, TGFBR1, ARHGEF17, AKAP13, VAV2, TRADD, INHBA, PLEKHG2, UACA, BOK, PLEKHG5, SST, FGD3, TP53INP1, FGD4
GO:0019226~transmission of nerve impulse	17	3.40681	375	350	14116	1.82836	0.0243751	0.348501	NPBWR1, CACNG4, OXTR, NTSR1, GJC1, HCRTR1, SLC1A3, KCNN1, NPY, HTR7, GRM6, CHRNB4, CHRNA5, SLC22A3, SLC5A7, SST, CHRNA3
GO:0009925~basal plasma membrane	4	0.801603	430	26	15908	5.69159	0.0319821	0.356908	CAV1, SHROOM4, MYO1C, SLC16A8
GO:0048514~blood vessel morphogenesis	12	2.40481	375	211	14116	2.14082	0.0251623	0.357568	PROK2, CAV1, CXCR4, ROBO1, DLL4, TGFBR1, CCBE1, COL15A1, TGFA, TNNI3, CXCL12, GJC1
GO:0005261~cation channel activity	14	2.80561	400	275	15143	1.92729	0.0307931	0.370793	ORAI1, TRPM6, CACNG4, HVCN1, KCNK2, KCNJ5, KCNN1, CHRNA5, CHRNB4, CACNA1H, KCNH8, HCN4, KCTD11, CHRNA3
GO:0006935~chemotaxis	10	2.00401	375	160	14116	2.35267	0.0267404	0.375389	CXCL1, PLP2, PROK2, PLXNA3, CXCR4, ROBO1, SEMA3F, CMTM8, CMTM3, CXCL12
GO:0042330~taxis	10	2.00401	375	160	14116	2.35267	0.0267404	0.375389	CXCL1, PLP2, PROK2, PLXNA3, CXCR4, ROBO1, SEMA3F, CMTM8, CMTM3, CXCL12
GO:0009887~organ morphogenesis	24	4.80962	375	564	14116	1.60182	0.0268605	0.376725	TBX6, BHLHE22, SOCS3, TGFBR1, VANGL2, ITGA2, TNNI3, GREM1, CSRP2, MMP2, LAMA1, SEMA6A, SDC1, WNT7B, WNT4, BARX2, FREM2, FOXE1, TGIF1, ROR2, WNT9A, BMPR1B, CDH23, EDARADD
GO:0060090~molecular adaptor activity	6	1.2024	400	67	15143	3.39022	0.0315679	0.378203	EPS8, SH2B2, GRB14, SH3BP2, SLA, TRADD
GO:0001726~ruffle	6	1.2024	430	67	15908	3.31302	0.0343984	0.37837	EZR, LAYN, RAB34, SH2B2, FGD3, FGD4
GO:0044456~synapse part	13	2.60521	430	246	15908	1.95504	0.0351623	0.385016	RAB3B, GLRA2, PSD3, EPS8, HOMER3, CHRNA5, CHRNB4, GRIP2, DOC2B, SYT17, PRSS12, CHRNA3, F2R
GO:0000902~cell morphogenesis	17	3.40681	375	356	14116	1.79754	0.02809	0.390258	ARHGEF2, PLXNA3, SHROOM4, ONECUT1, EFNA2, VANGL2, CXCL12, SEMA6A, LAMA1, EZR, SLC1A3, ROBO1, CXCR4, VCAN, BMPR1B, C1ORF187, CDH23
GO:0050840~extracellular matrix binding	4	0.801603	400	27	15143	5.60852	0.0332586	0.39409	LYPD3, SMOC1, ITGA2, NID1
GO:0019992~diacylglycerol binding	6	1.2024	400	68	15143	3.34037	0.0333652	0.395079	ARHGEF2, STAC, GMIP, RASGRP2, AKAP13, VAV2
GO:0042493~response to drug	12	2.40481	375	216	14116	2.09126	0.029206	0.402301	TXNIP, CAV1, SLC1A3, PLIN2, SOCS3, OXTR, ITGA2, CDH1, LOX, CDH3, SST, CHRNA3
GO:0030155~regulation of cell adhesion	9	1.80361	375	137	14116	2.47288	0.0294244	0.404632	DDR1, LAMA1, PRLR, ONECUT1, SMOC1, SIPA1, ITGA2, DLL1, NID1
GO:0051240~positive regulation of multicellular organismal process	13	2.60521	375	244	14116	2.00555	0.0296132	0.40664	CAV1, ITGA2, OXTR, PYDC1, TRADD, PROK2, MYD88, SLC1A3, AVPR1A, TBXA2R, LIPG, BMPR1B, F2R
GO:0030165~PDZ domain binding	5	1.002	400	47	15143	4.02739	0.034795	0.408198	CCDC88C, MPP3, LPAR2, LPAR1, SNTG2
GO:0022836~gated channel activity	15	3.00601	400	310	15143	1.83181	0.0359267	0.418394	ORAI1, GLRA2, CACNG4, HVCN1, KCNK2, KCNJ5, KCNN1, CLIC4, CHRNA5, CHRNB4, CACNA1H, KCNH8, HCN4, KCTD11, CHRNA3
GO:0008324~cation transmembrane transporter activity	23	4.60922	400	557	15143	1.56324	0.0379314	0.436053	ORAI1, SLC2A10, TRPM6, CACNG4, HVCN1, ATP12A, KCNK2, KCNJ5, SLC1A5, ATP2C2, SLC1A3, KCNN1, SLC24A3, CHRNB4, CHRNA5, CACNA1H, SLC22A3, KCNH8, COX6B2, SLC5A7, HCN4, KCTD11, CHRNA3
GO:0009952~anterior/posterior pattern formation	9	1.80361	375	140	14116	2.41989	0.0328733	0.440317	HES3, TGFBR1, DLL3, ROR2, CYP26A1, DLL1, HES7, PCSK5, LRP5
GO:0030695~GTPase regulator activity	18	3.60721	400	404	15143	1.68672	0.0395045	0.449559	ARHGEF3, ARHGEF2, SIPA1, PSD3, AKAP13, ARHGEF17, RASGEF1C, PSD2, VAV2, PLCE1, PLEKHG2, RGS20, GMIP, PLEKHG5, RASGRP2, FGD3, SRGAP1, FGD4
GO:0010627~regulation of protein kinase cascade	13	2.60521	375	249	14116	1.96528	0.033803	0.449587	CAV1, TGFBR1, PKN1, LPAR2, LPAR1, TIMP2, TRADD, MYD88, PLEKHG5, RHOC, TNFAIP3, FGD4, F2R
GO:0007186~G-protein coupled receptor protein signaling pathway	41	8.21643	375	1123	14116	1.37431	0.0338549	0.450099	CXCL1, GPR161, GLRA2, OXTR, LPAR2, LPAR1, GPRC5A, CXCL12, GNG8, HCRTR1, CXCR4, HOMER3, LTB4R, P2RY1, D4S234E, GNG4, APLN, NPB, GPR139, PTGER4, OPRL1, NPBWR1, PROKR2, PROKR1, NPR3, NTSR1, KCNK2, GPR153, GNAL, PROK2, PLCE1, NPY, PENK, HTR7, GPR56, GRM6, AVPR1A, TBXA2R, NMBR, SST, F2R
GO:0005070~SH3/SH2 adaptor activity	5	1.002	400	49	15143	3.86301	0.039693	0.451157	EPS8, SH2B2, GRB14, SH3BP2, SLA
GO:0070482~response to oxygen levels	9	1.80361	375	141	14116	2.40272	0.0340816	0.452336	CAV1, CXCR4, SOCS3, TGFBR1, HIF3A, OXTR, ITGA2, TRH, MMP2
GO:0051674~localization of cell	15	3.00601	375	307	14116	1.83922	0.0345332	0.456764	DNAH11, PLXNB1, MDGA1, TGFBR1, VAV2, CXCL12, GDNF, LAMA1, ROBO1, CXCR4, SEMA3F, FOXE1, TEKT2, VCAN, LRP5
GO:0048870~cell motility	15	3.00601	375	307	14116	1.83922	0.0345332	0.456764	DNAH11, PLXNB1, MDGA1, TGFBR1, VAV2, CXCL12, GDNF, LAMA1, ROBO1, CXCR4, SEMA3F, FOXE1, TEKT2, VCAN, LRP5
GO:0003012~muscle system process	10	2.00401	375	168	14116	2.24063	0.0350131	0.461434	SMTN, LTB4R, SNTB1, CHRNB4, CACNA1H, OXTR, HCN4, TNNI3, GDNF, GJC1
GO:0006816~calcium ion transport	9	1.80361	375	142	14116	2.3858	0.0353198	0.464398	ORAI1, TRPM6, CAV1, ATP2C2, NPY, SLC24A3, CACNA1H, CACNG4, F2R
GO:0030308~negative regulation of cell growth	7	1.40281	375	92	14116	2.86412	0.035324	0.464439	INHBA, PLXNA3, SEMA3F, SIPA1, NPR1, GREM1, GNG4
GO:0031346~positive regulation of cell projection organization	5	1.002	375	47	14116	4.00454	0.0353828	0.465006	PLXNB1, ROBO1, TGFBR1, ITGA2, CDC42EP4
GO:0032989~cellular component morphogenesis	18	3.60721	375	397	14116	1.70672	0.0357707	0.468729	ARHGEF2, PLXNA3, SHROOM4, ONECUT1, EFNA2, VANGL2, CXCL12, SEMA6A, LAMA1, KRT19, EZR, SLC1A3, CXCR4, ROBO1, VCAN, BMPR1B, C1ORF187, CDH23
GO:0035270~endocrine system development	6	1.2024	375	69	14116	3.27328	0.0359159	0.470117	ONECUT1, TGFBR1, FOXE1, CDH1, NR0B1, MDK
GO:0030334~regulation of cell migration	10	2.00401	375	169	14116	2.22738	0.0361582	0.472424	LAMA1, ONECUT1, CXCR4, CLIC4, DLL4, ITGA2, GREM1, SST, CXCL12, F2R
GO:0045178~basal part of cell	4	0.801603	430	30	15908	4.93271	0.0461768	0.473812	CAV1, SHROOM4, MYO1C, SLC16A8
GO:0048666~neuron development	16	3.20641	375	339	14116	1.77665	0.0368799	0.479241	PLXNA3, EFNA2, CTF1, CDH1, CXCL12, GDNF, CDKN1C, SEMA6A, SLC1A3, CXCR4, ROBO1, VCAN, BMPR1B, IGSF9, C1ORF187, CDH23
GO:0007218~neuropeptide signaling pathway	7	1.40281	375	93	14116	2.83332	0.0369536	0.479932	HCRTR1, PROK2, NPB, NPY, PENK, GPR56, GLRA2
GO:0003014~renal system process	4	0.801603	375	28	14116	5.37752	0.0370438	0.480778	CHRNB4, NPR1, PCSK5, CHRNA3
GO:0015075~ion transmembrane transporter activity	28	5.61122	400	725	15143	1.46208	0.0447146	0.492167	ORAI1, SLC2A10, ATP1B2, GLRA2, HVCN1, ATP12A, SLC1A5, SLC1A3, SLC24A3, CHRNA5, SLC22A3, ANO2, COX6B2, HCN4, CHRNA3, PLP2, TRPM6, CACNG4, KCNK2, KCNJ5, ATP2C2, KCNN1, CLIC4, CHRNB4, CACNA1H, KCNH8, SLC5A7, KCTD11
GO:0040008~regulation of growth	16	3.20641	375	341	14116	1.76622	0.0383375	0.492758	PLXNA3, SOCS3, TGFBR1, SIPA1, NPR1, HMGA2, GREM1, DDR1, INHBA, PLCE1, SEMA3F, HEPN1, RASGRP2, AVPR1A, GNG4, KCTD11
GO:0046460~neutral lipid biosynthetic process	3	0.601202	375	12	14116	9.41067	0.0387716	0.496718	LPL, PLCE1, PNPLA3
GO:0008354~germ cell migration	3	0.601202	375	12	14116	9.41067	0.0387716	0.496718	CXCR4, TGFBR1, CXCL12
GO:0046463~acylglycerol biosynthetic process	3	0.601202	375	12	14116	9.41067	0.0387716	0.496718	LPL, PLCE1, PNPLA3
GO:0060589~nucleoside-triphosphatase regulator activity	18	3.60721	400	413	15143	1.64996	0.0468717	0.50889	ARHGEF3, ARHGEF2, SIPA1, PSD3, AKAP13, ARHGEF17, RASGEF1C, PSD2, VAV2, PLCE1, PLEKHG2, RGS20, GMIP, PLEKHG5, RASGRP2, FGD3, SRGAP1, FGD4
GO:0034702~ion channel complex	11	2.20441	430	205	15908	1.98512	0.0516376	0.513286	KCNJ5, KCNN1, CLIC4, GLRA2, CHRNA5, CHRNB4, CACNA1H, ANO2, KCNK2, KCTD11, CHRNA3
GO:0045597~positive regulation of cell differentiation	12	2.40481	375	229	14116	1.97254	0.0418347	0.523852	SH3PXD2B, LPL, INHBA, WNT7B, PLXNB1, SOCS3, ROBO1, SCIN, DLL3, TGIF1, WNT9A, BMPR1B
GO:0016328~lateral plasma membrane	3	0.601202	430	14	15908	7.92757	0.0533094	0.524811	JUP, MYO1C, CDH1
GO:0042692~muscle cell differentiation	8	1.60321	375	121	14116	2.48877	0.0419785	0.525091	KRT19, WNT4, SDC1, BARX2, AVPR1A, CACNA1H, CSRP2, F2R
GO:0045177~apical part of cell	10	2.00401	430	179	15908	2.06678	0.0538323	0.528363	EPCAM, PROM1, TRPM6, CAV1, EZR, SHROOM4, TGFBR1, P2RY1, OXTR, CDH1
GO:0005216~ion channel activity	17	3.40681	400	386	15143	1.6673	0.0502885	0.534333	ORAI1, TRPM6, GLRA2, CACNG4, HVCN1, KCNK2, KCNJ5, KCNN1, CLIC4, CHRNB4, CHRNA5, CACNA1H, ANO2, KCNH8, HCN4, KCTD11, CHRNA3
GO:0015674~di-, tri-valent inorganic cation transport	10	2.00401	375	176	14116	2.13879	0.0448981	0.549604	ORAI1, TRPM6, CAV1, ATP2C2, NPY, SLC24A3, CACNA1H, CACNG4, TCN2, F2R
GO:0045907~positive regulation of vasoconstriction	3	0.601202	375	13	14116	8.68677	0.0450337	0.550713	CAV1, AVPR1A, F2R
GO:0046504~glycerol ether biosynthetic process	3	0.601202	375	13	14116	8.68677	0.0450337	0.550713	LPL, PLCE1, PNPLA3
GO:0050801~ion homeostasis	18	3.60721	375	409	14116	1.65665	0.0452552	0.552519	CAV1, OPRL1, NPR1, OXTR, LPAR2, LPAR1, ATP12A, TNNI3, CXCL12, PROK2, PLCE1, SLC24A3, CXCR4, CHRNB4, AVPR1A, STC1, CHRNA3, F2R
GO:0046873~metal ion transmembrane transporter activity	15	3.00601	400	328	15143	1.73129	0.0529022	0.55296	ORAI1, TRPM6, CACNG4, HVCN1, KCNK2, KCNJ5, ATP2C2, KCNN1, CHRNA5, CHRNB4, CACNA1H, KCNH8, HCN4, KCTD11, CHRNA3
GO:0005515~protein binding	232	46.493	400	8154	15143	1.07713	0.055319	0.569562	FAM110A, LYPD3, ATP1B2, EFNA2, LPAR2, LPAR1, REST, MYD88, HOMER3, HIST1H2BI, AIF1L, DDAH2, CDH23, ISLR2, LRRC3, MATN3, GJD3, GPR139, JUP, GLUL, KRT19, LAMC3, TGIF1, ROR2, STC1, GRB14, ORAI1, AKAP13, IGF2BP2, IGF2BP3, TAGLN2, STON1-GTF2A1L, VRK2, PFN3, PVRL2, CDC42EP4, NPB, TGFBR1, EMILIN2, TNNI3, TRIL, KCNJ5, NOTCH3, SEMA6A, LAMA1, SYNE2, NPY, EPS8, PENK, SFRP4, AVPR1A, PXDN, MARCKSL1, NPNT, RNF1…
GO:0032420~stereocilium	3	0.601202	430	15	15908	7.39907	0.0604401	0.571185	PROM1, MYO1C, CDH23
GO:0045792~negative regulation of cell size	7	1.40281	375	99	14116	2.6616	0.0477372	0.572293	INHBA, PLXNA3, SEMA3F, SIPA1, NPR1, GREM1, GNG4
GO:0008361~regulation of cell size	11	2.20441	375	206	14116	2.01005	0.0479498	0.573948	INHBA, PLXNA3, SEMA3F, TGFBR1, SIPA1, TMEM123, AVPR1A, NPR1, GREM1, GNG4, CSRP2
GO:0007219~Notch signaling pathway	5	1.002	375	52	14116	3.61949	0.0485213	0.578368	NOTCH3, DLL4, DLL3, DLL1, HES7
GO:0008217~regulation of blood pressure	7	1.40281	375	100	14116	2.63499	0.0497046	0.58738	NPY, AVPR1A, NPR1, OXTR, NPR3, TNNI3, PCSK5
GO:0005083~small GTPase regulator activity	13	2.60521	400	274	15143	1.79616	0.0602419	0.601619	ARHGEF3, ARHGEF2, SIPA1, PSD3, AKAP13, ARHGEF17, PSD2, VAV2, PLEKHG2, GMIP, PLEKHG5, FGD3, FGD4
GO:0007271~synaptic transmission, cholinergic	3	0.601202	375	14	14116	8.06629	0.0516387	0.601722	CHRNB4, SLC5A7, CHRNA3
GO:0051954~positive regulation of amine transport	3	0.601202	375	14	14116	8.06629	0.0516387	0.601722	OXTR, TRH, GDNF
GO:0048667~cell morphogenesis involved in neuron differentiation	11	2.20441	375	209	14116	1.98119	0.0521518	0.605447	SEMA6A, PLXNA3, SLC1A3, CXCR4, ROBO1, EFNA2, VCAN, BMPR1B, CXCL12, C1ORF187, CDH23
GO:0005488~binding	343	68.7375	400	12531	15143	1.03624	0.0616829	0.610572	FAM110A, LYPD3, TUBB2B, ATP1B2, EFNA2, LPAR2, REST, LPAR1, PRKX, MYD88, HMCN1, STAC, LTB4R, HOMER3, HIST1H2BI, CCBE1, AIF1L, CHRNA5, STAG3, DDAH2, RAB20, CHRNA3, ISLR2, CDH23, LRRC3, MATN3, ZNF642, GPR139, GJD3, CYP26A1, ADAMTS7, JUP, ATP2C2, KRT19, GLUL, LAMC3, HTR7, HES3, TGIF1, ROR2, STC1, DOC2B, GRB14, DNAH11, ORAI1, AKAP13, IGF2BP2, IGF2BP3, ATP12A, TAGLN2, STON1-GTF2A1L, HCRTR1, VRK2, PFN3,…
GO:0005892~nicotinic acetylcholine-gated receptor-channel complex	3	0.601202	430	16	15908	6.93663	0.0678749	0.615045	CHRNA5, CHRNB4, CHRNA3
GO:0022838~substrate specific channel activity	17	3.40681	400	398	15143	1.61703	0.0626764	0.616635	ORAI1, TRPM6, GLRA2, CACNG4, HVCN1, KCNK2, KCNJ5, KCNN1, CLIC4, CHRNB4, CHRNA5, CACNA1H, ANO2, KCNH8, HCN4, KCTD11, CHRNA3
GO:0043279~response to alkaloid	5	1.002	375	54	14116	3.48543	0.0544343	0.621623	GNAL, CHRNA5, CHRNB4, OXTR, CHRNA3
GO:0008344~adult locomotory behavior	5	1.002	375	54	14116	3.48543	0.0544343	0.621623	EPS8, TRH, NTSR1, GDNF, CDH23
GO:0007517~muscle organ development	11	2.20441	375	211	14116	1.96241	0.054715	0.623569	CAV1, AEBP1, SMTN, EVC, CTF1, CACNA1H, TNNI3, TAGLN2, CSRP2, F2R, GJC1
GO:0010647~positive regulation of cell communication	15	3.00601	375	329	14116	1.71623	0.0557342	0.630554	CAV1, TGFBR1, ITGA2, OXTR, LPAR2, LPAR1, TRADD, CDKN1C, MYD88, SLC1A3, PLEKHG5, TGFA, RHOC, WNT9A, F2R
GO:0004806~triacylglycerol lipase activity	3	0.601202	400	16	15143	7.09828	0.0651587	0.631402	LPL, LIPG, PNPLA3
GO:0051952~regulation of amine transport	4	0.801603	375	33	14116	4.56275	0.0560554	0.63273	OXTR, TRH, GDNF, CHRNA3
GO:0045665~negative regulation of neuron differentiation	4	0.801603	375	33	14116	4.56275	0.0560554	0.63273	NOTCH3, ID4, DLL1, REST
GO:0005179~hormone activity	7	1.40281	400	108	15143	2.45373	0.0658724	0.635548	INHBA, NPY, PENK, STC1, TRH, SST, APLN
GO:0045211~postsynaptic membrane	8	1.60321	430	135	15908	2.19232	0.0730873	0.643274	HOMER3, GLRA2, PSD3, CHRNA5, CHRNB4, GRIP2, CHRNA3, F2R
GO:0019935~cyclic-nucleotide-mediated signaling	8	1.60321	375	130	14116	2.31647	0.0576801	0.643553	GNAL, NPY, PTGER4, OPRL1, HTR7, GRM6, PDE9A, NPR3
GO:0032421~stereocilium bundle	3	0.601202	430	17	15908	6.52859	0.0755922	0.656147	PROM1, MYO1C, CDH23
GO:0043627~response to estrogen stimulus	7	1.40281	375	105	14116	2.50951	0.0602819	0.660261	TXNIP, CAV1, KRT19, SOCS3, TGFBR1, MAPK15, OXTR
GO:0017148~negative regulation of translation	4	0.801603	375	34	14116	4.42855	0.060318	0.660487	EIF4EBP1, IGF2BP2, IGF2BP3, YBX2
GO:0019229~regulation of vasoconstriction	4	0.801603	375	34	14116	4.42855	0.060318	0.660487	CAV1, AVPR1A, TBXA2R, F2R
GO:0031333~negative regulation of protein complex assembly	4	0.801603	375	34	14116	4.42855	0.060318	0.660487	TRIOBP, EIF4EBP1, TMSB15A, SCIN
GO:0001756~somitogenesis	4	0.801603	375	34	14116	4.42855	0.060318	0.660487	DLL3, ROR2, DLL1, HES7
GO:0015293~symporter activity	8	1.60321	400	137	15143	2.21066	0.0705323	0.66157	SLC1A5, SLC2A10, SLC1A3, SLC24A3, SLC16A11, SLC16A8, SLC16A12, SLC5A7
GO:0007264~small GTPase mediated signal transduction	14	2.80561	375	305	14116	1.72786	0.0617595	0.669418	ARHGEF3, RAB3B, RASEF, RASGEF1C, VAV2, RHOU, DOK1, PLCE1, RAB34, RASGRP2, RHOC, ARL5C, CDC42EP4, RAB20
GO:0019898~extrinsic to membrane	20	4.00802	430	494	15908	1.49779	0.0785555	0.670819	CYP2J2, AP1G2, EPB41, BST1, SIPA1, CYP26A1, CDH1, JUP, GNG8, FRMD3, EZR, PLIN2, RASGRP2, GRIP2, CDC42EP4, DOC2B, GNG4, SYT17, GRB14, PSTPIP2
GO:0001664~G-protein-coupled receptor binding	7	1.40281	400	111	15143	2.38741	0.0731334	0.675331	CXCL1, PROK2, NPB, NPY, AVPR1A, D4S234E, CXCL12
GO:0006813~potassium ion transport	9	1.80361	375	160	14116	2.1174	0.0629643	0.676712	KCNJ5, KCNN1, SLC24A3, ATP1B2, KCNH8, HCN4, ATP12A, KCNK2, KCTD11
GO:0031252~cell leading edge	8	1.60321	430	138	15908	2.14466	0.0800484	0.67799	EZR, CXCR4, LAYN, ROBO1, RAB34, SH2B2, FGD3, FGD4
GO:0004888~transmembrane receptor activity	44	8.81764	400	1305	15143	1.27642	0.0746821	0.683275	PLXNA3, GPR161, OXTR, LPAR2, LPAR1, GPRC5A, HCRTR1, MYD88, HMCN1, CXCR4, ROBO1, LTB4R, IL10RB, P2RY1, CHRNA5, PRSS12, CHRNA3, GPR139, PTGER4, PLXNB1, OPRL1, FLT3, NPBWR1, TGFBR1, PROKR2, NPR1, PROKR1, NPR3, NTSR1, GPR153, DDR1, PRLR, NPY, HTR7, ULBP1, GPR56, GRM6, AVPR1A, TBXA2R, CHRNB4, ROR2, BMPR1B, NMBR, F2R
GO:0016477~cell migration	13	2.60521	375	276	14116	1.77302	0.0641619	0.683812	PLXNB1, TGFBR1, MDGA1, VAV2, CXCL12, GDNF, LAMA1, ROBO1, CXCR4, SEMA3F, FOXE1, VCAN, LRP5
GO:0043122~regulation of I-kappaB kinase/NF-kappaB cascade	7	1.40281	375	107	14116	2.4626	0.06486	0.687882	MYD88, PLEKHG5, RHOC, LPAR1, TNFAIP3, F2R, TRADD
GO:0001666~response to hypoxia	8	1.60321	375	134	14116	2.24732	0.0656842	0.692624	CAV1, CXCR4, SOCS3, TGFBR1, HIF3A, ITGA2, TRH, MMP2
GO:0042089~cytokine biosynthetic process	3	0.601202	375	16	14116	7.058	0.0657886	0.69322	MYD88, PAWR, PCSK5
GO:0014902~myotube differentiation	3	0.601202	375	16	14116	7.058	0.0657886	0.69322	BARX2, AVPR1A, CACNA1H
GO:0003680~AT DNA binding	2	0.400802	400	3	15143	25.2383	0.0769869	0.694762	POU3F4, HMGA2
GO:0030215~semaphorin receptor binding	2	0.400802	400	3	15143	25.2383	0.0769869	0.694762	SEMA6A, PLXNB1
GO:0004465~lipoprotein lipase activity	2	0.400802	400	3	15143	25.2383	0.0769869	0.694762	LPL, LIPG
GO:0003953~NAD+ nucleosidase activity	2	0.400802	400	3	15143	25.2383	0.0769869	0.694762	ART5, BST1
GO:0060341~regulation of cellular localization	12	2.40481	375	248	14116	1.82142	0.0664278	0.696845	INHBA, RAB3B, UACA, TGFBR1, AVPR1A, CHRNB4, OXTR, CDH1, PYDC1, TRH, GDNF, CHRNA3
GO:0048610~reproductive cellular process	9	1.80361	375	162	14116	2.09126	0.0666863	0.698299	WNT4, SDC1, TRIM36, CXCR4, TGFBR1, PVRL2, NR0B1, CXCL12, YBX2
GO:0035295~tube development	11	2.20441	375	220	14116	1.88213	0.0684397	0.707991	WNT4, CXCR4, TGFBR1, VANGL2, TGIF1, LOX, GREM1, GDNF, PCSK5, CXCL12, TRAF4
GO:0009991~response to extracellular stimulus	11	2.20441	375	220	14116	1.88213	0.0684397	0.707991	CAV1, NPY, NUAK2, SOCS3, AVPR1A, LIPG, SLC22A3, ITGA2, STC1, DDAH2, SST
GO:0015464~acetylcholine receptor activity	3	0.601202	400	18	15143	6.30958	0.0802906	0.710551	CHRNA5, CHRNB4, CHRNA3
GO:0022803~passive transmembrane transporter activity	17	3.40681	400	413	15143	1.5583	0.0805829	0.711911	ORAI1, TRPM6, GLRA2, CACNG4, HVCN1, KCNK2, KCNJ5, KCNN1, CLIC4, CHRNB4, CHRNA5, CACNA1H, ANO2, KCNH8, HCN4, KCTD11, CHRNA3
GO:0030031~cell projection assembly	6	1.2024	375	83	14116	2.72116	0.0692021	0.712113	ONECUT1, VANGL2, LPAR1, VAV2, FGD3, FGD4
GO:0030001~metal ion transport	19	3.80762	375	465	14116	1.53809	0.0694508	0.713445	ORAI1, CAV1, TRPM6, ATP1B2, CACNG4, TCN2, ATP12A, KCNK2, KCNJ5, ATP2C2, KCNN1, NPY, SLC24A3, CACNA1H, KCNH8, SLC5A7, HCN4, KCTD11, F2R
GO:0051047~positive regulation of secretion	7	1.40281	375	109	14116	2.41742	0.0696366	0.714437	INHBA, SCIN, AVPR1A, OXTR, PYDC1, TRH, GDNF
GO:0043408~regulation of MAPKKK cascade	7	1.40281	375	109	14116	2.41742	0.0696366	0.714437	CAV1, PKN1, LPAR2, LPAR1, TIMP2, F2R, FGD4
GO:0040012~regulation of locomotion	10	2.00401	375	192	14116	1.96056	0.0698806	0.715735	LAMA1, ONECUT1, CXCR4, CLIC4, DLL4, ITGA2, GREM1, SST, CXCL12, F2R
GO:0015267~channel activity	17	3.40681	400	412	15143	1.56208	0.0817619	0.717334	ORAI1, TRPM6, GLRA2, CACNG4, HVCN1, KCNK2, KCNJ5, KCNN1, CLIC4, CHRNB4, CHRNA5, CACNA1H, ANO2, KCNH8, HCN4, KCTD11, CHRNA3
GO:0030234~enzyme regulator activity	30	6.01202	400	839	15143	1.35367	0.0821456	0.719079	CXCL1, CAV1, SIPA1, AKAP13, FGF13, RASGEF1C, TIMP2, PLEKHG2, GMIP, RASGRP2, PLEKHG5, PPP1R14B, FGD3, FGD4, TXNIP, ARHGEF3, ARHGEF2, LOC390940, SOCS3, PSD3, ARHGEF17, SPINT1, PSD2, MMP15, VAV2, CDKN1C, RGS20, PLCE1, PRLR, SRGAP1
GO:0000786~nucleosome	5	1.002	430	63	15908	2.93614	0.0899644	0.722063	HIST1H3J, HIST1H1D, HIST1H2BI, HIST1H4F, HIST1H3F, HIST1H2AL
GO:0045926~negative regulation of growth	7	1.40281	375	110	14116	2.39544	0.0720993	0.727282	INHBA, PLXNA3, SEMA3F, SIPA1, NPR1, GREM1, GNG4
GO:0007274~neuromuscular synaptic transmission	3	0.601202	375	17	14116	6.64282	0.0732913	0.733301	CHRNB4, SLC5A7, CHRNA3
GO:0035094~response to nicotine	3	0.601202	375	17	14116	6.64282	0.0732913	0.733301	CHRNA5, CHRNB4, CHRNA3
GO:0042107~cytokine metabolic process	3	0.601202	375	17	14116	6.64282	0.0732913	0.733301	MYD88, PAWR, PCSK5
GO:0006873~cellular ion homeostasis	16	3.20641	375	374	14116	1.61038	0.0734081	0.733884	CAV1, OPRL1, OXTR, LPAR2, LPAR1, TNNI3, CXCL12, PROK2, PLCE1, SLC24A3, CXCR4, AVPR1A, CHRNB4, STC1, CHRNA3, F2R
GO:0007188~G-protein signaling, coupled to cAMP nucleotide second messenger	6	1.2024	375	85	14116	2.65713	0.074995	0.741688	GNAL, PTGER4, OPRL1, HTR7, GRM6, NPR3
GO:0007169~transmembrane receptor protein tyrosine kinase signaling pathway	11	2.20441	375	224	14116	1.84852	0.0751489	0.742433	TXNIP, DDR1, DOK1, EIF4EBP1, PLCE1, PRLR, EPS8, FLT3, ROR2, SH2B2, CHRNA3
GO:0008218~bioluminescence	2	0.400802	375	3	14116	25.0951	0.0774023	0.753115	HMCN1, NID1
GO:0060084~synaptic transmission involved in micturition	2	0.400802	375	3	14116	25.0951	0.0774023	0.753115	CHRNB4, CHRNA3
GO:0031175~neuron projection development	12	2.40481	375	256	14116	1.7645	0.0780888	0.756285	SEMA6A, PLXNA3, CXCR4, ROBO1, EFNA2, CDH1, VCAN, BMPR1B, GDNF, IGSF9, CXCL12, C1ORF187
GO:0031667~response to nutrient levels	10	2.00401	375	197	14116	1.9108	0.0791685	0.761194	CAV1, NPY, NUAK2, SOCS3, LIPG, SLC22A3, ITGA2, STC1, DDAH2, SST
GO:0030799~regulation of cyclic nucleotide metabolic process	7	1.40281	375	113	14116	2.33185	0.0797839	0.76395	GNAL, OPRL1, HTR7, GRM6, NPR1, NPR3, TIMP2
GO:0043167~ion binding	125	25.0501	400	4241	15143	1.11582	0.0929804	0.76439	ATP1B2, NT5DC2, REST, MMP2, MKRN3, HMCN1, PTGIS, STAC, ZNF300, CCBE1, AIF1L, ZNF578, LOX, CDH23, EDARADD, ZNF642, SCUBE3, ZNF813, CYP26A1, DLL1, TCN2, ADAMTS7, PLCE1, ATP2C2, TRIM36, DLL4, PYGO1, TNFAIP3, RNF135, DOC2B, ORAI1, ADAMTSL1, ADAMTSL3, AKAP13, ATP12A, TRIM71, IRAK3, TRIM67, GMIP, HCN4, FGD3, TRAF4, FGD4, CRIP3, RASEF, TGFBR1, ANKMY1, ITGA2, CSRP2, VAV2, C9ORF140, KCNK2, NOTCH3, KCNJ5, …
GO:0022843~voltage-gated cation channel activity	8	1.60321	400	147	15143	2.06027	0.0941003	0.768662	KCNJ5, CACNA1H, CACNG4, KCNH8, HCN4, HVCN1, KCNK2, KCTD11
GO:0050869~negative regulation of B cell activation	3	0.601202	375	18	14116	6.27378	0.0810526	0.769538	INHBA, FLT3, PAWR
GO:0055082~cellular chemical homeostasis	16	3.20641	375	380	14116	1.58495	0.0826666	0.776466	CAV1, OPRL1, OXTR, LPAR2, LPAR1, TNNI3, CXCL12, PROK2, PLCE1, SLC24A3, CXCR4, AVPR1A, CHRNB4, STC1, CHRNA3, F2R
GO:0051129~negative regulation of cellular component organization	8	1.60321	375	142	14116	2.12071	0.0836105	0.780426	TRIOBP, IRAK3, ARHGEF2, PLXNA3, EIF4EBP1, TMSB15A, SEMA3F, SCIN
GO:0044087~regulation of cellular component biogenesis	8	1.60321	375	142	14116	2.12071	0.0836105	0.780426	TRIOBP, CAV1, EIF4EBP1, TMSB15A, TGFBR1, SCIN, OXTR, CDC42EP4
GO:0014075~response to amine stimulus	4	0.801603	375	39	14116	3.86079	0.0837741	0.781106	GNAL, OXTR, ITGA2, SST
GO:0051146~striated muscle cell differentiation	6	1.2024	375	88	14116	2.56655	0.0841617	0.782708	KRT19, SDC1, BARX2, AVPR1A, CACNA1H, F2R
GO:0007187~G-protein signaling, coupled to cyclic nucleotide second messenger	7	1.40281	375	115	14116	2.29129	0.0851526	0.786754	GNAL, NPY, PTGER4, OPRL1, HTR7, GRM6, NPR3
GO:0048878~chemical homeostasis	20	4.00802	375	512	14116	1.47042	0.0874884	0.796013	LPL, CAV1, OPRL1, NPR1, OXTR, LPAR2, LPAR1, TNNI3, ATP12A, CXCL12, PROK2, PLCE1, SLC24A3, CXCR4, LIPG, CHRNB4, AVPR1A, STC1, CHRNA3, F2R
GO:0006140~regulation of nucleotide metabolic process	7	1.40281	375	116	14116	2.27154	0.0879101	0.797644	GNAL, OPRL1, HTR7, GRM6, NPR1, NPR3, TIMP2
GO:0007193~inhibition of adenylate cyclase activity by G-protein signaling	4	0.801603	375	40	14116	3.76427	0.0888707	0.801313	GNAL, OPRL1, GRM6, NPR3
GO:0001502~cartilage condensation	3	0.601202	375	19	14116	5.94358	0.0890536	0.802004	BARX2, ROR2, BMPR1B
GO:0009084~glutamine family amino acid biosynthetic process	3	0.601202	375	19	14116	5.94358	0.0890536	0.802004	GLUL, SLC1A3, NAGS
GO:0051046~regulation of secretion	10	2.00401	375	202	14116	1.8635	0.0897383	0.804572	INHBA, RAB3B, SCIN, AVPR1A, CHRNB4, OXTR, PYDC1, TRH, GDNF, CHRNA3
GO:0033673~negative regulation of kinase activity	6	1.2024	375	90	14116	2.50951	0.0905864	0.80771	CDKN1C, IRAK3, CAV1, ZFYVE28, PYDC1, DUSP9
GO:0021537~telencephalon development	5	1.002	375	65	14116	2.89559	0.0934476	0.817948	PLXNA3, EFNA2, AVPR1A, OXTR, ID4
GO:0043242~negative regulation of protein complex disassembly	4	0.801603	375	41	14116	3.67246	0.0940941	0.820189	TRIOBP, IRAK3, ARHGEF2, SCIN
GO:0002685~regulation of leukocyte migration	3	0.601202	375	20	14116	5.6464	0.0972762	0.830847	ITGA2, GREM1, CXCL12
GO:0003008~system process	49	9.81964	375	1503	14116	1.22721	0.0978238	0.83262	IGDCC3, CXCL12, GDNF, HMCN1, SLC1A3, LTB4R, SNTB1, CHRNA5, SLC22A3, CHRNA3, CDH23, COCH, NPBWR1, CACNG4, NTSR1, PROK2, GNAL, LRAT, SMTN, TACSTD2, HTR7, DLL4, GRM6, CAV1, SHROOM4, OXTR, CDH3, GJC1, HCRTR1, KIRREL, POU3F4, HCN4, PCSK5, EPB41, OPRL1, ITGA2, NPR1, NPR3, TNNI3, PROM1, PENK, KCNN1, NPY, AVPR1A, CHRNB4, CACNA1H, SLC5A7, FABP7, SST
GO:0001525~angiogenesis	8	1.60321	375	148	14116	2.03474	0.0987242	0.835497	PROK2, CXCR4, ROBO1, DLL4, CCBE1, COL15A1, TGFA, CXCL12
GO:0006812~cation transport	21	4.20842	375	553	14116	1.42947	0.0991493	0.836839	ORAI1, CAV1, TRPM6, ATP1B2, CACNG4, HVCN1, TCN2, ATP12A, KCNK2, KCNJ5, ATP2C2, KCNN1, NPY, SLC24A3, CACNA1H, SLC22A3, KCNH8, SLC5A7, HCN4, KCTD11, F2R
GO:0043270~positive regulation of ion transport	4	0.801603	375	42	14116	3.58502	0.0994406	0.837752	ORAI1, CAV1, P2RY1, F2R

## Sheet: UP NeuN+
GO category	N UP genes in a GO process	% UP genes in a GO process	N UP genes in a GO domain	N genes in a GO process	N genes in a GO domain	Fold Enrichment	PValue	FDR	Genes
GO:0043005~neuron projection	18	7.28745	202	342	15908	4.14487	1.66961e-06	2.16897e-05	SNCG, ARC, CCK, RXRA, ALDOC, L1CAM, CPEB1, PCSK1, ARHGAP32, P2RX7, TIAM2, ANK3, DRP2, SYNJ2, MYH14, HTR2A, SYNPO, KALRN
GO:0044459~plasma membrane part	51	20.6478	202	2203	15908	1.82314	1.95584e-05	0.000254053	KCNH1, MCHR1, TRPV2, IL28RA, L1CAM, CPEB1, VIPR1, ANK3, SPRED2, SYNJ2, RAB26, SLC43A1, RAMP1, GNG7, ARC, MAGI1, HTR4, IL6R, NEXN, HLA-F, ARHGAP32, ADRB1, GPR56, PDGFRB, CA4, RASD1, GRASP, FXYD1, CABP1, CACNB4, TNFRSF1A, ADRB3, KCNS1, HRH1, RASGRP3, PPL, FUT1, CAMK2A, EHD2, DCLK1, SYNPO, GABRD, SYT12, KCNK1, SHANK2, P2RX7, SLC6A7, CD274, ADRA1B, OPRD1, HTR2A
GO:0005886~plasma membrane	75	30.3644	202	3777	15908	1.56379	2.00752e-05	0.000260764	KCNH1, MCHR1, TRPV2, BTC, IL28RA, GPR120, L1CAM, CPEB1, SDCBP2, VIPR1, KCNIP3, ANK3, SPRED2, SYNJ2, RAB26, RAMP1, SLC43A1, GNG7, BSG, ARC, AIFM3, MAGI1, HTR4, IL6R, NEXN, RFTN1, HLA-F, ARHGAP32, LYNX1, ADRB1, PARP14, GPR56, CA4, PDGFRB, RASD1, GRASP, SEPT9, FXYD1, USP2, CSF1, CABP1, PCDHGC5, CACNB4, CX3CL1, SLC47A1, ESYT3, TNFRSF1A, ADRB3, KCNS1, HRH1, RASGRP3, PPL, COL6A1, FUT1, CAMK2A, EHD2, DC…
GO:0045202~synapse	16	6.47773	202	355	15908	3.54941	4.66796e-05	0.000606244	GABRD, ARC, SYT12, CABP1, BCAN, L1CAM, CPEB1, CACNB4, SHANK2, ARHGAP32, P2RX7, ANK3, LGI3, CAMK2A, GRASP, SYNPO
GO:0048471~perinuclear region of cytoplasm	14	5.66802	202	288	15908	3.82825	7.78385e-05	0.00101073	SNCG, CSF1, CABP1, CLU, PCSK1, RASGRP3, PLEKHG5, SYNJ2, RARA, RAP1GAP2, RASD1, GRASP, SEPT9, KALRN
GO:0010646~regulation of cell communication	30	12.1457	190	1038	14116	2.14725	0.000122395	0.00205043	SNCG, CSF1, ONECUT2, PRRX1, BCAN, L1CAM, ADRB3, TNFRSF1A, RASGRP3, TIAM2, AGPAT9, PLEKHG5, SPRED2, RGN, RAP1GAP2, RAMP1, KNDC1, CAMK2A, AGPAT2, GNG7, ARC, DAB2IP, MAGI1, IL6R, RGS14, P2RX7, RGS4, DGKZ, HTR2A, KALRN
GO:0030424~axon	10	4.04858	202	159	15908	4.95299	0.000190998	0.00247841	PCSK1, SNCG, P2RX7, CCK, ANK3, ALDOC, RXRA, SYNJ2, L1CAM, MYH14
GO:0008227~amine receptor activity	6	2.42915	200	41	15143	11.0802	0.000190159	0.00267781	ADRB3, HRH1, ADRB1, HTR4, ADRA1B, HTR2A
GO:0004935~adrenoceptor activity	4	1.61943	200	10	15143	30.286	0.000250616	0.00352777	ADRB3, ADRB1, HTR4, ADRA1B
GO:0044456~synapse part	12	4.8583	202	246	15908	3.84158	0.000301273	0.00390676	GABRD, ARHGAP32, ARC, CABP1, BCAN, L1CAM, LGI3, CPEB1, SHANK2, CAMK2A, GRASP, SYNPO
GO:0009966~regulation of signal transduction	26	10.5263	190	878	14116	2.20007	0.000282767	0.00473109	CSF1, ONECUT2, PRRX1, L1CAM, ADRB3, TNFRSF1A, RASGRP3, TIAM2, PLEKHG5, AGPAT9, SPRED2, RGN, RAP1GAP2, RAMP1, KNDC1, AGPAT2, GNG7, DAB2IP, MAGI1, IL6R, RGS14, P2RX7, RGS4, DGKZ, HTR2A, KALRN
GO:0007242~intracellular signaling cascade	33	13.3603	190	1256	14116	1.95201	0.000287086	0.0048032	MCHR1, PRKAG2, VIPR1, SDCBP2, ADRB3, STAT4, HRH1, STAC2, TIAM2, RASGRP3, SPRED2, RARA, RAB26, KNDC1, DCLK1, GNG7, RXRA, HTR4, MLXIPL, SHANK2, RASSF5, P2RX7, ADRB1, ADM, RAB37, RGS4, ADRA1B, DGKZ, GADD45B, RASD1, KALRN, OPRD1, HTR2A
GO:0007165~signal transduction	59	23.8866	190	2840	14116	1.54345	0.00034623	0.00579003	KCNH1, MCHR1, CDK18, PRKAG2, GPR120, SDCBP2, VIPR1, ITPKA, RTN2, KCNIP3, STAC2, TIAM2, ANK3, SPRED2, IL15RA, RARA, RAB26, MX1, GNG7, ARHGAP9, DAB2IP, RXRA, MLXIPL, HTR4, IL6R, ARHGAP32, ADRB1, ADM, GPR56, PDGFRB, GADD45B, RASD1, GRASP, KALRN, CCK, CX3CL1, FAM13A, TNFRSF1A, ADRB3, STAT4, HRH1, RASGRP3, KNDC1, DCLK1, GABRD, NR4A1, SHANK2, RGS14, RASSF5, P2RX7, RAB37, RGS4, CD274, ADRA1B, DGKZ, SH3B…
GO:0042995~cell projection	21	8.50202	202	697	15908	2.37274	0.000541842	0.00701622	SNCG, MCHR1, TESC, ARC, CCK, RXRA, ALDOC, L1CAM, CPEB1, PCSK1, ARHGAP32, P2RX7, TIAM2, ANK3, DRP2, SYNJ2, MYH14, CYS1, HTR2A, SYNPO, KALRN
GO:0043679~nerve terminal	5	2.02429	202	37	15908	10.6422	0.00117874	0.0152052	PCSK1, P2RX7, CCK, SYNJ2, L1CAM
GO:0045211~postsynaptic membrane	8	3.23887	202	135	15908	4.66681	0.00164206	0.0211231	GABRD, ARHGAP32, ARC, CABP1, CPEB1, SHANK2, GRASP, SYNPO
GO:0008047~enzyme activator activity	13	5.26316	200	335	15143	2.93819	0.00162051	0.0226074	DAB2IP, AIFM3, PRKAG2, MYBPC3, RGS14, ARHGAP32, TIAM2, RASGRP3, RGS4, RAP1GAP2, SH3BP1, ARHGAP9, MGST2
GO:0014069~postsynaptic density	6	2.42915	202	71	15908	6.65514	0.00203046	0.0260589	ARHGAP32, ARC, CABP1, CPEB1, SHANK2, SYNPO
GO:0051240~positive regulation of multicellular organismal process	11	4.45344	190	244	14116	3.34935	0.00167899	0.027785	ADRB3, P2RX7, ADRB1, ADM, CSF1, BTC, ADRA1B, RARA, IL6R, AGPAT2, HTR2A
GO:0015629~actin cytoskeleton	11	4.45344	202	269	15908	3.22036	0.00226595	0.0290403	ARHGAP32, ARC, EPB41, ACTA2, MYBPC3, SYNPO2, MYH14, HAP1, SEPT9, SYNPO, KALRN
GO:0019935~cyclic-nucleotide-mediated signaling	8	3.23887	190	130	14116	4.57198	0.00182637	0.0301889	ADRB3, MCHR1, ADRB1, ADM, HTR4, ADRA1B, VIPR1, OPRD1
GO:0031226~intrinsic to plasma membrane	28	11.336	202	1215	15908	1.81487	0.00289859	0.037008	FXYD1, KCNH1, MCHR1, TRPV2, IL28RA, VIPR1, ADRB3, TNFRSF1A, KCNS1, HRH1, RASGRP3, FUT1, RAB26, SLC43A1, RAMP1, DCLK1, GABRD, HTR4, IL6R, KCNK1, P2RX7, ADRB1, SLC6A7, GPR56, ADRA1B, PDGFRB, HTR2A, OPRD1
GO:0044463~cell projection part	10	4.04858	202	234	15908	3.36549	0.0029789	0.038015	PCSK1, ARHGAP32, P2RX7, ARC, CCK, SYNJ2, L1CAM, CYS1, HTR2A, SYNPO
GO:0048518~positive regulation of biological process	43	17.4089	190	2033	14116	1.57141	0.00235923	0.0388339	MCHR1, CCK, CSF1, CLU, ONECUT2, PRKAG2, BTC, PRRX1, L1CAM, CACNB4, CX3CL1, VIPR1, TNFRSF1A, ADRB3, PCSK1, HRH1, TIAM2, PLEKHG5, RARA, NEDD4L, MX1, AGPAT2, SYNPO, TESC, CEBPB, AIFM3, RXRA, MLXIPL, HRK, NR4A1, SIX4, IL6R, P2RX7, ADRB1, SERPINF1, ADM, CSRNP1, ADRA1B, PDGFRB, NFIC, MAB21L2, KALRN, HTR2A
GO:0048522~positive regulation of cellular process	40	16.1943	190	1847	14116	1.60898	0.00236122	0.0388661	CCK, CSF1, CLU, PRKAG2, BTC, ONECUT2, PRRX1, L1CAM, CX3CL1, VIPR1, TNFRSF1A, ADRB3, PCSK1, HRH1, TIAM2, PLEKHG5, RARA, NEDD4L, MX1, AGPAT2, SYNPO, TESC, CEBPB, AIFM3, RXRA, MLXIPL, HRK, NR4A1, SIX4, IL6R, P2RX7, SERPINF1, ADM, CSRNP1, ADRA1B, PDGFRB, NFIC, MAB21L2, KALRN, HTR2A
GO:0031410~cytoplasmic vesicle	18	7.28745	202	642	15908	2.20801	0.0032729	0.0416937	BSG, ARC, TRPV2, CLU, SYT12, BCAN, GPR120, PCSK1, NPTX1, RAB37, SERPINF1, C12ORF39, ANXA11, SPRED2, IL15RA, LGI3, CAMK2A, HAP1
GO:0007267~cell-cell signaling	18	7.28745	190	600	14116	2.22884	0.00291356	0.0477504	GABRD, SCN1B, BAIAP3, GPR120, CACNB4, VIPR1, PCSK1, NPTX1, HRH1, P2RX7, ADM, ISG15, NPTX2, GPR56, ADRA1B, HAP1, MGST2, HTR2A
GO:0016020~membrane	112	45.3441	202	7266	15908	1.21391	0.00392809	0.0498449	CALHM2, BTC, GPR120, L1CAM, VIPR1, SLC25A25, ANK3, SPRED2, IL15RA, RAB26, GNG7, DAB2IP, BSG, ARC, MAGI1, HTR4, TMEM132C, HLA-F, LYNX1, PARP14, GPR56, PDGFRB, SEPT9, FXYD1, SCN1B, MAMDC2, CACNB4, CX3CL1, EXTL1, B3GNT8, ADRB3, KCNS1, PPL, SDR16C5, GABRD, RGPD5, TESC, EPB41, SYT12, KCNK1, SHANK2, APOL2, P2RX7, FREM3, KCNJ9, WSCD2, CD274, ST8SIA5, ADRA1B, SLC46A2, KCNH1, MCHR1, TRPV2, IL28RA, BCAN, C…
GO:0005887~integral to plasma membrane	27	10.9312	202	1188	15908	1.78983	0.00424679	0.0537867	FXYD1, KCNH1, MCHR1, TRPV2, IL28RA, VIPR1, ADRB3, TNFRSF1A, KCNS1, HRH1, RASGRP3, FUT1, SLC43A1, RAMP1, DCLK1, GABRD, HTR4, IL6R, KCNK1, P2RX7, ADRB1, SLC6A7, GPR56, ADRA1B, PDGFRB, HTR2A, OPRD1
GO:0032879~regulation of localization	18	7.28745	190	610	14116	2.1923	0.00344707	0.0562585	SNCG, MCHR1, CSF1, BTC, MYBPC3, PRKAG2, ONECUT2, IL6R, CACNB4, NEXN, PCSK1, LAMA4, P2RX7, PDGFRB, NEDD4L, RAB26, CAMK2A, HTR2A
GO:0001993~regulation of systemic arterial blood pressure by norepinephrine-epinephrine	3	1.21457	190	7	14116	31.8406	0.0035828	0.0584115	ADRB3, ADRB1, ADRA1B
GO:0030425~dendrite	8	3.23887	202	163	15908	3.86515	0.00474643	0.0599362	PCSK1, ARHGAP32, ARC, CCK, DRP2, CPEB1, HTR2A, SYNPO
GO:0033267~axon part	5	2.02429	202	54	15908	7.2919	0.00477806	0.0603242	PCSK1, P2RX7, CCK, SYNJ2, L1CAM
GO:0050794~regulation of cellular process	111	44.9393	190	6819	14116	1.20937	0.00380116	0.0618657	SNCG, BTC, GPR120, L1CAM, VIPR1, ITPKA, TIAM2, ANK3, SPRED2, RGN, IL15RA, RARA, RAB26, MX1, GNG7, DAB2IP, ARC, MAGI1, RXRA, HRK, HTR4, MLXIPL, SIX4, SERPINF1, PARP14, GPR56, PDGFRB, VGLL4, KALRN, TSHZ2, IFIH1, ONECUT2, CLU, IFI30, HSPA1A, CACNB4, CX3CL1, ADRB3, FOXQ1, TRIM66, TEF, NKX3-1, RAP1GAP2, GABRD, TESC, NR4A1, SHANK2, P2RX7, LAMA4, RGS4, CSRNP1, CD274, ADRA1B, MYH14, MAB21L2, KCNH1, MCHR1…
GO:0031982~vesicle	18	7.28745	202	670	15908	2.11574	0.00501	0.0631652	BSG, ARC, TRPV2, CLU, SYT12, BCAN, GPR120, PCSK1, NPTX1, RAB37, SERPINF1, C12ORF39, ANXA11, SPRED2, IL15RA, LGI3, CAMK2A, HAP1
GO:0005509~calcium ion binding	23	9.31174	200	919	15143	1.89493	0.00472113	0.0645459	TESC, TRPV2, CABP1, PCDHGC5, CACNB4, KCNIP3, EFHD2, PCSK1, PLSCR1, CAPS2, BSPRY, NPTX1, STAT4, RASGRP3, SLC25A25, FREM3, NPTX2, DRP2, PRSS3, ANXA11, RGN, EHD2, GALNT9
GO:0019932~second-messenger-mediated signaling	10	4.04858	190	235	14116	3.16148	0.00442544	0.0716755	ADRB3, MCHR1, HRH1, ADRB1, ADM, HTR4, ADRA1B, VIPR1, HTR2A, OPRD1
GO:0007187~G-protein signaling, coupled to cyclic nucleotide second messenger	7	2.83401	190	115	14116	4.52229	0.00448542	0.0726128	ADRB3, MCHR1, ADRB1, HTR4, ADRA1B, VIPR1, OPRD1
GO:0008277~regulation of G-protein coupled receptor protein signaling pathway	5	2.02429	190	51	14116	7.2838	0.00476286	0.0769373	ADRB3, RGS4, RAMP1, RGS14, GNG7
GO:0007154~cell communication	21	8.50202	190	795	14116	1.9625	0.0049322	0.0795674	GABRD, SCN1B, BAIAP3, HRK, GPR120, CACNB4, VIPR1, PCSK1, ARHGAP32, NPTX1, HRH1, P2RX7, ADM, FREM3, ISG15, NPTX2, GPR56, ADRA1B, HAP1, MGST2, HTR2A
GO:0048871~multicellular organismal homeostasis	6	2.42915	190	85	14116	5.24433	0.00564064	0.0904946	ADRB3, P2RX7, ADRB1, CSF1, PDGFRB, HTR2A
GO:0005737~cytoplasm	111	44.9393	202	7319	15908	1.19436	0.0077537	0.096176	SNCG, RNASEL, GPR120, GSTM4, SLC25A25, ISG15, TIAM2, ANK3, SPRED2, RGN, IL15RA, RARA, LGI3, MX1, DAB2IP, BSG, ARC, MAGI1, MLXIPL, HTR4, SERPINF1, PARP14, SEPT9, KALRN, IFIH1, MAMDC2, SSH3, ALDOC, CLU, IFI30, HSPA1A, CACNB4, CXXC5, AGMAT, EXTL1, B3GNT8, PPL, RAP1GAP2, HAP1, RGPD5, TESC, EPB41, SYT12, KCNK1, SHANK2, APOL2, P2RX7, ST8SIA5, MYH14, SCHIP1, TRPV2, PRKAG2, MYBPC3, BCAN, CPEB1, SDCBP2, R…
GO:0030234~enzyme regulator activity	21	8.50202	200	839	15143	1.89513	0.00730389	0.098197	TESC, DAB2IP, AIFM3, MYBPC3, PRKAG2, CABP1, RGS14, ARHGAP32, RASGRP3, TIAM2, SERPINF1, RGS4, PLEKHG5, DGKZ, RGN, SH3BP1, RAP1GAP2, KNDC1, MGST2, ARHGAP9, KALRN
GO:0005856~cytoskeleton	29	11.7409	202	1381	15908	1.65374	0.00845765	0.104471	SNCG, USP2, SSH3, ALDOC, MYBPC3, CABP1, CPEB1, ANK3, PPL, SYNJ2, CYS1, HAP1, SYNPO, ARC, EPB41, ACTA2, SYNPO2, NEXN, SHANK2, RGS14, ARHGAP32, TUBA8, RASSF5, DRP2, ANXA11, TUBA4B, MYH14, SEPT9, KALRN
GO:0007268~synaptic transmission	11	4.45344	190	298	14116	2.74242	0.00691199	0.109799	GABRD, P2RX7, HRH1, NPTX1, SCN1B, BAIAP3, NPTX2, CACNB4, VIPR1, HAP1, HTR2A
GO:0051239~regulation of multicellular organismal process	23	9.31174	190	937	14116	1.82367	0.00719387	0.114027	SNCG, TESC, ARC, CCK, CEBPB, CSF1, BTC, MYBPC3, BCAN, IL6R, ADRB3, TNFRSF1A, LAMA4, P2RX7, ADRB1, ADM, SERPINF1, ADRA1B, RARA, CAMK2A, AGPAT2, KALRN, HTR2A
GO:0060589~nucleoside-triphosphatase regulator activity	13	5.26316	200	413	15143	2.38328	0.00855412	0.114079	DAB2IP, MYBPC3, RGS14, ARHGAP32, TIAM2, RASGRP3, RGS4, PLEKHG5, RAP1GAP2, SH3BP1, KNDC1, ARHGAP9, KALRN
GO:0005096~GTPase activator activity	9	3.64372	200	220	15143	3.09743	0.00869777	0.115887	DAB2IP, ARHGAP32, TIAM2, RASGRP3, RGS4, SH3BP1, RAP1GAP2, RGS14, ARHGAP9
GO:0000267~cell fraction	24	9.7166	202	1083	15908	1.74521	0.0100065	0.122474	MOGAT1, BTC, HTR4, OAS3, PCDHGC5, L1CAM, ADRB3, P2RX7, ST6GALNAC4, ADRB1, SLC6A7, ADM, TIAM2, ANK3, DRP2, ADRA1B, CA4, SYNJ2, FUT1, LGI3, RASD1, EHD2, MGST2, OPRD1
GO:0005626~insoluble fraction	20	8.09717	202	839	15908	1.87729	0.0100272	0.122713	MOGAT1, HTR4, OAS3, PCDHGC5, L1CAM, ADRB3, P2RX7, ADRB1, SLC6A7, TIAM2, ANK3, DRP2, ADRA1B, CA4, SYNJ2, FUT1, LGI3, EHD2, MGST2, OPRD1
GO:0044421~extracellular region part	22	8.90688	202	960	15908	1.80474	0.0100286	0.122729	HAPLN4, CCK, ADAMTSL2, MAMDC2, CSF1, BTC, CLU, BCAN, IL6R, CX3CL1, PCSK1, LAMA4, ISG15, ADM, FREM3, SERPINF1, DMKN, PRSS3, COL6A1, IL15RA, COL24A1, RAMP1
GO:0016023~cytoplasmic membrane-bounded vesicle	15	6.07287	202	550	15908	2.14779	0.0102381	0.125137	ARC, BSG, TRPV2, CLU, GPR120, BCAN, PCSK1, NPTX1, RAB37, SERPINF1, C12ORF39, ANXA11, LGI3, CAMK2A, HAP1
GO:0044057~regulation of system process	11	4.45344	190	309	14116	2.6448	0.00880238	0.137792	SNCG, ARC, CCK, ADRB1, ADM, BTC, MYBPC3, ADRA1B, BCAN, CAMK2A, HTR2A
GO:0019933~cAMP-mediated signaling	6	2.42915	190	95	14116	4.6923	0.00895627	0.140034	ADRB3, MCHR1, ADRB1, ADM, ADRA1B, OPRD1
GO:0031988~membrane-bounded vesicle	15	6.07287	202	568	15908	2.07973	0.0132706	0.159327	ARC, BSG, TRPV2, CLU, GPR120, BCAN, PCSK1, NPTX1, RAB37, SERPINF1, C12ORF39, ANXA11, LGI3, CAMK2A, HAP1
GO:0005624~membrane fraction	19	7.69231	202	809	15908	1.84956	0.0142487	0.170088	MOGAT1, HTR4, OAS3, PCDHGC5, L1CAM, ADRB3, P2RX7, ADRB1, TIAM2, SLC6A7, ANK3, DRP2, ADRA1B, CA4, FUT1, LGI3, EHD2, MGST2, OPRD1
GO:0031016~pancreas development	4	1.61943	190	35	14116	8.49083	0.0112881	0.173342	PCSK1, CLU, ONECUT2, IL6R
GO:0030054~cell junction	14	5.66802	202	518	15908	2.12845	0.0146202	0.174142	GABRD, ARC, MAGI1, SYT12, CABP1, CPEB1, NEXN, SHANK2, ARHGAP32, P2RX7, PPL, CAMK2A, GRASP, SYNPO
GO:0009607~response to biotic stimulus	12	4.8583	190	384	14116	2.32171	0.014446	0.216518	IRF9, TNFRSF1A, PLSCR1, PCSK1, IFIH1, P2RX7, ISG15, ADM, HSPA1A, IL6R, MX1, TMEM233
GO:0033555~multicellular organismal response to stress	4	1.61943	190	39	14116	7.61997	0.0151608	0.225994	CCK, ADRB1, GNG7, KCNIP3
GO:0044425~membrane part	99	40.081	202	6578	15908	1.18524	0.0195462	0.226197	CALHM2, BTC, GPR120, L1CAM, VIPR1, SLC25A25, ANK3, SPRED2, IL15RA, RAB26, GNG7, BSG, ARC, MAGI1, HTR4, TMEM132C, HLA-F, LYNX1, GPR56, PDGFRB, FXYD1, SCN1B, CX3CL1, CACNB4, EXTL1, ADRB3, B3GNT8, KCNS1, PPL, SDR16C5, GABRD, RGPD5, EPB41, SYT12, KCNK1, SHANK2, APOL2, P2RX7, FREM3, KCNJ9, WSCD2, CD274, ST8SIA5, ADRA1B, SLC46A2, KCNH1, MCHR1, TRPV2, IL28RA, BCAN, CPEB1, TMEM233, RTN2, KCNIP3, EFHD2, S…
GO:0030695~GTPase regulator activity	12	4.8583	200	404	15143	2.24896	0.0180422	0.226407	DAB2IP, ARHGAP32, TIAM2, RASGRP3, RGS4, PLEKHG5, SH3BP1, RAP1GAP2, KNDC1, RGS14, KALRN, ARHGAP9
GO:0051707~response to other organism	10	4.04858	190	290	14116	2.56189	0.0162672	0.240446	IRF9, TNFRSF1A, PLSCR1, PCSK1, IFIH1, P2RX7, ISG15, ADM, IL6R, MX1
GO:0048858~cell projection morphogenesis	9	3.64372	190	245	14116	2.72919	0.0174639	0.255793	CCK, ADM, ANK3, RXRA, CLU, ONECUT2, L1CAM, DCLK1, KALRN
GO:0050789~regulation of biological process	111	44.9393	190	7106	14116	1.16053	0.0175793	0.257257	SNCG, BTC, GPR120, L1CAM, VIPR1, ITPKA, TIAM2, ANK3, SPRED2, RGN, IL15RA, RARA, RAB26, MX1, GNG7, DAB2IP, ARC, MAGI1, RXRA, HRK, HTR4, MLXIPL, SIX4, SERPINF1, PARP14, GPR56, PDGFRB, VGLL4, KALRN, TSHZ2, IFIH1, ONECUT2, CLU, IFI30, HSPA1A, CACNB4, CX3CL1, ADRB3, FOXQ1, TRIM66, TEF, NKX3-1, RAP1GAP2, GABRD, TESC, NR4A1, SHANK2, P2RX7, LAMA4, RGS4, CSRNP1, CD274, ADRA1B, MYH14, MAB21L2, KCNH1, MCHR1…
GO:0065007~biological regulation	116	46.9636	190	7484	14116	1.15155	0.0176124	0.257676	SNCG, BTC, GPR120, L1CAM, VIPR1, ITPKA, TIAM2, ANK3, SPRED2, RGN, IL15RA, RARA, RAB26, MX1, GNG7, DAB2IP, ARC, MAGI1, BAIAP3, RXRA, HRK, HTR4, MLXIPL, SIX4, SERPINF1, PARP14, GPR56, PDGFRB, VGLL4, KALRN, FXYD1, TSHZ2, IFIH1, ONECUT2, CLU, IFI30, HSPA1A, CACNB4, CX3CL1, ADRB3, FOXQ1, TRIM66, TEF, NKX3-1, RAP1GAP2, GABRD, TESC, EPB41, NR4A1, SHANK2, P2RX7, LAMA4, RGS4, CSRNP1, CD274, ADRA1B, MYH14,…
GO:0043470~regulation of carbohydrate catabolic process	3	1.21457	190	16	14116	13.9303	0.0189165	0.274029	PRKAG2, MLXIPL, ADRA1B
GO:0043471~regulation of cellular carbohydrate catabolic process	3	1.21457	190	16	14116	13.9303	0.0189165	0.274029	PRKAG2, MLXIPL, ADRA1B
GO:0019226~transmission of nerve impulse	11	4.45344	190	350	14116	2.33498	0.0195721	0.282121	GABRD, P2RX7, HRH1, NPTX1, SCN1B, BAIAP3, NPTX2, CACNB4, VIPR1, HAP1, HTR2A
GO:0065009~regulation of molecular function	22	8.90688	190	969	14116	1.68677	0.0196752	0.283386	MCHR1, CCK, AIFM3, EPB41, CSF1, MYBPC3, PRKAG2, NR4A1, CACNB4, ADRB3, HRH1, P2RX7, ADRB1, RASGRP3, RGS4, SPRED2, RGN, DGKZ, GADD45B, CAMK2A, HTR2A, OPRD1
GO:0032496~response to lipopolysaccharide	5	2.02429	190	77	14116	4.82433	0.0197429	0.284216	TNFRSF1A, PCSK1, P2RX7, ADM, IL6R
GO:0051056~regulation of small GTPase mediated signal transduction	9	3.64372	190	252	14116	2.65338	0.0203277	0.291342	DAB2IP, TIAM2, RASGRP3, CSF1, PLEKHG5, DGKZ, RAP1GAP2, KNDC1, KALRN
GO:0044246~regulation of multicellular organismal metabolic process	3	1.21457	190	17	14116	13.1108	0.0212522	0.302474	ADRB3, ADRB1, IL6R
GO:0031018~endocrine pancreas development	3	1.21457	190	17	14116	13.1108	0.0212522	0.302474	CLU, ONECUT2, IL6R
GO:0032990~cell part morphogenesis	9	3.64372	190	256	14116	2.61192	0.0217796	0.308749	CCK, ADM, ANK3, RXRA, CLU, ONECUT2, L1CAM, DCLK1, KALRN
GO:0051379~epinephrine binding	2	0.809717	200	2	15143	75.715	0.0261109	0.311364	ADRB3, ADRB1
GO:0051241~negative regulation of multicellular organismal process	7	2.83401	190	164	14116	3.17112	0.0230341	0.323465	ADRB3, P2RX7, ADRB1, ADM, RARA, IL6R, HTR2A
GO:0010959~regulation of metal ion transport	5	2.02429	190	81	14116	4.58609	0.0233013	0.326561	MCHR1, P2RX7, NEDD4L, CACNB4, HTR2A
GO:0004364~glutathione transferase activity	3	1.21457	200	20	15143	11.3572	0.0279504	0.329478	GSTM4, GSTO2, MGST2
GO:0005261~cation channel activity	9	3.64372	200	275	15143	2.47795	0.0291125	0.340692	KCNH1, KCNS1, P2RX7, SCN1B, KCNJ9, TRPV2, CACNB4, KCNK1, KCNIP3
GO:0048812~neuron projection morphogenesis	8	3.23887	190	213	14116	2.79041	0.0246506	0.341993	CCK, ADM, ANK3, RXRA, CLU, L1CAM, DCLK1, KALRN
GO:0009266~response to temperature stimulus	5	2.02429	190	83	14116	4.47559	0.0252173	0.348375	ADRB3, ADRB1, ADM, TRPV2, HSPB8
GO:0044093~positive regulation of molecular function	15	6.07287	190	586	14116	1.90174	0.0260936	0.358129	CCK, AIFM3, EPB41, CSF1, MYBPC3, PRKAG2, ADRB3, HRH1, P2RX7, ADRB1, DGKZ, RGN, GADD45B, CAMK2A, HTR2A
GO:0042596~fear response	3	1.21457	190	19	14116	11.7307	0.0262594	0.359959	CCK, ADRB1, GNG7
GO:0032459~regulation of protein oligomerization	2	0.809717	190	2	14116	74.2947	0.0265998	0.3637	CCK, CLU
GO:0001997~positive regulation of the force of heart contraction by epinephrine-norepinephrine	2	0.809717	190	2	14116	74.2947	0.0265998	0.3637	ADRB1, ADRA1B
GO:0005216~ion channel activity	11	4.45344	200	386	15143	2.15768	0.0316059	0.364169	KCNH1, GABRD, FXYD1, KCNS1, P2RX7, SCN1B, KCNJ9, TRPV2, CACNB4, KCNK1, KCNIP3
GO:0007188~G-protein signaling, coupled to cAMP nucleotide second messenger	5	2.02429	190	85	14116	4.37028	0.0272256	0.370525	ADRB3, MCHR1, ADRB1, ADRA1B, OPRD1
GO:0002237~response to molecule of bacterial origin	5	2.02429	190	86	14116	4.31946	0.0282646	0.381705	TNFRSF1A, PCSK1, P2RX7, ADM, IL6R
GO:0044444~cytoplasmic part	75	30.3644	202	4895	15908	1.20663	0.0380988	0.396262	SNCG, RNASEL, TRPV2, PRKAG2, MYBPC3, GPR120, BCAN, CPEB1, RTN2, KCNIP3, ACOT7, ST6GALNAC4, SLC25A25, TIAM2, ANK3, AGPAT9, SPRED2, SYNJ2, IL15RA, RARA, LGI3, CYS1, MX1, AGPAT2, BSG, CTSZ, ARC, AIFM3, ACTA2, HERC6, HTR4, ARHGAP32, SERPINF1, CA4, RASD1, GALNT9, GRASP, SEPT9, KALRN, MAMDC2, USP2, CSF1, ALDOC, CABP1, CLU, NLRX1, IFI30, HSPA1A, CACNB4, AGMAT, EXTL1, B3GNT8, PCSK1, NPTX1, RASGRP3, PPL, …
GO:0010038~response to metal ion	6	2.42915	190	129	14116	3.45557	0.0296937	0.396777	PCSK1, P2RX7, BSG, RXRA, ANXA11, NEDD4L
GO:0008289~lipid binding	12	4.8583	200	450	15143	2.01907	0.0354797	0.399106	APOL2, ARHGAP32, ACOT7, RASSF5, STAC2, EPB41, RASGRP3, RXRA, ANXA11, GPR120, DGKZ, RARA
GO:0043195~terminal button	3	1.21457	202	25	15908	9.4503	0.0393933	0.406732	P2RX7, CCK, L1CAM
GO:0001659~temperature homeostasis	3	1.21457	190	21	14116	10.6135	0.0316919	0.417273	ADRB3, ADRB1, HTR2A
GO:0009409~response to cold	3	1.21457	190	21	14116	10.6135	0.0316919	0.417273	ADRB3, ADRB1, ADM
GO:0022838~substrate specific channel activity	11	4.45344	200	398	15143	2.09263	0.0379233	0.420218	KCNH1, GABRD, FXYD1, KCNS1, P2RX7, SCN1B, KCNJ9, TRPV2, CACNB4, KCNK1, KCNIP3
GO:0008219~cell death	17	6.88259	190	719	14116	1.75662	0.0320781	0.421158	CCK, AIFM3, ALDOC, CLU, HRK, L1CAM, KCNIP3, TNFRSF1A, RASSF5, P2RX7, TIAM2, HSPB8, CSRNP1, PLEKHG5, GADD45B, KALRN, HTR2A
GO:0051049~regulation of transport	12	4.8583	190	435	14116	2.04951	0.0324315	0.424692	MCHR1, PCSK1, SNCG, P2RX7, BTC, MYBPC3, PRKAG2, NEDD4L, CACNB4, RAB26, CAMK2A, HTR2A
GO:0008022~protein C-terminus binding	6	2.42915	200	141	15143	3.22191	0.038503	0.425123	MCHR1, MAGI1, BAIAP3, DGKZ, SDCBP2, KCNIP3
GO:0051380~norepinephrine binding	2	0.809717	200	3	15143	50.4767	0.0389109	0.428553	ADRB3, ADRB1
GO:0004939~beta-adrenergic receptor activity	2	0.809717	200	3	15143	50.4767	0.0389109	0.428553	ADRB3, ADRB1
GO:0051094~positive regulation of developmental process	9	3.64372	190	278	14116	2.40523	0.0337457	0.437656	TNFRSF1A, TESC, P2RX7, SERPINF1, CSF1, BTC, CLU, RARA, IL6R
GO:0016265~death	17	6.88259	190	724	14116	1.74449	0.0338651	0.438821	CCK, AIFM3, ALDOC, CLU, HRK, L1CAM, KCNIP3, TNFRSF1A, RASSF5, P2RX7, TIAM2, HSPB8, CSRNP1, PLEKHG5, GADD45B, KALRN, HTR2A
GO:0045444~fat cell differentiation	4	1.61943	190	53	14116	5.60715	0.0339457	0.439605	ADRB3, LAMA4, CEBPB, ADRB1
GO:0035150~regulation of tube size	4	1.61943	190	53	14116	5.60715	0.0339457	0.439605	ADRB3, ADRB1, ACTA2, ADRA1B
GO:0050880~regulation of blood vessel size	4	1.61943	190	53	14116	5.60715	0.0339457	0.439605	ADRB3, ADRB1, ACTA2, ADRA1B
GO:0050790~regulation of catalytic activity	19	7.69231	190	846	14116	1.66856	0.0348489	0.448326	MCHR1, CCK, AIFM3, CSF1, MYBPC3, PRKAG2, NR4A1, ADRB3, HRH1, P2RX7, ADRB1, RASGRP3, RGS4, SPRED2, DGKZ, RGN, GADD45B, HTR2A, OPRD1
GO:0030155~regulation of cell adhesion	6	2.42915	190	137	14116	3.25378	0.0370565	0.469108	TESC, LAMA4, CSF1, ONECUT2, L1CAM, CX3CL1
GO:0005244~voltage-gated ion channel activity	7	2.83401	200	195	15143	2.71797	0.0442162	0.471456	KCNH1, KCNS1, SCN1B, KCNJ9, CACNB4, KCNK1, KCNIP3
GO:0022832~voltage-gated channel activity	7	2.83401	200	195	15143	2.71797	0.0442162	0.471456	KCNH1, KCNS1, SCN1B, KCNJ9, CACNB4, KCNK1, KCNIP3
GO:0022843~voltage-gated cation channel activity	6	2.42915	200	147	15143	3.09041	0.044719	0.475363	KCNH1, KCNS1, SCN1B, KCNJ9, CACNB4, KCNK1
GO:0015267~channel activity	11	4.45344	200	412	15143	2.02152	0.0458344	0.483934	KCNH1, GABRD, FXYD1, KCNS1, P2RX7, SCN1B, KCNJ9, TRPV2, CACNB4, KCNK1, KCNIP3
GO:0008015~blood circulation	7	2.83401	190	186	14116	2.79604	0.0391615	0.488237	ADRB3, ADRB1, EPB41, ADM, ACTA2, MYBPC3, ADRA1B
GO:0003013~circulatory system process	7	2.83401	190	186	14116	2.79604	0.0391615	0.488237	ADRB3, ADRB1, EPB41, ADM, ACTA2, MYBPC3, ADRA1B
GO:0022803~passive transmembrane transporter activity	11	4.45344	200	413	15143	2.01662	0.0465401	0.489289	KCNH1, GABRD, FXYD1, KCNS1, P2RX7, SCN1B, KCNJ9, TRPV2, CACNB4, KCNK1, KCNIP3
GO:0051901~positive regulation of mitochondrial depolarization	2	0.809717	190	3	14116	49.5298	0.0396346	0.492446	P2RX7, CCK
GO:0001996~positive regulation of heart rate by epinephrine-norepinephrine	2	0.809717	190	3	14116	49.5298	0.0396346	0.492446	ADRB1, ADRA1B
GO:0002025~vasodilation by norepinephrine-epinephrine involved in regulation of systemic arterial blood pressure	2	0.809717	190	3	14116	49.5298	0.0396346	0.492446	ADRB3, ADRB1
GO:0003099~positive regulation of the force of heart contraction by chemical signal	2	0.809717	190	3	14116	49.5298	0.0396346	0.492446	ADRB1, ADRA1B
GO:0051704~multi-organism process	16	6.47773	190	681	14116	1.74554	0.0402296	0.497694	IFIH1, BSG, RXRA, NLRX1, IL6R, IRF9, APOL2, PCSK1, PLSCR1, TNFRSF1A, P2RX7, ADM, ISG15, UCKL1, NEDD4L, MX1
GO:0050873~brown fat cell differentiation	3	1.21457	190	24	14116	9.28684	0.0405817	0.500775	ADRB3, LAMA4, ADRB1
GO:0003018~vascular process in circulatory system	4	1.61943	190	58	14116	5.12377	0.0426177	0.518246	ADRB3, ADRB1, ACTA2, ADRA1B
GO:0043269~regulation of ion transport	5	2.02429	190	99	14116	3.75226	0.0439172	0.529094	MCHR1, P2RX7, NEDD4L, CACNB4, HTR2A
GO:0022836~gated channel activity	9	3.64372	200	310	15143	2.19818	0.0524474	0.532137	KCNH1, GABRD, KCNS1, P2RX7, SCN1B, KCNJ9, CACNB4, KCNK1, KCNIP3
GO:0044430~cytoskeletal part	19	7.69231	202	952	15908	1.57174	0.0570154	0.533566	SNCG, ARC, EPB41, USP2, MYBPC3, CABP1, CPEB1, SHANK2, RGS14, ARHGAP32, TUBA8, RASSF5, ANXA11, SYNJ2, TUBA4B, MYH14, CYS1, SEPT9, SYNPO
GO:0009967~positive regulation of signal transduction	9	3.64372	190	295	14116	2.26662	0.0452477	0.539964	TNFRSF1A, ADRB3, P2RX7, CSF1, PLEKHG5, PRRX1, L1CAM, IL6R, AGPAT2
GO:0043085~positive regulation of catalytic activity	13	5.26316	190	520	14116	1.85737	0.0471803	0.555332	AIFM3, CCK, CSF1, PRKAG2, MYBPC3, ADRB3, HRH1, P2RX7, ADRB1, DGKZ, RGN, GADD45B, HTR2A
GO:0005783~endoplasmic reticulum	19	7.69231	202	960	15908	1.55864	0.0608053	0.557341	MOGAT1, CTSZ, AIFM3, MAMDC2, HSPA1A, EXTL1, RTN2, KCNIP3, APOL2, PCSK1, ARHGAP32, ANK3, AGPAT9, CA4, IL15RA, UCKL1, AGPAT2, MGST2, HHATL
GO:0006875~cellular metal ion homeostasis	7	2.83401	190	196	14116	2.65338	0.0482936	0.563965	FXYD1, MCHR1, P2RX7, ADM, RGN, NEDD4L, CACNB4
GO:0030001~metal ion transport	12	4.8583	190	465	14116	1.91728	0.0484938	0.565501	KCNH1, KCNS1, BSPRY, P2RX7, SCN1B, KCNJ9, TRPV2, NEDD4L, CACNB4, KCNK1, CAMK2A, KCNIP3
GO:0043025~cell soma	6	2.42915	202	168	15908	2.81259	0.0623066	0.566445	PCSK1, SNCG, P2RX7, CCK, SYNPO, KALRN
GO:0009653~anatomical structure morphogenesis	24	9.7166	190	1197	14116	1.48962	0.0497993	0.57539	KCNH1, BSG, CCK, RXRA, CSF1, ALDOC, MYBPC3, CLU, ONECUT2, PRRX1, MLXIPL, L1CAM, SIX4, FOXQ1, P2RX7, ADM, ANK3, CSRNP1, ADRA1B, NKX3-1, PDGFRB, MAB21L2, DCLK1, KALRN
GO:0003044~regulation of systemic arterial blood pressure mediated by a chemical signal	3	1.21457	190	27	14116	8.25497	0.0502873	0.579032	ADRB3, ADRB1, ADRA1B
GO:0000902~cell morphogenesis	10	4.04858	190	356	14116	2.08693	0.0503518	0.579511	P2RX7, CCK, ADM, ANK3, RXRA, CLU, ONECUT2, L1CAM, DCLK1, KALRN
GO:0019992~diacylglycerol binding	4	1.61943	200	68	15143	4.45382	0.0602008	0.583315	RASSF5, STAC2, RASGRP3, DGKZ
GO:0007610~behavior	12	4.8583	190	469	14116	1.90093	0.0509835	0.584177	MCHR1, SNCG, CCK, ADRA1B, PDGFRB, IL6R, CACNB4, CX3CL1, GNG7, KCNIP3, HTR2A, OPRD1
GO:0003057~regulation of the force of heart contraction by chemical signal	2	0.809717	190	4	14116	37.1474	0.0524957	0.595149	ADRB1, ADRA1B
GO:0051046~regulation of secretion	7	2.83401	190	202	14116	2.57457	0.0545613	0.609697	PCSK1, SNCG, P2RX7, BTC, RAB26, CAMK2A, HTR2A
GO:0031644~regulation of neurological system process	6	2.42915	190	153	14116	2.91352	0.0547709	0.611146	SNCG, ARC, CCK, BCAN, CAMK2A, HTR2A
GO:0065008~regulation of biological quality	28	11.336	190	1469	14116	1.4161	0.0553428	0.615072	FXYD1, MCHR1, CCK, CSF1, BCAN, GPR120, IFI30, CACNB4, ADRB3, PCSK1, ANK3, RGN, NEDD4L, CAMK2A, DCLK1, ARC, AIFM3, BAIAP3, ACTA2, MLXIPL, PLSCR1, P2RX7, ADRB1, ADM, ADRA1B, PDGFRB, MYH14, HTR2A
GO:0048306~calcium-dependent protein binding	3	1.21457	200	32	15143	7.09828	0.0658959	0.617538	ANXA11, CABP1, KCNIP3
GO:0031175~neuron projection development	8	3.23887	190	256	14116	2.32171	0.056072	0.620025	CCK, ADM, ANK3, RXRA, CLU, L1CAM, DCLK1, KALRN
GO:0055065~metal ion homeostasis	7	2.83401	190	205	14116	2.53689	0.057727	0.631043	FXYD1, MCHR1, P2RX7, ADM, RGN, NEDD4L, CACNB4
GO:0046873~metal ion transmembrane transporter activity	9	3.64372	200	328	15143	2.07755	0.0683497	0.631462	KCNH1, KCNS1, P2RX7, SCN1B, KCNJ9, TRPV2, CACNB4, KCNK1, KCNIP3
GO:0009615~response to virus	5	2.02429	190	109	14116	3.40802	0.0586816	0.637261	IRF9, PLSCR1, IFIH1, ISG15, MX1
GO:0030030~cell projection organization	10	4.04858	190	368	14116	2.01888	0.0596228	0.643295	P2RX7, CCK, ADM, ANK3, RXRA, CLU, ONECUT2, L1CAM, DCLK1, KALRN
GO:0048519~negative regulation of biological process	33	13.3603	190	1812	14116	1.35305	0.0604579	0.64857	SBNO2, CCK, CLU, IL28RA, BTC, ONECUT2, IFI30, HSPA1A, KCNIP3, ADRB3, TRIM66, NKX3-1, RARA, NEDD4L, HHATL, TESC, CEBPB, RXRA, HRK, MLXIPL, IL6R, RGS14, P2RX7, ADRB1, SERPINF1, ADM, RGS4, CD274, ADRA1B, DGKZ, NFIC, RASD1, HTR2A
GO:0043467~regulation of generation of precursor metabolites and energy	3	1.21457	190	30	14116	7.42947	0.0607309	0.650279	PRKAG2, MLXIPL, ADRA1B
GO:0042803~protein homodimerization activity	9	3.64372	200	334	15143	2.04022	0.0739384	0.661437	ADRB3, P2RX7, TRIM66, CEBPB, CSF1, MLXIPL, NR4A1, IL6R, SDCBP2
GO:0032101~regulation of response to external stimulus	6	2.42915	190	159	14116	2.80357	0.0626342	0.661974	TNFRSF1A, SBNO2, CCK, SERPINF1, IL6R, CX3CL1
GO:0048705~skeletal system morphogenesis	5	2.02429	190	112	14116	3.31673	0.0635678	0.667575	P2RX7, CSRNP1, PRRX1, PDGFRB, SIX4
GO:0043065~positive regulation of apoptosis	11	4.45344	190	430	14116	1.90056	0.0638983	0.669537	P2RX7, CCK, CEBPB, AIFM3, TIAM2, RXRA, PLEKHG5, HRK, NR4A1, MX1, KALRN
GO:0043197~dendritic spine	3	1.21457	202	38	15908	6.2173	0.0830595	0.675828	ARHGAP32, ARC, SYNPO
GO:0035270~endocrine system development	4	1.61943	190	69	14116	4.30694	0.0651568	0.676908	PCSK1, CLU, ONECUT2, IL6R
GO:0002024~diet induced thermogenesis	2	0.809717	190	5	14116	29.7179	0.0651855	0.677075	ADRB3, ADRB1
GO:0043068~positive regulation of programmed cell death	11	4.45344	190	433	14116	1.8874	0.0662884	0.683405	P2RX7, CCK, CEBPB, AIFM3, TIAM2, RXRA, PLEKHG5, HRK, NR4A1, MX1, KALRN
GO:0019221~cytokine-mediated signaling pathway	4	1.61943	190	70	14116	4.24541	0.0674308	0.689838	TNFRSF1A, STAT4, IL6R, CX3CL1
GO:0042802~identical protein binding	14	5.66802	200	640	15143	1.65627	0.0797391	0.690142	SCHIP1, CEBPB, CSF1, MLXIPL, NR4A1, L1CAM, IL6R, SDCBP2, IRF9, ADRB3, P2RX7, TRIM66, RASSF5, HSPB8
GO:0010942~positive regulation of cell death	11	4.45344	190	435	14116	1.87872	0.0679135	0.692519	P2RX7, CCK, CEBPB, AIFM3, TIAM2, RXRA, PLEKHG5, HRK, NR4A1, MX1, KALRN
GO:0019233~sensory perception of pain	3	1.21457	190	32	14116	6.96513	0.068067	0.693367	P2RX7, KCNIP3, HTR2A
GO:0009893~positive regulation of metabolic process	19	7.69231	190	921	14116	1.53268	0.0683895	0.695141	TESC, CCK, CEBPB, RXRA, CSF1, PRKAG2, ONECUT2, MLXIPL, NR4A1, IL6R, SIX4, ADRB3, TNFRSF1A, HRH1, P2RX7, ADRB1, CSRNP1, ADRA1B, NFIC
GO:0008610~lipid biosynthetic process	9	3.64372	190	323	14116	2.07013	0.0688169	0.697478	MOGAT1, P2RX7, ADM, PRKAG2, ST8SIA5, AGPAT9, FADS6, AGPAT2, MGST2
GO:0006952~defense response	14	5.66802	190	615	14116	1.69126	0.0698981	0.703315	IFIH1, CEBPB, CCK, RXRA, CLU, NLRX1, IL6R, CX3CL1, APOL2, TNFRSF1A, HRH1, P2RX7, MX1, GNG7
GO:0051952~regulation of amine transport	3	1.21457	190	33	14116	6.75407	0.0718394	0.71353	SNCG, P2RX7, HTR2A
GO:0042981~regulation of apoptosis	17	6.88259	190	804	14116	1.57091	0.0731984	0.720483	IFIH1, CCK, AIFM3, CEBPB, RXRA, BTC, CLU, HRK, NR4A1, HSPA1A, IL6R, KCNIP3, P2RX7, TIAM2, PLEKHG5, MX1, KALRN
GO:0010647~positive regulation of cell communication	9	3.64372	190	329	14116	2.03238	0.0739298	0.724159	TNFRSF1A, ADRB3, P2RX7, CSF1, PLEKHG5, PRRX1, L1CAM, IL6R, AGPAT2
GO:0005615~extracellular space	14	5.66802	202	685	15908	1.60954	0.0944876	0.724566	CCK, CSF1, BTC, CLU, CX3CL1, IL6R, PCSK1, ADM, SERPINF1, ISG15, DMKN, PRSS3, IL15RA, RAMP1
GO:0030955~potassium ion binding	5	2.02429	200	128	15143	2.95762	0.0884083	0.728853	KCNH1, KCNS1, KCNJ9, KCNK1, KCNIP3
GO:0009991~response to extracellular stimulus	7	2.83401	190	220	14116	2.36392	0.07568	0.732772	PCSK1, P2RX7, CCK, ADM, RXRA, HRK, RARA
GO:0007626~locomotory behavior	8	3.23887	190	274	14116	2.16919	0.0757541	0.73313	SNCG, ADRA1B, PDGFRB, IL6R, CACNB4, CX3CL1, GNG7, OPRD1
GO:0002376~immune system process	20	8.09717	190	998	14116	1.48887	0.0761913	0.735239	IFIH1, SBNO2, CEBPB, CSF1, CLU, OAS3, IFI30, NLRX1, IL6R, SIX4, CX3CL1, CACNB4, VIPR1, HLA-F, TNFRSF1A, P2RX7, CD274, ANXA11, BANK1, OPRD1
GO:0044262~cellular carbohydrate metabolic process	10	4.04858	190	387	14116	1.91976	0.0763901	0.736193	B3GNT8, MOGAT1, ST6GALNAC4, ALDOC, PRKAG2, ST8SIA5, SYNJ2, FUT1, GALNT9, ITPKA
GO:0009887~organ morphogenesis	13	5.26316	190	564	14116	1.71247	0.0767045	0.737695	BSG, RXRA, CSF1, ALDOC, ONECUT2, MYBPC3, PRRX1, SIX4, P2RX7, FOXQ1, ADM, CSRNP1, PDGFRB
GO:0030334~regulation of cell migration	6	2.42915	190	169	14116	2.63768	0.0768939	0.738596	LAMA4, CSF1, ONECUT2, PDGFRB, IL6R, NEXN
GO:0005576~extracellular region	33	13.3603	202	2010	15908	1.29295	0.0987429	0.740915	C6ORF27, CCK, ADAMTSL2, MAMDC2, CSF1, PAMR1, CLU, BTC, BCAN, IFI30, CX3CL1, PCSK1, TNFRSF1A, ISG15, NPTX2, DMKN, PRSS3, IL15RA, COL6A1, LGI3, C6ORF186, RAMP1, PRSS35, HAPLN4, IL6R, APOL2, LAMA4, LYNX1, FREM3, ADM, SERPINF1, C12ORF39, COL24A1
GO:0043067~regulation of programmed cell death	17	6.88259	190	812	14116	1.55543	0.0783421	0.745388	IFIH1, CCK, AIFM3, CEBPB, RXRA, BTC, CLU, HRK, NR4A1, HSPA1A, IL6R, KCNIP3, P2RX7, TIAM2, PLEKHG5, MX1, KALRN
GO:0008374~O-acyltransferase activity	3	1.21457	200	39	15143	5.82423	0.0928231	0.746792	MOGAT1, AGPAT9, AGPAT2
GO:0006629~lipid metabolic process	17	6.88259	190	813	14116	1.55352	0.0790015	0.748426	MOGAT1, RXRA, PRKAG2, CLU, FADS6, PNPLA5, APOL2, TNFRSF1A, P2RX7, ACOT7, ST6GALNAC4, ADM, ST8SIA5, AGPAT9, SYNJ2, AGPAT2, MGST2
GO:0042592~homeostatic process	16	6.47773	190	751	14116	1.58284	0.0792481	0.749553	FXYD1, MCHR1, CCK, AIFM3, CSF1, MLXIPL, CACNB4, ADRB3, P2RX7, ADRB1, ADM, ADRA1B, PDGFRB, RGN, NEDD4L, HTR2A
GO:0016773~phosphotransferase activity, alcohol group as acceptor	15	6.07287	200	721	15143	1.57521	0.0936468	0.750014	SGK494, KCNH1, RNASEL, CDK18, PRKAG2, ITPKA, MAST3, SGK223, HSPB8, DGKZ, PDGFRB, UCKL1, CAMK2A, DCLK1, KALRN
GO:0014070~response to organic cyclic substance	5	2.02429	190	121	14116	3.07003	0.0794594	0.750515	PCSK1, P2RX7, ALDOC, RXRA, ADRA1B
GO:0045860~positive regulation of protein kinase activity	7	2.83401	190	223	14116	2.33212	0.0795495	0.750924	P2RX7, CCK, CSF1, PRKAG2, DGKZ, GADD45B, HTR2A
GO:0010906~regulation of glucose metabolic process	3	1.21457	190	35	14116	6.36812	0.0795804	0.751064	PRKAG2, MLXIPL, ADRA1B
GO:0003073~regulation of systemic arterial blood pressure	3	1.21457	190	35	14116	6.36812	0.0795804	0.751064	ADRB3, ADRB1, ADRA1B
GO:0010941~regulation of cell death	17	6.88259	190	815	14116	1.54971	0.0803311	0.754447	IFIH1, CCK, AIFM3, CEBPB, RXRA, BTC, CLU, HRK, NR4A1, HSPA1A, IL6R, KCNIP3, P2RX7, TIAM2, PLEKHG5, MX1, KALRN
GO:0050727~regulation of inflammatory response	4	1.61943	190	76	14116	3.91025	0.081814	0.761003	TNFRSF1A, SBNO2, SERPINF1, CX3CL1
GO:0005267~potassium channel activity	5	2.02429	200	133	15143	2.84643	0.0983173	0.767577	KCNH1, KCNS1, KCNJ9, KCNK1, KCNIP3
GO:0032675~regulation of interleukin-6 production	3	1.21457	190	36	14116	6.19123	0.0835443	0.768444	P2RX7, CEBPB, IL6R
GO:0048168~regulation of neuronal synaptic plasticity	3	1.21457	190	36	14116	6.19123	0.0835443	0.768444	ARC, BCAN, CAMK2A
GO:0048666~neuron development	9	3.64372	190	339	14116	1.97243	0.0859405	0.77839	CCK, ADM, ANK3, RXRA, CLU, ONECUT2, L1CAM, DCLK1, KALRN
GO:0032989~cellular component morphogenesis	10	4.04858	190	397	14116	1.8714	0.0862616	0.779692	P2RX7, CCK, ADM, ANK3, RXRA, CLU, ONECUT2, L1CAM, DCLK1, KALRN
GO:0051384~response to glucocorticoid stimulus	4	1.61943	190	78	14116	3.80999	0.0868797	0.782177	PCSK1, ADM, RXRA, IL6R
GO:0060537~muscle tissue development	5	2.02429	190	125	14116	2.97179	0.0871002	0.783058	RXRA, MYBPC3, PDGFRB, SIX4, CACNB4
GO:0045597~positive regulation of cell differentiation	7	2.83401	190	229	14116	2.27102	0.087557	0.784871	TESC, SERPINF1, CSF1, BTC, CLU, RARA, IL6R
GO:0003085~negative regulation of systemic arterial blood pressure	2	0.809717	190	7	14116	21.2271	0.0900601	0.794556	ADRB3, ADRB1
GO:0051900~regulation of mitochondrial depolarization	2	0.809717	190	7	14116	21.2271	0.0900601	0.794556	P2RX7, CCK
GO:0033674~positive regulation of kinase activity	7	2.83401	190	231	14116	2.25136	0.0904874	0.796168	P2RX7, CCK, CSF1, PRKAG2, DGKZ, GADD45B, HTR2A
GO:0045767~regulation of anti-apoptosis	3	1.21457	190	38	14116	5.86537	0.091647	0.800482	ADM, RARA, IL6R
GO:0010675~regulation of cellular carbohydrate metabolic process	3	1.21457	190	38	14116	5.86537	0.091647	0.800482	PRKAG2, MLXIPL, ADRA1B
GO:0045859~regulation of protein kinase activity	9	3.64372	190	345	14116	1.93812	0.0927165	0.804385	P2RX7, CCK, CSF1, RGS4, PRKAG2, SPRED2, DGKZ, GADD45B, HTR2A
GO:0051345~positive regulation of hydrolase activity	6	2.42915	190	179	14116	2.49033	0.0927575	0.804533	HRH1, CCK, AIFM3, MYBPC3, RGN, HTR2A
GO:0070085~glycosylation	5	2.02429	190	128	14116	2.90214	0.0930565	0.80561	B3GNT8, ST6GALNAC4, ST8SIA5, FUT1, GALNT9
GO:0006486~protein amino acid glycosylation	5	2.02429	190	128	14116	2.90214	0.0930565	0.80561	B3GNT8, ST6GALNAC4, ST8SIA5, FUT1, GALNT9
GO:0043413~biopolymer glycosylation	5	2.02429	190	128	14116	2.90214	0.0930565	0.80561	B3GNT8, ST6GALNAC4, ST8SIA5, FUT1, GALNT9
GO:0009719~response to endogenous stimulus	10	4.04858	190	405	14116	1.83444	0.094686	0.811385	PCSK1, BSG, ADM, ALDOC, RXRA, ADRA1B, CA4, RARA, IL6R, GNG7
GO:0048583~regulation of response to stimulus	11	4.45344	190	465	14116	1.75751	0.0953547	0.813707	TNFRSF1A, P2RX7, SBNO2, CCK, SERPINF1, CLU, IL28RA, RARA, IL6R, CACNB4, CX3CL1
GO:0006109~regulation of carbohydrate metabolic process	3	1.21457	190	39	14116	5.71498	0.0957814	0.815176	PRKAG2, MLXIPL, ADRA1B
GO:0060326~cell chemotaxis	3	1.21457	190	39	14116	5.71498	0.0957814	0.815176	PDGFRB, IL6R, CX3CL1
GO:0042325~regulation of phosphorylation	11	4.45344	190	466	14116	1.75374	0.0963688	0.817179	P2RX7, CCK, CSF1, RGS4, PRKAG2, SPRED2, PDGFRB, DGKZ, IL6R, GADD45B, HTR2A
GO:0006874~cellular calcium ion homeostasis	6	2.42915	190	183	14116	2.43589	0.0995411	0.827648	FXYD1, MCHR1, P2RX7, ADM, RGN, CACNB4
GO:0005975~carbohydrate metabolic process	12	4.8583	190	530	14116	1.68214	0.0999261	0.82888	B3GNT8, ADRB3, MOGAT1, ST6GALNAC4, MAMDC2, ALDOC, PRKAG2, ST8SIA5, SYNJ2, FUT1, GALNT9, ITPKA
GO:0006953~acute-phase response	3	1.21457	190	40	14116	5.57211	0.0999682	0.829014	APOL2, CEBPB, IL6R
GO:0019751~polyol metabolic process	3	1.21457	190	40	14116	5.57211	0.0999682	0.829014	MOGAT1, SYNJ2, ITPKA
