# Supplementary material for: Coordinated Cell Type–Specific Epigenetic Remodeling in Prefrontal Cortex Begins before Birth and Continues into Early Adulthood
Source: PLoS Genet. 2013 Apr 11;9(4):e1003433. doi: 10.1371/journal.pgen.1003433 (PMC3623761; doi:10.1371/journal.pgen.1003433)
Supplement: Table S3 — Genes with H3K4me3 regulation at alternative promoters (spaced up to 100 kb apart). (XLS) [file pgen.1003433.s008.xls]

## Sheet: Alternative Splicing
UP-DOWN
NearestUCSCannotation	Peak1or2inPromoter	Peak1	Peak2
ARHGEF2	y	chr1:155943928-155949103	chr1:155958489-155959523
EPB41	y	chr1:29213156-29215126	chr1:29240504-29242264
NKAIN1	y	chr1:31654282-31655599	chr1:31710886-31713239
PLEKHG5	y	chr1:6544461-6546784	chr1:6554673-6558518
SHANK2	y	chr11:70503157-70509360	chr11:70561117-70564817
TSPAN4		chr11:849049-851499	chr11:857712-860588
MCF2L	y	chr13:113655144-113657233	chr13:113698088-113702703
GPR56	y	chr16:57661747-57665574	chr16:57672999-57675422
C20orf112	y	chr20:31044585-31045975	chr20:31070000-31073235
COL6A1	y	chr21:47392353-47394598	chr21:47401617-47403396
TRIM1	y	chr9:100853376-100855158	chr9:100880698-100882150
UP-UP
NearestUCSCannotation	Peak1or2inPromoter	Peak1	Peak2
BCAN	y	chr1:156610834-156614446	chr1:156626416-156630643
GRAMD1B	y	chr11:123380284-123383251	chr11:123395633-123399033
DGKZ	y	chr11:46368266-46374850	chr11:46382489-46385978
CABP1	y	chr12:121077320-121082546	chr12:121086700-121090146
SEPT9	y	chr17:75315136-75317586	chr17:75368501-75371457
DOWN-DOWN
NearestUCSCannotation	Peak1or2inPromoter	Peak1	Peak2
PLEKHA7	y	chr11:16945947-16947866	chr11:17034920-17035982
MYO1C	y	chr17:1388005-1389931	chr17:1393789-1395566
NOTCH3	y	chr19:15288072-15289096	chr19:15310233-15311715
EPS8L1	y	chr19:55592982-55594061	chr19:55597718-55599591
LOXL3	y	chr2:74775463-74777249	chr2:74779346-74782404
SMTN	y	chr22:31476503-31478192	chr22:31480135-31481896
WNT7B	y	chr22:46366418-46368008	chr22:46370377-46375455
DPYSL3	y	chr5:146829331-146834676	chr5:146887703-146890173
ATG9B		chr7:150709796-150711618	chr7:150714465-150716595
