# Supplementary material for: Coordinated Cell Type–Specific Epigenetic Remodeling in Prefrontal Cortex Begins before Birth and Continues into Early Adulthood
Source: PLoS Genet. 2013 Apr 11;9(4):e1003433. doi: 10.1371/journal.pgen.1003433 (PMC3623761; doi:10.1371/journal.pgen.1003433)
Supplement: Table S4 — Number and proportion of H4K4me3 peaks extending over >500 bp, >1 kb, >2 kb, >3 kb, >4 kb, and more than 5 kb. (XLS) [file pgen.1003433.s009.xls]

## Sheet: Peak size distribution
SampleID	Age	Size>=500bp	Size>=1kb	%	Size>=2kb	%	Size>=3kb	%	Size>=4kb	%	Size>=5kb	%
C1	34 gw	20576	12819	62.3007	3529	17.151	835	4.05813	232	1.12753	62	0.301322
C2	39 gw	20033	13065	65.2174	3919	19.5627	944	4.71222	281	1.40269	72	0.359407
C3	40 gw	20331	14380	70.7294	5564	27.3671	1687	8.29767	641	3.15282	244	1.20014
C4	0.5 yr	21616	12621	58.3873	3383	15.6504	820	3.79349	246	1.13805	62	0.286825
C5	0.6 yr	13180	3983	30.22	374	2.83763	36	0.273141	0	0	0	0
C6	0.8 yr	19691	8527	43.304	1575	7.99858	286	1.45244	60	0.304708	15	0.0761769
C7	1.3 yr	18421	9373	50.8821	1985	10.7757	380	2.06286	95	0.515716	25	0.135715
C8	2.8 yr	20318	11044	54.3557	2729	13.4314	710	3.49444	201	0.989271	53	0.260852
C9	4 yr	21885	14496	66.2371	5611	25.6386	1781	8.13799	669	3.05689	251	1.1469
C10	4.7 yr	19254	10267	53.324	2360	12.2572	504	2.61764	124	0.644022	28	0.145424
C11	8.8 yr	16967	8347	49.1955	1364	8.03913	212	1.24948	33	0.194495	4	0.0235752
C12	14 yr	15712	6412	40.8096	896	5.70265	129	0.821029	22	0.14002	4	0.0254582
C13	17 yr	20328	13146	64.6694	4323	21.2662	1181	5.80972	360	1.77096	112	0.550964
C14	18 yr	19940	13011	65.2508	4313	21.6299	1129	5.66199	353	1.77031	110	0.551655
C15	19 yr	21326	13608	63.8094	4455	20.89	1128	5.28932	333	1.56147	91	0.426709
C16	20 yr	19826	12132	61.1924	3515	17.7292	882	4.4487	254	1.28115	60	0.302633
C17	23 yr	21009	11822	56.2711	3038	14.4605	732	3.48422	197	0.937693	47	0.223714
C18	24 yr	15640	4938	31.5729	440	2.8133	61	0.390026	5	0.0319693	1	0.00639386
C19	24 yr	20540	13400	65.2386	4435	21.592	1195	5.81792	370	1.80136	96	0.467381
C20	26 yr	21990	13742	62.492	4477	20.3593	1202	5.46612	386	1.75534	115	0.522965
C21	28 yr	22723	14851	65.3567	5874	25.8505	1805	7.94349	630	2.77252	210	0.924174
C22	38 yr	19764	12242	61.9409	3554	17.9822	820	4.14896	214	1.08278	51	0.258045
C23	41 yr	19400	9665	49.8196	1901	9.79897	346	1.78351	73	0.376289	15	0.0773196
C24	55 yr	20636	10827	52.4666	2391	11.5865	488	2.3648	114	0.552433	30	0.145377
C25	63 yr	21110	13843	65.5756	4869	23.0649	1365	6.46613	433	2.05116	153	0.724775
C26	64 yr	22710	12283	54.0863	3184	14.0203	787	3.46543	231	1.01717	67	0.295024
C27	68 yr	20065	10513	52.3947	2203	10.9793	409	2.03838	92	0.45851	16	0.0797408
C28	69 yr	18215	11065	60.7466	2654	14.5704	487	2.67362	100	0.548998	14	0.0768597
C29	74 yr	17609	6644	37.7307	840	4.77029	117	0.664433	25	0.141973	5	0.0283946
C30	74 yr	20211	12767	63.1686	4054	20.0584	1099	5.43763	341	1.6872	98	0.484884
C31	81 yr	20890	12867	61.5941	3990	19.1	1019	4.87793	329	1.57492	97	0.464337
