# Supplementary material for: Coordinated Cell Type–Specific Epigenetic Remodeling in Prefrontal Cortex Begins before Birth and Continues into Early Adulthood
Source: PLoS Genet. 2013 Apr 11;9(4):e1003433. doi: 10.1371/journal.pgen.1003433 (PMC3623761; doi:10.1371/journal.pgen.1003433)
Supplement: Table S5 — Gene ontology enrichments for H3K4me3 peaks >4 kb in nucleosomal preparations of NeuN+ PFC nuclei. (XLS) [file pgen.1003433.s010.xls]

## Sheet: Sample C3
Term	Count	%	List Total	Pop Hits	Pop Total	Fold Enrichment	PValue	FDR	Genes
GO:0007399~nervous system development	125	21.9298	445	1088	14116	3.64446	6.88312e-39	1.21214e-35	MEF2C, PLXNA4, CADM1, TUBB2B, FGF14, PLXNA2, NELL1, LMO4, RORB, LRRC4C, NR2E1, SHH, CITED2, TGFB2, UNC5A, ROBO2, UNC5C, LGI1, INA, IRS2, SATB2, EFNB3, CA10, EMX1, STMN2, MDGA1, EFNB1, BAIAP2, ENC1, EFNB2, MDGA2, GRIN2A, CYP26A1, TBR1, TACC2, NUMBL, PRDM8, ASCL1, SLITRK1, SLITRK4, SLITRK3, NAV1, NAV2, VEGFA, FOXG1, EFNA5, SLITRK5, C1ORF187, CDK5R1, LPPR1, DSCAML1, ALCAM, SBK1, ATN1, PVRL1, CRMP1, …
GO:0048731~system development	176	30.8772	445	2330	14116	2.39612	5.15089e-32	9.07087e-29	MEF2C, THRA, PLXNA4, CADM1, TUBB2B, FGF14, PLXNA2, PDGFA, NELL1, LMO4, RORB, LRRC4C, FOXO3, NR2E1, SHH, CITED2, TGFB2, GRIN2B, UNC5A, ROBO2, UNC5C, LGI1, INA, IRS2, SATB2, EMX1, CA10, EFNB3, STMN2, MDGA1, EFNB1, BAIAP2, ENC1, MDGA2, EFNB2, GRIN2A, CYP26A1, HES7, TBR1, JUNB, TACC2, NUMBL, PRDM8, ASCL1, SLITRK1, SLITRK4, SLITRK3, NAV1, NAV2, VEGFA, FOXG1, EFNA5, EXT1, SLITRK5, C1ORF187, CDK5R1, LPP…
GO:0048856~anatomical structure development	182	31.9298	445	2527	14116	2.28464	1.1674e-30	2.05582e-27	MEF2C, THRA, PLXNA4, CADM1, TUBB2B, FGF14, PLXNA2, PDGFA, NELL1, LMO4, RORB, LRRC4C, FOXO3, NR2E1, SHH, CITED2, TGFB2, ACTG1, GRIN2B, UNC5A, ROBO2, UNC5C, LGI1, ODZ4, INA, IRS2, SATB2, EMX1, CA10, EFNB3, STMN2, MDGA1, BAIAP2, EFNB1, ENC1, MDGA2, EFNB2, GRIN2A, CYP26A1, HES7, TBR1, JUNB, TACC2, NUMBL, PRDM8, ASCL1, SLITRK1, SLITRK4, SLITRK3, NAV1, NAV2, VEGFA, FOXG1, EFNA5, EXT1, SLITRK5, C1ORF187…
GO:0007275~multicellular organismal development	191	33.5088	445	2865	14116	2.11476	4.34829e-28	7.65747e-25	MEF2C, THRA, PLXNA4, CADM1, TUBB2B, FGF14, PLXNA2, PDGFA, NELL1, LMO4, RORB, LRRC4C, FOXO3, NR2E1, SHH, CITED2, TGFB2, GRIN2B, UNC5A, ROBO2, UNC5C, SPRED1, LGI1, ODZ4, INA, IRS2, SATB2, EMX1, CA10, EFNB3, STMN2, MDGA1, BAIAP2, EFNB1, ENC1, MDGA2, EFNB2, GRIN2A, CYP26A1, HES7, TBR1, PPDPF, JUNB, TACC2, NUMBL, PRDM8, ASCL1, SLITRK1, ADAMTS9, SLITRK4, SLITRK3, NAV1, NAV2, CELF4, VEGFA, FOXG1, EFNA5,…
GO:0032502~developmental process	199	34.9123	445	3148	14116	2.00526	1.68291e-26	2.96366e-23	MEF2C, CADM1, TUBB2B, NELL1, RORB, SHH, CITED2, ACTG1, GRIN2B, INA, EMX1, EFNB3, MDGA1, EFNB1, MDGA2, EFNB2, GRIN2A, CYP26A1, TBR1, PRDM8, ADAMTS9, NAV1, NAV2, FOXG1, VEGFA, EFNA5, EXT1, CDK5R1, LPPR1, ALCAM, PVRL1, ATN1, CRMP1, PVRL3, LHX2, BCOR, IL1RAPL2, PPP2R2B, KLF6, KLF7, MLL, KLF9, CRIP2, SMAD7, HPCAL4, SKI, HOMER1, GAS7, EPHA4, MYCNOS, SEMA6A, EPHA7, DLX1, ATP2A2, DLX5, NTRK2, FGF5, NRP1,…
GO:0022008~neurogenesis	76	13.3333	445	601	14116	4.01135	1.80242e-25	3.17412e-22	FGF5, NRP1, TUBB2B, RORB, LRRC4C, KCNIP2, NR2E1, SHH, TGFB2, UNC5A, ROBO2, UNC5C, TUBB3, KCNMA1, SATB2, EFNB3, EMX1, STMN2, MDGA1, BAIAP2, LDB1, SOX11, EFNB1, MDGA2, TP53, GRIN2A, CDK6, NRXN1, TBR1, SLIT1, SLIT2, TACC2, NUMBL, PRDM8, ASCL1, SLITRK1, SLITRK4, SLITRK3, CCND2, FOXG1, VEGFA, VCAN, EFNA5, SLITRK5, C1ORF187, GAP43, CDK5R1, DSCAML1, CDH2, ALCAM, LINGO1, PVRL1, ATN1, LHX2, POU3F2, SNAP25…
GO:0030182~neuron differentiation	63	11.0526	445	438	14116	4.56266	5.1814e-24	9.12461e-21	NRP1, TUBB2B, RORB, KCNIP2, NR2E1, SHH, TGFB2, UNC5A, ROBO2, UNC5C, TUBB3, KCNMA1, EMX1, EFNB3, STMN2, MDGA1, BAIAP2, LDB1, EFNB1, MDGA2, NRXN1, TBR1, SLIT1, SLIT2, NUMBL, SLITRK1, ASCL1, SLITRK4, SLITRK3, FOXG1, VEGFA, VCAN, EFNA5, SLITRK5, C1ORF187, GAP43, CDK5R1, DSCAML1, ALCAM, LINGO1, PVRL1, LHX2, POU3F2, SNAP25, ACTB, KLF7, BHLHE22, MAP1B, NFASC, DPYSL5, NTNG2, GAS7, PPP1R9B, FEZF2, EPHA4, …
GO:0048699~generation of neurons	70	12.2807	445	559	14116	3.97226	3.65288e-23	6.43283e-20	NRP1, TUBB2B, RORB, LRRC4C, KCNIP2, NR2E1, SHH, TGFB2, UNC5A, ROBO2, UNC5C, TUBB3, KCNMA1, SATB2, EMX1, EFNB3, STMN2, MDGA1, BAIAP2, LDB1, EFNB1, MDGA2, TP53, NRXN1, TBR1, SLIT1, SLIT2, NUMBL, SLITRK1, ASCL1, SLITRK4, SLITRK3, CCND2, FOXG1, VEGFA, VCAN, EFNA5, SLITRK5, C1ORF187, GAP43, CDK5R1, DSCAML1, CDH2, ALCAM, LINGO1, PVRL1, ATN1, LHX2, POU3F2, SNAP25, ACTB, KLF7, BHLHE22, MAP1B, NLGN1, NFAS…
GO:0032501~multicellular organismal process	229	40.1754	445	4280	14116	1.69724	2.90065e-21	5.10813e-18	MEF2C, SYT1, ADCY1, CADM1, TUBB2B, ADCY8, NELL1, RORB, SHH, CITED2, GRIN2B, INA, EMX1, EFNB3, KIF5A, MDGA1, EFNB1, MDGA2, EFNB2, GRIN2A, CYP26A1, TBR1, PRDM8, ADAMTS9, NAV1, NAV2, SSTR1, FOXG1, VEGFA, EFNA5, EXT1, CDK5R1, CYP1B1, LPPR1, RIMS1, ALCAM, PVRL1, ATN1, CRMP1, PVRL3, LHX2, PPP2R2B, BCOR, IL1RAPL2, IL1RAPL1, GAD1, KLF6, KLF7, MLL, KLF9, SMAD7, CRIP2, HPCAL4, SKI, HOMER1, GAS7, EPHA4, MYC…
GO:0048812~neuron projection morphogenesis	42	7.36842	445	213	14116	6.25491	3.70239e-21	6.52003e-18	CDK5R1, NRP1, DSCAML1, NR2E1, SHH, ALCAM, PVRL1, UNC5A, LHX2, ROBO2, UNC5C, SNAP25, ACTB, KLF7, EFNB3, BAIAP2, EFNB1, MAP1B, NFASC, DPYSL5, NTNG2, NRXN1, GAS7, TBR1, SLIT1, SLIT2, NUMBL, SLITRK1, FEZF2, EPHA4, SEMA6A, SLITRK4, EPHA7, SLITRK3, DLX5, FOXG1, EFNA5, VCAN, SLITRK5, C1ORF187, GAP43, CACNA1A
GO:0048666~neuron development	52	9.12281	445	339	14116	4.86581	4.67502e-21	8.23286e-18	NRP1, RORB, KCNIP2, NR2E1, SHH, TGFB2, UNC5A, ROBO2, UNC5C, EFNB3, BAIAP2, EFNB1, NRXN1, TBR1, SLIT1, SLIT2, NUMBL, SLITRK1, ASCL1, SLITRK4, SLITRK3, VEGFA, FOXG1, VCAN, EFNA5, SLITRK5, GAP43, C1ORF187, CDK5R1, DSCAML1, ALCAM, LINGO1, PVRL1, LHX2, SNAP25, ACTB, KLF7, MAP1B, DPYSL5, NFASC, NTNG2, GAS7, PPP1R9B, FEZF2, EPHA4, SEMA6A, EPHA7, DLX5, NTRK2, NEUROD2, CACNA1A, NTM
GO:0007409~axonogenesis	40	7.01754	445	193	14116	6.57437	5.73182e-21	1.00939e-17	CDK5R1, NRP1, DSCAML1, NR2E1, SHH, ALCAM, PVRL1, UNC5A, LHX2, ROBO2, UNC5C, SNAP25, ACTB, KLF7, EFNB3, BAIAP2, EFNB1, MAP1B, DPYSL5, NFASC, NTNG2, NRXN1, TBR1, SLIT1, SLIT2, NUMBL, SLITRK1, FEZF2, SEMA6A, EPHA4, SLITRK4, EPHA7, SLITRK3, DLX5, FOXG1, EFNA5, VCAN, SLITRK5, C1ORF187, GAP43
GO:0048667~cell morphogenesis involved in neuron differentiation	41	7.19298	445	209	14116	6.22285	1.42624e-20	2.51166e-17	CDK5R1, NRP1, DSCAML1, NR2E1, SHH, ALCAM, PVRL1, UNC5A, LHX2, ROBO2, UNC5C, SNAP25, ACTB, KLF7, EFNB3, BAIAP2, EFNB1, MAP1B, NFASC, DPYSL5, NTNG2, NRXN1, TBR1, SLIT1, SLIT2, NUMBL, SLITRK1, FEZF2, SEMA6A, EPHA4, SLITRK4, EPHA7, SLITRK3, DLX5, FOXG1, EFNA5, VCAN, SLITRK5, C1ORF187, GAP43, CACNA1A
GO:0031175~neuron projection development	44	7.7193	445	256	14116	5.45211	9.30432e-20	1.63852e-16	CDK5R1, NRP1, DSCAML1, NR2E1, SHH, ALCAM, LINGO1, PVRL1, UNC5A, LHX2, ROBO2, UNC5C, SNAP25, ACTB, KLF7, EFNB3, BAIAP2, EFNB1, MAP1B, NFASC, DPYSL5, NTNG2, NRXN1, GAS7, TBR1, SLIT1, SLIT2, NUMBL, SLITRK1, PPP1R9B, FEZF2, EPHA4, SEMA6A, SLITRK4, EPHA7, SLITRK3, DLX5, FOXG1, EFNA5, VCAN, SLITRK5, C1ORF187, GAP43, CACNA1A
GO:0000904~cell morphogenesis involved in differentiation	43	7.54386	445	244	14116	5.59024	9.84478e-20	1.7337e-16	CDK5R1, NRP1, DSCAML1, SOX9, NR2E1, SHH, TGFB2, ALCAM, PVRL1, UNC5A, LHX2, ROBO2, UNC5C, SNAP25, ACTB, KLF7, EFNB3, BAIAP2, EFNB1, MAP1B, NFASC, DPYSL5, NTNG2, NRXN1, TBR1, SLIT1, SLIT2, NUMBL, SLITRK1, FEZF2, EPHA4, SEMA6A, SLITRK4, EPHA7, SLITRK3, DLX5, FOXG1, EFNA5, VCAN, SLITRK5, C1ORF187, GAP43, CACNA1A
GO:0048858~cell projection morphogenesis	42	7.36842	445	245	14116	5.43795	7.93879e-19	1.39804e-15	CDK5R1, NRP1, DSCAML1, NR2E1, SHH, ALCAM, PVRL1, UNC5A, LHX2, ROBO2, UNC5C, SNAP25, ACTB, KLF7, EFNB3, BAIAP2, EFNB1, MAP1B, NFASC, DPYSL5, NTNG2, NRXN1, GAS7, TBR1, SLIT1, SLIT2, NUMBL, SLITRK1, FEZF2, EPHA4, SEMA6A, SLITRK4, EPHA7, SLITRK3, DLX5, FOXG1, EFNA5, VCAN, SLITRK5, C1ORF187, GAP43, CACNA1A
GO:0043005~neuron projection	48	8.42105	491	342	15908	4.54725	3.85566e-18	5.2079e-15	SYT1, CDK5R1, NRP1, CADM1, SLC6A1, GRIK2, GRIK3, GABBR2, TGFB2, ALCAM, HTR1A, GRIN2B, PVRL1, CRMP1, LRRTM1, NEFH, ROBO2, GAD1, NEGR1, SNAP25, TUBB3, SAMD4A, KCNMA1, ACTB, KIF5A, STMN2, MAP1B, SLC12A5, NFASC, DPYSL5, GRIN2A, GRIA3, DPYSL3, DPYSL2, CAMK2N1, PPP1R9B, KCNJ4, SEMA6A, EPHA7, GSK3B, CHRM1, GRM7, NTRK2, CACNA1G, SLC38A1, CACNA1C, CACNA1A, GAP43
GO:0032990~cell part morphogenesis	42	7.36842	445	256	14116	5.20428	4.08331e-18	7.19084e-15	CDK5R1, NRP1, DSCAML1, NR2E1, SHH, ALCAM, PVRL1, UNC5A, LHX2, ROBO2, UNC5C, SNAP25, ACTB, KLF7, EFNB3, BAIAP2, EFNB1, MAP1B, NFASC, DPYSL5, NTNG2, NRXN1, GAS7, TBR1, SLIT1, SLIT2, NUMBL, SLITRK1, FEZF2, EPHA4, SEMA6A, SLITRK4, EPHA7, SLITRK3, DLX5, FOXG1, EFNA5, VCAN, SLITRK5, C1ORF187, GAP43, CACNA1A
GO:0048468~cell development	67	11.7544	445	644	14116	3.3002	7.28693e-18	1.28325e-14	NRP1, ZEB2, RORB, FOXO3, KCNIP2, NR2E1, SHH, TGFB2, ACTG1, UNC5A, ROBO2, UNC5C, NRG1, KCNMA1, SATB2, EFNB3, BAIAP2, SOX11, EFNB1, CYP26A1, NRXN1, CACNG2, TBR1, SLIT1, SLIT2, NUMBL, SLITRK1, ASCL1, SLITRK4, SLITRK3, FOXG1, CFL1, CELF4, VEGFA, VCAN, EFNA5, SLITRK5, C1ORF187, GAP43, CDK5R1, DSCAML1, SOX9, ALCAM, LINGO1, PVRL1, LHX2, POU3F2, PPP2R2B, SNAP25, ACTB, KLF7, MAP1B, NFASC, DPYSL5, NTNG2, H…
GO:0030154~cell differentiation	115	20.1754	445	1637	14116	2.22844	3.53888e-17	6.23208e-14	MEF2C, TUBB2B, CADM1, RORB, FOXO3, LRRC4C, NR2E1, SHH, CITED2, TGFB2, ACTG1, UNC5A, ROBO2, UNC5C, INA, SATB2, EFNB3, EMX1, STMN2, MDGA1, EFNB1, BAIAP2, EFNB2, MDGA2, GRIN2A, CYP26A1, PPDPF, TBR1, JUNB, TACC2, NUMBL, PRDM8, ASCL1, SLITRK1, SLITRK4, SLITRK3, NAV1, VEGFA, FOXG1, CELF4, EFNA5, SLITRK5, C1ORF187, CDK5R1, DSCAML1, SOX4, SOX9, ALCAM, ATN1, PVRL1, LHX2, PPP2R2B, KLF6, KLF7, BHLHE22, HOME…
GO:0000902~cell morphogenesis	47	8.24561	445	356	14116	4.18793	1.88355e-16	3.88578e-13	CDK5R1, NRP1, DSCAML1, SOX9, NR2E1, SHH, TGFB2, ALCAM, PVRL1, UNC5A, LHX2, ROBO2, UNC5C, SNAP25, ACTB, KLF7, ARHGEF2, EFNB3, BAIAP2, EFNB1, MAP1B, NFASC, DPYSL5, NTNG2, NRXN1, GAS7, TBR1, SLIT1, SLIT2, NUMBL, SLITRK1, FEZF2, EPHA4, SEMA6A, SLITRK4, EPHA7, SLITRK3, DLX5, FOXG1, PRICKLE2, CFL1, VCAN, EFNA5, SLITRK5, C1ORF187, CACNA1A, GAP43
GO:0048869~cellular developmental process	117	20.5263	445	1706	14116	2.1755	2.13335e-16	3.88578e-13	MEF2C, TUBB2B, CADM1, RORB, FOXO3, LRRC4C, NR2E1, SHH, CITED2, TGFB2, ACTG1, UNC5A, ROBO2, UNC5C, INA, SATB2, EFNB3, EMX1, STMN2, MDGA1, EFNB1, BAIAP2, EFNB2, MDGA2, GRIN2A, CYP26A1, PPDPF, TBR1, JUNB, TACC2, NUMBL, PRDM8, ASCL1, SLITRK1, SLITRK4, SLITRK3, NAV1, VEGFA, FOXG1, CELF4, EFNA5, SLITRK5, C1ORF187, CDK5R1, DSCAML1, SOX4, SOX9, ALCAM, ATN1, PVRL1, LHX2, PPP2R2B, KLF6, KLF7, BHLHE22, HOME…
GO:0030030~cell projection organization	47	8.24561	445	368	14116	4.05137	8.9694e-16	1.56541e-12	CDK5R1, NRP1, PDGFA, DSCAML1, NR2E1, SHH, ALCAM, LINGO1, PVRL1, UNC5A, LHX2, ROBO2, UNC5C, SNAP25, FGD4, ACTB, KLF7, EFNB3, BAIAP2, EFNB1, MAP1B, NFASC, DPYSL5, NTNG2, NRXN1, VAV2, GAS7, TBR1, SLIT1, SLIT2, NUMBL, SLITRK1, PPP1R9B, FEZF2, EPHA4, SEMA6A, SLITRK4, EPHA7, SLITRK3, DLX5, FOXG1, VCAN, EFNA5, SLITRK5, C1ORF187, GAP43, CACNA1A
GO:0007411~axon guidance	26	4.5614	445	107	14116	7.70799	2.19391e-15	3.90799e-12	CDK5R1, NRP1, SHH, ALCAM, PVRL1, UNC5A, LHX2, ROBO2, UNC5C, KLF7, EFNB3, EFNB1, DPYSL5, NFASC, NRXN1, TBR1, SLIT1, SLIT2, SEMA6A, EPHA4, FEZF2, EPHA7, FOXG1, EFNA5, GAP43, C1ORF187
GO:0009653~anatomical structure morphogenesis	91	15.9649	445	1197	14116	2.41156	2.71001e-15	4.69624e-12	NRP1, THRA, FGF9, PDGFA, LMO4, SOBP, RORB, ZEB2, NR2E1, SHH, TGFB2, CITED2, ACTG1, SPRY2, PCGF2, UNC5A, ROBO2, UNC5C, MYC, ODZ4, INA, SATB2, ARHGEF2, EFNB3, BAIAP2, EFNB1, LDB1, ARID5B, EFNB2, TP53, HES7, PCDH8, NRXN1, SLIT1, TBR1, JUNB, SLIT2, NUMBL, ACVR2A, SLITRK1, SLITRK4, SLITRK3, PLXDC1, CFL1, FOXG1, VEGFA, GNAS, EFNA5, VCAN, EXT1, SLITRK5, C1ORF187, GAP43, CDK5R1, DSCAML1, CDH2, SOX9, ALCA…
GO:0045202~synapse	45	7.89474	491	355	15908	4.10694	2.77532e-15	3.75255e-12	SYT1, CDK5R1, YWHAZ, CADM1, GABRB2, GRIK2, GRIK3, GABBR1, GABBR2, CDH2, RIMS1, SLC32A1, GRIN2B, PVRL1, RASGRP2, DLG4, SLC30A3, LGI1, GAD1, CAMK2A, SNAP25, SAMD4A, GRID1, KCNMA1, PHACTR1, EFNB1, MAP1B, NLGN1, GRIN2A, GRIA3, NLGN3, NRXN1, HOMER1, CAMK2N1, ITPR1, SLC17A7, PPP1R9B, EPHA7, GRIA2, GRIA1, CHRM1, GRM7, NTRK2, CACNA1C, GAP43
GO:0032989~cellular component morphogenesis	48	8.42105	445	397	14116	3.83533	3.40598e-15	6.06182e-12	CDK5R1, NRP1, DSCAML1, SOX9, NR2E1, SHH, TGFB2, ACTG1, ALCAM, PVRL1, UNC5A, LHX2, ROBO2, UNC5C, SNAP25, ACTB, ARHGEF2, KLF7, EFNB3, BAIAP2, EFNB1, MAP1B, NFASC, DPYSL5, NTNG2, NRXN1, GAS7, TBR1, SLIT1, SLIT2, NUMBL, SLITRK1, FEZF2, EPHA4, SEMA6A, SLITRK4, EPHA7, SLITRK3, DLX5, FOXG1, PRICKLE2, CFL1, VCAN, EFNA5, SLITRK5, C1ORF187, CACNA1A, GAP43
GO:0007267~cell-cell signaling	58	10.1754	445	600	14116	3.0664	5.72381e-14	1.00886e-10	FGF5, SYT1, NRP1, SLC6A1, GABRB2, FGF9, PDGFA, GRIK2, FGF14, EFNA3, GABBR2, KCNIP2, SHH, TGFB2, SPRY2, GRIN2B, DLG4, KCNMA1, EGR3, EFNB3, KIF5A, EFNB1, EFNB2, GRIN2A, PCDH8, NRXN1, NTSR1, SSTR1, CHRM1, GRM7, EFNA5, NCAN, YWHAZ, RIMS1, ADCYAP1, NPTX1, PVRL1, FAT1, GAD1, PCSK5, SNAP25, TRHDE, SLC12A5, NLGN1, FZD1, NLGN3, SNAI2, HOMER1, ATXN1, SLC17A7, ACCN1, GRIA2, GRIA1, KCNN3, NTRK2, CACNA1E, CAC…
GO:0030424~axon	28	4.91228	491	159	15908	5.70552	4.27816e-13	5.77793e-10	CDK5R1, NRP1, CADM1, SLC6A1, GRIK2, GRIK3, TGFB2, ALCAM, HTR1A, PVRL1, LRRTM1, NEFH, ROBO2, GAD1, TUBB3, ACTB, KCNMA1, STMN2, MAP1B, NFASC, GRIA3, DPYSL2, SEMA6A, GRM7, CHRM1, NTRK2, SLC38A1, GAP43
GO:0048513~organ development	109	19.1228	445	1738	14116	1.98943	1.07118e-12	1.88631e-09	MEF2C, THRA, CADM1, PDGFA, PLXNA2, LMO4, RORB, FOXO3, NR2E1, SHH, CITED2, TGFB2, GRIN2B, ROBO2, UNC5C, INA, SATB2, IRS2, CA10, EMX1, MDGA1, EFNB1, EFNB2, CYP26A1, HES7, TBR1, JUNB, TACC2, NUMBL, ASCL1, VEGFA, FOXG1, EFNA5, EXT1, C1ORF187, CDK5R1, DSCAML1, SOX4, SOX9, MEIS2, PVRL1, SBK1, LHX2, PVRL3, BCOR, KLF6, MLL, BHLHE22, MAFB, CRIP2, SMAD7, NR4A3, HOMER1, FOXP1, FOXP2, SEMA6A, FEZF2, DLX1, AT…
GO:0007417~central nervous system development	45	7.89474	445	425	14116	3.35873	3.02512e-12	5.32736e-09	CDK5R1, PLXNA2, DSCAML1, ZEB2, NR2E1, SHH, CITED2, LINGO1, NPAS2, NPTX1, ATN1, SBK1, LHX2, POU3F3, ROBO2, POU3F2, UNC5C, IL1RAPL2, IRS2, EMX1, CA10, JARID2, MAFB, MDGA1, LDB1, SOX11, HPCAL4, MDGA2, MAP1B, TP53, CYP26A1, TBR1, SLIT1, TACC2, NUMBL, FOXP2, FEZF2, ASCL1, ACCN1, DLX1, FOXG1, EFNA5, C1ORF187, CACNA1A, NFIB
GO:0006928~cell motion	47	8.24561	445	475	14116	3.13874	9.92807e-12	1.74836e-08	CDK5R1, NRP1, PLXNA2, ZEB2, CDH2, NR2E1, SHH, TGFB2, ACTG1, ALCAM, PVRL1, UNC5A, LHX2, ADRA2A, POU3F3, ROBO2, POU3F2, UNC5C, THBS1, ACTB, PTPRK, KLF7, SATB2, EFNB3, MDGA1, ARID5B, EFNB1, NFASC, DPYSL5, NRXN1, VAV2, TBR1, SLIT1, SLIT2, ELMO1, FEZF2, EPHA4, ASCL1, SEMA6A, EPHA7, FOXG1, CFL1, CELF3, VCAN, EFNA5, C1ORF187, GAP43
GO:0005488~binding	440	77.193	472	12531	15143	1.12651	1.14365e-11	1.70544e-08	MEF2C, TUBB2B, SCN3B, RUSC1, RORB, SGMS1, MXI1, CITED2, ACTG1, LPHN2, HTR1A, DIRAS2, GRIN2B, STAG2, LRRC4, PTPRK, TNIK, PTPRG, KIF5A, GRIN2A, PTPRS, SIRPA, ADAMTS9, ZNF238, SSTR1, FOXG1, CYP1B1, TNRC18, CACNB1, SORCS3, ADCYAP1, ALCAM, ATN1, PVRL1, PVRL3, KLF12, KLF13, PCDH10, KLF16, PCDH17, GAS7, KIF3C, PCDH19, CAMK2N1, KCNJ4, KCNJ6, LASP1, NLGN4X, ZNF385D, MARCKS, MAP6, FGF5, NUAK1, FGF9, NBEA, …
GO:0042995~cell projection	58	10.1754	491	697	15908	2.69606	1.45909e-11	1.97081e-08	SYT1, NRP1, SLC6A1, CADM1, PDGFA, GRIK2, GRIK3, GABBR2, TGFB2, HTR1A, GRIN2B, PDE4A, ROBO2, NEGR1, TUBB3, SAMD4A, KCNMA1, STMN2, KIF5A, BAIAP2, GRIN2A, CDK6, CHRM1, GRM7, GNAS, SLC38A1, GAP43, CDK5R1, CDH2, ALCAM, PVRL1, CRMP1, LRRTM1, RASGRP2, NEFH, GAD1, SNAP25, FGD4, ACTB, MAP1B, SLC12A5, FSCN1, DPYSL5, NFASC, DPYSL3, GRIA3, DPYSL2, GAS7, CAMK2N1, PPP1R9B, KCNJ4, SEMA6A, EPHA7, GSK3B, NTRK2, C…
GO:0007154~cell communication	63	11.0526	445	795	14116	2.51377	2.55558e-11	4.50045e-08	SYT1, FGF5, NRP1, SLC6A1, GABRB2, FGF9, FGF14, PDGFA, GRIK2, EFNA3, GABBR2, KCNIP2, SHH, TGFB2, SPRY2, GRIN2B, DLG4, NRG1, KCNMA1, EGR3, EFNB3, KIF5A, EFNB1, EFNB2, GRIN2A, TP53, PCDH8, NRXN1, CACNG2, NTSR1, SSTR1, CHRM1, GRM7, EFNA5, NCAN, YWHAZ, RIMS1, ADCYAP1, NPTX1, PVRL1, FAT1, POU3F2, GAD1, PCSK5, SNAP25, TRHDE, SLC12A5, NLGN1, FZD1, NLGN3, SNAI2, HOMER1, ATXN1, SLC17A7, PPP1R9B, ACCN1, GRI…
GO:0044456~synapse part	32	5.61404	491	246	15908	4.21453	2.65471e-11	3.58576e-08	SYT1, YWHAZ, CADM1, GABRB2, GRIK2, GRIK3, GABBR1, GABBR2, RIMS1, SLC32A1, GRIN2B, DLG4, SLC30A3, CAMK2A, GRID1, KCNMA1, MAP1B, NLGN1, GRIN2A, GRIA3, NRXN1, HOMER1, ITPR1, CAMK2N1, SLC17A7, EPHA7, GRIA2, GRIA1, GRM7, CHRM1, NTRK2, CACNA1C
GO:0005515~protein binding	323	56.6667	472	8154	15143	1.27087	5.05528e-11	7.53855e-08	MEF2C, SYT1, ATP1B1, ADCY1, PNMA2, CADM1, RUSC1, NELL1, RORB, SGMS1, MXI1, SHH, CITED2, ACTG1, ATP2B4, HTR1A, GRIN2B, RARA, STAG2, GRID1, ISLR2, RPP25, LRRC4, PTPRK, TNIK, EFNB3, PTPRG, KIF5A, EFNB1, EFNB2, GRIN2A, WNK1, PTPRS, WNK2, FAM123A, SIRPA, ZNF238, VEGFA, EFNA5, EXT1, CDK5R1, CYP1B1, CACNB1, RIMS1, ADCYAP1, ALCAM, CAMKV, EPHB6, PVRL1, ATN1, CRMP1, PVRL3, MAML3, IL1RAPL2, BCOR, STX10, GAD…
GO:0007268~synaptic transmission	35	6.14035	445	298	14116	3.72566	7.41894e-11	1.3065e-07	SYT1, SLC6A1, GABRB2, GRIK2, GABBR2, KCNIP2, RIMS1, NPTX1, GRIN2B, PVRL1, DLG4, GAD1, SNAP25, KCNMA1, EGR3, KIF5A, SLC12A5, NLGN1, GRIN2A, NLGN3, NRXN1, HOMER1, NTSR1, ATXN1, SLC17A7, ACCN1, GRIA2, GRIA1, CHRM1, GRM7, KCNN3, CACNA1E, NCAN, CACNA1C, CACNA1A
GO:0022836~gated channel activity	35	6.14035	472	310	15143	3.62223	1.69078e-10	2.52133e-07	KCNC1, KCNC3, GABRB2, GRIK2, SCN3B, GRIK3, CACNB1, KCNA3, KCNIP2, KCNK10, GRIN2B, SNAP25, KCNG1, GRID1, KCNMA1, KCTD1, GRIN2A, GRIA3, CACNG2, ITPR1, KCNJ4, ACCN1, KCNJ6, GRIA2, GRIA1, GRM7, KCNN3, KCNN2, CACNA1G, KCNH7, KCNF1, CACNA1E, CACNA1C, CACNA1A, KCTD12
GO:0019226~transmission of nerve impulse	37	6.49123	445	350	14116	3.3534	3.7961e-10	6.68504e-07	SYT1, SLC6A1, GABRB2, GRIK2, GABBR2, KCNIP2, RIMS1, NPTX1, GRIN2B, PVRL1, DLG4, POU3F2, GAD1, SNAP25, KCNMA1, EGR3, KIF5A, SLC12A5, NLGN1, GRIN2A, NLGN3, CACNG2, NRXN1, HOMER1, NTSR1, ATXN1, SLC17A7, ACCN1, GRIA2, GRIA1, CHRM1, GRM7, KCNN3, CACNA1E, NCAN, CACNA1C, CACNA1A
GO:0051239~regulation of multicellular organismal process	67	11.7544	445	937	14116	2.26823	4.37665e-10	7.70741e-07	NRP1, THRA, SLC6A1, CADM1, FGF9, PDGFA, GRIK2, NELL1, GRIK3, LRRC4C, FOXO3, KCNIP2, NR2E1, SHH, TGFB2, GRIN2B, DLG4, RARA, ROBO2, LGI1, NRG1, KCNMA1, LDB1, TP53, GRIN2A, CDK6, SLIT2, NUMBL, ASCL1, ACVR2A, CCND2, FOXG1, VEGFA, CELF2, GNAS, CDK5R1, CDH2, SOX9, LINGO1, PVRL1, ATN1, POU3F2, BHLHE40, AXIN2, THBS1, CAMK2A, SNAP25, ZBTB7A, SMAD7, MAFB, MAP1B, NLGN1, FZD1, ATP1A1, SKI, NLGN3, DLX1, GRIA2…
GO:0050794~regulation of cellular process	279	48.9474	445	6819	14116	1.29788	5.24212e-10	9.23153e-07	MEF2C, SYT1, ADCY1, CADM1, ADCY8, ADCY5, NELL1, RORB, SGMS1, MXI1, SHH, CITED2, LPHN2, DIRAS2, HTR1A, GRIN2B, RARA, PTPRK, BCR, TNIK, EMX1, EFNB1, GRIN2A, WNK1, CYP26A1, WNK2, TBR1, PRDM8, ZNF238, ACAP3, SSTR1, FOXG1, VEGFA, EXT1, CDK5R1, CDK5R2, ADCYAP1, ALCAM, PVRL1, ATN1, LHX2, BAI3, MAML3, PPP2R2B, IL1RAPL2, BCOR, IL1RAPL1, IQSEC2, CNKSR2, KLF6, KLF7, MLL, KLF9, KLF12, SMAD7, CRIP2, KLF13, KL…
GO:0030528~transcription regulator activity	90	15.7895	472	1512	15143	1.90968	1.93867e-09	2.89099e-06	MEF2C, JDP2, E2F3, THRA, LMO4, CBX3, RORB, ZEB2, FOXO3, MXI1, NR2E1, LASS6, CITED2, PCGF2, RARA, MKX, SCRT1, NRG1, MYC, SSBP4, SATB1, SATB2, EGR3, SSBP3, EMX1, LDB1, ARID5B, SOX11, SOX12, TP53, RUNX1T1, HES7, TBR1, JUNB, ASCL1, ZNF238, FOXG1, CUX2, SMARCA2, TSHZ3, NR3C2, HCFC1, SOX4, NR3C1, SOX9, TSC22D1, NPAS2, MEIS2, TSC22D2, NR1D1, ATN1, LHX2, BCL11A, HNRNPD, POU3F3, POU3F2, MAML3, BHLHE40, ET…
GO:0044459~plasma membrane part	117	20.5263	491	2203	15908	1.7207	2.09012e-09	2.82316e-06	SYT1, KCNC1, ATP1B1, KCNC3, SLC6A1, SRCIN1, CADM1, GABRB2, GRIK2, GRIK3, EFNA3, HTR1A, DIRAS2, ATP2B4, GRIN2B, PDE4A, ROBO2, SAMD4A, GRID1, PTPRK, EFNB3, PTPRG, STMN2, MDGA1, EFNB1, EFNB2, GRIN2A, PTPRS, AJAP1, NTSR1, SSTR1, EFNA5, AKAP7, CDK5R1, CACNB1, KCNA3, RIMS1, ALCAM, EPHB6, PVRL1, CNR1, PVRL3, ADRA2A, SLC30A3, PHACTR1, SMAD7, KCTD1, HOMER1, CAMK2N1, EPHA5, KCNJ4, EPHA4, EPHA7, KCNJ6, ATP2…
GO:0065007~biological regulation	297	52.1053	445	7484	14116	1.25885	2.14183e-09	3.77183e-06	MEF2C, SYT1, ADCY1, CADM1, ADCY8, ADCY5, NELL1, RORB, SGMS1, MXI1, SHH, CITED2, LPHN2, DIRAS2, HTR1A, GRIN2B, RARA, PTPRK, BCR, TNIK, EMX1, EFNB1, GRIN2A, WNK1, CYP26A1, WNK2, TBR1, PRDM8, ZNF238, ACAP3, SSTR1, FOXG1, VEGFA, EXT1, CDK5R1, CYP1B1, CDK5R2, RIMS1, ADCYAP1, ALCAM, PVRL1, ATN1, LHX2, BAI3, MAML3, PPP2R2B, IL1RAPL2, BCOR, GAD1, IL1RAPL1, IQSEC2, CNKSR2, KLF6, KLF7, MLL, KLF9, KLF12, SM…
GO:0050789~regulation of biological process	285	50	445	7106	14116	1.27225	2.88427e-09	5.07929e-06	MEF2C, SYT1, ADCY1, CADM1, ADCY8, ADCY5, NELL1, RORB, SGMS1, MXI1, SHH, CITED2, LPHN2, DIRAS2, HTR1A, GRIN2B, RARA, PTPRK, BCR, TNIK, EMX1, EFNB1, GRIN2A, WNK1, CYP26A1, WNK2, TBR1, PRDM8, ZNF238, ACAP3, SSTR1, FOXG1, VEGFA, EXT1, CDK5R1, CDK5R2, ADCYAP1, ALCAM, PVRL1, ATN1, LHX2, BAI3, MAML3, PPP2R2B, IL1RAPL2, BCOR, IL1RAPL1, IQSEC2, CNKSR2, KLF6, KLF7, MLL, KLF9, KLF12, SMAD7, CRIP2, KLF13, KL…
GO:0006357~regulation of transcription from RNA polymerase II promoter	55	9.64912	445	727	14116	2.39983	3.22419e-09	5.67789e-06	MEF2C, JDP2, THRA, FOXO3, NR2E1, SHH, CITED2, PCGF2, MYC, SATB1, SATB2, SOX11, SOX12, TP53, HES7, TBR1, JUNB, ASCL1, ZNF238, VEGFA, SMARCA2, KDM6B, ABLIM2, SOX9, NPAS2, MEIS2, ATN1, POU3F3, POU3F2, MAML3, BCOR, ZBTB7A, KLF6, KLF7, MLL, KLF9, KLF12, MAFB, KLF13, JARID2, SMAD7, KLF16, SKI, NR4A3, SNAI2, FOXP1, FOXP2, ATXN1, ATF4, DLX1, DBP, NEUROD2, ZNF462, NFIC, NFIB
GO:0009790~embryonic development	47	8.24561	445	568	14116	2.62483	3.68687e-09	6.49269e-06	CDK5R1, NRG3, FGF9, PDGFA, LMO4, DSCAML1, SOBP, ZEB2, CXXC4, EGLN1, SHH, CITED2, TGFB2, SPRY2, PCGF2, GRIN2B, NRG1, AXIN2, PCSK5, MYC, ODZ4, SATB2, MLL, MAFB, LDB1, EFNB1, MAP1B, TP53, PCDH8, SKI, HES7, NR4A3, JUNB, SLIT2, FOXP1, FOXP2, ACVR2A, MAN2A1, DLX1, DLX5, VEGFA, CELF4, FOXG1, CFL1, PTCH1, GNAS, EXT1
GO:0022843~voltage-gated cation channel activity	22	3.85965	472	147	15143	4.80148	5.44439e-09	8.11881e-06	KCNMA1, KCNC1, KCNC3, SCN3B, CACNB1, GRIN2A, KCTD1, KCNA3, CACNG2, KCNIP2, KCNJ4, KCNJ6, GRM7, CACNA1G, KCNF1, KCNH7, CACNA1E, CACNA1C, SNAP25, KCNG1, CACNA1A, KCTD12
GO:0030425~dendrite	23	4.03509	491	163	15908	4.57166	5.88897e-09	7.95432e-06	CDK5R1, CADM1, GRIK2, GRIK3, MAP1B, DPYSL5, GRIA3, DPYSL2, CAMK2N1, PPP1R9B, KCNJ4, EPHA7, GRIN2B, CRMP1, GSK3B, GRM7, CHRM1, NTRK2, CACNA1G, CACNA1C, NEGR1, SAMD4A, CACNA1A
GO:0007420~brain development	31	5.4386	445	289	14116	3.40264	9.39022e-09	1.65365e-05	CDK5R1, PLXNA2, DSCAML1, ZEB2, NR2E1, SHH, SBK1, LHX2, POU3F3, ROBO2, POU3F2, UNC5C, IRS2, CA10, EMX1, MAFB, MDGA1, LDB1, TBR1, SLIT1, TACC2, FOXP2, NUMBL, ASCL1, FEZF2, DLX1, FOXG1, EFNA5, CACNA1A, C1ORF187, NFIB
GO:0003700~transcription factor activity	65	11.4035	472	975	15143	2.13884	9.60018e-09	1.4316e-05	MEF2C, JDP2, E2F3, THRA, LMO4, ZEB2, RORB, FOXO3, NR2E1, LASS6, CITED2, PCGF2, RARA, MKX, SCRT1, MYC, SATB1, SATB2, EGR3, EMX1, SOX11, TP53, RUNX1T1, TBR1, JUNB, ASCL1, ZNF238, FOXG1, CUX2, TSHZ3, NR3C2, HCFC1, SOX4, NR3C1, SOX9, TSC22D1, NPAS2, MEIS2, TSC22D2, NR1D1, LHX2, POU3F3, POU3F2, BHLHE40, ETV6, KLF6, KLF7, MLL, KLF9, KLF12, MAFB, SMAD7, KLF16, NR4A3, GAS7, FOXP1, FOXP2, MEF2D, ATF4, DLX…
GO:0043025~cell soma	23	4.03509	491	168	15908	4.4356	1.03939e-08	1.40392e-05	CDK5R1, GRIK2, GRIK3, MAP1B, SLC12A5, DPYSL5, GRIA3, DPYSL2, CAMK2N1, TGFB2, ALCAM, ASCL1, KCNJ4, EPHA7, HTR1A, CRMP1, GSK3B, NTRK2, CACNA1G, CACNA1E, CACNA1C, NEGR1, CACNA1A
GO:0005886~plasma membrane	172	30.1754	491	3777	15908	1.47542	1.04116e-08	1.40631e-05	SYT1, KCNC1, ATP1B1, ADCY1, KCNC3, PLXNA4, SLC6A1, CADM1, SRCIN1, ADCY8, PLXNA2, GRIK2, SCN3B, GABRB2, ADCY5, GRIK3, EFNA3, SGMS1, SHH, LPHN2, HTR1A, ATP2B4, DIRAS2, GRIN2B, UNC5A, PDE4A, AAK1, ROBO2, SPRED1, NEGR1, SAMD4A, GRID1, PTPRK, IRS2, EFNB3, STMN2, PTPRG, MDGA1, EFNB1, BAIAP2, MDGA2, EFNB2, GRIN2A, PTPRS, AJAP1, NTSR1, SIRPA, SSTR1, AKAP7, EFNA5, SLC38A1, CDK5R1, CACNB1, KCNA3, CSMD3, NR…
GO:0005216~ion channel activity	36	6.31579	472	386	15143	2.99216	1.45986e-08	2.17698e-05	KCNC1, KCNC3, GABRB2, GRIK2, SCN3B, GRIK3, CACNB1, KCNA3, KCNIP2, KCNK10, GPM6A, GRIN2B, SNAP25, KCNG1, GRID1, KCNMA1, GRIN2A, KCTD1, GRIA3, CACNG2, ITPR1, KCNJ4, ACCN1, KCNJ6, GRIA2, GRIA1, GRM7, KCNN3, KCNN2, CACNA1G, KCNH7, KCNF1, CACNA1E, CACNA1C, CACNA1A, KCTD12
GO:0008066~glutamate receptor activity	11	1.92982	472	31	15143	11.3842	1.90047e-08	2.83403e-05	GRIN2B, GRIA2, GRIK2, GRIA1, GRM7, GRIK3, GABBR1, GRIN2A, GRIA3, GABBR2, GRID1
GO:0014069~postsynaptic density	15	2.63158	491	71	15908	6.8449	2.76998e-08	3.74145e-05	YWHAZ, MAP1B, NLGN1, GRIN2A, GRIA3, HOMER1, ITPR1, CAMK2N1, GRIA2, GRIN2B, GRIA1, CHRM1, NTRK2, DLG4, CACNA1C
GO:0022838~substrate specific channel activity	36	6.31579	472	398	15143	2.90195	3.16398e-08	4.7182e-05	KCNC1, KCNC3, GABRB2, GRIK2, SCN3B, GRIK3, CACNB1, KCNA3, KCNIP2, KCNK10, GPM6A, GRIN2B, SNAP25, KCNG1, GRID1, KCNMA1, GRIN2A, KCTD1, GRIA3, CACNG2, ITPR1, KCNJ4, ACCN1, KCNJ6, GRIA2, GRIA1, GRM7, KCNN3, KCNN2, CACNA1G, KCNH7, KCNF1, CACNA1E, CACNA1C, CACNA1A, KCTD12
GO:0019222~regulation of metabolic process	166	29.1228	445	3621	14116	1.45422	3.63224e-08	6.39648e-05	MEF2C, ADCY1, JDP2, THRA, ADCY8, LMO3, PDGFA, ADCY5, ZNF580, LMO4, CBX3, RORB, FOXO3, MXI1, NR2E1, LASS6, SHH, CITED2, TGFB2, HTR1A, CISD1, CDKN2D, RARA, SPRED1, SCRT1, SAMD4A, SATB1, PTPRK, IRS2, SATB2, EMX1, GRIN2A, HES7, TBR1, JUNB, PRDM8, ASCL1, ZNF238, CELF4, VEGFA, FOXG1, CELF3, SMARCA2, TSHZ3, CDK5R1, CDK5R2, SOX4, UBE2QL1, SOX9, ADCYAP1, MEIS2, ATN1, LHX2, HNRNPD, ADRA2A, BHLHE40, DYRK2, …
GO:0005261~cation channel activity	29	5.08772	472	275	15143	3.38326	3.67675e-08	5.48286e-05	KCNC1, KCNC3, SCN3B, CACNB1, KCNA3, KCNIP2, KCNK10, GRIN2B, GPM6A, SNAP25, KCNG1, KCNMA1, KCTD1, GRIN2A, CACNG2, ITPR1, KCNJ4, ACCN1, KCNJ6, KCNN3, GRM7, KCNN2, CACNA1G, KCNH7, KCNF1, CACNA1E, CACNA1C, CACNA1A, KCTD12
GO:0045595~regulation of cell differentiation	41	7.19298	445	492	14116	2.64345	3.67894e-08	6.47872e-05	CDK5R1, NRP1, FGF9, NELL1, FOXO3, CDH2, LRRC4C, SOX9, NR2E1, SHH, TGFB2, LINGO1, ATN1, RARA, ROBO2, POU3F2, NRG1, AXIN2, ZBTB7A, SMAD7, MAFB, LDB1, MAP1B, NLGN1, FZD1, TP53, CDK6, SKI, JUNB, SLIT2, NUMBL, ACVR2A, ASCL1, DLX1, CCND2, DLX5, NTRK2, FOXG1, GNAS, TOB2, CACNA1A
GO:0046873~metal ion transmembrane transporter activity	32	5.61404	472	328	15143	3.13001	3.86144e-08	5.75827e-05	KCNC1, KCNC3, SCN3B, CACNB1, KCNA3, KCNIP2, KCNK10, ATP2B4, GPM6A, GRIN2B, SLC30A3, SNAP25, KCNG1, KCNMA1, KCTD1, GRIN2A, CACNG2, ITPR1, KCNJ4, ACCN1, KCNJ6, ATP2A2, GRM7, KCNN3, KCNN2, CACNA1G, KCNH7, KCNF1, CACNA1E, CACNA1C, CACNA1A, KCTD12
GO:0031323~regulation of cellular metabolic process	160	28.0702	445	3464	14116	1.46519	4.6887e-08	8.25694e-05	MEF2C, ADCY1, JDP2, THRA, ADCY8, LMO3, PDGFA, ADCY5, ZNF580, LMO4, CBX3, RORB, FOXO3, MXI1, NR2E1, LASS6, SHH, CITED2, TGFB2, HTR1A, CISD1, CDKN2D, RARA, SPRED1, SCRT1, SAMD4A, SATB1, PTPRK, IRS2, SATB2, EMX1, HES7, TBR1, JUNB, PRDM8, ASCL1, ZNF238, CELF4, VEGFA, FOXG1, CELF3, SMARCA2, TSHZ3, CDK5R1, CDK5R2, SOX4, SOX9, ADCYAP1, MEIS2, ATN1, LHX2, HNRNPD, ADRA2A, BHLHE40, DYRK2, MAML3, BCOR, FGD4…
GO:0016481~negative regulation of transcription	39	6.84211	445	459	14116	2.69528	5.04638e-08	8.88683e-05	MEF2C, JDP2, THRA, CBX3, ZEB2, SOX9, NR2E1, CITED2, PCGF2, MEIS2, ATN1, POU3F3, BHLHE40, NRG1, BCOR, ZBTB7A, PTPRK, SATB1, SATB2, KLF12, SMAD7, JARID2, ARID5B, LDB1, FZD1, TP53, HES7, SKI, PHF12, SNAI2, FOXP1, FOXP2, ATXN1, DLX1, ZNF238, CUX2, NFIC, SMARCA2, KDM6B
GO:0031327~negative regulation of cellular biosynthetic process	44	7.7193	445	561	14116	2.48795	6.09454e-08	0.000107327	MEF2C, JDP2, THRA, PDGFA, CBX3, ZEB2, SOX9, NR2E1, CITED2, PCGF2, MEIS2, ATN1, POU3F3, BHLHE40, NRG1, BCOR, ZBTB7A, SATB1, PTPRK, SATB2, KLF12, JARID2, SMAD7, ARID5B, LDB1, FZD1, TP53, HES7, SKI, ATP1A1, PHF12, SNAI2, FOXP1, FOXP2, ATXN1, DLX1, ZNF238, GRM7, CUX2, NFIC, SMARCA2, KDM6B, CACNA1A, IGFBP5
GO:0015267~channel activity	36	6.31579	472	412	15143	2.80334	7.4824e-08	0.000111579	KCNC1, KCNC3, GABRB2, GRIK2, SCN3B, GRIK3, CACNB1, KCNA3, KCNIP2, KCNK10, GPM6A, GRIN2B, SNAP25, KCNG1, GRID1, KCNMA1, GRIN2A, KCTD1, GRIA3, CACNG2, ITPR1, KCNJ4, ACCN1, KCNJ6, GRIA2, GRIA1, GRM7, KCNN3, KCNN2, CACNA1G, KCNH7, KCNF1, CACNA1E, CACNA1C, CACNA1A, KCTD12
GO:0022803~passive transmembrane transporter activity	36	6.31579	472	413	15143	2.79655	7.94249e-08	0.00011844	KCNC1, KCNC3, GABRB2, GRIK2, SCN3B, GRIK3, CACNB1, KCNA3, KCNIP2, KCNK10, GPM6A, GRIN2B, SNAP25, KCNG1, GRID1, KCNMA1, GRIN2A, KCTD1, GRIA3, CACNG2, ITPR1, KCNJ4, ACCN1, KCNJ6, GRIA2, GRIA1, GRM7, KCNN3, KCNN2, CACNA1G, KCNH7, KCNF1, CACNA1E, CACNA1C, CACNA1A, KCTD12
GO:0045892~negative regulation of transcription, DNA-dependent	33	5.78947	445	356	14116	2.94046	9.4047e-08	0.000165619	MEF2C, JDP2, CBX3, SOX9, NR2E1, CITED2, PCGF2, MEIS2, ATN1, POU3F3, BHLHE40, BCOR, ZBTB7A, SATB1, SATB2, KLF12, SMAD7, JARID2, ARID5B, LDB1, TP53, HES7, SKI, PHF12, SNAI2, FOXP1, FOXP2, DLX1, ZNF238, CUX2, NFIC, SMARCA2, KDM6B
GO:0009890~negative regulation of biosynthetic process	44	7.7193	445	573	14116	2.43585	1.10249e-07	0.000194152	MEF2C, JDP2, THRA, PDGFA, CBX3, ZEB2, SOX9, NR2E1, CITED2, PCGF2, MEIS2, ATN1, POU3F3, BHLHE40, NRG1, BCOR, ZBTB7A, SATB1, PTPRK, SATB2, KLF12, JARID2, SMAD7, ARID5B, LDB1, FZD1, TP53, HES7, SKI, ATP1A1, PHF12, SNAI2, FOXP1, FOXP2, ATXN1, DLX1, ZNF238, GRM7, CUX2, NFIC, SMARCA2, KDM6B, CACNA1A, IGFBP5
GO:0034703~cation channel complex	19	3.33333	491	132	15908	4.66352	1.22284e-07	0.00016517	KCNMA1, KCNC1, KCNC3, CACNB1, KCTD1, KCNA3, CACNG2, KCNIP2, KCNJ4, KCNJ6, KCNN3, CACNA1G, KCNF1, CACNA1E, CACNA1C, SNAP25, CACNA1A, KCNG1, KCTD12
GO:0051253~negative regulation of RNA metabolic process	33	5.78947	445	362	14116	2.89173	1.38141e-07	0.00024327	MEF2C, JDP2, CBX3, SOX9, NR2E1, CITED2, PCGF2, MEIS2, ATN1, POU3F3, BHLHE40, BCOR, ZBTB7A, SATB1, SATB2, KLF12, SMAD7, JARID2, ARID5B, LDB1, TP53, HES7, SKI, PHF12, SNAI2, FOXP1, FOXP2, DLX1, ZNF238, CUX2, NFIC, SMARCA2, KDM6B
GO:0051960~regulation of nervous system development	23	4.03509	445	192	14116	3.79995	1.65559e-07	0.000291554	CDK5R1, NRP1, MAP1B, NLGN1, TP53, CDH2, LRRC4C, NR2E1, SLIT2, SHH, NUMBL, ASCL1, LINGO1, DLX1, ATN1, PVRL1, CCND2, NTRK2, FOXG1, ROBO2, POU3F2, SNAP25, CACNA1A
GO:0045211~postsynaptic membrane	19	3.33333	491	135	15908	4.55989	1.73095e-07	0.000233801	KCNMA1, GRIK2, GABRB2, GRIK3, NLGN1, GABBR1, GRIN2A, GRIA3, GABBR2, HOMER1, CAMK2N1, EPHA7, GRIA2, GRIN2B, GRIA1, GRM7, CHRM1, DLG4, GRID1
GO:0045664~regulation of neuron differentiation	19	3.33333	445	133	14116	4.53162	1.8303e-07	0.000322321	CDK5R1, NRP1, MAP1B, NLGN1, CDH2, LRRC4C, NR2E1, SHH, SLIT2, NUMBL, ASCL1, LINGO1, ATN1, CCND2, FOXG1, NTRK2, ROBO2, POU3F2, CACNA1A
GO:0022832~voltage-gated channel activity	23	4.03509	472	195	15143	3.7841	1.83209e-07	0.000273206	KCNMA1, KCNC1, KCNC3, SCN3B, CACNB1, KCTD1, GRIN2A, KCNA3, CACNG2, KCNIP2, KCNK10, KCNJ4, KCNJ6, GRM7, CACNA1G, KCNF1, KCNH7, CACNA1E, CACNA1C, SNAP25, KCNG1, CACNA1A, KCTD12
GO:0005244~voltage-gated ion channel activity	23	4.03509	472	195	15143	3.7841	1.83209e-07	0.000273206	KCNMA1, KCNC1, KCNC3, SCN3B, CACNB1, KCTD1, GRIN2A, KCNA3, CACNG2, KCNIP2, KCNK10, KCNJ4, KCNJ6, GRM7, CACNA1G, KCNF1, KCNH7, CACNA1E, CACNA1C, SNAP25, KCNG1, CACNA1A, KCTD12
GO:0010629~negative regulation of gene expression	40	7.01754	445	504	14116	2.51757	2.0483e-07	0.000360712	MEF2C, JDP2, THRA, CBX3, ZEB2, SOX9, NR2E1, CITED2, PCGF2, MEIS2, ATN1, POU3F3, BHLHE40, NRG1, BCOR, MYC, ZBTB7A, PTPRK, SATB1, SATB2, KLF12, SMAD7, JARID2, ARID5B, LDB1, FZD1, TP53, HES7, SKI, PHF12, SNAI2, FOXP1, FOXP2, ATXN1, DLX1, ZNF238, CUX2, NFIC, SMARCA2, KDM6B
GO:0031226~intrinsic to plasma membrane	71	12.4561	491	1215	15908	1.89329	2.37099e-07	0.000320253	KCNC1, ATP1B1, NRG3, KCNC3, SLC6A1, GABRB2, GRIK2, GRIK3, SORL1, EFNA3, GABBR1, GABBR2, KCNIP2, HTR1A, ATP2B4, GRIN2B, DLG4, GPC1, TUBB3, KCNG1, KCNMA1, PTPRK, EFNB3, PTPRG, MDGA1, EFNB1, EFNB2, GRIN2A, PTPRS, MMP17, MMP16, PCDH8, PCDH7, NRXN1, NTSR1, ACVR2A, SSTR1, CHRM1, GRM7, EFNA5, KCNA3, EPHB6, CNR1, FAT1, ADRA2A, SLC30A3, SNAP25, FLRT3, FLRT2, PTPRD, TRHDE, NLGN1, KCTD1, NTNG2, ATP1A1, HOME…
GO:0050793~regulation of developmental process	48	8.42105	445	674	14116	2.25909	2.44157e-07	0.000429967	CDK5R1, NRP1, FGF9, NELL1, LRRC4C, FOXO3, CDH2, SOX9, NR2E1, SHH, TGFB2, LINGO1, ATN1, PVRL1, RARA, ROBO2, POU3F2, NRG1, THBS1, AXIN2, SNAP25, FGD4, ZBTB7A, MAFB, SMAD7, LDB1, MAP1B, NLGN1, FZD1, TP53, CDK6, SKI, GAS7, JUNB, SLIT2, NUMBL, ACVR2A, ASCL1, DLX1, CCND2, DLX5, VEGFA, NTRK2, FOXG1, GDF10, GNAS, CACNA1A, TOB2
GO:0030054~cell junction	40	7.01754	491	518	15908	2.50187	2.56491e-07	0.000346446	SYT1, CADM1, SRCIN1, GABRB2, GRIK2, GRIK3, GABBR1, KAZ, GABBR2, CDH2, RIMS1, ARHGAP21, GRIN2B, PVRL1, PVRL3, RASGRP2, DLG4, SLC30A3, CAMK2A, SNAP25, SAMD4A, GRID1, PTPRK, PHACTR1, ARHGEF2, SMAD7, NLGN1, GRIN2A, GRIA3, AJAP1, HOMER1, CAMK2N1, SLC17A7, PPP1R9B, TMEM47, GRIA2, LASP1, GRIA1, CHRM1, GAP43
GO:0050767~regulation of neurogenesis	21	3.68421	445	166	14116	4.01294	2.67438e-07	0.000470965	CDK5R1, NRP1, MAP1B, NLGN1, TP53, CDH2, LRRC4C, NR2E1, SLIT2, SHH, NUMBL, ASCL1, LINGO1, DLX1, ATN1, CCND2, FOXG1, NTRK2, ROBO2, POU3F2, CACNA1A
GO:0045934~negative regulation of nucleobase, nucleoside, nucleotide and nucleic acid metabolic process	40	7.01754	445	512	14116	2.47823	3.05494e-07	0.000537984	MEF2C, JDP2, THRA, CBX3, ZEB2, SOX9, NR2E1, CITED2, PCGF2, MEIS2, ATN1, POU3F3, BHLHE40, NRG1, BCOR, ZBTB7A, PTPRK, SATB1, SATB2, KLF12, SMAD7, JARID2, ARID5B, LDB1, FZD1, TP53, HES7, SKI, PHF12, SNAI2, FOXP1, FOXP2, ATXN1, DLX1, ZNF238, GRM7, CUX2, NFIC, SMARCA2, KDM6B
GO:0007389~pattern specification process	27	4.73684	445	267	14116	3.20778	3.32671e-07	0.000585843	NRP1, DSCAML1, CXXC4, ZEB2, SHH, CITED2, PCGF2, LHX2, BCOR, AXIN2, PCSK5, MLLT3, SATB2, MLL, EMX1, MAFB, EFNB1, LDB1, CYP26A1, HES7, PCDH8, ACVR2A, ASCL1, DLX1, VEGFA, FOXG1, PTCH1
GO:0051172~negative regulation of nitrogen compound metabolic process	40	7.01754	445	519	14116	2.44481	4.32519e-07	0.000761677	MEF2C, JDP2, THRA, CBX3, ZEB2, SOX9, NR2E1, CITED2, PCGF2, MEIS2, ATN1, POU3F3, BHLHE40, NRG1, BCOR, ZBTB7A, PTPRK, SATB1, SATB2, KLF12, SMAD7, JARID2, ARID5B, LDB1, FZD1, TP53, HES7, SKI, PHF12, SNAI2, FOXP1, FOXP2, ATXN1, DLX1, ZNF238, GRM7, CUX2, NFIC, SMARCA2, KDM6B
GO:0060284~regulation of cell development	23	4.03509	445	205	14116	3.55898	5.20824e-07	0.000917183	CDK5R1, NRP1, SMAD7, MAP1B, NLGN1, TP53, CDH2, LRRC4C, NR2E1, SLIT2, SHH, TGFB2, NUMBL, ASCL1, LINGO1, DLX1, ATN1, CCND2, FOXG1, NTRK2, ROBO2, POU3F2, CACNA1A
GO:0030001~metal ion transport	37	6.49123	445	465	14116	2.52406	6.01386e-07	0.00105905	KCNC1, JPH4, ATP1B1, KCNC3, SCN3B, CACNB1, KCNA3, KCNIP2, KCNK10, ATP2B4, GRIN2B, SLC30A3, NEDD4L, CAMK2A, KCNG1, KCNMA1, SLC12A5, KCTD1, GRIN2A, ATP1A1, CACNG2, ITPR1, SLC17A7, ACCN1, KCNJ4, KCNJ6, ATP2A2, KCNN3, KCNN2, CACNA1G, KCNH7, KCNF1, CACNA1E, SLC38A1, CACNA1C, CACNA1A, KCTD12
GO:0004970~ionotropic glutamate receptor activity	8	1.40351	472	18	15143	14.2589	6.36691e-07	0.000949445	GRIN2B, GRIA2, GRIK2, GRIA1, GRIK3, GRIN2A, GRIA3, GRID1
GO:0080090~regulation of primary metabolic process	149	26.1404	445	3291	14116	1.43618	6.88655e-07	0.00121274	MEF2C, ADCY1, JDP2, THRA, ADCY8, LMO3, PDGFA, ADCY5, ZNF580, LMO4, CBX3, RORB, FOXO3, MXI1, NR2E1, LASS6, SHH, CITED2, HTR1A, RARA, SCRT1, SAMD4A, SATB1, PTPRK, IRS2, SATB2, EMX1, GRIN2A, HES7, TBR1, JUNB, PRDM8, ASCL1, ZNF238, CELF4, VEGFA, FOXG1, CELF3, SMARCA2, TSHZ3, SOX4, UBE2QL1, SOX9, ADCYAP1, MEIS2, ATN1, LHX2, HNRNPD, ADRA2A, BHLHE40, DYRK2, MAML3, BCOR, FGD4, KLF6, KLF7, MLL, KLF12, KLF…
GO:0045944~positive regulation of transcription from RNA polymerase II promoter	32	5.61404	445	371	14116	2.73607	7.46147e-07	0.00131398	MEF2C, ABLIM2, THRA, FOXO3, SOX9, SHH, CITED2, NPAS2, MEIS2, POU3F3, POU3F2, MAML3, MYC, KLF6, SATB2, MLL, KLF12, KLF13, MAFB, SOX11, TP53, NR4A3, TBR1, JUNB, ATXN1, ASCL1, ATF4, VEGFA, ZNF462, NFIC, SMARCA2, NFIB
GO:0009889~regulation of biosynthetic process	137	24.0351	445	2966	14116	1.46521	8.50351e-07	0.00149748	MEF2C, ADCY1, JDP2, THRA, ADCY8, PDGFA, LMO3, ADCY5, ZNF580, LMO4, CBX3, RORB, FOXO3, MXI1, NR2E1, LASS6, SHH, CITED2, TGFB2, HTR1A, RARA, SCRT1, SAMD4A, SATB1, PTPRK, IRS2, SATB2, EMX1, HES7, TBR1, JUNB, PRDM8, ASCL1, ZNF238, VEGFA, FOXG1, SMARCA2, TSHZ3, SOX4, SOX9, ADCYAP1, MEIS2, ATN1, LHX2, HNRNPD, ADRA2A, BHLHE40, DYRK2, MAML3, BCOR, KLF6, KLF7, MLL, KLF12, KLF9, BHLHE22, SMAD7, MAFB, KLF13…
GO:0005887~integral to plasma membrane	68	11.9298	491	1188	15908	1.8545	9.55337e-07	0.00129038	KCNC1, ATP1B1, NRG3, KCNC3, SLC6A1, GABRB2, GRIK2, GRIK3, SORL1, EFNA3, GABBR1, GABBR2, KCNIP2, HTR1A, ATP2B4, GRIN2B, DLG4, GPC1, KCNG1, TUBB3, KCNMA1, PTPRK, EFNB3, PTPRG, EFNB1, EFNB2, GRIN2A, PTPRS, MMP17, MMP16, PCDH8, PCDH7, NRXN1, NTSR1, ACVR2A, SSTR1, CHRM1, GRM7, KCNA3, EPHB6, CNR1, FAT1, ADRA2A, SLC30A3, SNAP25, FLRT3, FLRT2, PTPRD, TRHDE, NLGN1, KCTD1, ATP1A1, HOMER1, EPHA5, ACCN1, EPH…
GO:0005234~extracellular-glutamate-gated ion channel activity	8	1.40351	472	19	15143	13.5085	9.81169e-07	0.00146313	GRIN2B, GRIA2, GRIK2, GRIA1, GRIK3, GRIN2A, GRIA3, GRID1
GO:0031326~regulation of cellular biosynthetic process	136	23.8596	445	2947	14116	1.4639	1.00897e-06	0.00177682	MEF2C, ADCY1, JDP2, THRA, ADCY8, PDGFA, LMO3, ADCY5, ZNF580, LMO4, CBX3, RORB, FOXO3, MXI1, NR2E1, LASS6, SHH, CITED2, HTR1A, RARA, SCRT1, SAMD4A, PTPRK, SATB1, IRS2, SATB2, EMX1, HES7, TBR1, JUNB, PRDM8, ASCL1, ZNF238, VEGFA, FOXG1, SMARCA2, TSHZ3, SOX4, SOX9, ADCYAP1, MEIS2, ATN1, LHX2, HNRNPD, ADRA2A, BHLHE40, DYRK2, MAML3, BCOR, KLF6, KLF7, MLL, KLF12, KLF9, BHLHE22, SMAD7, MAFB, KLF13, KLF16…
GO:0000122~negative regulation of transcription from RNA polymerase II promoter	26	4.5614	445	266	14116	3.10058	1.08472e-06	0.0019102	MEF2C, JDP2, NR2E1, CITED2, PCGF2, MEIS2, ATN1, POU3F3, BCOR, SATB1, ZBTB7A, SATB2, KLF12, SMAD7, JARID2, TP53, HES7, SKI, SNAI2, FOXP1, FOXP2, DLX1, ZNF238, NFIC, SMARCA2, KDM6B
GO:0007167~enzyme linked receptor protein signaling pathway	30	5.26316	445	342	14116	2.78257	1.27002e-06	0.00223652	FGF5, NRP1, GRIK2, PDGFA, FGF9, TGFB2, ADCYAP1, EPHB6, NRG1, PIK3R1, PTPRK, IRS2, PTPRD, EFNB3, SOCS2, PTPRG, SMAD7, BAIAP2, ARID5B, SKI, EPHA5, ACVR2A, EPHA4, EPHA7, VEGFA, NTRK2, GDF10, PPM1L, GFRA2, CACNA1A
GO:0048519~negative regulation of biological process	93	16.3158	445	1812	14116	1.62808	1.57211e-06	0.00276849	MEF2C, JDP2, NRP1, THRA, SLC6A1, SRCIN1, FGF9, PDGFA, GRIK2, GRIK3, CBX3, ZEB2, SGMS1, MXI1, NR2E1, SHH, TGFB2, CITED2, PCGF2, CDKN2D, RARA, NRG1, MYC, KCNMA1, PTPRK, SATB1, IRS2, SATB2, ARHGEF2, SOCS2, LDB1, ARID5B, TP53, GRIN2A, CYP26A1, HES7, CDK6, ZNF238, SSTR1, GRM7, CFL1, FOXG1, VEGFA, CUX2, SMARCA2, KDM6B, YWHAZ, SOX4, CXXC4, SOX9, TRIB1, ADCYAP1, LINGO1, MEIS2, ATN1, FAM5C, POU3F3, NEDD4L…
GO:0010558~negative regulation of macromolecule biosynthetic process	40	7.01754	445	547	14116	2.31966	1.59414e-06	0.00280729	MEF2C, JDP2, THRA, CBX3, ZEB2, SOX9, NR2E1, CITED2, PCGF2, MEIS2, ATN1, POU3F3, BHLHE40, NRG1, BCOR, ZBTB7A, PTPRK, SATB1, SATB2, KLF12, SMAD7, JARID2, ARID5B, LDB1, FZD1, TP53, HES7, SKI, PHF12, SNAI2, FOXP1, FOXP2, ATXN1, DLX1, ZNF238, CUX2, NFIC, SMARCA2, KDM6B, IGFBP5
GO:0042734~presynaptic membrane	9	1.57895	491	29	15908	10.0549	1.85682e-06	0.00250801	KCNMA1, SYT1, GRIN2B, GRIK2, GRM7, GRIN2A, NRXN1, RIMS1, CAMK2A
GO:0016564~transcription repressor activity	28	4.91228	472	316	15143	2.84276	2.13274e-06	0.00318035	JDP2, THRA, CBX3, MXI1, NR2E1, CITED2, MEIS2, NR1D1, ATN1, BCL11A, POU3F3, BHLHE40, BCOR, ZBTB7A, KLF12, BHLHE22, JARID2, LDB1, ARID5B, RUNX1T1, HES7, SKI, PHF12, JUNB, FOXP1, FOXP2, ATXN1, CUX2
GO:0008038~neuron recognition	8	1.40351	445	21	14116	12.0843	2.30453e-06	0.00405826	FEZF2, CDK5R1, NRP1, EFNB3, FOXG1, GAP43, NTM, SLIT2
GO:0045893~positive regulation of transcription, DNA-dependent	36	6.31579	445	477	14116	2.39406	2.95203e-06	0.00519849	MEF2C, ABLIM2, E2F3, THRA, SOX4, RORB, FOXO3, SOX9, SHH, CITED2, NPAS2, MEIS2, POU3F3, POU3F2, MAML3, MYC, KLF6, KLF7, SATB2, MLL, KLF12, KLF13, MAFB, SOX11, TP53, NR4A3, TBR1, JUNB, ATXN1, ASCL1, ATF4, VEGFA, ZNF462, NFIC, SMARCA2, NFIB
GO:0048523~negative regulation of cellular process	86	15.0877	445	1660	14116	1.6434	3.12978e-06	0.0055115	MEF2C, JDP2, NRP1, THRA, SLC6A1, SRCIN1, FGF9, PDGFA, GRIK2, GRIK3, CBX3, ZEB2, SGMS1, MXI1, NR2E1, SHH, TGFB2, CITED2, PCGF2, CDKN2D, NRG1, MYC, PTPRK, SATB1, SATB2, ARHGEF2, SOCS2, LDB1, ARID5B, TP53, CYP26A1, HES7, CDK6, ZNF238, SSTR1, GRM7, CFL1, FOXG1, VEGFA, CUX2, SMARCA2, KDM6B, YWHAZ, SOX4, CXXC4, SOX9, TRIB1, ADCYAP1, LINGO1, MEIS2, ATN1, FAM5C, POU3F3, BHLHE40, THBS1, AXIN2, BCOR, ING1,…
GO:0019901~protein kinase binding	18	3.15789	472	147	15143	3.92848	3.24466e-06	0.00483841	ACTB, PTPRK, IRS2, NELL1, PRKAG2, NBEA, SKI, CDH2, FOXO3, CAMK2N1, TRIB1, ATN1, CCND2, CDKN2D, GSK3B, AKAP7, MARCKS, AXIN2
GO:0019219~regulation of nucleobase, nucleoside, nucleotide and nucleic acid metabolic process	129	22.6316	445	2814	14116	1.45418	3.28287e-06	0.00578108	MEF2C, ADCY1, JDP2, THRA, ADCY8, PDGFA, LMO3, ZNF580, LMO4, ADCY5, CBX3, RORB, FOXO3, MXI1, NR2E1, LASS6, SHH, CITED2, HTR1A, RARA, SCRT1, PTPRK, SATB1, SATB2, EMX1, HES7, TBR1, JUNB, PRDM8, ASCL1, ZNF238, CELF4, VEGFA, FOXG1, CELF3, SMARCA2, TSHZ3, SOX4, SOX9, ADCYAP1, MEIS2, ATN1, LHX2, HNRNPD, ADRA2A, BHLHE40, MAML3, BCOR, KLF6, KLF7, MLL, KLF12, BHLHE22, KLF9, SMAD7, MAFB, KLF13, KLF16, SKI, …
GO:0007423~sensory organ development	23	4.03509	445	229	14116	3.18599	3.35317e-06	0.00590487	KCNMA1, BHLHE22, FGF9, MAFB, PDGFA, SOBP, RORB, NR4A3, NR2E1, SHH, FOXP2, TGFB2, ASCL1, SPRY2, MEIS2, PVRL1, GRIN2B, DLX5, PVRL3, VEGFA, NTRK2, FOXG1, MYC
GO:0015075~ion transmembrane transporter activity	47	8.24561	472	725	15143	2.07984	3.4908e-06	0.00520544	KCNC1, ATP1B1, KCNC3, SLC6A1, GABRB2, SCN3B, GRIK2, GRIK3, CACNB1, KCNA3, KCNIP2, KCNK10, SLC32A1, ATP2B4, GPM6A, GRIN2B, SLC30A3, SNAP25, KCNG1, GRID1, KCNMA1, SLC12A5, GRIN2A, KCTD1, GRIA3, ATP1A1, CACNG2, ITPR1, SLC17A7, ACCN1, KCNJ4, KCNJ6, GRIA2, ATP2A2, GRIA1, LASP1, GRM7, KCNN3, KCNN2, CACNA1G, KCNH7, KCNF1, CACNA1E, SLC38A1, CACNA1C, CACNA1A, KCTD12
GO:0051254~positive regulation of RNA metabolic process	36	6.31579	445	481	14116	2.37415	3.57494e-06	0.00629538	MEF2C, ABLIM2, E2F3, THRA, SOX4, RORB, FOXO3, SOX9, SHH, CITED2, NPAS2, MEIS2, POU3F3, POU3F2, MAML3, MYC, KLF6, KLF7, SATB2, MLL, KLF12, KLF13, MAFB, SOX11, TP53, NR4A3, TBR1, JUNB, ATXN1, ASCL1, ATF4, VEGFA, ZNF462, NFIC, SMARCA2, NFIB
GO:0031324~negative regulation of cellular metabolic process	47	8.24561	445	720	14116	2.0707	3.68109e-06	0.00648231	MEF2C, JDP2, THRA, PDGFA, CBX3, ZEB2, SOX9, NR2E1, SHH, CITED2, PCGF2, MEIS2, ATN1, CDKN2D, POU3F3, BHLHE40, THBS1, NRG1, BCOR, ZBTB7A, SATB1, PTPRK, SATB2, KLF12, JARID2, SMAD7, ARID5B, LDB1, FZD1, TP53, SKI, ATP1A1, HES7, PHF12, SNAI2, FOXP1, FOXP2, ATXN1, DLX1, ZNF238, GRM7, CUX2, NFIC, SMARCA2, CACNA1A, KDM6B, IGFBP5
GO:0006811~ion transport	49	8.59649	445	768	14116	2.02389	4.16819e-06	0.00734005	JPH4, KCNC1, ATP1B1, KCNC3, GRIK2, SCN3B, GABRB2, GRIK3, KCNIP2, KCNK10, ATP2B4, GRIN2B, SLC25A22, KCNG1, GRID1, KCNMA1, SLC22A23, GRIN2A, WNK1, CACNG2, KCNH7, AKAP7, SLC38A1, CACNB1, KCNA3, NEDD4L, SLC30A3, CAMK2A, SLC12A5, KCTD1, GRIA3, ATP1A1, ITPR1, SLC17A7, KCNJ4, ACCN1, KCNJ6, GRIA2, ATP2A2, LASP1, GRIA1, KCNN3, KCNN2, CACNA1G, KCNF1, CACNA1E, CACNA1C, CACNA1A, KCTD12
GO:0051171~regulation of nitrogen compound metabolic process	129	22.6316	445	2839	14116	1.44137	5.21164e-06	0.00917746	MEF2C, ADCY1, JDP2, THRA, ADCY8, PDGFA, LMO3, ZNF580, LMO4, ADCY5, CBX3, RORB, FOXO3, MXI1, NR2E1, LASS6, SHH, CITED2, HTR1A, RARA, SCRT1, PTPRK, SATB1, SATB2, EMX1, HES7, TBR1, JUNB, PRDM8, ASCL1, ZNF238, CELF4, VEGFA, FOXG1, CELF3, SMARCA2, TSHZ3, SOX4, SOX9, ADCYAP1, MEIS2, ATN1, LHX2, HNRNPD, ADRA2A, BHLHE40, MAML3, BCOR, KLF6, KLF7, MLL, KLF12, BHLHE22, KLF9, SMAD7, MAFB, KLF13, KLF16, SKI, …
GO:0007610~behavior	35	6.14035	445	469	14116	2.36726	5.38091e-06	0.00947553	ADCY1, SLC6A1, ADCY8, GRIK2, PDGFA, SOBP, NR2E1, TGFB2, NPAS2, HTR1A, GRIN2B, CNR1, DLG4, ROBO2, SNAP25, IL1RAPL1, KCNMA1, EFNB3, GRIN2A, NLGN3, NR4A3, NTSR1, SLIT2, FOXP2, ATXN1, FEZF2, EPHA4, GRIA1, GRM7, NTRK2, NLGN4X, NEUROD2, CACNA1C, RASD2, CACNA1A
GO:0009892~negative regulation of metabolic process	49	8.59649	445	780	14116	1.99275	6.27597e-06	0.0110516	MEF2C, JDP2, THRA, PDGFA, CBX3, ZEB2, NR2E1, SHH, CITED2, PCGF2, CDKN2D, NRG1, MYC, PTPRK, SATB1, SATB2, ARID5B, LDB1, GRIN2A, TP53, HES7, ZNF238, GRM7, CUX2, SMARCA2, KDM6B, SOX9, MEIS2, ATN1, POU3F3, BHLHE40, BCOR, THBS1, ZBTB7A, KLF12, JARID2, SMAD7, FZD1, ATP1A1, SKI, PHF12, SNAI2, FOXP1, FOXP2, ATXN1, DLX1, NFIC, CACNA1A, IGFBP5
GO:0043565~sequence-specific DNA binding	41	7.19298	472	607	15143	2.16703	6.50881e-06	0.00970565	MEF2C, TSHZ3, JDP2, THRA, NR3C2, ZEB2, RORB, FOXO3, NR3C1, SOX9, NR2E1, LASS6, MEIS2, NR1D1, LHX2, HNRNPD, POU3F3, RARA, POU3F2, MKX, ETV6, MYC, SATB1, SATB2, EMX1, SMAD7, MAFB, TP53, NR4A3, JUNB, FOXP1, FOXP2, MEF2D, ASCL1, ATF4, DLX1, DBP, DLX5, FOXG1, CUX2, KDM6B
GO:0048568~embryonic organ development	19	3.33333	445	172	14116	3.5041	8.05344e-06	0.0141814	SATB2, MLL, MAFB, FGF9, SOBP, DSCAML1, EGLN1, NR4A3, JUNB, SHH, CITED2, SPRY2, PCGF2, DLX5, VEGFA, FOXG1, GNAS, MYC, PCSK5
GO:0007169~transmembrane receptor protein tyrosine kinase signaling pathway	22	3.85965	445	224	14116	3.11549	8.19674e-06	0.0144337	FGF5, IRS2, NRP1, EFNB3, SOCS2, PTPRG, PDGFA, GRIK2, FGF9, BAIAP2, ARID5B, ADCYAP1, EPHA5, EPHA4, EPHB6, EPHA7, VEGFA, NTRK2, NRG1, PIK3R1, GFRA2, CACNA1A
GO:0007215~glutamate signaling pathway	8	1.40351	445	25	14116	10.1508	8.54118e-06	0.0150402	CDK5R1, GRIN2B, SSTR1, GRIK2, GRIK3, GRIN2A, GRIA3, HOMER1
GO:0002053~positive regulation of mesenchymal cell proliferation	7	1.22807	445	17	14116	13.0617	8.62667e-06	0.0151907	IRS2, FGF9, PDGFA, VEGFA, SHH, FOXP1, FOXP2
GO:0010557~positive regulation of macromolecule biosynthetic process	43	7.54386	445	654	14116	2.08565	8.97346e-06	0.0158014	MEF2C, ABLIM2, E2F3, THRA, PDGFA, SOX4, RORB, FOXO3, SOX9, SHH, CITED2, TGFB2, NPAS2, MEIS2, POU3F3, POU3F2, MAML3, DYRK2, THBS1, MYC, ING1, SAMD4A, KLF6, KLF7, IRS2, SATB2, MLL, KLF12, MAFB, KLF13, SOX11, TP53, NR4A3, TBR1, JUNB, ATXN1, ASCL1, ATF4, VEGFA, ZNF462, NFIC, SMARCA2, NFIB
GO:0051252~regulation of RNA metabolic process	90	15.7895	445	1813	14116	1.57469	9.7048e-06	0.0170891	MEF2C, JDP2, E2F3, THRA, CBX3, RORB, ZEB2, FOXO3, NR2E1, LASS6, SHH, CITED2, PCGF2, RARA, MKX, SCRT1, MYC, SATB1, SATB2, EMX1, LDB1, ARID5B, SOX11, SOX12, TP53, RUNX1T1, HES7, TBR1, JUNB, ASCL1, ZNF238, FOXG1, CELF4, VEGFA, CELF3, KCNH7, CUX2, SMARCA2, KDM6B, ABLIM2, TSHZ3, NR3C2, SOX4, NR3C1, SOX9, TSC22D1, NPAS2, MEIS2, TSC22D2, NR1D1, ATN1, LHX2, HNRNPD, POU3F3, POU3F2, MAML3, BHLHE40, ETV6, B…
GO:0007611~learning or memory	15	2.63158	445	111	14116	4.28667	9.80511e-06	0.0172657	ADCY1, SLC6A1, ADCY8, GRIN2A, NLGN3, FOXP2, ATXN1, GRIN2B, GRIA1, GRM7, DLG4, NEUROD2, CACNA1C, IL1RAPL1, SNAP25
GO:0048522~positive regulation of cellular process	91	15.9649	445	1847	14116	1.56288	1.14367e-05	0.0201384	MEF2C, FGF5, E2F3, NRP1, THRA, CADM1, FGF9, PDGFA, GRIK2, NELL1, PRKAG2, RORB, ZEB2, FOXO3, NR2E1, SHH, TGFB2, CITED2, HTR1A, GRIN2B, RARA, ROBO2, LGI1, NRG1, MYC, SAMD4A, KCNMA1, IRS2, SATB2, ARHGEF2, EFNB1, SOX11, TP53, GRIN2A, CDK6, PRKCE, TBR1, JUNB, SLIT2, NUMBL, ASCL1, ACVR2A, CCND2, CHRM1, CFL1, FOXG1, VEGFA, GNAS, SMARCA2, ABLIM2, CDK5R1, HCFC1, SOX4, NR3C1, SOX9, NPAS2, MEIS2, ADRA2A, PO…
GO:0006813~potassium ion transport	18	3.15789	445	160	14116	3.56865	1.17259e-05	0.0206476	KCNMA1, KCNC1, ATP1B1, KCNC3, SLC12A5, KCTD1, KCNA3, ATP1A1, KCNIP2, KCNK10, KCNJ4, KCNJ6, KCNN3, KCNN2, KCNH7, KCNF1, KCNG1, KCTD12
GO:0008324~cation transmembrane transporter activity	38	6.66667	472	557	15143	2.18876	1.19866e-05	0.0178732	KCNC1, KCNC3, SLC6A1, SCN3B, CACNB1, KCNA3, KCNIP2, KCNK10, SLC32A1, ATP2B4, GPM6A, GRIN2B, SLC30A3, SNAP25, KCNG1, KCNMA1, SLC12A5, KCTD1, GRIN2A, ATP1A1, CACNG2, ITPR1, SLC17A7, ACCN1, KCNJ4, KCNJ6, ATP2A2, GRM7, KCNN3, KCNN2, CACNA1G, KCNH7, KCNF1, CACNA1E, SLC38A1, CACNA1C, CACNA1A, KCTD12
GO:0034705~potassium channel complex	13	2.2807	491	86	15908	4.89755	1.22984e-05	0.0166103	KCNMA1, KCNC1, KCNC3, KCTD1, KCNA3, KCNIP2, KCNJ4, KCNJ6, KCNN3, KCNF1, SNAP25, KCNG1, KCTD12
GO:0008076~voltage-gated potassium channel complex	13	2.2807	491	86	15908	4.89755	1.22984e-05	0.0166103	KCNMA1, KCNC1, KCNC3, KCTD1, KCNA3, KCNIP2, KCNJ4, KCNJ6, KCNN3, KCNF1, SNAP25, KCNG1, KCTD12
GO:0006355~regulation of transcription, DNA-dependent	88	15.4386	445	1773	14116	1.57444	1.25923e-05	0.0221731	MEF2C, JDP2, E2F3, THRA, CBX3, RORB, ZEB2, FOXO3, NR2E1, LASS6, SHH, CITED2, PCGF2, RARA, MKX, SCRT1, MYC, SATB1, SATB2, EMX1, LDB1, ARID5B, SOX11, SOX12, TP53, RUNX1T1, HES7, TBR1, JUNB, ASCL1, ZNF238, FOXG1, VEGFA, KCNH7, CUX2, SMARCA2, KDM6B, ABLIM2, TSHZ3, NR3C2, SOX4, NR3C1, SOX9, TSC22D1, NPAS2, MEIS2, TSC22D2, NR1D1, ATN1, LHX2, HNRNPD, POU3F3, POU3F2, MAML3, BHLHE40, ETV6, BCOR, MLLT3, ZB…
GO:0010464~regulation of mesenchymal cell proliferation	7	1.22807	445	18	14116	12.3361	1.25977e-05	0.0221826	IRS2, FGF9, PDGFA, VEGFA, SHH, FOXP1, FOXP2
GO:0003002~regionalization	20	3.50877	445	197	14116	3.22044	1.47784e-05	0.0260219	MLL, EMX1, MAFB, LDB1, DSCAML1, CYP26A1, CXXC4, PCDH8, ZEB2, HES7, SHH, ACVR2A, PCGF2, DLX1, LHX2, FOXG1, PTCH1, AXIN2, PCSK5, MLLT3
GO:0044057~regulation of system process	26	4.5614	445	309	14116	2.66911	1.55762e-05	0.0274266	THRA, SLC6A1, GRIK2, GRIK3, CDH2, KCNIP2, TGFB2, GRIN2B, DLG4, BHLHE40, LGI1, CAMK2A, KCNMA1, SMAD7, MAP1B, NLGN1, GRIN2A, NLGN3, ATP1A1, ATP2A2, GRIA2, NTRK2, CACNA1G, CELF2, CACNA1C, CACNA1A
GO:0007156~homophilic cell adhesion	16	2.80702	445	131	14116	3.87436	1.55989e-05	0.0274666	CADM1, PCDH10, PCDH9, DSCAML1, PCDH8, CDH2, PCDH7, PCDH17, PCDH19, CDH8, PVRL1, FAT4, PVRL3, FAT1, ROBO2, CDH11
GO:0005267~potassium channel activity	16	2.80702	472	133	15143	3.85956	1.65762e-05	0.0247159	KCNMA1, KCNC1, KCNC3, KCTD1, KCNA3, KCNIP2, KCNK10, KCNJ4, KCNJ6, KCNN3, KCNN2, KCNH7, KCNF1, SNAP25, KCNG1, KCTD12
GO:0009887~organ morphogenesis	38	6.66667	445	564	14116	2.13725	1.95744e-05	0.0344656	THRA, NRP1, FGF9, PDGFA, LMO4, DSCAML1, SOBP, RORB, ZEB2, SOX9, SHH, TGFB2, SPRY2, PCGF2, PVRL1, PVRL3, BCOR, MYC, SATB2, BHLHE22, SMAD7, MAFB, ARID5B, EFNB2, PCDH8, NR4A3, SLIT2, SEMA6A, MEF2D, DLX1, GSK3B, DLX5, VEGFA, NTRK2, CFL1, FOXG1, PTCH1, GNAS
GO:0034702~ion channel complex	20	3.50877	491	205	15908	3.1609	1.98316e-05	0.0267835	KCNMA1, KCNC1, KCNC3, GABRB2, CACNB1, KCTD1, KCNA3, CACNG2, KCNIP2, KCNJ4, KCNJ6, KCNN3, CACNA1G, KCNF1, CACNA1E, CACNA1C, SNAP25, CACNA1A, KCNG1, KCTD12
GO:0007155~cell adhesion	44	7.7193	445	700	14116	1.99391	2.03625e-05	0.0358528	CDK5R1, THRA, NRP1, CADM1, NELL1, DSCAML1, CDH2, SOX9, CDH8, ALCAM, PVRL1, FAT4, PVRL3, FAT1, ROBO2, THBS1, NEGR1, FLRT3, PTPRK, FLRT2, NRXN2, CNTNAP5, EFNB1, SDK2, PCDH10, NLGN1, NFASC, PTPRS, PCDH9, PCDH8, NLGN3, PCDH7, AJAP1, NRXN1, PCDH17, SIRPA, PCDH19, ATP2A2, NLGN4X, VCAN, NCAN, NTM, CHL1, CDH11
GO:0022610~biological adhesion	44	7.7193	445	701	14116	1.99107	2.09834e-05	0.0369459	CDK5R1, THRA, NRP1, CADM1, NELL1, DSCAML1, CDH2, SOX9, CDH8, ALCAM, PVRL1, FAT4, PVRL3, FAT1, ROBO2, THBS1, NEGR1, FLRT3, PTPRK, FLRT2, NRXN2, CNTNAP5, EFNB1, SDK2, PCDH10, NLGN1, NFASC, PTPRS, PCDH9, PCDH8, NLGN3, PCDH7, AJAP1, NRXN1, PCDH17, SIRPA, PCDH19, ATP2A2, NLGN4X, VCAN, NCAN, NTM, CHL1, CDH11
GO:0022891~substrate-specific transmembrane transporter activity	49	8.59649	472	827	15143	1.90091	2.27494e-05	0.0339191	KCNC1, ATP1B1, KCNC3, SLC6A1, GRIK2, SCN3B, GABRB2, GRIK3, KCNIP2, KCNK10, ATP2B4, GRIN2B, SLC25A22, KCNG1, GRID1, KCNMA1, GRIN2A, CACNG2, GRM7, KCNH7, SLC38A1, CACNB1, KCNA3, SLC32A1, GPM6A, SLC30A3, SNAP25, SLC12A5, KCTD1, GRIA3, ATP1A1, ITPR1, SLC17A7, SLC16A2, KCNJ4, ACCN1, KCNJ6, GRIA2, ATP2A2, LASP1, GRIA1, KCNN3, KCNN2, CACNA1G, KCNF1, CACNA1E, CACNA1C, CACNA1A, KCTD12
GO:0010769~regulation of cell morphogenesis involved in differentiation	12	2.10526	445	77	14116	4.94359	2.70889e-05	0.0476937	LINGO1, NRP1, SMAD7, MAP1B, ROBO2, POU3F2, LRRC4C, CDH2, SLIT2, CACNA1A, TGFB2, NUMBL
GO:0009987~cellular process	368	64.5614	445	10541	14116	1.10743	2.91655e-05	0.0513488	MEF2C, SYT1, ATP1B1, ADCY1, TUBB2B, CADM1, ADCY8, ADCY5, NELL1, EFNA3, RORB, SGMS1, MXI1, SHH, CITED2, ACTG1, ATP2B4, GRIN2B, RARA, STAG2, INA, RPP25, PTPRK, TNIK, BCR, EFNB3, EMX1, PTPRG, KIF5A, EFNB1, MDGA1, EFNB2, MDGA2, GRIN2A, WNK1, CYP26A1, PTPRS, WNK2, SIRPA, TBR1, PRDM8, PCF11, ADAMTS9, ZNF238, NAV1, SSTR1, FOXG1, VEGFA, ASPHD1, EFNA5, KIF26A, EXT1, KIF26B, CDK5R1, CYP1B1, CACNB1, RIMS1, …
GO:0016020~membrane	269	47.193	491	7266	15908	1.19947	2.9623e-05	0.0400048	SYT1, ATP1B1, ADCY1, CADM1, ADCY8, CADM2, SCN3B, ADCY5, EFNA3, SGMS1, SHH, LPHN2, ATP2B4, DIRAS2, HTR1A, PRRT2, GRIN2B, GRID1, ISLR2, LRRC4, TMEFF2, PTPRK, EFNB3, PTPRG, MDGA1, EFNB1, EFNB2, MDGA2, GRIN2A, CYP26A1, PTPRS, SIRPA, TMEM132E, SSTR1, VEGFA, ASPHD1, EFNA5, EXT1, CDK5R1, CYP1B1, LPPR1, CACNB1, NRN1, RIMS1, SORCS3, ALCAM, SLC32A1, CAMKV, EPHB6, PVRL1, PVRL3, BAI3, PPP2R2B, IL1RAPL2, STX1…
GO:0006812~cation transport	37	6.49123	445	553	14116	2.1224	3.02013e-05	0.053172	KCNC1, JPH4, ATP1B1, KCNC3, SCN3B, CACNB1, KCNA3, KCNIP2, KCNK10, ATP2B4, GRIN2B, SLC30A3, NEDD4L, CAMK2A, KCNG1, KCNMA1, SLC12A5, KCTD1, GRIN2A, ATP1A1, CACNG2, ITPR1, SLC17A7, ACCN1, KCNJ4, KCNJ6, ATP2A2, KCNN3, KCNN2, CACNA1G, KCNH7, KCNF1, CACNA1E, SLC38A1, CACNA1C, CACNA1A, KCTD12
GO:0030278~regulation of ossification	12	2.10526	445	78	14116	4.88021	3.06587e-05	0.0539771	ACVR2A, NELL1, DLX5, FZD1, GDF10, CDK6, SKI, GNAS, AXIN2, SOX9, TOB2, TGFB2
GO:0021537~telencephalon development	11	1.92982	445	65	14116	5.36823	3.25567e-05	0.0573178	ASCL1, DLX1, EMX1, LHX2, POU3F3, POU3F2, ZEB2, NR2E1, SHH, TACC2, FOXP2
GO:0042063~gliogenesis	11	1.92982	445	65	14116	5.36823	3.25567e-05	0.0573178	ASCL1, FGF5, SOX11, CDK6, VCAN, POU3F2, NR2E1, SHH, GAP43, SLIT2, TGFB2
GO:0048518~positive regulation of biological process	96	16.8421	445	2033	14116	1.49791	3.31423e-05	0.0583485	MEF2C, THRA, CADM1, GRIK2, PDGFA, NELL1, RORB, FOXO3, NR2E1, SHH, CITED2, TGFB2, HTR1A, GRIN2B, RARA, ROBO2, LGI1, SAMD4A, SATB2, IRS2, EFNB1, GRIN2A, TBR1, JUNB, NUMBL, ASCL1, VEGFA, FOXG1, SMARCA2, CDK5R1, SOX4, SOX9, MEIS2, ADRA2A, DYRK2, MAML3, FGD4, KLF6, KLF7, MLL, KLF12, MAFB, KLF13, CRIP2, SMAD7, NR4A3, VAV2, HOMER1, FOXP1, FOXP2, ATF4, EPHA7, PLK2, DLX5, NTRK2, FGF5, E2F3, NRP1, FGF9, PR…
GO:0009891~positive regulation of biosynthetic process	43	7.54386	445	695	14116	1.96262	3.75368e-05	0.0660829	MEF2C, ABLIM2, E2F3, THRA, PDGFA, SOX4, RORB, FOXO3, SOX9, SHH, CITED2, TGFB2, NPAS2, MEIS2, POU3F3, POU3F2, MAML3, DYRK2, THBS1, MYC, ING1, SAMD4A, KLF6, KLF7, IRS2, SATB2, MLL, KLF12, MAFB, KLF13, SOX11, TP53, NR4A3, TBR1, JUNB, ATXN1, ASCL1, ATF4, VEGFA, ZNF462, NFIC, SMARCA2, NFIB
GO:0031224~intrinsic to membrane	212	37.193	491	5485	15908	1.25226	3.86252e-05	0.0521591	SYT1, ATP1B1, ADCY1, CADM1, ADCY8, CADM2, SCN3B, ADCY5, EFNA3, SGMS1, SHH, LPHN2, HTR1A, ATP2B4, GRIN2B, PRRT2, GRID1, ISLR2, LRRC4, TMEFF2, PTPRK, EFNB3, PTPRG, MDGA1, EFNB1, MDGA2, EFNB2, GRIN2A, PTPRS, SIRPA, TMEM132E, SSTR1, ASPHD1, EFNA5, EXT1, LPPR1, CACNB1, NRN1, SORCS3, SLC32A1, ALCAM, EPHB6, PVRL1, PVRL3, BAI3, IL1RAPL2, STX10, IL1RAPL1, PCDH10, HOMER1, PCDH17, PCDH19, EPHA5, EPHA4, KCNJ…
GO:0048598~embryonic morphogenesis	25	4.38596	445	307	14116	2.58317	4.00396e-05	0.0704876	FGF9, LMO4, SOBP, DSCAML1, ZEB2, SHH, SPRY2, PCGF2, MYC, ODZ4, SATB2, MAFB, LDB1, TP53, SKI, PCDH8, NR4A3, SLIT2, ACVR2A, DLX5, CFL1, FOXG1, GNAS, PTCH1, EXT1
GO:0019900~kinase binding	18	3.15789	472	179	15143	3.22619	4.42422e-05	0.0659548	ACTB, PTPRK, IRS2, NELL1, PRKAG2, NBEA, SKI, CDH2, FOXO3, CAMK2N1, TRIB1, ATN1, CCND2, CDKN2D, GSK3B, AKAP7, MARCKS, AXIN2
GO:0045941~positive regulation of transcription	37	6.49123	445	564	14116	2.08101	4.5181e-05	0.0795352	MEF2C, ABLIM2, E2F3, THRA, SOX4, RORB, FOXO3, SOX9, SHH, CITED2, NPAS2, MEIS2, POU3F3, POU3F2, MAML3, ING1, MYC, KLF6, KLF7, SATB2, MLL, KLF12, KLF13, MAFB, SOX11, TP53, NR4A3, TBR1, JUNB, ATXN1, ASCL1, ATF4, VEGFA, ZNF462, NFIC, SMARCA2, NFIB
GO:0008037~cell recognition	10	1.75439	445	55	14116	5.76752	4.88578e-05	0.0860053	FEZF2, CDK5R1, NRP1, CADM1, EFNB3, FOXG1, VCAN, GAP43, NTM, SLIT2
GO:0060255~regulation of macromolecule metabolic process	139	24.386	445	3259	14116	1.35295	5.18924e-05	0.0913447	MEF2C, JDP2, THRA, PDGFA, LMO3, ZNF580, LMO4, CBX3, RORB, FOXO3, MXI1, NR2E1, LASS6, SHH, CITED2, TGFB2, RARA, SCRT1, SAMD4A, SATB1, PTPRK, IRS2, SATB2, EMX1, GRIN2A, HES7, TBR1, JUNB, PRDM8, ASCL1, ZNF238, CELF4, VEGFA, FOXG1, CELF3, SMARCA2, TSHZ3, SOX4, UBE2QL1, SOX9, MEIS2, ATN1, LHX2, HNRNPD, BHLHE40, DYRK2, MAML3, BCOR, FGD4, KLF6, KLF7, MLL, KLF12, KLF9, BHLHE22, SMAD7, MAFB, KLF13, KLF16,…
GO:0044425~membrane part	246	43.1579	491	6578	15908	1.21164	5.30523e-05	0.0716348	SYT1, ATP1B1, ADCY1, CADM1, ADCY8, CADM2, SCN3B, ADCY5, EFNA3, SGMS1, SHH, LPHN2, ATP2B4, DIRAS2, HTR1A, PRRT2, GRIN2B, GRID1, ISLR2, LRRC4, TMEFF2, PTPRK, EFNB3, PTPRG, MDGA1, EFNB1, EFNB2, MDGA2, GRIN2A, CYP26A1, PTPRS, SIRPA, TMEM132E, SSTR1, ASPHD1, EFNA5, EXT1, CDK5R1, CYP1B1, LPPR1, CACNB1, NRN1, RIMS1, SORCS3, ALCAM, SLC32A1, CAMKV, EPHB6, PVRL1, PVRL3, BAI3, IL1RAPL2, STX10, IL1RAPL1, CNK…
GO:0046875~ephrin receptor binding	5	0.877193	472	8	15143	20.0516	5.85623e-05	0.087294	EPHA7, EFNB3, EFNB1, EFNB2, EFNA5
GO:0031328~positive regulation of cellular biosynthetic process	42	7.36842	445	685	14116	1.94496	5.9127e-05	0.104073	MEF2C, ABLIM2, E2F3, THRA, PDGFA, SOX4, RORB, FOXO3, SOX9, SHH, CITED2, NPAS2, MEIS2, POU3F3, POU3F2, MAML3, DYRK2, THBS1, MYC, ING1, SAMD4A, KLF6, KLF7, IRS2, SATB2, MLL, KLF12, MAFB, KLF13, SOX11, TP53, NR4A3, TBR1, JUNB, ATXN1, ASCL1, ATF4, VEGFA, ZNF462, NFIC, SMARCA2, NFIB
GO:0051969~regulation of transmission of nerve impulse	16	2.80702	445	147	14116	3.45266	6.10113e-05	0.107388	SLC6A1, GRIK2, GRIK3, MAP1B, NLGN1, GRIN2A, NLGN3, CDH2, GRIA2, GRIN2B, NTRK2, DLG4, BHLHE40, LGI1, CAMK2A, CACNA1A
GO:0010605~negative regulation of macromolecule metabolic process	44	7.7193	445	734	14116	1.90155	6.21845e-05	0.109452	MEF2C, JDP2, THRA, CBX3, ZEB2, SOX9, NR2E1, SHH, CITED2, PCGF2, MEIS2, ATN1, POU3F3, BHLHE40, THBS1, NRG1, BCOR, MYC, ZBTB7A, SATB1, PTPRK, SATB2, KLF12, JARID2, SMAD7, ARID5B, LDB1, GRIN2A, FZD1, TP53, HES7, SKI, PHF12, SNAI2, FOXP1, FOXP2, ATXN1, DLX1, ZNF238, CUX2, NFIC, SMARCA2, KDM6B, IGFBP5
GO:0005249~voltage-gated potassium channel activity	13	2.2807	472	100	15143	4.17074	6.25821e-05	0.0932833	KCNMA1, KCNC1, KCNC3, KCTD1, KCNA3, KCNIP2, KCNJ4, KCNJ6, KCNH7, KCNF1, SNAP25, KCNG1, KCTD12
GO:0010975~regulation of neuron projection development	11	1.92982	445	70	14116	4.98478	6.27126e-05	0.110381	LINGO1, NRP1, MAP1B, NTRK2, ROBO2, POU3F2, LRRC4C, CDH2, SLIT2, CACNA1A, NUMBL
GO:0022604~regulation of cell morphogenesis	15	2.63158	445	131	14116	3.63222	6.44576e-05	0.113451	NRP1, SMAD7, MAP1B, CDH2, LRRC4C, GAS7, SLIT2, TGFB2, NUMBL, LINGO1, VEGFA, POU3F2, ROBO2, CACNA1A, FGD4
GO:0010556~regulation of macromolecule biosynthetic process	123	21.5789	445	2830	14116	1.3787	8.04592e-05	0.141597	MEF2C, JDP2, THRA, PDGFA, LMO3, ZNF580, LMO4, CBX3, RORB, FOXO3, MXI1, NR2E1, LASS6, SHH, CITED2, TGFB2, RARA, SCRT1, SAMD4A, PTPRK, SATB1, IRS2, SATB2, EMX1, HES7, TBR1, JUNB, PRDM8, ASCL1, ZNF238, VEGFA, FOXG1, SMARCA2, TSHZ3, SOX4, SOX9, MEIS2, ATN1, LHX2, HNRNPD, BHLHE40, DYRK2, MAML3, BCOR, KLF6, KLF7, MLL, KLF12, BHLHE22, KLF9, SMAD7, MAFB, KLF13, KLF16, SKI, NR4A3, FOXP1, SFMBT2, FOXP2, FE…
GO:0010628~positive regulation of gene expression	37	6.49123	445	581	14116	2.02012	8.30211e-05	0.146102	MEF2C, ABLIM2, E2F3, THRA, SOX4, RORB, FOXO3, SOX9, SHH, CITED2, NPAS2, MEIS2, POU3F3, POU3F2, MAML3, ING1, MYC, KLF6, KLF7, SATB2, MLL, KLF12, KLF13, MAFB, SOX11, TP53, NR4A3, TBR1, JUNB, ATXN1, ASCL1, ATF4, VEGFA, ZNF462, NFIC, SMARCA2, NFIB
GO:0030900~forebrain development	16	2.80702	445	152	14116	3.33909	8.95503e-05	0.157584	EMX1, ZEB2, NR2E1, SHH, NUMBL, FOXP2, TACC2, ASCL1, FEZF2, DLX1, LHX2, FOXG1, POU3F3, POU3F2, C1ORF187, NFIB
GO:0031644~regulation of neurological system process	16	2.80702	445	153	14116	3.31727	9.64835e-05	0.169774	SLC6A1, GRIK2, GRIK3, MAP1B, NLGN1, GRIN2A, NLGN3, CDH2, GRIA2, GRIN2B, NTRK2, DLG4, BHLHE40, LGI1, CAMK2A, CACNA1A
GO:0050804~regulation of synaptic transmission	15	2.63158	445	136	14116	3.49868	9.70421e-05	0.170756	SLC6A1, GRIK2, GRIK3, MAP1B, NLGN1, GRIN2A, NLGN3, GRIA2, GRIN2B, NTRK2, DLG4, BHLHE40, LGI1, CAMK2A, CACNA1A
GO:0007612~learning	10	1.75439	445	60	14116	5.28689	9.88562e-05	0.173946	ATXN1, GRIN2B, SLC6A1, GRM7, DLG4, NEUROD2, GRIN2A, NLGN3, CACNA1C, FOXP2
GO:0050808~synapse organization	10	1.75439	445	61	14116	5.20022	0.00011279	0.198441	CADM1, MAP1B, NLGN4X, NLGN1, NFASC, NLGN3, CACNG2, NRXN1, CDH2, CACNA1A
GO:0045449~regulation of transcription	114	20	445	2601	14116	1.39032	0.000119498	0.210231	MEF2C, JDP2, THRA, LMO3, ZNF580, LMO4, CBX3, RORB, FOXO3, MXI1, NR2E1, LASS6, SHH, CITED2, RARA, SCRT1, PTPRK, SATB1, SATB2, EMX1, HES7, TBR1, JUNB, PRDM8, ASCL1, ZNF238, VEGFA, FOXG1, SMARCA2, TSHZ3, SOX4, SOX9, MEIS2, ATN1, LHX2, HNRNPD, BHLHE40, MAML3, BCOR, KLF6, KLF7, MLL, BHLHE22, KLF9, KLF12, SMAD7, MAFB, KLF13, KLF16, SKI, NR4A3, FOXP1, SFMBT2, FOXP2, FEZF2, ATF4, DLX1, DLX5, HIVEP2, E2F3…
GO:0010468~regulation of gene expression	123	21.5789	445	2856	14116	1.36615	0.000119656	0.210508	MEF2C, JDP2, THRA, LMO3, ZNF580, LMO4, CBX3, RORB, FOXO3, MXI1, NR2E1, LASS6, SHH, CITED2, RARA, SCRT1, SAMD4A, PTPRK, SATB1, SATB2, EMX1, HES7, TBR1, JUNB, PRDM8, ASCL1, ZNF238, VEGFA, FOXG1, CELF4, CELF3, SMARCA2, TSHZ3, SOX4, SOX9, MEIS2, ATN1, LHX2, HNRNPD, BHLHE40, MAML3, BCOR, KLF6, KLF7, MLL, KLF12, BHLHE22, KLF9, SMAD7, MAFB, KLF13, KLF16, SKI, NR4A3, FOXP1, SFMBT2, FOXP2, FEZF2, DLX1, AT…
GO:0005003~ephrin receptor activity	6	1.05263	472	17	15143	11.3233	0.00012934	0.192701	EPHA5, EPHA4, EPHA7, EPHB6, EFNB3, EFNA3
GO:0009888~tissue development	40	7.01754	445	665	14116	1.90805	0.000134509	0.23661	THRA, FGF9, PDGFA, LMO4, KAZ, ZEB2, SOX9, SHH, CITED2, TGFB2, LHX2, POU3F2, NRG1, INA, SATB2, SMAD7, EFNB1, FZD1, CYP26A1, PCDH8, HES7, NR4A3, CACNG2, SNAI2, HOMER1, JUNB, SLIT2, FOXP1, FOXP2, MEF2D, ACVR2A, ATP2A2, DLX5, VEGFA, CFL1, PTCH1, GNAS, EXT1, GAP43, IGFBP5
GO:0042127~regulation of cell proliferation	45	7.89474	445	787	14116	1.8138	0.000147882	0.260106	E2F3, NRP1, FGF9, PDGFA, SOX4, MXI1, SOX9, NR2E1, SHH, TGFB2, TRIB1, HTR1A, CDKN2D, ADRA2A, POU3F2, AXIN2, NRG1, THBS1, MYC, ING1, PTPRK, ARHGEF2, IRS2, MLL, JARID2, CRIP2, EFNB1, TP53, CDK6, SKI, FOXP1, FOXP2, PPP1R9B, CCND2, SSTR1, DBP, CHRM1, DLX5, VEGFA, FOXG1, PTCH1, SMARCA2, TOB2, NFIB, IGFBP5
GO:0045935~positive regulation of nucleobase, nucleoside, nucleotide and nucleic acid metabolic process	38	6.66667	445	624	14116	1.93175	0.000161685	0.28435	MEF2C, ABLIM2, E2F3, THRA, PDGFA, SOX4, RORB, FOXO3, SOX9, SHH, CITED2, NPAS2, MEIS2, POU3F3, POU3F2, MAML3, MYC, ING1, KLF6, KLF7, SATB2, MLL, KLF12, KLF13, MAFB, SOX11, TP53, NR4A3, TBR1, JUNB, ATXN1, ASCL1, ATF4, VEGFA, ZNF462, NFIC, SMARCA2, NFIB
GO:0005262~calcium channel activity	11	1.92982	472	79	15143	4.4672	0.00016234	0.241813	GPM6A, GRIN2B, GRM7, CACNA1G, CACNB1, GRIN2A, CACNA1E, CACNG2, CACNA1C, ITPR1, CACNA1A
GO:0022834~ligand-gated channel activity	14	2.45614	472	127	15143	3.53667	0.000163193	0.243081	GRIK2, GABRB2, GRIK3, GRIN2A, GRIA3, ITPR1, ACCN1, KCNJ4, KCNJ6, GRIA2, GRIN2B, GRIA1, KCNH7, GRID1
GO:0015276~ligand-gated ion channel activity	14	2.45614	472	127	15143	3.53667	0.000163193	0.243081	GRIK2, GABRB2, GRIK3, GRIN2A, GRIA3, ITPR1, ACCN1, KCNJ4, KCNJ6, GRIA2, GRIN2B, GRIA1, KCNH7, GRID1
GO:0030955~potassium ion binding	14	2.45614	472	128	15143	3.50904	0.000176607	0.263037	KCNMA1, KCNC1, ATP1B1, KCNC3, SLC12A5, KCNA3, ATP1A1, KCNIP2, KCNK10, KCNJ4, KCNJ6, KCNH7, KCNF1, KCNG1
GO:0005245~voltage-gated calcium channel activity	7	1.22807	472	28	15143	8.02066	0.000184467	0.274729	GRM7, CACNA1G, CACNB1, CACNA1E, CACNG2, CACNA1C, CACNA1A
GO:0045761~regulation of adenylate cyclase activity	12	2.10526	445	96	14116	3.96517	0.000209347	0.368027	ADCY1, HTR1A, ADCY8, GRM7, ADCY5, NTRK2, ADRA2A, GABBR1, GNAS, NPR3, GABBR2, ADCYAP1
GO:0022857~transmembrane transporter activity	49	8.59649	472	906	15143	1.73515	0.000210643	0.313656	KCNC1, ATP1B1, KCNC3, SLC6A1, GRIK2, SCN3B, GABRB2, GRIK3, KCNIP2, KCNK10, ATP2B4, GRIN2B, SLC25A22, KCNG1, GRID1, KCNMA1, GRIN2A, CACNG2, GRM7, KCNH7, SLC38A1, CACNB1, KCNA3, SLC32A1, GPM6A, SLC30A3, SNAP25, SLC12A5, KCTD1, GRIA3, ATP1A1, ITPR1, SLC17A7, SLC16A2, KCNJ4, ACCN1, KCNJ6, GRIA2, ATP2A2, LASP1, GRIA1, KCNN3, KCNN2, CACNA1G, KCNF1, CACNA1E, CACNA1C, CACNA1A, KCTD12
GO:0030426~growth cone	9	1.57895	491	54	15908	5.39986	0.000229037	0.308922	CDK5R1, STMN2, GSK3B, LRRTM1, MAP1B, NTRK2, DPYSL3, DPYSL2, SNAP25
GO:0030427~site of polarized growth	9	1.57895	491	55	15908	5.30168	0.000260909	0.35184	CDK5R1, STMN2, GSK3B, LRRTM1, MAP1B, NTRK2, DPYSL3, DPYSL2, SNAP25
GO:0043204~perikaryon	7	1.22807	491	30	15908	7.55981	0.000262014	0.353328	GRIK2, GRIK3, SLC12A5, MAP1B, CACNA1E, GRIA3, CACNA1A
GO:0010604~positive regulation of macromolecule metabolic process	47	8.24561	445	857	14116	1.73968	0.000263221	0.462528	MEF2C, ABLIM2, E2F3, THRA, PDGFA, PRKAG2, SOX4, RORB, FOXO3, SOX9, SHH, CITED2, TGFB2, NPAS2, MEIS2, POU3F3, POU3F2, MAML3, DYRK2, THBS1, MYC, ING1, SAMD4A, KLF6, KLF7, SATB2, IRS2, MLL, KLF12, MAFB, KLF13, SMAD7, SOX11, TP53, NR4A3, TBR1, JUNB, ATXN1, ASCL1, ACVR2A, ATF4, CCND2, VEGFA, ZNF462, NFIC, SMARCA2, NFIB
GO:0031279~regulation of cyclase activity	12	2.10526	445	99	14116	3.84501	0.000275035	0.48324	ADCY1, HTR1A, ADCY8, GRM7, ADCY5, NTRK2, ADRA2A, GABBR1, GNAS, NPR3, GABBR2, ADCYAP1
GO:0019717~synaptosome	11	1.92982	491	85	15908	4.19284	0.000277157	0.373712	SLC17A7, CADM1, GRIN2B, SLC6A1, PVRL1, RASGRP2, DLG4, GRIN2A, SNAP25, CAMK2N1, SAMD4A
GO:0051128~regulation of cellular component organization	30	5.26316	445	458	14116	2.07782	0.000284512	0.499852	NRP1, PDGFA, HCFC1, CDH2, LRRC4C, TGFB2, LINGO1, PVRL1, ROBO2, POU3F2, NEDD4L, THBS1, MYC, SNAP25, PIK3R1, FGD4, ARHGEF2, MLL, SMAD7, MAP1B, EPB49, GAS7, SLIT2, NUMBL, GSK3B, VEGFA, CFL1, NTRK2, NCAN, CACNA1A
GO:0031280~negative regulation of cyclase activity	9	1.57895	445	55	14116	5.19077	0.000299093	0.525405	ADCY1, HTR1A, ADCY8, GRM7, ADCY5, ADRA2A, GABBR1, NPR3, GABBR2
GO:0007194~negative regulation of adenylate cyclase activity	9	1.57895	445	55	14116	5.19077	0.000299093	0.525405	ADCY1, HTR1A, ADCY8, GRM7, ADCY5, ADRA2A, GABBR1, NPR3, GABBR2
GO:0051350~negative regulation of lyase activity	9	1.57895	445	55	14116	5.19077	0.000299093	0.525405	ADCY1, HTR1A, ADCY8, GRM7, ADCY5, ADRA2A, GABBR1, NPR3, GABBR2
GO:0051173~positive regulation of nitrogen compound metabolic process	38	6.66667	445	644	14116	1.87176	0.000301595	0.52979	MEF2C, ABLIM2, E2F3, THRA, PDGFA, SOX4, RORB, FOXO3, SOX9, SHH, CITED2, NPAS2, MEIS2, POU3F3, POU3F2, MAML3, MYC, ING1, KLF6, KLF7, SATB2, MLL, KLF12, KLF13, MAFB, SOX11, TP53, NR4A3, TBR1, JUNB, ATXN1, ASCL1, ATF4, VEGFA, ZNF462, NFIC, SMARCA2, NFIB
GO:0051339~regulation of lyase activity	12	2.10526	445	101	14116	3.76887	0.000327855	0.575793	ADCY1, HTR1A, ADCY8, GRM7, ADCY5, NTRK2, ADRA2A, GABBR1, GNAS, NPR3, GABBR2, ADCYAP1
GO:0030817~regulation of cAMP biosynthetic process	12	2.10526	445	101	14116	3.76887	0.000327855	0.575793	ADCY1, HTR1A, ADCY8, GRM7, ADCY5, NTRK2, ADRA2A, GABBR1, GNAS, NPR3, GABBR2, ADCYAP1
GO:0051899~membrane depolarization	8	1.40351	445	43	14116	5.90165	0.000351083	0.616468	ATXN1, GRIN2B, GRIK2, SMAD7, CACNA1G, GRIN2A, CACNG2, CACNA1A
GO:0045667~regulation of osteoblast differentiation	8	1.40351	445	43	14116	5.90165	0.000351083	0.616468	ACVR2A, NELL1, DLX5, FZD1, CDK6, SKI, GNAS, AXIN2
GO:0050770~regulation of axonogenesis	9	1.57895	445	57	14116	5.00863	0.000384259	0.674537	LINGO1, NRP1, MAP1B, ROBO2, POU3F2, LRRC4C, CDH2, SLIT2, CACNA1A
GO:0030814~regulation of cAMP metabolic process	12	2.10526	445	103	14116	3.69569	0.000388962	0.682766	ADCY1, HTR1A, ADCY8, GRM7, ADCY5, NTRK2, ADRA2A, GABBR1, GNAS, NPR3, GABBR2, ADCYAP1
GO:0030666~endocytic vesicle membrane	7	1.22807	491	33	15908	6.87255	0.000451963	0.608751	SYT1, GRIA2, GRIA1, DLG4, GRIA3, CACNG2, CAMK2A
GO:0005891~voltage-gated calcium channel complex	6	1.05263	491	22	15908	8.83614	0.000463274	0.623941	CACNA1G, CACNB1, CACNA1E, CACNG2, CACNA1C, CACNA1A
GO:0019899~enzyme binding	32	5.61404	472	523	15143	1.96299	0.000464936	0.691086	GRIK2, NELL1, PRKAG2, CBX3, NBEA, FOXO3, CDH2, RIMS1, TRIB1, ATN1, CDKN2D, BCOR, AXIN2, PIK3R1, FGD4, ACTB, PTPRK, ZBTB7A, ARHGEF2, IRS2, SMAD7, TP53, PPP1R10, SKI, PRKCE, CAMK2N1, PPP1R9B, CCND2, GSK3B, AKAP7, MARCKS, CACNA1C
GO:0015672~monovalent inorganic cation transport	23	4.03509	445	318	14116	2.29431	0.0004678	0.820618	KCNMA1, KCNC1, ATP1B1, KCNC3, SCN3B, SLC12A5, KCTD1, KCNA3, ATP1A1, KCNIP2, KCNK10, SLC17A7, KCNJ4, ACCN1, KCNJ6, KCNN3, KCNN2, KCNF1, KCNH7, NEDD4L, SLC38A1, KCNG1, KCTD12
GO:0016337~cell-cell adhesion	21	3.68421	445	276	14116	2.41358	0.000470205	0.82482	CDK5R1, THRA, CADM1, PCDH10, NLGN1, PCDH9, DSCAML1, PCDH8, CDH2, PCDH7, PCDH17, SOX9, PCDH19, CDH8, PVRL1, FAT4, PVRL3, FAT1, ROBO2, NCAN, CDH11
GO:0016477~cell migration	21	3.68421	445	276	14116	2.41358	0.000470205	0.82482	PTPRK, SATB2, CDK5R1, NRP1, PLXNA2, MDGA1, EFNB1, ARID5B, ZEB2, CDH2, VAV2, NR2E1, SLIT2, SHH, TGFB2, ASCL1, CFL1, POU3F3, POU3F2, VCAN, THBS1
GO:0031344~regulation of cell projection organization	11	1.92982	445	89	14116	3.92062	0.000472726	0.829225	LINGO1, NRP1, MAP1B, NTRK2, ROBO2, POU3F2, LRRC4C, CDH2, SLIT2, CACNA1A, NUMBL
GO:0031225~anchored to membrane	18	3.15789	491	220	15908	2.65084	0.000480936	0.647658	MDGA1, MDGA2, EFNA3, MMP17, NTNG2, KCNIP2, NRN1, SHH, GFRA1, AKAP7, MARCKS, EFNA5, SNAP25, NEGR1, GPC1, RASD2, GFRA2, NTM
GO:0001501~skeletal system development	23	4.03509	445	319	14116	2.28712	0.000491458	0.861948	SATB2, THRA, FGF9, ARID5B, GABBR1, DSCAML1, HES7, NPR3, SOX9, SHH, MEF2D, ACVR2A, PCGF2, DLX1, DLX5, GDF10, GNAS, AXIN2, EXT1, PCSK5, MYC, IGFBP5, CDH11
GO:0014032~neural crest cell development	7	1.22807	445	33	14116	6.72877	0.000503651	0.883245	EFNB1, CFL1, CYP26A1, ZEB2, SOX9, NRG1, SHH
GO:0014033~neural crest cell differentiation	7	1.22807	445	33	14116	6.72877	0.000503651	0.883245	EFNB1, CFL1, CYP26A1, ZEB2, SOX9, NRG1, SHH
GO:0016043~cellular component organization	107	18.7719	445	2498	14116	1.35876	0.000504476	0.884686	SYT1, SLC6A1, TUBB2B, CADM1, PDGFA, GRIK2, CBX3, NR2E1, SHH, TGFB2, ACTG1, UNC5A, ROBO2, UNC5C, STAG2, INA, PTPRK, SATB1, SATB2, EFNB3, EFNB1, BAIAP2, TBR1, TACC2, NUMBL, SLITRK1, SLITRK4, SLITRK3, FOXG1, EFNA5, SLITRK5, SMARCA2, C1ORF187, CDK5R1, DSCAML1, SOX9, RIMS1, ALCAM, PVRL1, LHX2, ADRA2A, BCOR, FGD4, KLF7, MLL, SMAD7, FSCN1, SKI, EPB49, VAV2, GAS7, SEMA6A, EPHA4, FEZF2, EPHA7, LASP1, MSL1…
GO:0021543~pallium development	8	1.40351	445	46	14116	5.51676	0.000537715	0.942716	ASCL1, DLX1, EMX1, POU3F3, POU3F2, ZEB2, NR2E1, TACC2
GO:0010646~regulation of cell communication	53	9.29825	445	1038	14116	1.61968	0.000544414	0.954407	SLC6A1, GRIK2, FGF9, GRIK3, ZEB2, TGFB2, CITED2, SPRY2, GRIN2B, DLG4, SPRED1, LGI1, ARHGEF2, BCR, SOCS2, GRIN2A, CYP26A1, ACVR2A, ASCL1, ACAP3, GRM7, VEGFA, SOX4, CXXC4, CDH2, TRIB2, TRIB1, RASGRP2, ADRA2A, BHLHE40, AXIN2, THBS1, CAMK2A, SNAP25, FGD4, IQSEC2, CNKSR2, SMAD7, MAP1B, LRRN3, NLGN1, GRIA3, SKI, NLGN3, VAV2, DKK2, ATXN1, GRIA2, PLK2, NTRK2, PTCH1, CACNA1A, IGFBP5
GO:0035295~tube development	18	3.15789	445	220	14116	2.59538	0.000600285	1.05187	NRP1, PDGFA, FGF9, LMO4, ZEB2, NR4A3, SHH, FOXP1, SLIT2, FOXP2, MAN2A1, SPRY2, VEGFA, CFL1, ROBO2, PTCH1, PCSK5, NFIB
GO:0019207~kinase regulator activity	11	1.92982	472	93	15143	3.79472	0.000618517	0.91839	CDK5R1, CDK5R2, NRG3, CDKN2D, PRKAG2, WNK1, NRG1, CAMK2N1, TRIB2, PIK3R1, TRIB1
GO:0004672~protein kinase activity	35	6.14035	472	606	15143	1.85296	0.000667351	0.990564	CDK5R1, NRP1, NUAK1, EFNA3, PRKAG2, TRIB2, TGFB2, TRIB1, CAMKV, EPHB6, SBK1, AAK1, LMTK3, DYRK2, ADCK4, CAMK2A, BRD2, TNIK, BCR, EFNB3, WNK1, CDK6, MAPK10, WNK2, PRKCE, CDKL5, EPHA5, MAP4K4, ACVR2A, HUNK, EPHA4, EPHA7, PLK2, GSK3B, NTRK2
GO:0016021~integral to membrane	198	34.7368	491	5297	15908	1.21107	0.000676655	0.910111	SYT1, ATP1B1, ADCY1, CADM1, CADM2, SCN3B, ADCY8, ADCY5, EFNA3, SGMS1, LPHN2, HTR1A, ATP2B4, GRIN2B, PRRT2, GRID1, ISLR2, LRRC4, TMEFF2, PTPRK, EFNB3, PTPRG, EFNB1, EFNB2, GRIN2A, PTPRS, SIRPA, TMEM132E, SSTR1, ASPHD1, EXT1, LPPR1, CACNB1, SORCS3, SLC32A1, ALCAM, EPHB6, PVRL1, PVRL3, BAI3, IL1RAPL2, IL1RAPL1, STX10, PCDH10, PCDH17, HOMER1, PCDH19, EPHA5, EPHA4, KCNJ4, SEMA6A, EPHA7, KCNJ6, ATP2A2,…
GO:0030802~regulation of cyclic nucleotide biosynthetic process	12	2.10526	445	110	14116	3.46051	0.000683244	1.19641	ADCY1, HTR1A, ADCY8, GRM7, ADCY5, NTRK2, ADRA2A, GABBR1, GNAS, NPR3, GABBR2, ADCYAP1
GO:0030808~regulation of nucleotide biosynthetic process	12	2.10526	445	110	14116	3.46051	0.000683244	1.19641	ADCY1, HTR1A, ADCY8, GRM7, ADCY5, NTRK2, ADRA2A, GABBR1, GNAS, NPR3, GABBR2, ADCYAP1
GO:0009893~positive regulation of metabolic process	48	8.42105	445	921	14116	1.65323	0.000688963	1.20637	MEF2C, ABLIM2, E2F3, THRA, PDGFA, PRKAG2, SOX4, RORB, FOXO3, SOX9, SHH, CITED2, TGFB2, NPAS2, MEIS2, POU3F3, POU3F2, MAML3, DYRK2, THBS1, MYC, ING1, SAMD4A, KLF6, KLF7, SATB2, IRS2, MLL, KLF12, MAFB, KLF13, SMAD7, SOX11, TP53, NR4A3, VAV2, TBR1, JUNB, ATXN1, ASCL1, ACVR2A, ATF4, CCND2, VEGFA, ZNF462, NFIC, SMARCA2, NFIB
GO:0008328~ionotropic glutamate receptor complex	5	0.877193	491	14	15908	11.5711	0.000695974	0.935982	GRIN2B, GRIK2, GRIA1, DLG4, GRIN2A
GO:0048511~rhythmic process	13	2.2807	445	128	14116	3.2217	0.000709298	1.24177	KCNMA1, EGR3, HS3ST2, GRIN2A, HES7, FOXO3, TGFB2, NPAS2, NR1D1, GRIN2B, DBP, CCND2, VEGFA
GO:0048870~cell motility	22	3.85965	445	307	14116	2.27319	0.000727617	1.27364	PTPRK, SATB2, CDK5R1, NRP1, PLXNA2, MDGA1, EFNB1, ARID5B, ZEB2, CDH2, VAV2, NR2E1, SLIT2, SHH, TGFB2, ASCL1, CFL1, CELF3, POU3F3, POU3F2, VCAN, THBS1
GO:0051674~localization of cell	22	3.85965	445	307	14116	2.27319	0.000727617	1.27364	PTPRK, SATB2, CDK5R1, NRP1, PLXNA2, MDGA1, EFNB1, ARID5B, ZEB2, CDH2, VAV2, NR2E1, SLIT2, SHH, TGFB2, ASCL1, CFL1, CELF3, POU3F3, POU3F2, VCAN, THBS1
GO:0003707~steroid hormone receptor activity	8	1.40351	472	49	15143	5.23798	0.000746584	1.10756	THRA, NR1D1, NR3C2, RORB, RARA, NR4A3, NR3C1, NR2E1
GO:0031420~alkali metal ion binding	18	3.15789	472	228	15143	2.53284	0.000798236	1.18376	KCNMA1, KCNC1, ATP1B1, KCNC3, SCN3B, SLC12A5, KCNA3, ATP1A1, KCNIP2, KCNK10, SLC17A7, KCNJ4, ACCN1, KCNJ6, KCNH7, KCNF1, SLC38A1, KCNG1
GO:0042325~regulation of phosphorylation	29	5.08772	445	466	14116	1.97408	0.000822889	1.43927	ADCY1, CDK5R1, CDK5R2, ADCY8, PDGFA, ADCY5, PRKAG2, ZEB2, TRIB2, TGFB2, TRIB1, SPRY2, CDKN2D, ADRA2A, SPRED1, THBS1, NRG1, FGD4, SMAD7, LRRN3, DGKI, PRKCE, VAV2, ATXN1, PPP1R9B, ACVR2A, CCND2, CHRM1, GAP43
GO:0030799~regulation of cyclic nucleotide metabolic process	12	2.10526	445	113	14116	3.36864	0.000856612	1.49784	ADCY1, HTR1A, ADCY8, GRM7, ADCY5, NTRK2, ADRA2A, GABBR1, GNAS, NPR3, GABBR2, ADCYAP1
GO:0031325~positive regulation of cellular metabolic process	46	8.07018	445	880	14116	1.65816	0.000863162	1.50921	MEF2C, ABLIM2, E2F3, THRA, PDGFA, PRKAG2, SOX4, RORB, FOXO3, SOX9, SHH, CITED2, NPAS2, MEIS2, POU3F3, POU3F2, MAML3, DYRK2, THBS1, MYC, ING1, SAMD4A, KLF6, KLF7, SATB2, IRS2, MLL, KLF12, MAFB, KLF13, SMAD7, SOX11, TP53, NR4A3, TBR1, JUNB, ATXN1, ASCL1, ACVR2A, ATF4, CCND2, VEGFA, ZNF462, NFIC, SMARCA2, NFIB
GO:0022892~substrate-specific transporter activity	49	8.59649	472	966	15143	1.62738	0.000874143	1.29565	KCNC1, ATP1B1, KCNC3, SLC6A1, GRIK2, SCN3B, GABRB2, GRIK3, KCNIP2, KCNK10, ATP2B4, GRIN2B, SLC25A22, KCNG1, GRID1, KCNMA1, GRIN2A, CACNG2, GRM7, KCNH7, SLC38A1, CACNB1, KCNA3, SLC32A1, GPM6A, SLC30A3, SNAP25, SLC12A5, KCTD1, GRIA3, ATP1A1, ITPR1, SLC17A7, SLC16A2, KCNJ4, ACCN1, KCNJ6, GRIA2, ATP2A2, LASP1, GRIA1, KCNN3, KCNN2, CACNA1G, KCNF1, CACNA1E, CACNA1C, CACNA1A, KCTD12
GO:0019887~protein kinase regulator activity	10	1.75439	472	81	15143	3.96082	0.000904344	1.34013	CDK5R1, CDK5R2, NRG3, CDKN2D, PRKAG2, WNK1, NRG1, CAMK2N1, TRIB2, TRIB1
GO:0044464~cell part	474	83.1579	491	14826	15908	1.03583	0.000905627	1.21634	MEF2C, TUBB2B, SCN3B, RUSC1, RORB, SGMS1, MXI1, C14ORF4, CITED2, LPHN2, ACTG1, HTR1A, DIRAS2, GRIN2B, STAG2, LRRC4, INA, PTPRK, TMEFF2, PTPRG, KIF5A, GRIN2A, PTPRS, SIRPA, TMEM132E, ZNF238, SSTR1, FOXG1, CMIP, CYP1B1, CACNB1, FAM19A1, SORCS3, ADCYAP1, ALCAM, ATN1, PVRL1, PVRL3, PPP2R2B, IQSEC2, SGIP1, KLF12, KLF13, PCDH10, KLF16, PCDH17, GAS7, KIF3C, PCDH19, CAMK2N1, SFMBT2, KCNJ4, KCNJ6, LASP1, …
GO:0005623~cell	474	83.1579	491	14827	15908	1.03576	0.0009215	1.23754	MEF2C, TUBB2B, SCN3B, RUSC1, RORB, SGMS1, MXI1, C14ORF4, CITED2, LPHN2, ACTG1, HTR1A, DIRAS2, GRIN2B, STAG2, LRRC4, INA, PTPRK, TMEFF2, PTPRG, KIF5A, GRIN2A, PTPRS, SIRPA, TMEM132E, ZNF238, SSTR1, FOXG1, CMIP, CYP1B1, CACNB1, FAM19A1, SORCS3, ADCYAP1, ALCAM, ATN1, PVRL1, PVRL3, PPP2R2B, IQSEC2, SGIP1, KLF12, KLF13, PCDH10, KLF16, PCDH17, GAS7, KIF3C, PCDH19, CAMK2N1, SFMBT2, KCNJ4, KCNJ6, LASP1, …
GO:0021515~cell differentiation in spinal cord	6	1.05263	445	25	14116	7.61312	0.000949791	1.65948	ASCL1, MDGA1, MDGA2, SHH, CACNA1A, C1ORF187
GO:0014031~mesenchymal cell development	8	1.40351	445	51	14116	4.9759	0.00101628	1.77467	EFNB1, CFL1, CYP26A1, ZEB2, SOX9, NRG1, SHH, TGFB2
GO:0048762~mesenchymal cell differentiation	8	1.40351	445	51	14116	4.9759	0.00101628	1.77467	EFNB1, CFL1, CYP26A1, ZEB2, SOX9, NRG1, SHH, TGFB2
GO:0006140~regulation of nucleotide metabolic process	12	2.10526	445	116	14116	3.28152	0.00106493	1.85889	ADCY1, HTR1A, ADCY8, GRM7, ADCY5, NTRK2, ADRA2A, GABBR1, GNAS, NPR3, GABBR2, ADCYAP1
GO:0060485~mesenchyme development	8	1.40351	445	52	14116	4.88021	0.00114314	1.99411	EFNB1, CFL1, CYP26A1, ZEB2, SOX9, NRG1, SHH, TGFB2
GO:0034704~calcium channel complex	6	1.05263	491	27	15908	7.19982	0.00125095	1.67652	CACNA1G, CACNB1, CACNA1E, CACNG2, CACNA1C, CACNA1A
GO:0007613~memory	7	1.22807	445	39	14116	5.69358	0.00126537	2.20509	ADCY1, GRIN2B, ADCY8, GRIA1, GRM7, GRIN2A, SNAP25
GO:0033267~axon part	8	1.40351	491	54	15908	4.79988	0.00127521	1.70878	KCNMA1, HTR1A, GRIK2, GRIK3, CHRM1, NTRK2, ROBO2, GRIA3
GO:0005516~calmodulin binding	13	2.2807	472	140	15143	2.9791	0.00142073	2.09782	SYT1, ADCY1, CAMKV, ATP2B4, KCNN3, KCNN2, MARCKS, NRGN, MAP6, CACNA1C, CAMK2A, CACNA1A, GAP43
GO:0032355~response to estradiol stimulus	8	1.40351	445	54	14116	4.69946	0.00143392	2.49533	SOCS2, SLC6A1, CCND2, PDGFA, MAP1B, RARA, PTCH1, SHH
GO:0019220~regulation of phosphate metabolic process	29	5.08772	445	485	14116	1.89674	0.00149774	2.60501	ADCY1, CDK5R1, CDK5R2, ADCY8, PDGFA, ADCY5, PRKAG2, ZEB2, TRIB2, TGFB2, TRIB1, SPRY2, CDKN2D, ADRA2A, SPRED1, THBS1, NRG1, FGD4, SMAD7, LRRN3, DGKI, PRKCE, VAV2, ATXN1, PPP1R9B, ACVR2A, CCND2, CHRM1, GAP43
GO:0051174~regulation of phosphorus metabolic process	29	5.08772	445	485	14116	1.89674	0.00149774	2.60501	ADCY1, CDK5R1, CDK5R2, ADCY8, PDGFA, ADCY5, PRKAG2, ZEB2, TRIB2, TGFB2, TRIB1, SPRY2, CDKN2D, ADRA2A, SPRED1, THBS1, NRG1, FGD4, SMAD7, LRRN3, DGKI, PRKCE, VAV2, ATXN1, PPP1R9B, ACVR2A, CCND2, CHRM1, GAP43
GO:0008347~glial cell migration	4	0.701754	445	8	14116	15.8607	0.00153823	2.67453	VCAN, NR2E1, SLIT2, TGFB2
GO:0051592~response to calcium ion	8	1.40351	445	55	14116	4.61401	0.00159942	2.77952	KCNMA1, ACTG1, ACTB, SYT1, SLC6A1, CALM3, KCNIP2, THBS1, CALM2, CALM1
GO:0050678~regulation of epithelial cell proliferation	9	1.57895	445	71	14116	4.02102	0.0016877	2.9308	FGF9, CCND2, DLX5, VEGFA, CDK6, PTCH1, FOXP1, FOXP2, TGFB2
GO:0060348~bone development	12	2.10526	445	123	14116	3.09477	0.00171683	2.98067	MEF2D, SATB2, THRA, FGF9, GABBR1, GNAS, AXIN2, SOX9, EXT1, SHH, CDH11, IGFBP5
GO:0005230~extracellular ligand-gated ion channel activity	9	1.57895	472	72	15143	4.01033	0.00172628	2.54359	GRIN2B, GRIA2, GRIK2, GRIA1, GABRB2, GRIK3, GRIN2A, GRIA3, GRID1
GO:0006816~calcium ion transport	13	2.2807	445	142	14116	2.90407	0.00175475	3.04555	JPH4, GRIN2A, CACNB1, CACNG2, ITPR1, ATP2B4, GRIN2B, ATP2A2, CACNA1G, CACNA1E, CACNA1C, CAMK2A, CACNA1A
GO:0048646~anatomical structure formation involved in morphogenesis	23	4.03509	445	352	14116	2.0727	0.00177797	3.08524	NRP1, PDGFA, FGF9, LMO4, LDB1, PCDH8, HES7, ZEB2, NR4A3, JUNB, SLIT2, SHH, TGFB2, CITED2, ACTG1, DLX5, PLXDC1, VEGFA, CFL1, PTCH1, AXIN2, THBS1, CACNA1A
GO:0007242~intracellular signaling cascade	59	10.3509	445	1256	14116	1.4901	0.00185008	3.20846	ADCY1, NRG3, THRA, ADCY8, ADCY5, PRKAG2, HTR1A, DIRAS2, ANP32A, GUCY1A2, RARA, SPRED1, TUBB3, RAP2B, ARHGEF2, BCR, TNIK, SOCS2, STMN2, STMN4, WNK1, TP53, CYP26A1, WNK2, PRKCE, ELMO1, MAP4K4, SSTR1, CHRM1, CFL1, PDE9A, PPM1L, GNAS, AKAP7, ARL4D, ARL4C, RASD2, NR3C1, TRIB1, LINGO1, CNR1, RASGRP2, ADRA2A, DYRK2, THBS1, PIK3R1, FGD4, KLF9, SMAD7, LRRN3, DGKI, NPR3, MAPK10, VAV2, HOMER1, DUSP4, CNIH3,…
GO:0043009~chordate embryonic development	22	3.85965	445	331	14116	2.10837	0.00187	3.24248	SATB2, FGF9, LMO4, TP53, DSCAML1, PCDH8, EGLN1, ZEB2, HES7, JUNB, SHH, CITED2, MAN2A1, ACVR2A, PCGF2, DLX1, GRIN2B, CFL1, GNAS, PTCH1, AXIN2, PCSK5
GO:0003677~DNA binding	97	17.0175	472	2331	15143	1.33506	0.00197041	2.89839	MEF2C, JDP2, THRA, LMO4, ZNF580, RORB, FOXO3, MXI1, NR2E1, LASS6, CITED2, RARA, SCRT1, SATB1, SATB2, EMX1, KILLIN, HES7, TBR1, JUNB, PRDM8, ASCL1, ZNF238, FOXG1, SMARCA2, TSHZ3, TNRC18, SOX4, CXXC4, CXXC5, SOX9, MEIS2, LHX2, HNRNPD, BHLHE40, KLF6, KLF7, MLL, KLF9, KLF12, MAFB, KLF13, SMAD7, KLF16, NR4A3, GAS7, FOXP1, FOXP2, FEZF2, ATF4, DLX1, DLX5, HIVEP2, AHDC1, E2F3, ZEB2, PCGF2, MAZ, PCBP1, MK…
GO:0030295~protein kinase activator activity	5	0.877193	472	18	15143	8.91184	0.00199838	2.93897	CDK5R1, CDK5R2, NRG3, PRKAG2, NRG1
GO:0004879~ligand-dependent nuclear receptor activity	8	1.40351	472	58	15143	4.42519	0.00205611	3.02265	THRA, NR1D1, NR3C2, RORB, RARA, NR4A3, NR3C1, NR2E1
GO:0045646~regulation of erythrocyte differentiation	5	0.877193	445	18	14116	8.81149	0.0020805	3.6012	ACVR2A, MAFB, LDB1, CDK6, FOXO3
GO:0009792~embryonic development ending in birth or egg hatching	22	3.85965	445	334	14116	2.08943	0.00209822	3.63134	SATB2, FGF9, LMO4, TP53, DSCAML1, PCDH8, EGLN1, ZEB2, HES7, JUNB, SHH, CITED2, MAN2A1, ACVR2A, PCGF2, DLX1, GRIN2B, CFL1, GNAS, PTCH1, AXIN2, PCSK5
GO:0043549~regulation of kinase activity	23	4.03509	445	357	14116	2.04367	0.00212023	3.66877	CDK5R1, ADCY1, CDK5R2, ADCY8, ADCY5, PRKAG2, LRRN3, ZEB2, DGKI, VAV2, TRIB2, TRIB1, TGFB2, SPRY2, CCND2, CDKN2D, CHRM1, ADRA2A, SPRED1, THBS1, NRG1, GAP43, FGD4
GO:0006468~protein amino acid phosphorylation	36	6.31579	445	667	14116	1.7121	0.00212086	3.66983	CDK5R1, NUAK1, TRIB2, TGFB2, TRIB1, CAMKV, EPHB6, SBK1, AAK1, ADRA2A, LMTK3, DYRK2, THBS1, CAMK2A, FGD4, TNIK, BCR, SMAD7, MEX3B, LRRN3, WNK1, CDK6, MAPK10, WNK2, PRKCE, CDKL5, EPHA5, ACVR2A, MAP4K4, HUNK, EPHA4, EPHA7, PLK2, GSK3B, NTRK2, CFL1
GO:0010035~response to inorganic substance	16	2.80702	445	205	14116	2.47581	0.00212143	3.6708	ACTB, KCNMA1, SYT1, PTPRK, SLC6A1, PDGFA, MAP1B, GRIA3, KCNIP2, ACTG1, GRIA2, CACNA1G, CALM3, NEDD4L, PPP1R15B, THBS1, CALM2, CALM1
GO:0032279~asymmetric synapse	4	0.701754	491	9	15908	14.3996	0.00212391	2.831	GRIA2, GRM7, CHRM1, GRIA3
GO:0008013~beta-catenin binding	6	1.05263	472	30	15143	6.41653	0.0021343	3.1359	PTPRK, APC2, SMAD7, GSK3B, CDH2, AXIN2
GO:0007498~mesoderm development	9	1.57895	445	74	14116	3.858	0.00220331	3.80991	ACVR2A, LHX2, VEGFA, HES7, NR4A3, EXT1, SNAI2, SHH, SLIT2
GO:0060004~reflex	4	0.701754	445	9	14116	14.0984	0.00225369	3.89539	KCNMA1, NR4A3, CACNA1A, FOXP2
GO:0021846~cell proliferation in forebrain	4	0.701754	445	9	14116	14.0984	0.00225369	3.89539	POU3F3, POU3F2, ZEB2, TACC2
GO:0040011~locomotion	26	4.5614	445	431	14116	1.91358	0.00247521	4.27046	CDK5R1, NRP1, PDGFA, PLXNA2, ZEB2, CDH2, NR2E1, SHH, TGFB2, PVRL1, POU3F3, POU3F2, ROBO2, THBS1, PTPRK, SATB2, MDGA1, EFNB1, ARID5B, GRIN2A, VAV2, SLIT2, ASCL1, CFL1, CELF3, VCAN
GO:0005102~receptor binding	44	7.7193	472	886	15143	1.59327	0.0024773	3.63122	NXPH3, SYT1, FGF5, NRG3, CADM1, FGF9, FGF14, PDGFA, SHH, ADCYAP1, TGFB2, ALCAM, LINGO1, ATN1, GRIN2B, SPRED1, NRG1, THBS1, CAMK2A, PIK3R1, NXPH1, IRS2, SOCS2, EFNB3, CNTNAP5, SMAD7, EFNB1, EFNB2, BZRAP1, CACNG2, VAV2, SLIT2, TACC2, SEMA6A, EPHA7, ATF4, ATP2A2, VEGFA, GFRA1, GDF10, PTCH1, EFNA5, GNAS, TOB2
GO:0044463~cell projection part	17	2.98246	491	234	15908	2.35379	0.0024935	3.31599	KCNMA1, CDK5R1, KIF5A, GRIK2, GRIK3, SLC12A5, GRIA3, PPP1R9B, HTR1A, GRIN2B, GSK3B, PDE4A, GRM7, CHRM1, NTRK2, ROBO2, CACNA1C
GO:0016301~kinase activity	42	7.36842	472	834	15143	1.61567	0.00250215	3.66702	CDK5R1, CDK5R2, NRP1, NUAK1, NELL1, EFNA3, PRKAG2, SGMS1, TRIB2, TGFB2, TRIB1, CAMKV, EPHB6, SBK1, AAK1, LMTK3, DYRK2, CAMK2A, ADCK4, CNKSR2, BRD2, TNIK, BCR, EFNB3, WNK1, CDK6, MAPK10, WNK2, DGKI, PRKCE, CDKL5, EPHA5, EPHA4, ACVR2A, MAP4K4, HUNK, EPHA7, PLK2, GSK3B, NTRK2, CALM3, AKAP7, CALM2, CALM1
GO:0010038~response to metal ion	12	2.10526	445	129	14116	2.95082	0.00250682	4.32387	ACTB, KCNMA1, SYT1, SLC6A1, GRIA3, KCNIP2, ACTG1, GRIA2, CACNA1G, CALM3, NEDD4L, THBS1, CALM2, CALM1
GO:0042596~fear response	5	0.877193	445	19	14116	8.34772	0.00257053	4.43143	GRIN2B, GRIK2, GRM7, ADRA2A, NEUROD2
GO:0005856~cytoskeleton	62	10.8772	491	1381	15908	1.45456	0.00260658	3.46392	TUBB2B, SRCIN1, KAZ, CBX3, ARHGAP21, ACTG1, SPRY2, GRIN2B, DLG4, MYC, STAG2, TUBB3, INA, ARHGEF2, KIF5A, ENC1, GRIN2A, PDE4D, TACC1, ELMO1, TACC2, KIF1A, NAV1, CHRM1, FRMD4A, CFL1, PDE4DIP, KIF26A, KIF26B, ABLIM2, YWHAZ, APC2, TRIB2, TRIM67, CRMP1, NEFH, PPP2R2B, KIF21B, FGD4, CNKSR2, ACTB, MAP1B, FSCN1, NLGN1, DPYSL3, GRIA3, DPYSL2, EPB49, HOMER1, GAS7, KIF3C, ITPR1, CAMK2N1, PPP1R9B, GRIA2, GRI…
GO:0030902~hindbrain development	8	1.40351	445	60	14116	4.22951	0.00266138	4.58459	PLXNA2, MAFB, LDB1, TBR1, SHH, CACNA1A, NFIB, FOXP2
GO:0048706~embryonic skeletal system development	9	1.57895	445	77	14116	3.70769	0.00283521	4.87704	ACVR2A, SATB2, PCGF2, DLX1, FGF9, DSCAML1, GNAS, PCSK5, SHH
GO:0042221~response to chemical stimulus	59	10.3509	445	1281	14116	1.46101	0.00292743	5.03185	SYT1, ADCY1, ATP1B1, THRA, SLC6A1, PDGFA, GRIK2, ADCY8, ADCY5, KCNIP2, SHH, TGFB2, CITED2, ACTG1, GRIN2B, CDKN2D, PDE4A, TMEM102, RARA, ROBO2, MYC, KCNMA1, PTPRK, IRS2, EMX1, SOCS2, BAIAP2, GRIN2A, TP53, JUNB, SLIT2, CCND2, SSTR1, SQLE, CFL1, VEGFA, GNAS, PPP1R15B, YWHAZ, CYP1B1, EGLN1, NR3C1, TRIB1, NEDD4L, THBS1, PIK3R1, HSPA8, ACTB, MAP1B, GRIA3, ATP1A1, NR4A3, ITPR1, DUSP4, GRIA2, CACNA1G, CA…
GO:0005509~calcium ion binding	45	7.89474	472	919	15143	1.57097	0.00295348	4.31496	SYT1, CDK5R1, NELL1, FAM20C, CACNB1, CDH2, KCNIP2, CDH8, NPTX1, ATP2B4, GRIN2B, FAT4, FAT1, RASGRP2, THBS1, KCNMA1, NRXN2, HPCAL4, MEX3B, PCDH10, GRIN2A, PCDH9, MMP17, PCDH8, MMP16, PCDH7, MAN1A1, CACNG2, NRXN1, PCDH17, SLIT1, PCDH19, SLIT2, ITPR1, ATP2A2, GRM7, VSNL1, CACNA1G, CALM3, VCAN, CACNA1E, NCAN, CACNA1C, CALM2, CACNA1A, CALM1, CDH11
GO:0043583~ear development	10	1.75439	445	95	14116	3.33909	0.0029893	5.13557	KCNMA1, SPRY2, FGF9, PDGFA, MAFB, DLX5, FOXG1, SOBP, NR4A3, MYC
GO:0007416~synaptogenesis	6	1.05263	445	32	14116	5.94775	0.00300493	5.16176	CADM1, MAP1B, NLGN1, NRXN1, CDH2, CACNA1A
GO:0040012~regulation of locomotion	15	2.63158	445	192	14116	2.47823	0.00303979	5.22014	PTPRK, IRS2, PDGFA, SMAD7, SHH, SLIT2, TRIB1, TGFB2, CITED2, CHRM1, VEGFA, UNC5C, THBS1, PIK3R1, IGFBP5
GO:0045859~regulation of protein kinase activity	22	3.85965	445	345	14116	2.02281	0.0030646	5.26166	CDK5R1, ADCY1, CDK5R2, ADCY8, ADCY5, PRKAG2, LRRN3, ZEB2, DGKI, TRIB2, TRIB1, TGFB2, SPRY2, CCND2, CDKN2D, CHRM1, ADRA2A, SPRED1, NRG1, THBS1, GAP43, FGD4
GO:0032844~regulation of homeostatic process	11	1.92982	445	114	14116	3.06083	0.00316021	5.42154	MAFB, SMAD7, LDB1, CDK6, CDH2, FOXO3, ACVR2A, VEGFA, CACNA1G, CALM3, MYC, CALM2, CALM1
GO:0048562~embryonic organ morphogenesis	12	2.10526	445	133	14116	2.86208	0.00318045	5.45534	SPRY2, SATB2, PCGF2, FGF9, MAFB, DLX5, FOXG1, SOBP, DSCAML1, GNAS, NR4A3, MYC
GO:0007165~signal transduction	114	20	445	2840	14116	1.27332	0.00327786	5.61791	ADCY1, PLXNA4, THRA, FGF14, PLXNA2, ADCY8, ADCY5, SHH, LPHN2, HTR1A, DIRAS2, UNC5A, PDE4A, RARA, UNC5C, SPRED1, ODZ4, PTPRK, IRS2, TNIK, BCR, SOCS2, STMN2, BAIAP2, STMN4, WNK1, CYP26A1, PDE4D, WNK2, NTSR1, MAP4K4, SSTR1, AKAP7, EXT1, ALCAM, CNR1, ADRA2A, BAI3, DYRK2, AXIN2, IL1RAPL2, PPP2R2B, IL1RAPL1, FGD4, KLF6, KLF9, SMAD7, SKI, HOMER1, VAV2, EPHA4, CNIH3, NRG3, NRP1, FGF9, PRKAG2, GABBR1, GAB…
GO:0048839~inner ear development	9	1.57895	445	79	14116	3.61382	0.00332936	5.70377	KCNMA1, SPRY2, FGF9, PDGFA, MAFB, DLX5, FOXG1, SOBP, NR4A3
GO:0065009~regulation of molecular function	47	8.24561	445	969	14116	1.5386	0.00334473	5.72937	JPH4, ADCY1, THRA, ADCY8, ADCY5, PRKAG2, GABBR1, ZEB2, GABBR2, SHH, TGFB2, SPRY2, HTR1A, PRMT8, CDKN2D, SPRED1, NRG1, MYC, RUNX1T1, TP53, ACVR2A, ACAP3, CCND2, GRM7, CHRM1, GNAS, GAP43, CDK5R1, CDK5R2, EGLN1, TRIB2, TRIB1, ADCYAP1, ADRA2A, THBS1, CAMK2A, FGD4, SMAD7, LRRN3, SKI, DGKI, NPR3, HOMER1, VAV2, NTRK2, CALM3, ZNF462, CALM2, CALM1
GO:0001503~ossification	11	1.92982	445	115	14116	3.03422	0.00336678	5.76608	MEF2D, SATB2, THRA, FGF9, GABBR1, GNAS, AXIN2, EXT1, SHH, CDH11, IGFBP5
GO:0042391~regulation of membrane potential	12	2.10526	445	134	14116	2.84072	0.00336974	5.77101	KCNMA1, ATXN1, GRIN2B, GRIK2, SMAD7, GRIK3, CACNA1G, GRIN2A, POU3F2, NLGN3, CACNG2, CACNA1A
GO:0021987~cerebral cortex development	6	1.05263	445	33	14116	5.76752	0.00345159	5.9072	ASCL1, EMX1, POU3F3, POU3F2, NR2E1, TACC2
GO:0051338~regulation of transferase activity	23	4.03509	445	372	14116	1.96127	0.00349723	5.98307	CDK5R1, ADCY1, CDK5R2, ADCY8, ADCY5, PRKAG2, LRRN3, ZEB2, DGKI, VAV2, TRIB2, TRIB1, TGFB2, SPRY2, CCND2, CDKN2D, CHRM1, ADRA2A, SPRED1, THBS1, NRG1, GAP43, FGD4
GO:0019904~protein domain specific binding	21	3.68421	472	331	15143	2.03545	0.00364122	5.29448	RAP2B, YWHAZ, IRS2, KHDRBS3, CADM1, GRIK2, BAIAP2, HPCAL4, LDB1, CBX3, CXXC4, SKI, GRIA3, SIRPA, ELMO1, TACC2, ATN1, GRIA2, GRM7, CALM3, ETV6, CALM2, CALM1
GO:0030863~cortical cytoskeleton	7	1.22807	491	49	15908	4.62846	0.00376912	4.97272	ACTG1, ACTB, PPP1R9B, LASP1, CFL1, DLG4, EPB49
GO:0022603~regulation of anatomical structure morphogenesis	16	2.80702	445	219	14116	2.31754	0.00397491	6.77356	NRP1, SMAD7, MAP1B, CDH2, LRRC4C, GAS7, SLIT2, TGFB2, NUMBL, LINGO1, VEGFA, ROBO2, POU3F2, THBS1, CACNA1A, FGD4
GO:0000307~cyclin-dependent protein kinase holoenzyme complex	4	0.701754	491	11	15908	11.7815	0.00398442	5.24975	CDK5R1, CDK5R2, CCND2, CDK6
GO:0004674~protein serine/threonine kinase activity	25	4.38596	472	430	15143	1.86527	0.00429179	6.21245	CDK5R1, NUAK1, PRKAG2, TGFB2, CAMKV, SBK1, AAK1, LMTK3, DYRK2, ADCK4, CAMK2A, BRD2, TNIK, BCR, WNK1, CDK6, WNK2, MAPK10, PRKCE, CDKL5, MAP4K4, ACVR2A, HUNK, PLK2, GSK3B
GO:0016358~dendrite development	6	1.05263	445	35	14116	5.43795	0.00448469	7.61027	PPP1R9B, FEZF2, KLF7, NRP1, MAP1B, CACNA1A
GO:0007628~adult walking behavior	5	0.877193	445	22	14116	7.2094	0.00450304	7.64025	KCNMA1, EPHA4, EFNB3, CACNA1C, CACNA1A
GO:0043525~positive regulation of neuron apoptosis	5	0.877193	445	22	14116	7.2094	0.00450304	7.64025	CDK5R1, EPHA7, TP53, NR3C1, TGFB2
GO:0042471~ear morphogenesis	8	1.40351	445	66	14116	3.84501	0.00456994	7.7495	SPRY2, FGF9, MAFB, DLX5, FOXG1, SOBP, NR4A3, MYC
GO:0044092~negative regulation of molecular function	21	3.68421	445	334	14116	1.99446	0.00459664	7.79307	ADCY1, THRA, ADCY8, SMAD7, ADCY5, PRKAG2, GABBR1, TP53, EGLN1, GABBR2, NPR3, TRIB1, TGFB2, SPRY2, HTR1A, GRM7, CDKN2D, ADRA2A, CALM3, ZNF462, SPRED1, CALM2, CALM1
GO:0004714~transmembrane receptor protein tyrosine kinase activity	8	1.40351	472	67	15143	3.83076	0.00468433	6.7623	EPHA5, EPHA4, EPHA7, EPHB6, NRP1, EFNB3, NTRK2, EFNA3
GO:0009952~anterior/posterior pattern formation	12	2.10526	445	140	14116	2.71897	0.00470356	7.96732	ACVR2A, PCGF2, MLL, LDB1, CYP26A1, ZEB2, PCDH8, HES7, AXIN2, PCSK5, SHH, MLLT3
GO:0030323~respiratory tube development	10	1.75439	445	102	14116	3.10994	0.00480991	8.14035	SPRY2, MAN2A1, FGF9, PDGFA, VEGFA, PCSK5, SHH, FOXP1, NFIB, FOXP2
GO:0004860~protein kinase inhibitor activity	6	1.05263	472	36	15143	5.3471	0.00484683	6.98904	CDKN2D, PRKAG2, WNK1, CAMK2N1, TRIB2, TRIB1
GO:0048168~regulation of neuronal synaptic plasticity	6	1.05263	445	36	14116	5.28689	0.0050761	8.57209	GRIN2B, GRIK2, DLG4, GRIN2A, BHLHE40, CAMK2A
GO:0046872~metal ion binding	155	27.193	472	4140	15143	1.20116	0.00524599	7.54381	SYT1, KCNC1, ATP1B1, ADCY1, THRA, KCNC3, ADCY8, LMO3, SCN3B, ADCY5, ZNF580, NELL1, LMO4, FAM20C, RORB, NR2E1, TRIM46, ATP2B4, CISD1, GRIN2B, RARA, SCRT1, GRIN2A, CYP26A1, PDE4D, PRDM8, ADAMTS9, ZNF238, ACAP3, VSNL1, SLC38A1, FBXO11, TSHZ3, CDK5R1, CYP1B1, ZC3H4, CACNB1, KCNA3, CXXC4, CXXC5, RIMS1, TRIM67, RNF165, LHX2, SLC30A3, DYRK2, FGD4, KLF6, KLF7, MLL, KLF12, KLF9, KLF13, CRIP2, HPCAL4, PCDH…
GO:0043679~nerve terminal	6	1.05263	491	37	15908	5.25392	0.00524839	6.86103	KCNMA1, GRIK2, GRIK3, CHRM1, NTRK2, GRIA3
GO:0006350~transcription	87	15.2632	445	2101	14116	1.31354	0.0052726	8.88956	MEF2C, JDP2, E2F3, THRA, LMO3, LMO4, ZNF580, CBX3, RORB, ZEB2, FOXO3, MXI1, NR2E1, PTMA, CITED2, PCGF2, MAZ, ANP32A, RARA, SCRT1, MYC, EGR3, SSBP3, KHDRBS3, ARID5B, SOX11, SOX12, TP53, RUNX1T1, HES7, TBR1, JUNB, HNRPDL, PRDM8, ASCL1, ZNF238, FOXG1, SMARCA2, TSHZ3, ZBTB10, NR3C2, HCFC1, SOX4, NR3C1, SOX9, TSC22D1, NPAS2, NR1D1, LHX2, BCL11A, HNRNPD, POU3F2, MAML3, BHLHE40, ETV6, BCOR, MLLT3, INSM1…
GO:0060078~regulation of postsynaptic membrane potential	5	0.877193	445	23	14116	6.89595	0.00531767	8.96223	ATXN1, GRIN2B, GRIK2, GRIN2A, NLGN3
GO:0030004~cellular monovalent inorganic cation homeostasis	5	0.877193	445	23	14116	6.89595	0.00531767	8.96223	KCNMA1, SLC12A5, TP53, NR3C2, NEDD4L
GO:0044433~cytoplasmic vesicle part	14	2.45614	491	187	15908	2.42561	0.00532279	6.95508	SYT1, PDGFA, GRIA3, CACNG2, ITPR1, TGFB2, SLC32A1, SLC17A7, GRIA2, GRIA1, VEGFA, DLG4, THBS1, CAMK2A
GO:0019210~kinase inhibitor activity	6	1.05263	472	37	15143	5.20259	0.00546378	7.84522	CDKN2D, PRKAG2, WNK1, CAMK2N1, TRIB2, TRIB1
GO:0007616~long-term memory	4	0.701754	445	12	14116	10.5738	0.00550152	9.2581	ADCY1, ADCY8, GRIA1, SNAP25
GO:0032350~regulation of hormone metabolic process	4	0.701754	445	12	14116	10.5738	0.00550152	9.2581	KCNMA1, ATP1A1, NR3C1, CACNA1A
GO:0004157~dihydropyrimidinase activity	3	0.526316	472	4	15143	24.062	0.00555615	7.97277	CRMP1, DPYSL3, DPYSL2
GO:0030534~adult behavior	9	1.57895	445	86	14116	3.31968	0.00560122	9.41817	KCNMA1, ATXN1, EPHA4, EFNB3, GRM7, NR4A3, CACNA1C, NTSR1, CACNA1A
GO:0016198~axon choice point recognition	3	0.526316	445	4	14116	23.791	0.00567863	9.54226	EFNB3, FOXG1, GAP43
GO:0043167~ion binding	158	27.7193	472	4241	15143	1.19525	0.00574093	8.22744	SYT1, KCNC1, ATP1B1, ADCY1, THRA, KCNC3, ADCY8, LMO3, SCN3B, GABRB2, ADCY5, ZNF580, NELL1, LMO4, FAM20C, RORB, NR2E1, TRIM46, ATP2B4, CISD1, GRIN2B, RARA, SCRT1, GRIN2A, CYP26A1, PDE4D, PRDM8, ADAMTS9, ZNF238, ACAP3, VSNL1, SLC38A1, FBXO11, TSHZ3, CDK5R1, CYP1B1, ZC3H4, CACNB1, KCNA3, CXXC4, CXXC5, RIMS1, TRIM67, RNF165, LHX2, SLC30A3, DYRK2, FGD4, KLF6, KLF7, MLL, KLF12, KLF9, KLF13, CRIP2, HPCA…
GO:0016773~phosphotransferase activity, alcohol group as acceptor	36	6.31579	472	721	15143	1.60191	0.00604896	8.65051	CDK5R1, NRP1, NUAK1, EFNA3, PRKAG2, TRIB2, TGFB2, TRIB1, CAMKV, EPHB6, SBK1, AAK1, LMTK3, DYRK2, ADCK4, CAMK2A, BRD2, TNIK, BCR, EFNB3, WNK1, CDK6, MAPK10, WNK2, DGKI, PRKCE, CDKL5, EPHA5, MAP4K4, ACVR2A, HUNK, EPHA4, EPHA7, PLK2, GSK3B, NTRK2
GO:0008284~positive regulation of cell proliferation	24	4.21053	445	414	14116	1.83892	0.00607922	10.1819	E2F3, IRS2, NRP1, PDGFA, FGF9, CRIP2, EFNB1, SOX4, CDK6, NR2E1, FOXP1, SHH, FOXP2, TGFB2, HTR1A, CCND2, DLX5, CHRM1, VEGFA, FOXG1, ADRA2A, POU3F2, NRG1, MYC
GO:0045637~regulation of myeloid cell differentiation	8	1.40351	445	70	14116	3.6253	0.00632157	10.5668	ACVR2A, ZBTB7A, MAFB, LDB1, CDK6, GNAS, FOXO3, TOB2
GO:0009187~cyclic nucleotide metabolic process	6	1.05263	445	38	14116	5.00863	0.00642089	10.7241	ADCY1, ADCY8, ADCY5, PDE4A, GUCY1A2, PDE4D
GO:0033674~positive regulation of kinase activity	16	2.80702	445	231	14116	2.19715	0.00646649	10.7962	ADCY1, ADCY8, ADCY5, PRKAG2, LRRN3, ZEB2, DGKI, VAV2, TGFB2, CCND2, CHRM1, ADRA2A, NRG1, THBS1, GAP43, FGD4
GO:0043195~terminal button	5	0.877193	491	25	15908	6.47984	0.00672775	8.71464	KCNMA1, GRIK2, GRIK3, NTRK2, GRIA3
GO:0008344~adult locomotory behavior	7	1.22807	445	54	14116	4.11203	0.00674717	11.239	KCNMA1, ATXN1, EPHA4, EFNB3, CACNA1C, NTSR1, CACNA1A
GO:0019903~protein phosphatase binding	6	1.05263	472	39	15143	4.93579	0.00686031	9.75619	PPP1R9B, IRS2, PPP1R10, CDH2, CACNA1C, PIK3R1
GO:0019209~kinase activator activity	5	0.877193	472	25	15143	6.41653	0.00695754	9.88784	CDK5R1, CDK5R2, NRG3, PRKAG2, NRG1
GO:0060541~respiratory system development	10	1.75439	445	108	14116	2.93716	0.00697149	11.5913	ASCL1, SPRY2, MAN2A1, FGF9, PDGFA, VEGFA, SHH, FOXP1, NFIB, FOXP2
GO:0005626~insoluble fraction	40	7.01754	491	839	15908	1.54466	0.0070239	9.08158	JPH4, CYP1B1, CADM1, SLC6A1, ADCY8, GRIK2, FOXO3, GRIN2B, PVRL1, PDE4A, RASGRP2, DLG4, SLC30A3, SNAP25, SAMD4A, KIF5A, STMN2, TP53, WNK1, GRIN2A, CYP26A1, GRIA3, PDE4D, ATP1A1, NPR3, MAN1A1, HOMER1, CAMK2N1, ITPR1, SLC17A7, SLC16A2, GBA2, ATP2A2, SSTR1, GRIA1, SQLE, CHRM1, GNAS, SLC38A1, CACNA1C
GO:0033555~multicellular organismal response to stress	6	1.05263	445	39	14116	4.88021	0.00717906	11.9162	GRIN2B, GRIK2, GRM7, ADRA2A, NEUROD2, CACNA1A
GO:0021510~spinal cord development	6	1.05263	445	39	14116	4.88021	0.00717906	11.9162	ASCL1, MDGA1, MDGA2, SHH, CACNA1A, C1ORF187
GO:0030334~regulation of cell migration	13	2.2807	445	169	14116	2.4401	0.00719824	11.9462	PTPRK, IRS2, PDGFA, SMAD7, SHH, TGFB2, CITED2, TRIB1, VEGFA, UNC5C, THBS1, PIK3R1, IGFBP5
GO:0044430~cytoskeletal part	44	7.7193	491	952	15908	1.49744	0.00754119	9.71926	YWHAZ, APC2, TUBB2B, CBX3, SPRY2, GRIN2B, CRMP1, DLG4, NEFH, KIF21B, MYC, TUBB3, INA, CNKSR2, ARHGEF2, KIF5A, MAP1B, NLGN1, GRIN2A, GRIA3, PDE4D, HOMER1, KIF3C, GAS7, TACC1, CAMK2N1, ITPR1, TACC2, PPP1R9B, KIF1A, NAV1, GRIA2, LASP1, GRIA1, CHRM1, NTRK2, CFL1, CALM3, PDE4DIP, MARCKS, MAP6, KIF26A, CACNA1C, CALM2, CALM1, KIF26B
GO:0043169~cation binding	155	27.193	472	4179	15143	1.18995	0.00756067	10.7006	SYT1, KCNC1, ATP1B1, ADCY1, THRA, KCNC3, ADCY8, LMO3, SCN3B, ADCY5, ZNF580, NELL1, LMO4, FAM20C, RORB, NR2E1, TRIM46, ATP2B4, CISD1, GRIN2B, RARA, SCRT1, GRIN2A, CYP26A1, PDE4D, PRDM8, ADAMTS9, ZNF238, ACAP3, VSNL1, SLC38A1, FBXO11, TSHZ3, CDK5R1, CYP1B1, ZC3H4, CACNB1, KCNA3, CXXC4, CXXC5, RIMS1, TRIM67, RNF165, LHX2, SLC30A3, DYRK2, FGD4, KLF6, KLF7, MLL, KLF12, KLF9, KLF13, CRIP2, HPCAL4, PCDH…
GO:0042472~inner ear morphogenesis	7	1.22807	445	56	14116	3.96517	0.00804928	13.266	SPRY2, FGF9, MAFB, DLX5, FOXG1, SOBP, NR4A3
GO:0051270~regulation of cell motion	14	2.45614	445	193	14116	2.30103	0.00810163	13.3465	PTPRK, IRS2, NRP1, PDGFA, SMAD7, SHH, TGFB2, CITED2, TRIB1, VEGFA, UNC5C, THBS1, PIK3R1, IGFBP5
GO:0043198~dendritic shaft	4	0.701754	491	14	15908	9.25691	0.00820618	10.5329	GSK3B, GRM7, GRIA3, CACNA1C
GO:0045596~negative regulation of cell differentiation	15	2.63158	445	216	14116	2.20287	0.00849145	13.9443	NRP1, MAFB, SMAD7, LDB1, TP53, CDK6, SKI, SOX9, NR2E1, SHH, LINGO1, DLX1, FOXG1, AXIN2, TOB2
GO:0043066~negative regulation of apoptosis	21	3.68421	445	354	14116	1.88177	0.00856906	14.0629	MEF2C, YWHAZ, SOCS2, GRIK2, TP53, SOX4, SGMS1, NR2E1, SHH, CITED2, PCGF2, DLX1, GSK3B, CDKN2D, VEGFA, CFL1, POU3F3, NRG1, THBS1, MYC, CACNA1A
GO:0030336~negative regulation of cell migration	7	1.22807	445	57	14116	3.8956	0.00876393	14.3598	PTPRK, SMAD7, THBS1, SHH, CITED2, TRIB1, IGFBP5
GO:0007166~cell surface receptor linked signal transduction	77	13.5088	445	1856	14116	1.31603	0.00881831	14.4425	NXPH3, FGF5, ADCY1, NRP1, GABRB2, FGF9, ADCY8, PDGFA, GRIK2, PLXNA2, ADCY5, GRIK3, GABBR1, GABBR2, SHH, TGFB2, LPHN2, HTR1A, GRIN2B, NRG1, TUBB3, GPR173, PTPRK, IRS2, EFNB3, SOCS2, PTPRG, BAIAP2, LDB1, ARID5B, GRIN2A, HES7, NTSR1, ASCL1, ACVR2A, SSTR1, CHRM1, GRM7, VEGFA, GNAS, PPM1L, GAP43, CDK5R1, APC2, SOX4, CXXC4, ADCYAP1, SORCS3, EPHB6, CNR1, ADRA2A, BAI3, MAML3, AXIN2, PIK3R1, PTPRD, SMAD7,…
GO:0001654~eye development	11	1.92982	445	132	14116	2.64345	0.00882058	14.446	MEIS2, BHLHE22, PVRL1, PVRL3, VEGFA, NTRK2, RORB, NR2E1, SHH, FOXP2, TGFB2
GO:0050679~positive regulation of epithelial cell proliferation	6	1.05263	445	41	14116	4.64215	0.00887857	14.5341	FGF9, CCND2, DLX5, VEGFA, FOXP1, FOXP2
GO:0016342~catenin complex	3	0.526316	491	5	15908	19.4395	0.00890115	11.376	APC2, PVRL1, SMAD7
GO:0051098~regulation of binding	12	2.10526	445	153	14116	2.48795	0.00902114	14.7503	THRA, SMAD7, RUNX1T1, EGLN1, SKI, SHH, TRIB1, PRMT8, CALM3, ZNF462, NRG1, CAMK2A, CALM2, CALM1
GO:0051347~positive regulation of transferase activity	16	2.80702	445	240	14116	2.11476	0.00906986	14.8241	ADCY1, ADCY8, ADCY5, PRKAG2, LRRN3, ZEB2, DGKI, VAV2, TGFB2, CCND2, CHRM1, ADRA2A, NRG1, THBS1, GAP43, FGD4
GO:0009719~response to endogenous stimulus	23	4.03509	445	405	14116	1.80146	0.00926037	15.112	KCNMA1, IRS2, ADCY1, THRA, SLC6A1, SOCS2, PDGFA, ADCY8, BAIAP2, ADCY5, MAP1B, GRIN2A, NR4A3, JUNB, SHH, TGFB2, CCND2, CFL1, RARA, GNAS, PTCH1, THBS1, PIK3R1
GO:0032870~cellular response to hormone stimulus	11	1.92982	445	133	14116	2.62357	0.00927913	15.1403	ADCY1, IRS2, THRA, SOCS2, ADCY8, CCND2, BAIAP2, ADCY5, GNAS, JUNB, PIK3R1
GO:0030139~endocytic vesicle	7	1.22807	491	59	15908	3.84397	0.00939206	11.9671	SYT1, GRIA2, GRIA1, DLG4, GRIA3, CACNG2, CAMK2A
GO:0065008~regulation of biological quality	63	11.0526	445	1469	14116	1.36041	0.00979694	15.918	SYT1, JPH4, NRP1, GRIK2, GRIK3, SGMS1, FOXO3, MXI1, SHH, TGFB2, GRIN2B, CDKN2D, DLG4, NRG1, MYC, KCNMA1, IRS2, TP53, GRIN2A, CYP26A1, CACNG2, CFL1, VEGFA, NCAN, YWHAZ, CYP1B1, NR3C2, SOX4, EGLN1, NR3C1, RIMS1, PCSK2, PVRL1, POU3F2, NEDD4L, BHLHE40, GAD1, CAMK2A, ING1, PCSK5, SNAP25, FGD4, SMAD7, MAP1B, SLC12A5, NLGN1, ATP1A1, NLGN3, NPR3, EPB49, GAS7, ITPR1, SLC17A7, ATXN1, PPP1R9B, SLC16A2, ATP2…
GO:0015674~di-, tri-valent inorganic cation transport	13	2.2807	445	176	14116	2.34305	0.00979742	15.9187	JPH4, GRIN2A, CACNB1, CACNG2, ITPR1, ATP2B4, GRIN2B, ATP2A2, CACNA1G, CACNA1E, CACNA1C, CAMK2A, CACNA1A
GO:0001649~osteoblast differentiation	6	1.05263	445	42	14116	4.53162	0.00982441	15.9591	MEF2D, SATB2, FGF9, GABBR1, SHH, IGFBP5
GO:0033189~response to vitamin A	6	1.05263	445	42	14116	4.53162	0.00982441	15.9591	PDGFA, CDKN2D, MAP1B, RARA, PTCH1, SHH
GO:0043069~negative regulation of programmed cell death	21	3.68421	445	359	14116	1.85557	0.00992445	16.1085	MEF2C, YWHAZ, SOCS2, GRIK2, TP53, SOX4, SGMS1, NR2E1, SHH, CITED2, PCGF2, DLX1, GSK3B, CDKN2D, VEGFA, CFL1, POU3F3, NRG1, THBS1, MYC, CACNA1A
GO:0060548~negative regulation of cell death	21	3.68421	445	360	14116	1.85041	0.0101592	16.4581	MEF2C, YWHAZ, SOCS2, GRIK2, TP53, SOX4, SGMS1, NR2E1, SHH, CITED2, PCGF2, DLX1, GSK3B, CDKN2D, VEGFA, CFL1, POU3F3, NRG1, THBS1, MYC, CACNA1A
GO:0008016~regulation of heart contraction	8	1.40351	445	77	14116	3.29572	0.0105249	16.9999	THRA, ATP2A2, SMAD7, CACNA1G, CELF2, ATP1A1, KCNIP2, TGFB2
GO:0001662~behavioral fear response	4	0.701754	445	15	14116	8.45903	0.0106089	17.1239	GRIN2B, GRIK2, GRM7, NEUROD2
GO:0031290~retinal ganglion cell axon guidance	4	0.701754	445	15	14116	8.45903	0.0106089	17.1239	EPHA7, EFNA5, SLIT1, SLIT2
GO:0002209~behavioral defense response	4	0.701754	445	15	14116	8.45903	0.0106089	17.1239	GRIN2B, GRIK2, GRM7, NEUROD2
GO:0032879~regulation of localization	31	5.4386	445	610	14116	1.61207	0.0106515	17.1868	JPH4, SYT1, NRP1, CADM1, PDGFA, PRKAG2, CDH2, MXI1, SHH, CITED2, TGFB2, TRIB1, GRIN2B, UNC5C, NEDD4L, THBS1, NRG1, SNAP25, CAMK2A, PIK3R1, PTPRK, IRS2, SMAD7, HOMER1, GSK3B, GRM7, VEGFA, NTRK2, CALM3, CALM2, CACNA1A, CALM1, IGFBP5
GO:0005624~membrane fraction	38	6.66667	491	809	15908	1.52184	0.0106956	13.519	JPH4, CYP1B1, CADM1, SLC6A1, ADCY8, GRIK2, FOXO3, GRIN2B, PVRL1, PDE4A, RASGRP2, DLG4, SLC30A3, SNAP25, SAMD4A, KIF5A, STMN2, WNK1, GRIN2A, CYP26A1, GRIA3, ATP1A1, NPR3, MAN1A1, HOMER1, CAMK2N1, ITPR1, SLC17A7, SLC16A2, GBA2, ATP2A2, SSTR1, GRIA1, SQLE, CHRM1, GNAS, SLC38A1, CACNA1C
GO:0045860~positive regulation of protein kinase activity	15	2.63158	445	223	14116	2.13372	0.0110545	17.7788	ADCY1, ADCY8, ADCY5, PRKAG2, LRRN3, ZEB2, DGKI, TGFB2, CCND2, CHRM1, ADRA2A, NRG1, THBS1, GAP43, FGD4
GO:0048878~chemical homeostasis	27	4.73684	445	512	14116	1.67281	0.0113933	18.2734	JPH4, GRIK2, GRIK3, NR3C2, EGLN1, FOXO3, GRIN2B, POU3F2, NEDD4L, MYC, KCNMA1, IRS2, SMAD7, SLC12A5, GRIN2A, TP53, NLGN3, CACNG2, ITPR1, ATXN1, ATP2A2, VEGFA, CACNA1G, CACNA1E, PTCH1, CACNA1C, CACNA1A
GO:0019902~phosphatase binding	6	1.05263	472	44	15143	4.3749	0.011405	15.7222	PPP1R9B, IRS2, PPP1R10, CDH2, CACNA1C, PIK3R1
GO:0009986~cell surface	20	3.50877	491	348	15908	1.86202	0.01174	14.744	KCNMA1, PTPRK, PDGFA, DSCAML1, MMP17, NLGN3, MMP16, SHH, ALCAM, GPM6A, VEGFA, LRRTM1, NLGN4X, NTRK2, TMEM102, RARA, ROBO2, THBS1, GPC1, HSPA8
GO:0040013~negative regulation of locomotion	7	1.22807	445	61	14116	3.64015	0.0120797	19.2669	PTPRK, SMAD7, THBS1, SHH, CITED2, TRIB1, IGFBP5
GO:0009725~response to hormone stimulus	21	3.68421	445	367	14116	1.81512	0.0123689	19.6822	KCNMA1, IRS2, ADCY1, THRA, SLC6A1, SOCS2, PDGFA, ADCY8, BAIAP2, ADCY5, MAP1B, NR4A3, JUNB, SHH, TGFB2, CCND2, RARA, GNAS, PTCH1, THBS1, PIK3R1
GO:0030324~lung development	9	1.57895	445	99	14116	2.88376	0.0127269	20.1933	SPRY2, MAN2A1, FGF9, PDGFA, VEGFA, SHH, FOXP1, NFIB, FOXP2
GO:0043687~post-translational protein modification	52	9.12281	445	1182	14116	1.39552	0.0128184	20.3235	NUAK1, TGFB2, PCGF2, PRMT8, AAK1, PTPRK, BCR, TNIK, PTPRG, WNK1, PTPRS, CDK6, WNK2, UBE2H, PRKCE, CDKL5, ACVR2A, MAP4K4, HUNK, CFL1, PPM1L, KDM6B, FBXO11, CDK5R1, UBE2QL1, TRIB2, TRIB1, CAMKV, EPHB6, SBK1, ADRA2A, LMTK3, NEDD4L, DYRK2, THBS1, GAD1, CAMK2A, FGD4, PTPRD, SMAD7, MEX3B, LRRN3, MAPK10, EPHA5, EPHA4, DUSP4, EPHA7, PLK2, GSK3B, NTRK2, PHF15, DUSP7
GO:0050839~cell adhesion molecule binding	5	0.877193	472	30	15143	5.3471	0.0133439	18.1537	CDK5R1, GRIN2B, PVRL1, PVRL3, GRIN2A
GO:0051271~negative regulation of cell motion	7	1.22807	445	63	14116	3.52459	0.014031	22.0295	PTPRK, SMAD7, THBS1, SHH, CITED2, TRIB1, IGFBP5
GO:0051101~regulation of DNA binding	10	1.75439	445	121	14116	2.6216	0.0141327	22.1711	THRA, SMAD7, RUNX1T1, CALM3, SKI, ZNF462, EGLN1, CAMK2A, CALM2, SHH, CALM1, TRIB1
GO:0030111~regulation of Wnt receptor signaling pathway	6	1.05263	445	46	14116	4.13757	0.0142978	22.4003	DKK2, FGF9, SOX4, ZEB2, CXXC4, AXIN2
GO:0043086~negative regulation of catalytic activity	17	2.98246	445	277	14116	1.9468	0.0144978	22.677	ADCY1, ADCY8, SMAD7, ADCY5, PRKAG2, GABBR1, TP53, NPR3, GABBR2, TRIB1, TGFB2, SPRY2, HTR1A, GRM7, CDKN2D, ADRA2A, SPRED1
GO:0005215~transporter activity	51	8.94737	472	1175	15143	1.39252	0.0146042	19.699	KCNC1, SYT1, ATP1B1, KCNC3, SLC6A1, GRIK2, SCN3B, GABRB2, GRIK3, KCNIP2, KCNK10, ATP2B4, GRIN2B, SLC25A22, KCNG1, GRID1, KCNMA1, SLC22A23, GRIN2A, CACNG2, GRM7, KCNH7, SLC38A1, CACNB1, KCNA3, SLC32A1, GPM6A, SLC30A3, SNAP25, SLC12A5, KCTD1, GRIA3, ATP1A1, ITPR1, SLC17A7, SLC16A2, KCNJ4, ACCN1, KCNJ6, GRIA2, ATP2A2, LASP1, GRIA1, KCNN3, KCNN2, CACNA1G, KCNF1, CACNA1E, CACNA1C, CACNA1A, KCTD12
GO:0051241~negative regulation of multicellular organismal process	12	2.10526	445	164	14116	2.32107	0.014652	22.8898	KCNMA1, ATP2A2, SLC6A1, GRIK2, PDGFA, GRIK3, VEGFA, RARA, ATP1A1, PTCH1, SOX9, THBS1
GO:0006796~phosphate metabolic process	44	7.7193	445	973	14116	1.43447	0.0148013	23.0953	CDK5R1, NUAK1, TRIB2, TGFB2, TRIB1, CAMKV, EPHB6, SBK1, AAK1, ADRA2A, LMTK3, DYRK2, THBS1, CAMK2A, PIK3R1, FGD4, PTPRK, PTPRD, TNIK, BCR, SMAD7, PTPRG, MEX3B, LRRN3, WNK1, PTPRS, CDK6, MAPK10, WNK2, PRKCE, CDKL5, EPHA5, EPHA4, ACVR2A, DUSP4, MAP4K4, HUNK, EPHA7, PLK2, GSK3B, NTRK2, CFL1, PPM1L, DUSP7
GO:0006793~phosphorus metabolic process	44	7.7193	445	973	14116	1.43447	0.0148013	23.0953	CDK5R1, NUAK1, TRIB2, TGFB2, TRIB1, CAMKV, EPHB6, SBK1, AAK1, ADRA2A, LMTK3, DYRK2, THBS1, CAMK2A, PIK3R1, FGD4, PTPRK, PTPRD, TNIK, BCR, SMAD7, PTPRG, MEX3B, LRRN3, WNK1, PTPRS, CDK6, MAPK10, WNK2, PRKCE, CDKL5, EPHA5, EPHA4, ACVR2A, DUSP4, MAP4K4, HUNK, EPHA7, PLK2, GSK3B, NTRK2, CFL1, PPM1L, DUSP7
GO:0006873~cellular ion homeostasis	21	3.68421	445	374	14116	1.78115	0.0148757	23.1975	KCNMA1, JPH4, SMAD7, GRIK2, GRIK3, SLC12A5, GRIN2A, TP53, NR3C2, NLGN3, CACNG2, ITPR1, ATXN1, GRIN2B, ATP2A2, CACNA1G, POU3F2, NEDD4L, CACNA1C, MYC, CACNA1A
GO:0030165~PDZ domain binding	6	1.05263	472	47	15143	4.09565	0.0149377	20.1032	CADM1, GRIA2, GRIK2, GRM7, CXXC4, GRIA3
GO:0051094~positive regulation of developmental process	17	2.98246	445	278	14116	1.93979	0.0149487	23.2977	FGF9, MAP1B, FOXO3, SLIT2, SHH, JUNB, TGFB2, NUMBL, ACVR2A, DLX5, FOXG1, RARA, GNAS, ROBO2, NRG1, THBS1, TOB2
GO:0048167~regulation of synaptic plasticity	7	1.22807	445	64	14116	3.46952	0.0150847	23.4839	GRIN2B, GRIK2, MAP1B, DLG4, GRIN2A, BHLHE40, CAMK2A
GO:0043566~structure-specific DNA binding	11	1.92982	472	145	15143	2.43385	0.0152341	20.461	HNRPDL, KLF6, SATB1, SSBP4, SSBP3, JDP2, PCBP1, TP53, MYC, JUNB, NFIB
GO:0003714~transcription corepressor activity	11	1.92982	472	145	15143	2.43385	0.0152341	20.461	MEIS2, KLF12, ATN1, NR1D1, LDB1, BCL11A, SKI, BCOR, MXI1, JUNB, CITED2
GO:0006836~neurotransmitter transport	8	1.40351	445	83	14116	3.05748	0.0154976	24.0469	SLC17A7, SLC32A1, SYT1, SLC6A1, NLGN1, RIMS1, SNAP25, CACNA1A
GO:0051302~regulation of cell division	6	1.05263	445	47	14116	4.04953	0.0155986	24.184	FGF5, FGF9, PDGFA, VEGFA, CALM3, CALM2, CALM1, TGFB2
GO:0007050~cell cycle arrest	9	1.57895	445	103	14116	2.77177	0.0158744	24.5572	PPP1R9B, CDKN2D, RPRM, TP53, DBC1, THBS1, GAS7, MYC, TGFB2
GO:0048514~blood vessel morphogenesis	14	2.45614	445	211	14116	2.10473	0.0161816	24.9709	NRP1, PDGFA, FGF9, SMAD7, CDH2, SHH, SLIT2, JUNB, TGFB2, CITED2, PLXDC1, NTRK2, VEGFA, THBS1
GO:0000267~cell fraction	47	8.24561	491	1083	15908	1.40606	0.0165331	20.1629	JPH4, YWHAZ, CYP1B1, CADM1, SLC6A1, GRIK2, ADCY8, FOXO3, ADCYAP1, PCSK2, ACTG1, PVRL1, GRIN2B, PDE4A, RASGRP2, DLG4, SLC30A3, SNAP25, SAMD4A, ACTB, KIF5A, STMN2, EFNB1, MAP1B, TP53, WNK1, GRIN2A, CYP26A1, GRIA3, PDE4D, ATP1A1, NPR3, MAN1A1, HOMER1, ITPR1, CAMK2N1, SLC17A7, SLC16A2, GBA2, ATP2A2, SSTR1, GRIA1, SQLE, CHRM1, GNAS, SLC38A1, CACNA1C
GO:0035282~segmentation	6	1.05263	445	48	14116	3.96517	0.016976	26.0306	MAFB, ZEB2, PCDH8, HES7, AXIN2, MLLT3
GO:0055082~cellular chemical homeostasis	21	3.68421	445	380	14116	1.75302	0.0170163	26.084	KCNMA1, JPH4, SMAD7, GRIK2, GRIK3, SLC12A5, GRIN2A, TP53, NR3C2, NLGN3, CACNG2, ITPR1, ATXN1, GRIN2B, ATP2A2, CACNA1G, POU3F2, NEDD4L, CACNA1C, MYC, CACNA1A
GO:0042803~protein homodimerization activity	19	3.33333	472	334	15143	1.82506	0.017116	22.6978	THRA, MLL, CADM1, PDGFA, GRIK2, LDB1, RUNX1T1, DSCAML1, NPR3, FOXP1, FOXP2, TGFB2, PVRL1, TRIM8, PRMT8, PVRL3, VEGFA, NLGN4X, EXT1
GO:0051093~negative regulation of developmental process	16	2.80702	445	259	14116	1.95962	0.0171955	26.321	NRP1, MAFB, SMAD7, LDB1, TP53, CDK6, SKI, SOX9, NR2E1, SHH, LINGO1, DLX1, FOXG1, AXIN2, THBS1, TOB2
GO:0019198~transmembrane receptor protein phosphatase activity	4	0.701754	472	18	15143	7.12947	0.0172315	22.8331	PTPRK, PTPRD, PTPRG, PTPRS
GO:0051726~regulation of cell cycle	19	3.33333	445	331	14116	1.82086	0.0173789	26.5627	PTPRK, CDK5R1, CDK5R2, TP53, RPRM, DBC1, HCFC1, CDK6, JUNB, TGFB2, ADCYAP1, CITED2, PPP1R9B, CCND2, CDKN2D, FOXG1, FAM5C, MYC, HSPA8
GO:0003001~generation of a signal involved in cell-cell signaling	8	1.40351	445	85	14116	2.98554	0.017474	26.6878	SYT1, YWHAZ, NTRK2, NLGN1, CACNA1C, RIMS1, SNAP25, CACNA1A
GO:0043627~response to estrogen stimulus	9	1.57895	445	105	14116	2.71897	0.0176433	26.91	KCNMA1, SOCS2, SLC6A1, CCND2, PDGFA, MAP1B, RARA, PTCH1, SHH
GO:0048786~presynaptic active zone	3	0.526316	491	7	15908	13.8854	0.0179423	21.6944	KCNMA1, GRM7, NTRK2
GO:0012506~vesicle membrane	11	1.92982	491	151	15908	2.36021	0.0185553	22.352	SLC17A7, SLC32A1, SYT1, GRIA2, GRIA1, DLG4, GRIA3, CACNG2, GAD1, CAMK2A, ITPR1
GO:0001505~regulation of neurotransmitter levels	7	1.22807	445	67	14116	3.31417	0.0185725	28.1178	SLC17A7, SYT1, NLGN1, RIMS1, GAD1, SNAP25, CACNA1A
GO:0032526~response to retinoic acid	5	0.877193	445	33	14116	4.80626	0.0192124	28.9388	PDGFA, CDKN2D, RARA, PTCH1, SHH
GO:0050877~neurological system process	52	9.12281	445	1210	14116	1.36323	0.0193212	29.0775	SYT1, ADCY1, SLC6A1, GRIK2, ADCY8, GABRB2, SOBP, RORB, GABBR2, KCNIP2, NR2E1, SPRY2, GRIN2B, DLG4, MYC, KCNMA1, EGR3, KIF5A, GRIN2A, NRXN1, CACNG2, NTSR1, SLIT2, GRM7, CHRM1, GNAS, NCAN, FBXO11, CYP1B1, RIMS1, NPTX1, PVRL1, POU3F2, GAD1, SNAP25, IL1RAPL1, SLC12A5, NLGN1, NLGN3, NR4A3, HOMER1, FOXP2, ATXN1, SLC17A7, ACCN1, GRIA2, GRIA1, KCNN3, NEUROD2, CACNA1E, CACNA1C, CACNA1A
GO:0016310~phosphorylation	37	6.49123	445	800	14116	1.46711	0.0193705	29.1402	CDK5R1, NUAK1, TRIB2, TGFB2, TRIB1, CAMKV, EPHB6, SBK1, AAK1, ADRA2A, LMTK3, DYRK2, THBS1, CAMK2A, PIK3R1, FGD4, TNIK, BCR, SMAD7, MEX3B, LRRN3, WNK1, CDK6, MAPK10, WNK2, PRKCE, CDKL5, EPHA5, ACVR2A, MAP4K4, HUNK, EPHA4, EPHA7, PLK2, GSK3B, NTRK2, CFL1
GO:0008285~negative regulation of cell proliferation	20	3.50877	445	361	14116	1.75742	0.020113	30.0792	PTPRK, MLL, JARID2, TP53, CDK6, SKI, MXI1, SHH, TRIB1, TGFB2, SSTR1, CDKN2D, PTCH1, AXIN2, THBS1, ING1, SMARCA2, TOB2, NFIB, IGFBP5
GO:0051966~regulation of synaptic transmission, glutamatergic	4	0.701754	445	19	14116	6.67818	0.0205913	30.6778	GRIA2, GRIK2, GRIK3, NTRK2
GO:0060079~regulation of excitatory postsynaptic membrane potential	4	0.701754	445	19	14116	6.67818	0.0205913	30.6778	ATXN1, GRIN2B, GRIK2, GRIN2A
GO:0042981~regulation of apoptosis	37	6.49123	445	804	14116	1.45981	0.0209135	31.0782	MEF2C, CDK5R1, YWHAZ, CADM1, GRIK2, NELL1, SOX4, FOXO3, NR3C1, SGMS1, SOX9, NR2E1, SHH, CITED2, TGFB2, PCGF2, CDKN2D, POU3F3, TMEM102, DYRK2, NRG1, THBS1, MYC, FGD4, KCNMA1, ARHGEF2, SOCS2, GRIN2A, TP53, VAV2, PRKCE, DLX1, EPHA7, GSK3B, VEGFA, CFL1, CACNA1A
GO:0010817~regulation of hormone levels	11	1.92982	445	151	14116	2.31083	0.0210382	31.2327	PCSK2, SLC16A2, YWHAZ, CYP1B1, CYP26A1, NR3C1, CACNA1C, PCSK5, SNAP25, SHH, CACNA1A
GO:0010720~positive regulation of cell development	7	1.22807	445	69	14116	3.21811	0.0211817	31.41	FOXG1, MAP1B, ROBO2, SHH, SLIT2, TGFB2, NUMBL
GO:0007269~neurotransmitter secretion	5	0.877193	445	34	14116	4.6649	0.0212482	31.492	SYT1, NLGN1, RIMS1, SNAP25, CACNA1A
GO:0019935~cyclic-nucleotide-mediated signaling	10	1.75439	445	130	14116	2.4401	0.0215825	31.9029	ADCY1, HTR1A, SSTR1, ADCY8, CNR1, ADCY5, PDE9A, GNAS, NPR3, TUBB3
GO:0007369~gastrulation	7	1.22807	445	70	14116	3.17213	0.0225748	33.109	ACVR2A, LDB1, TP53, NR4A3, EXT1, SLIT2, ODZ4
GO:0043523~regulation of neuron apoptosis	8	1.40351	445	90	14116	2.81968	0.023179	33.8334	CDK5R1, EPHA7, DLX1, GRIK2, TP53, NR3C1, CACNA1A, TGFB2
GO:0007214~gamma-aminobutyric acid signaling pathway	4	0.701754	445	20	14116	6.34427	0.023672	34.419	GABRB2, GABBR1, GABBR2, CACNA1A
GO:0043067~regulation of programmed cell death	37	6.49123	445	812	14116	1.44543	0.0236951	34.4463	MEF2C, CDK5R1, YWHAZ, CADM1, GRIK2, NELL1, SOX4, FOXO3, NR3C1, SGMS1, SOX9, NR2E1, SHH, CITED2, TGFB2, PCGF2, CDKN2D, POU3F3, TMEM102, DYRK2, NRG1, THBS1, MYC, FGD4, KCNMA1, ARHGEF2, SOCS2, GRIN2A, TP53, VAV2, PRKCE, DLX1, EPHA7, GSK3B, VEGFA, CFL1, CACNA1A
GO:0016812~hydrolase activity, acting on carbon-nitrogen (but not peptide) bonds, in cyclic amides	3	0.526316	472	8	15143	12.031	0.0238707	30.2521	CRMP1, DPYSL3, DPYSL2
GO:0046885~regulation of hormone biosynthetic process	3	0.526316	445	8	14116	11.8955	0.0243747	35.2453	ATP1A1, NR3C1, CACNA1A
GO:0048705~skeletal system morphogenesis	9	1.57895	445	112	14116	2.54904	0.0249495	35.9139	MEF2D, SATB2, PCGF2, THRA, ARID5B, DSCAML1, GNAS, SOX9, MYC
GO:0010941~regulation of cell death	37	6.49123	445	815	14116	1.44011	0.02502	35.9954	MEF2C, CDK5R1, YWHAZ, CADM1, GRIK2, NELL1, SOX4, FOXO3, NR3C1, SGMS1, SOX9, NR2E1, SHH, CITED2, TGFB2, PCGF2, CDKN2D, POU3F3, TMEM102, DYRK2, NRG1, THBS1, MYC, FGD4, KCNMA1, ARHGEF2, SOCS2, GRIN2A, TP53, VAV2, PRKCE, DLX1, EPHA7, GSK3B, VEGFA, CFL1, CACNA1A
GO:0010001~glial cell differentiation	6	1.05263	445	53	14116	3.5911	0.0250685	36.0515	ASCL1, FGF5, SOX11, POU3F2, SHH, GAP43
GO:0010648~negative regulation of cell communication	15	2.63158	445	248	14116	1.91863	0.0254966	36.5441	SOCS2, SLC6A1, FGF9, GRIK2, SMAD7, GRIK3, CYP26A1, SKI, CXXC4, TRIB1, DKK2, ATXN1, AXIN2, THBS1, IGFBP5
GO:0016772~transferase activity, transferring phosphorus-containing groups	42	7.36842	472	964	15143	1.39779	0.0256026	32.075	CDK5R1, CDK5R2, NRP1, NUAK1, NELL1, EFNA3, PRKAG2, SGMS1, TRIB2, TGFB2, TRIB1, CAMKV, EPHB6, SBK1, AAK1, LMTK3, DYRK2, CAMK2A, ADCK4, CNKSR2, BRD2, TNIK, BCR, EFNB3, WNK1, CDK6, MAPK10, WNK2, DGKI, PRKCE, CDKL5, EPHA5, EPHA4, ACVR2A, MAP4K4, HUNK, EPHA7, PLK2, GSK3B, NTRK2, CALM3, AKAP7, CALM2, CALM1
GO:0001666~response to hypoxia	10	1.75439	445	134	14116	2.36726	0.0256668	36.7391	KCNMA1, ATP1B1, PDGFA, VEGFA, EGLN1, THBS1, ITPR1, SHH, CITED2, TGFB2
GO:0046058~cAMP metabolic process	4	0.701754	445	21	14116	6.04216	0.0269879	38.2327	ADCY1, ADCY8, ADCY5, PDE4D
GO:0048169~regulation of long-term neuronal synaptic plasticity	4	0.701754	445	21	14116	6.04216	0.0269879	38.2327	GRIN2B, GRIK2, DLG4, GRIN2A
GO:0031252~cell leading edge	10	1.75439	491	138	15908	2.34777	0.0270327	30.9377	PTPRK, BAIAP2, PDE4A, SLC12A5, CDK6, GNAS, ROBO2, CDH2, GAS7, FGD4
GO:0001944~vasculature development	15	2.63158	445	251	14116	1.8957	0.0276582	38.9777	NRP1, PDGFA, FGF9, SMAD7, EFNB2, CDH2, SHH, SLIT2, JUNB, TGFB2, CITED2, PLXDC1, VEGFA, NTRK2, THBS1
GO:0042802~identical protein binding	30	5.26316	472	640	15143	1.50387	0.0278169	34.3407	SYT1, THRA, NRP1, CADM1, GRIK2, PDGFA, DSCAML1, HCFC1, KCNIP2, TGFB2, ACTG1, PVRL1, TRIM8, PRMT8, PVRL3, ROBO2, POU3F2, THBS1, MLL, PTPRG, LDB1, RUNX1T1, NPR3, FOXP1, FOXP2, ATXN1, VEGFA, NLGN4X, GNAS, EXT1
GO:0001667~ameboidal cell migration	5	0.877193	445	37	14116	4.28667	0.0281253	39.4919	EFNB1, ARID5B, CFL1, ZEB2, SHH
GO:0030659~cytoplasmic vesicle membrane	10	1.75439	491	139	15908	2.33088	0.0281502	32.0014	SLC17A7, SLC32A1, SYT1, GRIA2, GRIA1, DLG4, GRIA3, CACNG2, CAMK2A, ITPR1
GO:0009966~regulation of signal transduction	39	6.84211	445	878	14116	1.40903	0.0284546	39.852	FGF9, GRIK2, SOX4, ZEB2, CXXC4, CDH2, TRIB2, CITED2, TGFB2, TRIB1, SPRY2, GRIN2B, RASGRP2, ADRA2A, SPRED1, AXIN2, THBS1, FGD4, IQSEC2, CNKSR2, ARHGEF2, BCR, SOCS2, SMAD7, LRRN3, CYP26A1, GRIA3, SKI, VAV2, DKK2, ATXN1, ASCL1, ACVR2A, PLK2, GRIA2, ACAP3, VEGFA, PTCH1, IGFBP5
GO:0010551~regulation of specific transcription from RNA polymerase II promoter	8	1.40351	445	94	14116	2.69969	0.0285813	39.9899	MEF2C, DLX1, THRA, SMAD7, TP53, BCOR, SMARCA2, CITED2
GO:0007187~G-protein signaling, coupled to cyclic nucleotide second messenger	9	1.57895	445	115	14116	2.48254	0.0286483	40.0628	ADCY1, HTR1A, SSTR1, ADCY8, CNR1, ADCY5, GNAS, NPR3, TUBB3
GO:0007190~activation of adenylate cyclase activity	6	1.05263	445	55	14116	3.46051	0.0288941	40.3294	ADCY1, ADCY8, ADCY5, NTRK2, GNAS, ADCYAP1
GO:0045597~positive regulation of cell differentiation	14	2.45614	445	229	14116	1.9393	0.0291585	40.6148	MAP1B, FOXO3, SHH, JUNB, SLIT2, TGFB2, NUMBL, ACVR2A, DLX5, FOXG1, RARA, ROBO2, GNAS, NRG1
GO:0008021~synaptic vesicle	7	1.22807	491	76	15908	2.98414	0.0295631	33.3247	SLC17A7, SLC32A1, SYT1, CADM1, GRIN2B, GRIA2, SLC30A3
GO:0016849~phosphorus-oxygen lyase activity	4	0.701754	472	22	15143	5.8332	0.0296818	36.1941	ADCY1, ADCY8, ADCY5, GUCY1A2
GO:0008219~cell death	33	5.78947	445	719	14116	1.45592	0.0299999	41.5146	MEF2C, KCNC3, CADM1, GRIK2, FGF14, BSCL2, FOXO3, SGMS1, TGFB2, ATN1, UNC5A, CDKN2D, NEFH, DYRK2, UNC5C, PPP2R2B, THBS1, AXIN2, MYC, FGD4, ARHGEF2, MLL, KILLIN, KIF5A, TP53, DBC1, VAV2, ITPR1, ELMO1, ATXN1, SEMA6A, MEF2D, CACNA1A
GO:0048286~lung alveolus development	4	0.701754	445	22	14116	5.76752	0.0305381	42.0835	MAN2A1, PDGFA, VEGFA, FOXP2
GO:0035235~ionotropic glutamate receptor signaling pathway	3	0.526316	445	9	14116	10.5738	0.030695	42.2483	CDK5R1, GRIN2B, GRIN2A
GO:0048713~regulation of oligodendrocyte differentiation	3	0.526316	445	9	14116	10.5738	0.030695	42.2483	LINGO1, DLX1, SHH
GO:0032940~secretion by cell	13	2.2807	445	207	14116	1.99216	0.0308243	42.3839	SYT1, YWHAZ, SRCIN1, LMF1, NLGN1, RIMS1, NTRK2, GNAS, ARL4D, CACNA1C, SNAP25, PCSK5, CACNA1A
GO:0009612~response to mechanical stimulus	6	1.05263	445	56	14116	3.39872	0.0309377	42.5025	GRIN2B, MAP1B, PTCH1, MYC, JUNB, FOXP2
GO:0045762~positive regulation of adenylate cyclase activity	6	1.05263	445	56	14116	3.39872	0.0309377	42.5025	ADCY1, ADCY8, ADCY5, NTRK2, GNAS, ADCYAP1
GO:0045165~cell fate commitment	10	1.75439	445	139	14116	2.28211	0.0315064	43.0938	ASCL1, SPRY2, DLX1, TP53, DSCAML1, SOX9, NR2E1, SHH, GAP43, TGFB2
GO:0003690~double-stranded DNA binding	8	1.40351	472	97	15143	2.64599	0.0315096	37.9631	HNRPDL, KLF6, SATB1, JDP2, TP53, MYC, JUNB, NFIB
GO:0010033~response to organic substance	33	5.78947	445	721	14116	1.45188	0.0318577	43.4562	ADCY1, THRA, CYP1B1, SLC6A1, ADCY8, PDGFA, ADCY5, NR3C1, SHH, TGFB2, TRIB1, GRIN2B, TMEM102, RARA, THBS1, MYC, PIK3R1, HSPA8, KCNMA1, IRS2, SOCS2, BAIAP2, MAP1B, GRIN2A, NR4A3, JUNB, DUSP4, CCND2, SQLE, CFL1, PTCH1, GNAS, DNAJB5
GO:0030672~synaptic vesicle membrane	4	0.701754	491	23	15908	5.63464	0.0325556	36.0489	SLC17A7, SLC32A1, SYT1, GRIA2
GO:0031256~leading edge membrane	4	0.701754	491	23	15908	5.63464	0.0325556	36.0489	PTPRK, PDE4A, SLC12A5, ROBO2
GO:0046983~protein dimerization activity	26	4.5614	472	542	15143	1.53902	0.0326302	39.025	JDP2, THRA, CADM1, GRIK2, PDGFA, DSCAML1, TGFB2, PVRL1, GRIN2B, TRIM8, PRMT8, PVRL3, ROBO2, MLL, LDB1, TP53, RUNX1T1, NPR3, FOXP1, JUNB, FOXP2, ATF4, DBP, NLGN4X, VEGFA, EXT1
GO:0006464~protein modification process	59	10.3509	445	1453	14116	1.28807	0.0326308	44.2461	HECW1, NUAK1, TGFB2, ST3GAL1, PCGF2, PRMT8, AAK1, PTPRK, BCR, TNIK, PTPRG, WNK1, PTPRS, CDK6, WNK2, UBE2H, PRKCE, CDKL5, ACVR2A, MAP4K4, MAN2A1, HUNK, CHRM1, CFL1, ASPHD1, PPM1L, KDM6B, FBXO11, CDK5R1, UBE2QL1, TRIB2, TRIB1, CAMKV, EPHB6, SBK1, ADRA2A, LMTK3, DYRK2, NEDD4L, THBS1, GAD1, CAMK2A, FGD4, PTPRD, SMAD7, MEX3B, LRRN3, MAPK10, EPHA5, EPHA4, DUSP4, EPHA7, LARGE, PLK2, GSK3B, NTRK2, ST8SIA…
GO:0016265~death	33	5.78947	445	724	14116	1.44586	0.0328724	44.4908	MEF2C, KCNC3, CADM1, GRIK2, FGF14, BSCL2, FOXO3, SGMS1, TGFB2, ATN1, UNC5A, CDKN2D, NEFH, DYRK2, UNC5C, PPP2R2B, THBS1, AXIN2, MYC, FGD4, ARHGEF2, MLL, KILLIN, KIF5A, TP53, DBC1, VAV2, ITPR1, ELMO1, ATXN1, SEMA6A, MEF2D, CACNA1A
GO:0031281~positive regulation of cyclase activity	6	1.05263	445	57	14116	3.33909	0.0330698	44.69	ADCY1, ADCY8, ADCY5, NTRK2, GNAS, ADCYAP1
GO:0043062~extracellular structure organization	11	1.92982	445	163	14116	2.1407	0.0333553	44.9769	CADM1, MAP1B, NLGN4X, NLGN1, NFASC, NLGN3, CACNG2, NRXN1, CDH2, CACNA1A, TGFB2
GO:0051781~positive regulation of cell division	5	0.877193	445	39	14116	4.06684	0.0333644	44.986	FGF5, FGF9, PDGFA, VEGFA, TGFB2
GO:0009975~cyclase activity	4	0.701754	472	23	15143	5.57959	0.0333669	39.7138	ADCY1, ADCY8, ADCY5, GUCY1A2
GO:0008287~protein serine/threonine phosphatase complex	5	0.877193	491	40	15908	4.0499	0.0339121	37.2495	PPP1R9B, PPM1L, PPP2R2B, PPP1R15B, ITPR1
GO:0070482~response to oxygen levels	10	1.75439	445	141	14116	2.24974	0.0340819	45.7007	KCNMA1, ATP1B1, PDGFA, VEGFA, EGLN1, THBS1, ITPR1, SHH, CITED2, TGFB2
GO:0050801~ion homeostasis	21	3.68421	445	409	14116	1.62872	0.0340998	45.7184	KCNMA1, JPH4, SMAD7, GRIK2, GRIK3, SLC12A5, GRIN2A, TP53, NR3C2, NLGN3, CACNG2, ITPR1, ATXN1, GRIN2B, ATP2A2, CACNA1G, POU3F2, NEDD4L, CACNA1C, MYC, CACNA1A
GO:0001755~neural crest cell migration	4	0.701754	445	23	14116	5.51676	0.0343212	45.9371	EFNB1, CFL1, ZEB2, SHH
GO:0007517~muscle organ development	13	2.2807	445	211	14116	1.9544	0.0349546	46.5582	MEF2C, EGR3, SMAD7, ARID5B, CACNG2, HOMER1, FOXP1, TGFB2, FOXP2, MEF2D, MKX, NRG1, IGFBP5
GO:0016331~morphogenesis of embryonic epithelium	6	1.05263	445	58	14116	3.28152	0.0352912	46.8855	LMO4, CFL1, ZEB2, PCDH8, PTCH1, SHH
GO:0008283~cell proliferation	22	3.85965	445	436	14116	1.60062	0.0353308	46.9239	FGF5, IRS2, CDK5R1, PDGFA, SOX11, FSCN1, TP53, ZEB2, SHH, TACC2, NUMBL, TGFB2, ASCL1, ACVR2A, CHRM1, VEGFA, POU3F3, POU3F2, PTCH1, LGI1, NRG1, MYC
GO:0007193~inhibition of adenylate cyclase activity by G-protein signaling	5	0.877193	445	40	14116	3.96517	0.0361829	47.7435	ADCY1, HTR1A, ADCY8, ADCY5, NPR3
GO:0001841~neural tube formation	5	0.877193	445	40	14116	3.96517	0.0361829	47.7435	LMO4, CFL1, ZEB2, PTCH1, SHH
GO:0021953~central nervous system neuron differentiation	5	0.877193	445	40	14116	3.96517	0.0361829	47.7435	ASCL1, LINGO1, FOXG1, NR2E1, CACNA1A
GO:0004114~3',5'-cyclic-nucleotide phosphodiesterase activity	4	0.701754	472	24	15143	5.3471	0.0372781	43.2506	PDE2A, PDE4A, PDE9A, PDE4D
GO:0006983~ER overload response	3	0.526316	445	10	14116	9.5164	0.0375825	49.0638	GSK3B, TP53, PPP1R15B
GO:0032925~regulation of activin receptor signaling pathway	3	0.526316	445	10	14116	9.5164	0.0375825	49.0638	ACVR2A, SMAD7, SKI
GO:0007413~axonal fasciculation	3	0.526316	445	10	14116	9.5164	0.0375825	49.0638	FEZF2, CDK5R1, NRP1
GO:0050769~positive regulation of neurogenesis	6	1.05263	445	59	14116	3.2259	0.0376027	49.0826	FOXG1, MAP1B, ROBO2, SHH, SLIT2, NUMBL
GO:0051349~positive regulation of lyase activity	6	1.05263	445	59	14116	3.2259	0.0376027	49.0826	ADCY1, ADCY8, ADCY5, NTRK2, GNAS, ADCYAP1
GO:0001570~vasculogenesis	5	0.877193	445	41	14116	3.86846	0.0391348	50.4914	VEGFA, NTRK2, SHH, JUNB, CITED2
GO:0007507~heart development	13	2.2807	445	215	14116	1.91804	0.0394298	50.7584	NRP1, SMAD7, SOX4, EGLN1, SOX9, SHH, FOXP1, TGFB2, CITED2, PTCH1, NRG1, BCOR, PCSK5
GO:0021700~developmental maturation	8	1.40351	445	101	14116	2.51258	0.0399691	51.243	KCNMA1, VEGFA, MAP1B, DLG4, FOXO3, KCNIP2, CACNA1A, TGFB2
GO:0045785~positive regulation of cell adhesion	6	1.05263	445	60	14116	3.17213	0.0400048	51.2749	SMAD7, CDK6, NRG1, THBS1, CITED2, TGFB2
GO:0009953~dorsal/ventral pattern formation	6	1.05263	445	60	14116	3.17213	0.0400048	51.2749	LHX2, FOXG1, DSCAML1, CXXC4, PTCH1, SHH
GO:0050790~regulation of catalytic activity	37	6.49123	445	846	14116	1.38734	0.0401584	51.412	CDK5R1, ADCY1, CDK5R2, ADCY8, ADCY5, PRKAG2, GABBR1, ZEB2, GABBR2, TRIB2, ADCYAP1, TGFB2, TRIB1, SPRY2, HTR1A, CDKN2D, ADRA2A, SPRED1, THBS1, NRG1, MYC, FGD4, SMAD7, LRRN3, TP53, NPR3, DGKI, VAV2, HOMER1, ACVR2A, ACAP3, CCND2, CHRM1, GRM7, NTRK2, GNAS, GAP43
GO:0048545~response to steroid hormone stimulus	12	2.10526	445	192	14116	1.98258	0.0404874	51.7044	KCNMA1, SOCS2, SLC6A1, CCND2, PDGFA, MAP1B, RARA, PTCH1, THBS1, SHH, JUNB, TGFB2
GO:0004112~cyclic-nucleotide phosphodiesterase activity	4	0.701754	472	25	15143	5.13322	0.0414127	46.7785	PDE2A, PDE4A, PDE9A, PDE4D
GO:0009190~cyclic nucleotide biosynthetic process	4	0.701754	445	25	14116	5.07542	0.0425764	53.523	ADCY1, ADCY8, ADCY5, GUCY1A2
GO:0044448~cell cortex part	7	1.22807	491	83	15908	2.73246	0.0427803	44.5985	ACTG1, ACTB, PPP1R9B, LASP1, CFL1, DLG4, EPB49
GO:0003008~system process	60	10.5263	445	1503	14116	1.26632	0.0428037	53.717	SYT1, ADCY1, SLC6A1, GABRB2, GRIK2, ADCY8, SOBP, RORB, GABBR2, KCNIP2, NR2E1, SPRY2, GRIN2B, DLG4, MYC, KCNMA1, EGR3, KIF5A, GRIN2A, PDE4D, NRXN1, CACNG2, NTSR1, SLIT2, CHRM1, GRM7, VEGFA, GNAS, NCAN, FBXO11, CYP1B1, NR3C2, RIMS1, NPTX1, PVRL1, POU3F2, NEDD4L, GAD1, PCSK5, SNAP25, IL1RAPL1, SLC12A5, NLGN1, ATP1A1, NLGN3, NPR3, NR4A3, HOMER1, FOXP2, ATXN1, SLC17A7, ACCN1, GRIA2, GRIA1, KCNN3, NEUR…
GO:0001558~regulation of cell growth	12	2.10526	445	194	14116	1.96215	0.0430975	53.9665	PPP1R9B, NRP1, NRG3, SOCS2, CDKN2D, RASGRP2, MAP1B, TP53, NRG1, ING1, IGFBP5, TGFB2
GO:0007178~transmembrane receptor protein serine/threonine kinase signaling pathway	8	1.40351	445	103	14116	2.46379	0.0436969	54.4716	PTPRK, ACVR2A, PDGFA, SMAD7, GDF10, SKI, PPM1L, TGFB2
GO:0003676~nucleic acid binding	118	20.7018	472	3264	15143	1.15985	0.0450867	49.7405	MEF2C, JDP2, THRA, ZNF580, LMO4, RORB, FOXO3, MXI1, NR2E1, LASS6, CITED2, RARA, SCRT1, RPP25, SATB1, SATB2, EMX1, KILLIN, HES7, TBR1, JUNB, PRDM8, ASCL1, ZNF238, CELF5, FOXG1, CELF4, CELF3, CELF2, SMARCA2, TSHZ3, ZC3H4, ARPP21, TNRC18, SOX4, CXXC4, CXXC5, SOX9, MEIS2, LHX2, HNRNPD, BHLHE40, KLF6, KLF7, MLL, KLF9, KLF12, SMAD7, MAFB, KLF13, KLF16, NR4A3, GAS7, FOXP1, FOXP2, FEZF2, DLX1, ATF4, DLX5…
GO:0005874~microtubule	15	2.63158	491	274	15908	1.77368	0.0451076	46.3905	ARHGEF2, TUBB2B, APC2, KIF5A, MAP1B, KIF3C, SPRY2, KIF1A, NAV1, CALM3, MAP6, KIF26A, KIF21B, CALM2, TUBB3, CALM1, KIF26B
GO:0001838~embryonic epithelial tube formation	5	0.877193	445	43	14116	3.68853	0.0454388	55.9102	LMO4, CFL1, ZEB2, PTCH1, SHH
GO:0001568~blood vessel development	14	2.45614	445	245	14116	1.81265	0.0467933	56.999	NRP1, PDGFA, FGF9, SMAD7, CDH2, SHH, SLIT2, JUNB, TGFB2, CITED2, PLXDC1, NTRK2, VEGFA, THBS1
GO:0031988~membrane-bounded vesicle	26	4.5614	491	568	15908	1.48306	0.0470324	47.8319	SYT1, YWHAZ, CADM1, PDGFA, CXXC4, SHH, TGFB2, PCSK2, SLC32A1, NPTX1, GRIN2B, DLG4, SLC30A3, THBS1, CAMK2A, PCSK5, GAD1, HSPA8, ATP1A1, GRIA3, CACNG2, ITPR1, SLC17A7, GRIA2, GRIA1, VEGFA
GO:0021782~glial cell development	4	0.701754	445	26	14116	4.88021	0.0470425	57.1966	ASCL1, SOX11, POU3F2, SHH
GO:0035239~tube morphogenesis	9	1.57895	445	127	14116	2.24797	0.0471951	57.3172	SPRY2, NRP1, LMO4, VEGFA, CFL1, ZEB2, PTCH1, NR4A3, SHH
GO:0044093~positive regulation of molecular function	27	4.73684	445	586	14116	1.46156	0.0483721	58.2362	ADCY1, ADCY8, ADCY5, PRKAG2, ZEB2, SHH, TGFB2, ADCYAP1, ADRA2A, THBS1, NRG1, MYC, CAMK2A, FGD4, LRRN3, TP53, SKI, NPR3, DGKI, HOMER1, VAV2, CCND2, CHRM1, NTRK2, CALM3, GNAS, CALM2, GAP43, CALM1
GO:0035148~tube lumen formation	5	0.877193	445	44	14116	3.6047	0.0487908	58.5586	LMO4, CFL1, ZEB2, PTCH1, SHH
GO:0003727~single-stranded RNA binding	4	0.701754	472	27	15143	4.75298	0.0503396	53.7093	ATXN1, HNRPDL, THRA, CPEB2
GO:0008134~transcription factor binding	24	4.21053	472	513	15143	1.50094	0.0511051	54.2627	KLF7, YWHAZ, KLF12, MAFB, LMO4, LDB1, TP53, HCFC1, SKI, MXI1, JUNB, TRIB1, CITED2, MEIS2, ATN1, NR1D1, GSK3B, BCL11A, RARA, MAML3, BCOR, NRG1, SMARCA2, TOB2
GO:0007626~locomotory behavior	15	2.63158	445	274	14116	1.73657	0.0515573	60.6306	KCNMA1, EFNB3, PDGFA, SOBP, NTSR1, SLIT2, TGFB2, ATXN1, EPHA4, FEZF2, NPAS2, ROBO2, CACNA1C, RASD2, CACNA1A
GO:0008542~visual learning	4	0.701754	445	27	14116	4.69946	0.0517294	60.7562	ATXN1, GRIN2A, NLGN3, CACNA1C
GO:0015085~calcium ion transmembrane transporter activity	3	0.526316	472	12	15143	8.02066	0.051847	54.793	ATP2B4, ATP2A2, ITPR1
GO:0004016~adenylate cyclase activity	3	0.526316	472	12	15143	8.02066	0.051847	54.793	ADCY1, ADCY8, ADCY5
GO:0005416~cation:amino acid symporter activity	3	0.526316	472	12	15143	8.02066	0.051847	54.793	SLC32A1, SLC6A1, SLC38A1
GO:0055067~monovalent inorganic cation homeostasis	5	0.877193	445	45	14116	3.52459	0.0522756	61.1524	KCNMA1, SLC12A5, TP53, NR3C2, NEDD4L
GO:0046903~secretion	16	2.80702	445	300	14116	1.69181	0.0522845	61.1588	KCNMA1, SYT1, YWHAZ, SRCIN1, LMF1, NLGN1, NR3C2, RIMS1, NTRK2, GNAS, NEDD4L, ARL4D, CACNA1C, SNAP25, PCSK5, CACNA1A
GO:0014910~regulation of smooth muscle cell migration	3	0.526316	445	12	14116	7.93034	0.0528944	61.5967	PDGFA, TRIB1, IGFBP5
GO:0060081~membrane hyperpolarization	3	0.526316	445	12	14116	7.93034	0.0528944	61.5967	GRIK2, NLGN3, CACNG2
GO:0030175~filopodium	4	0.701754	491	28	15908	4.62846	0.0538401	52.6468	PPP1R9B, BAIAP2, FSCN1, FGD4
GO:0043412~biopolymer modification	60	10.5263	445	1526	14116	1.24724	0.0543593	62.6294	HECW1, NUAK1, TGFB2, ST3GAL1, PCGF2, PRMT8, AAK1, PTPRK, BCR, TNIK, PTPRG, WNK1, PTPRS, CDK6, WNK2, UBE2H, PRKCE, CDKL5, ACVR2A, MAP4K4, MAN2A1, HUNK, CHRM1, CFL1, ASPHD1, PPM1L, KDM6B, FBXO11, CDK5R1, UBE2QL1, TRIB2, TRIB1, CAMKV, EPHB6, SBK1, ADRA2A, LMTK3, DYRK2, NEDD4L, THBS1, GAD1, CAMK2A, FGD4, PTPRD, MLL, SMAD7, MEX3B, LRRN3, MAPK10, EPHA5, EPHA4, DUSP4, EPHA7, PLK2, LARGE, GSK3B, NTRK2, S…
GO:0001726~ruffle	6	1.05263	491	67	15908	2.90142	0.0552902	53.6177	BAIAP2, PDE4A, CDK6, GNAS, GAS7, FGD4
GO:0016023~cytoplasmic membrane-bounded vesicle	25	4.38596	491	550	15908	1.47269	0.0553598	53.6639	SYT1, YWHAZ, CADM1, PDGFA, CXXC4, SHH, TGFB2, PCSK2, SLC32A1, NPTX1, GRIN2B, DLG4, SLC30A3, THBS1, CAMK2A, PCSK5, HSPA8, ATP1A1, GRIA3, CACNG2, ITPR1, SLC17A7, GRIA2, GRIA1, VEGFA
GO:0007623~circadian rhythm	5	0.877193	445	46	14116	3.44797	0.0558925	63.6822	KCNMA1, NPAS2, EGR3, NR1D1, HS3ST2
GO:0009123~nucleoside monophosphate metabolic process	6	1.05263	445	66	14116	2.88376	0.0563442	63.987	ADCY1, ADCY8, ADCY5, PDE4A, GUCY1A2, PDE4D
GO:0033273~response to vitamin	6	1.05263	445	66	14116	2.88376	0.0563442	63.987	PDGFA, CDKN2D, MAP1B, RARA, PTCH1, SHH
GO:0051049~regulation of transport	21	3.68421	445	435	14116	1.53138	0.0584069	65.3483	SYT1, JPH4, IRS2, CADM1, PRKAG2, HOMER1, MXI1, SHH, TGFB2, GRIN2B, GSK3B, GRM7, NTRK2, CALM3, NEDD4L, THBS1, NRG1, SNAP25, CAMK2A, CALM2, PIK3R1, CACNA1A, CALM1
GO:0048787~presynaptic active zone membrane	2	0.350877	491	2	15908	32.3992	0.0606573	57.0533	KCNMA1, GRM7
GO:0032583~regulation of gene-specific transcription	9	1.57895	445	134	14116	2.13054	0.0609795	66.9783	MEF2C, DLX1, THRA, SMAD7, TP53, RORB, BCOR, SMARCA2, CITED2
GO:0046982~protein heterodimerization activity	12	2.10526	472	208	15143	1.85092	0.0610896	60.9371	JDP2, THRA, GRIN2B, PVRL1, PDGFA, PRMT8, TP53, ROBO2, EXT1, FOXP1, FOXP2, TGFB2
GO:0021516~dorsal spinal cord development	3	0.526316	445	13	14116	7.32031	0.0612412	67.14	ASCL1, MDGA1, C1ORF187
GO:0016534~cyclin-dependent protein kinase 5 activator activity	2	0.350877	472	2	15143	32.0826	0.0612415	61.0312	CDK5R1, CDK5R2
GO:0032353~negative regulation of hormone biosynthetic process	2	0.350877	445	2	14116	31.7213	0.0619202	67.556	ATP1A1, CACNA1A
GO:0032351~negative regulation of hormone metabolic process	2	0.350877	445	2	14116	31.7213	0.0619202	67.556	ATP1A1, CACNA1A
GO:0048791~calcium ion-dependent exocytosis of neurotransmitter	2	0.350877	445	2	14116	31.7213	0.0619202	67.556	SNAP25, CACNA1A
GO:0031946~regulation of glucocorticoid biosynthetic process	2	0.350877	445	2	14116	31.7213	0.0619202	67.556	ATP1A1, NR3C1
GO:0021869~forebrain ventricular zone progenitor cell division	2	0.350877	445	2	14116	31.7213	0.0619202	67.556	POU3F3, POU3F2
GO:0019725~cellular homeostasis	22	3.85965	445	466	14116	1.49757	0.0631223	68.2804	KCNMA1, JPH4, SMAD7, GRIK2, GRIK3, SLC12A5, GRIN2A, TP53, NR3C2, NLGN3, CACNG2, ITPR1, ATXN1, LARGE, GRIN2B, ATP2A2, CACNA1G, POU3F2, NEDD4L, CACNA1C, MYC, CACNA1A
GO:0048732~gland development	9	1.57895	445	135	14116	2.11476	0.0631346	68.2877	IRS2, NRG3, POU3F2, PTCH1, NR3C1, NRG1, SHH, CITED2, TGFB2
GO:0010721~negative regulation of cell development	5	0.877193	445	48	14116	3.30431	0.0635194	68.5164	LINGO1, DLX1, NRP1, SMAD7, TP53
GO:0030183~B cell differentiation	5	0.877193	445	48	14116	3.30431	0.0635194	68.5164	KLF6, BCL11A, TP53, FOXP1, PIK3R1
GO:0031982~vesicle	29	5.08772	491	670	15908	1.40235	0.0645799	59.4134	SYT1, YWHAZ, CADM1, PDGFA, CXXC4, SHH, TGFB2, CAMKV, PCSK2, SLC32A1, ARHGAP21, NPTX1, GRIN2B, DLG4, SLC30A3, THBS1, GAD1, CAMK2A, PCSK5, HSPA8, ATP1A1, GRIA3, CACNG2, ITPR1, SLC17A7, GRIA2, GRIA1, VEGFA, GNAS
GO:0007018~microtubule-based movement	8	1.40351	445	113	14116	2.24576	0.0656444	69.751	KIF1A, TUBB2B, KIF5A, KIF26A, KIF21B, KIF3C, TUBB3, KIF26B
GO:0048592~eye morphogenesis	6	1.05263	445	69	14116	2.75838	0.0657589	69.8162	BHLHE22, PVRL1, PVRL3, VEGFA, NTRK2, RORB
GO:0030178~negative regulation of Wnt receptor signaling pathway	4	0.701754	445	30	14116	4.22951	0.0670701	70.5536	DKK2, FGF9, CXXC4, AXIN2
GO:0043467~regulation of generation of precursor metabolites and energy	4	0.701754	445	30	14116	4.22951	0.0670701	70.5536	IRS2, CISD1, PRKAG2, DYRK2
GO:0019897~extrinsic to plasma membrane	5	0.877193	491	50	15908	3.23992	0.0674777	61.0791	APC2, PVRL1, SMAD7, DLG4, GNAS
GO:0032147~activation of protein kinase activity	8	1.40351	445	114	14116	2.22606	0.068148	71.147	ADCY1, ADCY8, ADCY5, CHRM1, DGKI, NRG1, GAP43, TGFB2
GO:0031012~extracellular matrix	17	2.98246	491	345	15908	1.59648	0.0687705	61.8017	FLRT3, FLRT2, FGF9, MMP17, NTNG2, GRIA3, MMP16, TGFB2, ADAMTS9, GRIN2B, NAV2, VEGFA, VCAN, THBS1, NCAN, GPC1, CHL1
GO:0009416~response to light stimulus	9	1.57895	445	138	14116	2.06878	0.069882	72.0781	ATXN1, PTPRK, CDKN2D, GRIN2A, TP53, NLGN3, CACNA1C, JUNB, TUBB3
GO:0045668~negative regulation of osteoblast differentiation	3	0.526316	445	14	14116	6.79743	0.0700002	72.1405	CDK6, SKI, AXIN2
GO:0006171~cAMP biosynthetic process	3	0.526316	445	14	14116	6.79743	0.0700002	72.1405	ADCY1, ADCY8, ADCY5
GO:0043112~receptor metabolic process	4	0.701754	445	31	14116	4.09308	0.0725939	73.4775	GRIA2, GRIK2, GRIA1, CACNA1A
GO:0009306~protein secretion	4	0.701754	445	31	14116	4.09308	0.0725939	73.4775	LMF1, GNAS, ARL4D, PCSK5
GO:0007632~visual behavior	4	0.701754	445	31	14116	4.09308	0.0725939	73.4775	ATXN1, GRIN2A, NLGN3, CACNA1C
GO:0030148~sphingolipid biosynthetic process	4	0.701754	445	31	14116	4.09308	0.0725939	73.4775	LARGE, ST8SIA5, SGMS1, LASS6
GO:0040008~regulation of growth	17	2.98246	445	341	14116	1.58142	0.0729107	73.6367	NRP1, NRG3, SOCS2, FGF9, MAP1B, TP53, TGFB2, PPP1R9B, CDKN2D, RASGRP2, POU3F2, PTCH1, NRG1, CACNA1C, ING1, GAP43, IGFBP5
GO:0009628~response to abiotic stimulus	18	3.15789	445	368	14116	1.55159	0.0736569	74.0078	KCNMA1, PTPRK, MAP1B, GRIN2A, TP53, NLGN3, SNAI2, JUNB, FOXP2, ATXN1, GRIN2B, XYLT1, CDKN2D, PTCH1, CACNA1C, THBS1, MYC, TUBB3
GO:0051179~localization	108	18.9474	445	2993	14116	1.14464	0.0739348	74.1448	SYT1, KCNC1, ATP1B1, KCNC3, SLC6A1, SRCIN1, SCN3B, GABRB2, GRIK2, PLXNA2, GRIK3, MXI1, NR2E1, SHH, TGFB2, ATP2B4, GRIN2B, SLC25A22, GRID1, PTPRK, SATB2, MDGA1, EFNB1, SLC22A23, WNK1, GRIN2A, TACC2, ASCL1, ZNF238, CELF3, AKAP7, SLC38A1, CDK5R1, CACNB1, KCNA3, RIMS1, SLC32A1, SLC30A3, STX10, SMAD7, KCTD1, VAV2, KCNJ4, SEMA6A, KCNJ6, ATP2A2, LASP1, NTRK2, CACNA1G, CACNA1E, CACNA1C, CACNA1A, KCTD12, …
GO:0004713~protein tyrosine kinase activity	10	1.75439	472	166	15143	1.93269	0.0749439	68.7039	EPHA5, EPHA4, EPHA7, EPHB6, NRP1, EFNB3, NTRK2, EFNA3, LMTK3, DYRK2
GO:0043392~negative regulation of DNA binding	5	0.877193	445	51	14116	3.10994	0.0759248	75.106	THRA, SMAD7, ZNF462, EGLN1, TRIB1
GO:0007015~actin filament organization	6	1.05263	445	72	14116	2.64345	0.0759976	75.1405	PPP1R9B, ARHGEF2, CFL1, FSCN1, EPB49, GAS7
GO:0007243~protein kinase cascade	18	3.15789	445	370	14116	1.5432	0.0767133	75.4774	NRG3, TNIK, SOCS2, PRKAG2, LRRN3, WNK1, WNK2, MAPK10, TRIB1, MAP4K4, DUSP4, LINGO1, ADRA2A, PPM1L, SPRED1, THBS1, PIK3R1, FGD4
GO:0043405~regulation of MAP kinase activity	9	1.57895	445	141	14116	2.02477	0.0770546	75.6365	SPRY2, LRRN3, ADRA2A, ZEB2, SPRED1, THBS1, TRIB2, TRIB1, FGD4
GO:0015269~calcium-activated potassium channel activity	3	0.526316	472	15	15143	6.41653	0.0776212	70.0278	KCNMA1, KCNN3, KCNN2
GO:0021954~central nervous system neuron development	4	0.701754	445	32	14116	3.96517	0.0783137	76.2153	ASCL1, LINGO1, FOXG1, NR2E1
GO:0021517~ventral spinal cord development	3	0.526316	445	15	14116	6.34427	0.0791373	76.5868	MDGA2, SHH, CACNA1A
GO:0014003~oligodendrocyte development	3	0.526316	445	15	14116	6.34427	0.0791373	76.5868	ASCL1, SOX11, SHH
GO:0016079~synaptic vesicle exocytosis	3	0.526316	445	15	14116	6.34427	0.0791373	76.5868	NLGN1, RIMS1, SNAP25
GO:0009755~hormone-mediated signaling	5	0.877193	445	52	14116	3.05013	0.0803115	77.107	ADCY1, THRA, ADCY8, ADCY5, GNAS
GO:0014706~striated muscle tissue development	8	1.40351	445	119	14116	2.13253	0.0815146	77.6287	SMAD7, CACNG2, NRG1, HOMER1, FOXP1, IGFBP5, FOXP2, TGFB2
GO:0001822~kidney development	7	1.22807	445	96	14116	2.31301	0.0819678	77.8223	ARID5B, SOX11, POU3F3, ROBO2, PCSK5, SHH, SLIT2
GO:0005938~cell cortex	9	1.57895	491	146	15908	1.99721	0.0821784	68.5971	ACTG1, ACTB, PPP1R9B, LASP1, GRM7, CFL1, DLG4, MARCKS, EPB49
GO:0051015~actin filament binding	5	0.877193	472	53	15143	3.02666	0.0822019	72.1724	LASP1, FSCN1, MARCKS, GAS7, FGD4
GO:0005634~nucleus	172	30.1754	491	5077	15908	1.09763	0.0830377	68.9919	MEF2C, JDP2, THRA, PNMA2, FGF14, RUSC1, ZNF580, LMO4, CBX3, RORB, FOXO3, SGMS1, MXI1, LASS6, NR2E1, C14ORF4, CITED2, CDKN2D, PDE4A, RARA, SPRED1, SCRT1, STAG2, RPP25, SATB1, SATB2, EMX1, KILLIN, ENC1, HES7, TBR1, CDKL5, TACC1, JUNB, TACC2, PRDM8, ASCL1, PCF11, ZNF238, NAV2, CELF5, CELF4, FOXG1, CELF3, CELF2, CMIP, PDE4DIP, AKAP7, SMARCA2, FBXO11, TSHZ3, CDK5R1, CDK5R2, SOX4, CXXC5, SOX9, MEIS2, A…
GO:0051216~cartilage development	6	1.05263	445	74	14116	2.572	0.0832749	78.3718	MEF2D, SATB2, THRA, FGF9, GNAS, SOX9
GO:0015630~microtubule cytoskeleton	24	4.21053	491	549	15908	1.41636	0.0841885	69.5134	TUBB2B, APC2, CBX3, SPRY2, CRMP1, MYC, KIF21B, TUBB3, CNKSR2, ARHGEF2, KIF5A, MAP1B, PDE4D, KIF3C, TACC1, TACC2, KIF1A, NAV1, CALM3, MARCKS, PDE4DIP, MAP6, KIF26A, CALM2, CALM1, KIF26B
GO:0006939~smooth muscle contraction	4	0.701754	445	33	14116	3.84501	0.0842238	78.7627	KCNMA1, CACNA1G, PDE4D, CACNA1C
GO:0014020~primary neural tube formation	4	0.701754	445	33	14116	3.84501	0.0842238	78.7627	LMO4, CFL1, ZEB2, PTCH1
GO:0048489~synaptic vesicle transport	4	0.701754	445	33	14116	3.84501	0.0842238	78.7627	NLGN1, DLG4, RIMS1, SNAP25
GO:0008270~zinc ion binding	84	14.7368	472	2311	15143	1.16614	0.0842946	73.1037	THRA, LMO3, LMO4, ZNF580, SOBP, RORB, ZEB2, NR2E1, TRIM46, PCGF2, MAZ, TRIM8, TRIM7, RARA, SCRT1, EGR3, ARHGEF2, TP53, RUNX1T1, MMP17, MMP16, PRKCE, PRDM8, MAN2A1, ZDHHC14, ADAMTS9, ZNF238, ACAP3, LIMCH1, FBXO11, ABLIM2, TSHZ3, ZC3H4, ZBTB10, NR3C2, EGLN1, CXXC4, NR3C1, CXXC5, RIMS1, ZDHHC22, TRIM67, NR1D1, RNF165, LHX2, BCL11A, RASGRP2, SLC30A3, ZNF608, ING1, FGD4, INSM1, ZBTB7A, KLF6, KLF7, MLL…
GO:0051240~positive regulation of multicellular organismal process	13	2.2807	445	244	14116	1.69007	0.0846419	78.9328	FGF9, GRIK2, ATP1A1, SHH, TGFB2, ACVR2A, GRIA2, NTRK2, POU3F2, RARA, NRG1, THBS1, LGI1
GO:0001889~liver development	5	0.877193	445	53	14116	2.99258	0.0848211	79.0054	MAN2A1, CADM1, CCND2, JARID2, CITED2
GO:0019898~extrinsic to membrane	22	3.85965	491	494	15908	1.44288	0.0850137	69.8824	CNKSR2, CYP1B1, APC2, SMAD7, BAIAP2, NR3C2, CYP26A1, NBEA, RIMS1, CAMKV, ARHGAP21, PDE2A, PVRL1, FRMD4A, AAK1, PDE4A, RASGRP2, DLG4, GFRA1, GNAS, SPRED1, GFRA2
GO:0040017~positive regulation of locomotion	7	1.22807	445	98	14116	2.26581	0.088474	80.4331	IRS2, PDGFA, VEGFA, THBS1, SLIT2, PIK3R1, TGFB2
GO:0060350~endochondral bone morphogenesis	3	0.526316	445	16	14116	5.94775	0.0886203	80.4884	MEF2D, GNAS, SOX9
GO:0007405~neuroblast proliferation	3	0.526316	445	16	14116	5.94775	0.0886203	80.4884	ASCL1, SHH, NUMBL
GO:0016533~cyclin-dependent protein kinase 5 activator complex	2	0.350877	491	3	15908	21.5995	0.0895947	71.8565	CDK5R1, CDK5R2
GO:0032281~alpha-amino-3-hydroxy-5-methyl-4-isoxazolepropionic acid selective glutamate receptor complex	2	0.350877	491	3	15908	21.5995	0.0895947	71.8565	GRIA1, DLG4
GO:0009968~negative regulation of signal transduction	12	2.10526	445	221	14116	1.72243	0.0900094	81.0055	DKK2, ATXN1, SOCS2, FGF9, SMAD7, CYP26A1, SKI, CXXC4, AXIN2, THBS1, TRIB1, IGFBP5
GO:0034976~response to endoplasmic reticulum stress	4	0.701754	445	34	14116	3.73192	0.0903183	81.1187	ATF4, GSK3B, TP53, PPP1R15B
GO:0050806~positive regulation of synaptic transmission	4	0.701754	445	34	14116	3.73192	0.0903183	81.1187	GRIA2, GRIK2, NTRK2, LGI1
GO:0001756~somitogenesis	4	0.701754	445	34	14116	3.73192	0.0903183	81.1187	ZEB2, PCDH8, HES7, AXIN2
GO:0046467~membrane lipid biosynthetic process	4	0.701754	445	34	14116	3.73192	0.0903183	81.1187	LARGE, ST8SIA5, SGMS1, LASS6
GO:0008294~calcium- and calmodulin-responsive adenylate cyclase activity	2	0.350877	472	3	15143	21.3884	0.090444	75.6749	ADCY1, ADCY8
GO:0008331~high voltage-gated calcium channel activity	2	0.350877	472	3	15143	21.3884	0.090444	75.6749	CACNB1, CACNA1A
GO:0016286~small conductance calcium-activated potassium channel activity	2	0.350877	472	3	15143	21.3884	0.090444	75.6749	KCNN3, KCNN2
GO:0005113~patched binding	2	0.350877	472	3	15143	21.3884	0.090444	75.6749	PTCH1, SHH
GO:0043539~protein serine/threonine kinase activator activity	2	0.350877	472	3	15143	21.3884	0.090444	75.6749	CDK5R1, CDK5R2
GO:0016563~transcription activator activity	19	3.33333	472	410	15143	1.48676	0.0910214	75.9042	KLF6, KLF7, E2F3, THRA, HCFC1, FOXO3, NR4A3, SOX9, JUNB, CITED2, MEF2D, ATF4, HNRNPD, POU3F3, RARA, MAML3, SMARCA2, ING1, NFIB
GO:0003697~single-stranded DNA binding	5	0.877193	472	55	15143	2.9166	0.0913367	76.0285	HNRPDL, SSBP4, SSBP3, PCBP1, TP53
GO:0045475~locomotor rhythm	2	0.350877	445	3	14116	21.1476	0.0914304	81.5211	KCNMA1, NPAS2
GO:0003777~microtubule motor activity	6	1.05263	472	77	15143	2.49994	0.0915333	76.1057	KIF1A, KIF5A, KIF26A, KIF21B, KIF3C, KIF26B
GO:0035108~limb morphogenesis	7	1.22807	445	99	14116	2.24292	0.09183	81.6637	FGF9, DLX5, SKI, GNAS, PTCH1, PCSK5, SHH
GO:0035107~appendage morphogenesis	7	1.22807	445	99	14116	2.24292	0.09183	81.6637	FGF9, DLX5, SKI, GNAS, PTCH1, PCSK5, SHH
GO:0005913~cell-cell adherens junction	4	0.701754	491	35	15908	3.70276	0.0921101	72.8889	PVRL1, SMAD7, PVRL3, CDH2
GO:0012505~endomembrane system	32	5.61404	491	782	15908	1.3258	0.0925233	73.055	JPH4, SYT1, CYP1B1, BSCL2, CBX3, NBEA, SGMS1, SLC32A1, ST3GAL1, AAK1, DLG4, GAD1, STX10, CAMK2A, CYP26A1, GRIA3, MAN1A1, CACNG2, ITPR1, SLC17A7, MAN2A1, LARGE, ATP2A2, GRIA2, SQLE, GRIA1, ST8SIA5, PRICKLE2, ASPHD1, GNAS, PPM1L, EXT1
GO:0060341~regulation of cellular localization	13	2.2807	445	248	14116	1.66281	0.0932869	82.1749	SYT1, CADM1, MXI1, SHH, TGFB2, GRIN2B, GRM7, GSK3B, NTRK2, CALM3, SNAP25, CAMK2A, CALM2, CACNA1A, CALM1
GO:0006164~purine nucleotide biosynthetic process	9	1.57895	445	148	14116	1.929	0.0954442	82.9072	ATP1B1, ADCY1, ATP2B4, ATP2A2, ADCY8, ADCY5, PRKAG2, GUCY1A2, ATP1A1
GO:0001525~angiogenesis	9	1.57895	445	148	14116	1.929	0.0954442	82.9072	NRP1, FGF9, PDGFA, PLXDC1, VEGFA, THBS1, SHH, SLIT2, TGFB2
GO:0019208~phosphatase regulator activity	5	0.877193	472	56	15143	2.86452	0.0960782	77.8276	PPP1R9B, PHACTR1, PPP1R10, ZEB2, PPP2R2B
GO:0005246~calcium channel regulator activity	3	0.526316	472	17	15143	5.66164	0.0965744	78.0084	GRM7, HPCAL4, NRXN1
GO:0022839~ion gated channel activity	3	0.526316	472	17	15143	5.66164	0.0965744	78.0084	KCNMA1, KCNN3, KCNN2
GO:0045216~cell-cell junction organization	4	0.701754	445	35	14116	3.6253	0.0965908	83.2848	SMAD7, NLGN4X, TGFB2, NUMBL
GO:0060041~retina development in camera-type eye	4	0.701754	445	35	14116	3.6253	0.0965908	83.2848	BHLHE22, PVRL1, PVRL3, NR2E1
GO:0051705~behavioral interaction between organisms	4	0.701754	445	35	14116	3.6253	0.0965908	83.2848	GRIN2B, NLGN4X, NLGN3, NR2E1
GO:0006984~ER-nuclear signaling pathway	4	0.701754	445	35	14116	3.6253	0.0965908	83.2848	ATP2A2, GSK3B, TP53, PPP1R15B
GO:0010906~regulation of glucose metabolic process	4	0.701754	445	35	14116	3.6253	0.0965908	83.2848	IRS2, PRKAG2, NR3C1, DYRK2
GO:0060089~molecular transducer activity	82	14.386	472	2270	15143	1.15893	0.0978784	78.477	NRG3, NRP1, PLXNA4, THRA, GABRB2, GRIK2, PLXNA2, RUSC1, GRIK3, SORL1, EFNA3, GABBR1, RORB, GABBR2, NR2E1, TGFB2, LPHN2, HTR1A, GRIN2B, UNC5A, RARA, ROBO2, UNC5C, NRG1, TUBB3, GRID1, GPR173, PTPRK, IRS2, EFNB3, SOCS2, PTPRG, GRIN2A, PTPRS, NRXN1, NTSR1, PRKCE, SIRPA, ACVR2A, SSTR1, CHRM1, GRM7, KCNH7, GNAS, NR3C2, NR3C1, NETO1, ADCYAP1, SORCS3, EPHB6, NPAS2, PVRL1, NR1D1, CNR1, PVRL3, ADRA2A, BAI3…
GO:0004871~signal transducer activity	82	14.386	472	2270	15143	1.15893	0.0978784	78.477	NRG3, NRP1, PLXNA4, THRA, GABRB2, GRIK2, PLXNA2, RUSC1, GRIK3, SORL1, EFNA3, GABBR1, RORB, GABBR2, NR2E1, TGFB2, LPHN2, HTR1A, GRIN2B, UNC5A, RARA, ROBO2, UNC5C, NRG1, TUBB3, GRID1, GPR173, PTPRK, IRS2, EFNB3, SOCS2, PTPRG, GRIN2A, PTPRS, NRXN1, NTSR1, PRKCE, SIRPA, ACVR2A, SSTR1, CHRM1, GRM7, KCNH7, GNAS, NR3C2, NR3C1, NETO1, ADCYAP1, SORCS3, EPHB6, NPAS2, PVRL1, NR1D1, CNR1, PVRL3, ADRA2A, BAI3…
GO:0031410~cytoplasmic vesicle	27	4.73684	491	642	15908	1.36258	0.0982633	75.2682	SYT1, YWHAZ, CADM1, PDGFA, CXXC4, SHH, TGFB2, PCSK2, SLC32A1, ARHGAP21, CAMKV, NPTX1, GRIN2B, DLG4, SLC30A3, THBS1, CAMK2A, PCSK5, HSPA8, ATP1A1, GRIA3, CACNG2, ITPR1, SLC17A7, GRIA2, GRIA1, VEGFA
GO:0008306~associative learning	3	0.526316	445	17	14116	5.59788	0.0984183	83.8703	GRIN2B, GRM7, NEUROD2
GO:0034199~activation of protein kinase A activity	3	0.526316	445	17	14116	5.59788	0.0984183	83.8703	ADCY1, ADCY8, ADCY5
GO:0007274~neuromuscular synaptic transmission	3	0.526316	445	17	14116	5.59788	0.0984183	83.8703	EGR3, CHRM1, CACNA1A
GO:0043085~positive regulation of catalytic activity	23	4.03509	445	520	14116	1.40306	0.0985183	83.9018	ADCY1, ADCY8, ADCY5, PRKAG2, LRRN3, TP53, ZEB2, DGKI, NPR3, HOMER1, VAV2, TGFB2, ADCYAP1, CCND2, CHRM1, NTRK2, ADRA2A, GNAS, THBS1, NRG1, MYC, GAP43, FGD4
GO:0060537~muscle tissue development	8	1.40351	445	125	14116	2.03017	0.0994097	84.1798	SMAD7, CACNG2, NRG1, HOMER1, FOXP1, IGFBP5, FOXP2, TGFB2

## Sheet: Sample C9
Term	Count	%	List Total	Pop Hits	Pop Total	Fold Enrichment	PValue	FDR	Genes
GO:0007399~nervous system development	115	19.0397	470	1088	14116	3.17455	9.37763e-30	1.64521e-26	MEF2C, PLXNA4, TUBB2B, FGF14, PLXNA2, LMO4, FGF11, RORB, FGF12, GRIN3A, LRRC4C, NR2E1, SHH, CITED2, TGFB2, CTTNBP2, APP, UNC5A, SEMA7A, ROBO2, UNC5C, LGI1, INA, SATB2, CA10, EMX1, MDGA1, BAIAP2, ENC1, EFNB2, MDGA2, GRIN2A, CYP26A1, TBR1, TACC2, NUMBL, PRDM8, SLITRK1, SLITRK4, SLITRK3, RND1, NAV1, FOXG1, EFNA5, SLITRK5, CDK5R1, DSCAML1, EPHB3, ALCAM, SERINC5, PVRL1, BAI2, FAM5C, KLF7, FAM5B, MAFB,…
GO:0048856~anatomical structure development	175	28.9735	470	2527	14116	2.07992	5.85551e-24	1.02729e-20	MEF2C, THRA, PLXNA4, TUBB2B, FGF14, PLXNA2, PDGFA, LMO4, FGF11, ILDR2, RORB, FGF12, GRIN3A, LRRC4C, NR2E1, SHH, CITED2, TGFB2, ACTG1, CTTNBP2, SHB, APP, GRIN2B, UNC5A, SEMA7A, ROBO2, UNC5C, LGI1, ODZ4, INA, SATB2, EMX1, CA10, MDGA1, BAIAP2, ENC1, MDGA2, EFNB2, GRIN2A, CYP26A1, TBR1, TACC2, NUMBL, PRDM8, SLITRK1, SLITRK4, SLITRK3, RND1, NAV1, FOXG1, EFNA5, SLITRK5, DEAF1, ZFAND5, CDK5R1, CLCN2, BM…
GO:0048731~system development	165	27.3179	470	2330	14116	2.12687	2.28442e-23	4.00778e-20	MEF2C, THRA, PLXNA4, TUBB2B, FGF14, PLXNA2, PDGFA, LMO4, FGF11, ILDR2, RORB, FGF12, GRIN3A, LRRC4C, NR2E1, SHH, CITED2, TGFB2, CTTNBP2, SHB, APP, GRIN2B, UNC5A, SEMA7A, ROBO2, UNC5C, LGI1, INA, SATB2, EMX1, CA10, MDGA1, BAIAP2, ENC1, MDGA2, EFNB2, GRIN2A, CYP26A1, TBR1, TACC2, NUMBL, PRDM8, SLITRK1, SLITRK4, SLITRK3, RND1, NAV1, FOXG1, EFNA5, SLITRK5, ZFAND5, CDK5R1, CLCN2, BMPR2, DSCAML1, EPHB3,…
GO:0022008~neurogenesis	72	11.9205	470	601	14116	3.59809	2.67852e-21	4.69919e-18	NRP2, NRP1, TUBB2B, RORB, GRIN3A, LRRC4C, NR2E1, SHH, TGFB2, DFNB31, CTTNBP2, APP, UNC5A, ROBO2, UNC5C, NR2F2, TUBB3, KCNMA1, SATB2, EMX1, MDGA1, BAIAP2, LDB1, MDGA2, GRIN2A, CDK6, NRXN1, TBR1, SLIT2, TACC2, NUMBL, PRDM8, SLITRK1, SLITRK4, SLITRK3, RND1, CCND2, NAB2, FOXG1, EFNA5, SLITRK5, CDK5R1, CCK, DSCAML1, CDH2, EPHB3, ALCAM, LINGO1, PVRL1, BCL11B, VWC2, POU3F2, RTN4RL2, SNAP25, NEFM, KLF7, …
GO:0032502~developmental process	192	31.7881	470	3148	14116	1.83181	4.15664e-20	7.29243e-17	MEF2C, THRA, PLXNA4, TUBB2B, FGF14, PLXNA2, PDGFA, LMO4, FGF11, ILDR2, RORB, FGF12, GRIN3A, EDIL3, LRRC4C, NR2E1, SHH, CITED2, TGFB2, ACTG1, SHB, CTTNBP2, APP, GRIN2B, UNC5A, SEMA7A, ROBO2, UNC5C, SPRED1, LGI1, ODZ4, INA, SATB2, SOCS2, EMX1, CA10, MDGA1, BAIAP2, ENC1, MDGA2, EFNB2, GRIN2A, CYP26A1, SOCS7, TRERF1, TBR1, TACC2, NUMBL, PRDM8, SLITRK1, ADAMTS9, SLITRK4, SLITRK3, RND1, NAV1, CELF4, FO…
GO:0048699~generation of neurons	67	11.0927	470	559	14116	3.59979	8.12611e-20	1.42565e-16	NRP2, NRP1, TUBB2B, RORB, GRIN3A, LRRC4C, NR2E1, SHH, TGFB2, DFNB31, CTTNBP2, APP, UNC5A, ROBO2, UNC5C, NR2F2, TUBB3, KCNMA1, SATB2, EMX1, MDGA1, BAIAP2, LDB1, MDGA2, NRXN1, TBR1, SLIT2, NUMBL, SLITRK1, SLITRK4, SLITRK3, RND1, CCND2, FOXG1, EFNA5, SLITRK5, CDK5R1, CCK, DSCAML1, CDH2, EPHB3, ALCAM, LINGO1, PVRL1, BCL11B, VWC2, POU3F2, RTN4RL2, SNAP25, NEFM, KLF7, CEBPB, MAP1B, GRIN1, NLGN1, NFASC,…
GO:0007275~multicellular organismal development	179	29.6358	470	2865	14116	1.87647	1.49357e-19	2.62032e-16	MEF2C, THRA, PLXNA4, TUBB2B, FGF14, PLXNA2, PDGFA, LMO4, FGF11, ILDR2, RORB, FGF12, GRIN3A, EDIL3, LRRC4C, NR2E1, SHH, CITED2, TGFB2, CTTNBP2, SHB, APP, GRIN2B, UNC5A, SEMA7A, ROBO2, UNC5C, SPRED1, LGI1, ODZ4, INA, SATB2, EMX1, CA10, MDGA1, BAIAP2, ENC1, MDGA2, EFNB2, GRIN2A, CYP26A1, TRERF1, TBR1, TACC2, NUMBL, PRDM8, SLITRK1, ADAMTS9, SLITRK4, SLITRK3, RND1, NAV1, CELF4, FOXG1, EFNA5, SLITRK5, …
GO:0030182~neuron differentiation	56	9.27152	470	438	14116	3.83997	7.82332e-18	1.37252e-14	NRP2, NRP1, TUBB2B, RORB, GRIN3A, NR2E1, SHH, TGFB2, DFNB31, APP, UNC5A, ROBO2, UNC5C, TUBB3, KCNMA1, EMX1, MDGA1, BAIAP2, LDB1, MDGA2, NRXN1, TBR1, SLIT2, NUMBL, SLITRK1, SLITRK4, SLITRK3, RND1, FOXG1, EFNA5, SLITRK5, CDK5R1, CCK, DSCAML1, EPHB3, ALCAM, LINGO1, PVRL1, BCL11B, POU3F2, RTN4RL2, SNAP25, KLF7, CEBPB, MAP1B, NFASC, GAS1, NTRK3, PPP1R9B, FEZF2, EPHA4, DLX1, DLX5, NTRK2, CACNA1A, NTM
GO:0043005~neuron projection	47	7.78146	517	342	15908	4.2286	1.52116e-16	1.55431e-13	NRP2, SYT1, CDK5R1, CCK, CLCN2, NRP1, GRIK2, GRIK3, GRIN3A, GABBR2, KCNJ2, VGF, TGFB2, DFNB31, ALCAM, APP, HTR1A, TIAM2, GRIN2B, PVRL1, LRRTM1, NEFH, ROBO2, GAD1, NEGR1, SNAP25, NEFM, SAMD4A, TUBB3, KCNMA1, NCDN, KIF5A, MAP1B, GRIN1, NFASC, GRIN2A, GRIA3, GRIA4, CAMK2N1, PPP1R9B, GSK3B, CHRM1, GRM7, NTRK2, SLC38A1, CACNA1A, HTR2A
GO:0022836~gated channel activity	44	7.28477	496	310	15143	4.33332	7.32122e-16	1.15463e-12	KCNC2, KCNH1, KCNC1, KCNC4, CLCN2, KCNAB1, SCN3B, GRIK2, GRIK3, CACNB1, KCNA3, GRIN3A, KCNJ2, KCNK12, KCNQ5, KCNK9, GRIN2B, GRIN2D, SNAP25, KCNMA1, GABRA1, GABRA4, KCNB1, GRIN1, KCTD1, GRIN2A, GRIA3, CACNG3, GRIA4, CACNG2, CACNA2D3, KCNV1, ITPR1, ACCN1, GRIA2, GRIA1, GRM7, KCNN2, KCNH7, KCNF1, CACNA1E, KCNH3, CACNA1A, KCTD12
GO:0045202~synapse	47	7.78146	517	355	15908	4.07375	7.52368e-16	1.05471e-12	SYT1, CDK5R1, CLSTN3, GRIK2, GRIK3, GABBR1, GRIN3A, GABBR2, CDH2, RIMS1, PRR7, SLC32A1, APP, GRIN2B, PVRL1, GRIN2D, DLG4, SV2B, SLC30A3, LGI1, GAD1, CAMK2A, SNAP25, NEFM, SAMD4A, KCNMA1, PHACTR1, GABRA1, GABRA4, MAP1B, GRIN1, NLGN1, GRIN2A, GRIA3, GRIA4, NRXN1, HOMER1, CAMK2N1, ITPR1, SLC17A7, PPP1R9B, CBLN4, GRIA2, GRIA1, CHRM1, GRM7, NTRK2
GO:0007409~axonogenesis	35	5.7947	470	193	14116	5.44659	9.65614e-16	1.75415e-12	NRP2, CDK5R1, CCK, NRP1, DSCAML1, EPHB3, NR2E1, SHH, ALCAM, APP, PVRL1, UNC5A, BCL11B, ROBO2, RTN4RL2, UNC5C, SNAP25, KLF7, BAIAP2, MAP1B, NFASC, NRXN1, GAS1, TBR1, SLIT2, NUMBL, SLITRK1, EPHA4, FEZF2, SLITRK4, SLITRK3, DLX5, FOXG1, EFNA5, SLITRK5
GO:0048667~cell morphogenesis involved in neuron differentiation	36	5.96026	470	209	14116	5.17333	1.9328e-15	3.30846e-12	NRP2, CDK5R1, CCK, NRP1, DSCAML1, EPHB3, NR2E1, SHH, ALCAM, APP, PVRL1, UNC5A, BCL11B, ROBO2, RTN4RL2, UNC5C, SNAP25, KLF7, BAIAP2, MAP1B, NFASC, NRXN1, GAS1, TBR1, SLIT2, NUMBL, SLITRK1, EPHA4, FEZF2, SLITRK4, SLITRK3, DLX5, FOXG1, EFNA5, SLITRK5, CACNA1A
GO:0048812~neuron projection morphogenesis	36	5.96026	470	213	14116	5.07618	3.46072e-15	6.03961e-12	NRP2, CDK5R1, CCK, NRP1, DSCAML1, EPHB3, NR2E1, SHH, ALCAM, APP, PVRL1, UNC5A, BCL11B, ROBO2, RTN4RL2, UNC5C, SNAP25, KLF7, BAIAP2, MAP1B, NFASC, NRXN1, GAS1, TBR1, SLIT2, NUMBL, SLITRK1, EPHA4, FEZF2, SLITRK4, SLITRK3, DLX5, FOXG1, EFNA5, SLITRK5, CACNA1A
GO:0031175~neuron projection development	39	6.45695	470	256	14116	4.5755	6.71763e-15	1.18794e-11	NRP2, CDK5R1, CCK, NRP1, DSCAML1, GRIN3A, EPHB3, NR2E1, SHH, ALCAM, LINGO1, APP, PVRL1, UNC5A, BCL11B, ROBO2, RTN4RL2, UNC5C, SNAP25, KLF7, BAIAP2, MAP1B, NFASC, NRXN1, GAS1, TBR1, SLIT2, NUMBL, SLITRK1, PPP1R9B, EPHA4, FEZF2, SLITRK4, SLITRK3, DLX5, FOXG1, EFNA5, SLITRK5, CACNA1A
GO:0048666~neuron development	45	7.45033	470	339	14116	3.98682	6.87029e-15	1.20792e-11	NRP2, CDK5R1, CCK, NRP1, DSCAML1, RORB, GRIN3A, EPHB3, NR2E1, SHH, TGFB2, DFNB31, ALCAM, LINGO1, APP, PVRL1, UNC5A, BCL11B, ROBO2, RTN4RL2, UNC5C, SNAP25, KLF7, BAIAP2, MAP1B, NFASC, NRXN1, GAS1, TBR1, SLIT2, NUMBL, SLITRK1, PPP1R9B, FEZF2, EPHA4, SLITRK4, SLITRK3, RND1, DLX5, NTRK2, FOXG1, EFNA5, SLITRK5, NTM, CACNA1A
GO:0000904~cell morphogenesis involved in differentiation	38	6.29139	470	244	14116	4.67743	7.69753e-15	1.34448e-11	NRP2, CDK5R1, CCK, NRP1, DSCAML1, SOX9, EPHB3, NR2E1, SHH, TGFB2, ALCAM, APP, PVRL1, UNC5A, BCL11B, ROBO2, RTN4RL2, UNC5C, SNAP25, KLF7, BAIAP2, MAP1B, NFASC, NRXN1, GAS1, TBR1, SLIT2, NUMBL, SLITRK1, FEZF2, EPHA4, SLITRK4, SLITRK3, DLX5, FOXG1, EFNA5, SLITRK5, CACNA1A
GO:0005886~plasma membrane	201	33.2781	517	3777	15908	1.63747	7.98291e-15	1.08136e-11	ADCY3, SYT1, ATP1B1, SCN3B, ADCY8, GRIN3A, SHH, LPHN2, SHB, CTTNBP2, APP, DIRAS2, HTR1A, ATP2B4, GRIN2B, SEMA7A, GRIN2D, GNG3, LPHN1, PTPRG, ROCK2, MDGA1, MDGA2, EFNB2, GRIN2A, PTPRS, SIRPA, RND1, SSTR1, EFNA5, CDK5R1, CACNB1, RUNDC3A, KCNJ2, NRN1, EPHB3, RIMS1, CAMKV, ALCAM, EPHB6, PVRL1, PVRL3, BAI2, BAI3, CNKSR2, GPR158, SMAD7, PCDH10, SMAD3, GAS1, PCDH17, HOMER1, PCDH19, CAMK2N1, NTRK3, EPHA5…
GO:0007267~cell-cell signaling	61	10.0993	470	600	14116	3.05346	1.39755e-14	2.4547e-11	SYT1, KCNC4, NRP1, FGF9, FGF14, PDGFA, GRIK2, FGF11, ILDR2, FGF12, GABBR2, VGF, SHH, TGFB2, SLC1A4, LNPEP, DFNB31, SPRY2, KCNQ5, CTTNBP2, APP, PCDH1, SPRY1, GRIN2B, GRIN2D, DLG4, KCNMA1, KIF5A, EFNB2, GRIN2A, PCDH8, NRXN1, SSTR1, CHRM1, GRM7, EFNA5, RIMS1, ADCYAP1, NPTX1, PVRL1, FAT1, GAD1, SNAP25, NOVA1, TRHDE, KLF10, GRIN1, NLGN1, FZD1, GRIA4, HOMER1, ATXN1, SLC17A7, ACCN1, GRIA2, GRIA1, NTRK2,…
GO:0005216~ion channel activity	47	7.78146	496	386	15143	3.71741	2.42357e-14	3.60267e-11	KCNC2, KCNH1, KCNC1, KCNC4, CLCN2, KCNAB1, SCN3B, GRIK2, GRIK3, CACNB1, KCNA3, GRIN3A, KCNJ2, FXYD6, KCNK12, SLC1A4, KCNQ5, KCNK9, GPM6A, GRIN2B, GRIN2D, SNAP25, KCNMA1, GABRA1, GABRA4, KCNB1, GRIN1, KCTD1, GRIN2A, GRIA3, CACNG3, GRIA4, CACNG2, CACNA2D3, ITPR1, KCNV1, ACCN1, GRIA2, GRIA1, GRM7, KCNN2, KCNH7, KCNF1, CACNA1E, KCNH3, CACNA1A, KCTD12
GO:0022838~substrate specific channel activity	47	7.78146	496	398	15143	3.60533	7.52169e-14	1.11866e-10	KCNC2, KCNH1, KCNC1, KCNC4, CLCN2, KCNAB1, SCN3B, GRIK2, GRIK3, CACNB1, KCNA3, GRIN3A, KCNJ2, FXYD6, KCNK12, SLC1A4, KCNQ5, KCNK9, GPM6A, GRIN2B, GRIN2D, SNAP25, KCNMA1, GABRA1, GABRA4, KCNB1, GRIN1, KCTD1, GRIN2A, GRIA3, CACNG3, GRIA4, CACNG2, CACNA2D3, ITPR1, KCNV1, ACCN1, GRIA2, GRIA1, GRM7, KCNN2, KCNH7, KCNF1, CACNA1E, KCNH3, CACNA1A, KCTD12
GO:0005515~protein binding	347	57.4503	496	8154	15143	1.29924	9.17223e-14	1.36491e-10	ADCY3, MEF2C, SYT1, ATP1B1, RUSC1, RORB, GRIN3A, EDIL3, MXI1, SHH, CITED2, ACTG1, SHB, CTTNBP2, APP, ATP2B4, HTR1A, GRIN2B, GRIN2D, SEMA7A, RARA, GNG3, STAG2, ISLR2, LPHN1, RPP25, LRRC4, TNIK, ROCK2, PTPRG, KIF5A, EFNB2, GRIN2A, PTPRS, WNK2, FAM123A, SIRPA, RND1, ZNF238, EFNA5, RALYL, CDK5R1, CYP1B1, CACNB1, RUNDC3A, SORCS1, KCNJ2, EPHB3, RIMS1, ADCYAP1, ALCAM, CAMKV, PEA15, EPHB6, PVRL1, PVRL3, …
GO:0032501~multicellular organismal process	218	36.0927	470	4280	14116	1.52977	1.14051e-13	2.0004e-10	MEF2C, ADCY3, SYT1, TUBB2B, ADCY8, RORB, GRIN3A, EDIL3, SHH, CITED2, SHB, CTTNBP2, APP, GRIN2B, GRIN2D, SEMA7A, INA, EMX1, KIF5A, MDGA1, MDGA2, EFNB2, GRIN2A, CYP26A1, TBR1, PRDM8, ADAMTS9, RND1, NAV1, SSTR1, FOXG1, EFNA5, DEAF1, CDK5R1, CLCN2, CYP1B1, EPHB3, RIMS1, ALCAM, SERINC5, PVRL1, PVRL3, BAI2, PPP2R2B, BCOR, IL1RAPL1, GAD1, KLF6, KLF7, MLL, SMAD7, CRIP2, KLF10, HPCAL4, SMAD3, SKI, GAS1, H…
GO:0007154~cell communication	70	11.5894	470	795	14116	2.64451	1.42037e-13	2.49123e-10	SYT1, KCNC4, NRP1, FGF9, FGF14, PDGFA, GRIK2, FGF11, ILDR2, FGF12, GABBR2, VGF, SHH, TGFB2, SLC1A4, LNPEP, DFNB31, SPRY2, KCNQ5, CTTNBP2, APP, PCDH1, SPRY1, GRIN2B, GRIN2D, DLG4, KCNMA1, KIF5A, EFNB2, GRIN2A, PCDH8, CACNG2, NRXN1, SSTR1, NAB2, CHRM1, GRM7, SNTG1, EFNA5, SNX18, BMPR2, RIMS1, ADCYAP1, SERINC5, NPTX1, PVRL1, FAT1, POU3F2, GAD1, SNAP25, NOVA1, SLC8A2, TRHDE, KLF10, GRIN1, NLGN1, FZD1…
GO:0048858~cell projection morphogenesis	36	5.96026	470	245	14116	4.41317	2.61372e-13	4.58511e-10	NRP2, CDK5R1, CCK, NRP1, DSCAML1, EPHB3, NR2E1, SHH, ALCAM, APP, PVRL1, UNC5A, BCL11B, ROBO2, RTN4RL2, UNC5C, SNAP25, KLF7, BAIAP2, MAP1B, NFASC, NRXN1, GAS1, TBR1, SLIT2, NUMBL, SLITRK1, EPHA4, FEZF2, SLITRK4, SLITRK3, DLX5, FOXG1, EFNA5, SLITRK5, CACNA1A
GO:0015267~channel activity	47	7.78146	496	412	15143	3.48282	2.67142e-13	3.97571e-10	KCNC2, KCNH1, KCNC1, KCNC4, CLCN2, KCNAB1, SCN3B, GRIK2, GRIK3, CACNB1, KCNA3, GRIN3A, KCNJ2, FXYD6, KCNK12, SLC1A4, KCNQ5, KCNK9, GPM6A, GRIN2B, GRIN2D, SNAP25, KCNMA1, GABRA1, GABRA4, KCNB1, GRIN1, KCTD1, GRIN2A, GRIA3, CACNG3, GRIA4, CACNG2, CACNA2D3, ITPR1, KCNV1, ACCN1, GRIA2, GRIA1, GRM7, KCNN2, KCNH7, KCNF1, CACNA1E, KCNH3, CACNA1A, KCTD12
GO:0022803~passive transmembrane transporter activity	47	7.78146	496	413	15143	3.47439	2.91697e-13	4.34097e-10	KCNC2, KCNH1, KCNC1, KCNC4, CLCN2, KCNAB1, SCN3B, GRIK2, GRIK3, CACNB1, KCNA3, GRIN3A, KCNJ2, FXYD6, KCNK12, SLC1A4, KCNQ5, KCNK9, GPM6A, GRIN2B, GRIN2D, SNAP25, KCNMA1, GABRA1, GABRA4, KCNB1, GRIN1, KCTD1, GRIN2A, GRIA3, CACNG3, GRIA4, CACNG2, CACNA2D3, ITPR1, KCNV1, ACCN1, GRIA2, GRIA1, GRM7, KCNN2, KCNH7, KCNF1, CACNA1E, KCNH3, CACNA1A, KCTD12
GO:0044456~synapse part	35	5.7947	517	246	15908	4.37782	8.3791e-13	1.13333e-09	SYT1, GRIK2, CLSTN3, GRIK3, GABBR1, GRIN3A, GABBR2, RIMS1, PRR7, SLC32A1, GRIN2B, GRIN2D, DLG4, SV2B, SLC30A3, CAMK2A, KCNMA1, GABRA1, GABRA4, MAP1B, GRIN1, NLGN1, GRIN2A, GRIA3, GRIA4, NRXN1, HOMER1, ITPR1, CAMK2N1, SLC17A7, GRIA2, GRIA1, CHRM1, GRM7, NTRK2
GO:0032990~cell part morphogenesis	36	5.96026	470	256	14116	4.22354	9.7332e-13	1.70761e-09	NRP2, CDK5R1, CCK, NRP1, DSCAML1, EPHB3, NR2E1, SHH, ALCAM, APP, PVRL1, UNC5A, BCL11B, ROBO2, RTN4RL2, UNC5C, SNAP25, KLF7, BAIAP2, MAP1B, NFASC, NRXN1, GAS1, TBR1, SLIT2, NUMBL, SLITRK1, EPHA4, FEZF2, SLITRK4, SLITRK3, DLX5, FOXG1, EFNA5, SLITRK5, CACNA1A
GO:0022843~voltage-gated cation channel activity	27	4.4702	496	147	15143	5.6076	1.66484e-12	2.478e-09	KCNH1, KCNC2, KCNC1, KCNC4, SCN3B, KCNAB1, CACNB1, KCNA3, KCNJ2, KCNQ5, GRIN2D, SNAP25, KCNMA1, KCNB1, KCTD1, GRIN2A, CACNG3, CACNG2, CACNA2D3, KCNV1, GRM7, KCNF1, KCNH7, CACNA1E, KCNH3, CACNA1A, KCTD12
GO:0030154~cell differentiation	108	17.8808	470	1637	14116	1.98148	2.22291e-12	3.89984e-09	MEF2C, TUBB2B, RORB, ILDR2, GRIN3A, LRRC4C, NR2E1, SHH, CITED2, TGFB2, ACTG1, CTTNBP2, SHB, APP, UNC5A, SEMA7A, ROBO2, UNC5C, INA, SATB2, EMX1, MDGA1, BAIAP2, EFNB2, MDGA2, GRIN2A, SOCS7, CYP26A1, TBR1, TACC2, NUMBL, PRDM8, SLITRK1, SLITRK4, SLITRK3, RND1, NAV1, FOXG1, CELF4, EFNA5, SLITRK5, DEAF1, CDK5R1, DSCAML1, SOX9, EPHB3, ALCAM, PVRL1, PPP2R2B, KLF6, KLF7, GRIN1, SMAD3, GAS1, HOMER1, FOXP1,…
GO:0030030~cell projection organization	43	7.11921	470	368	14116	3.50941	2.37221e-12	4.16182e-09	NRP2, CDK5R1, CCK, NRP1, PDGFB, PDGFA, DSCAML1, GRIN3A, EPHB3, NR2E1, SHH, DFNB31, ALCAM, LINGO1, APP, PVRL1, UNC5A, BCL11B, ROBO2, RTN4RL2, UNC5C, SNAP25, KLF7, BAIAP2, MAP1B, NFASC, NRXN1, GAS1, VAV2, TBR1, SLIT2, NUMBL, SLITRK1, PPP1R9B, FEZF2, EPHA4, SLITRK4, SLITRK3, DLX5, FOXG1, EFNA5, SLITRK5, CACNA1A
GO:0048869~cellular developmental process	111	18.3775	470	1706	14116	1.95415	2.3837e-12	4.18188e-09	MEF2C, TUBB2B, RORB, ILDR2, GRIN3A, LRRC4C, NR2E1, SHH, CITED2, TGFB2, ACTG1, CTTNBP2, SHB, APP, UNC5A, SEMA7A, ROBO2, UNC5C, INA, SATB2, EMX1, MDGA1, BAIAP2, EFNB2, MDGA2, GRIN2A, SOCS7, CYP26A1, TBR1, TACC2, NUMBL, PRDM8, SLITRK1, SLITRK4, SLITRK3, RND1, NAV1, FOXG1, CELF4, EFNA5, SLITRK5, DEAF1, CDK5R1, DSCAML1, SOX9, EPHB3, ALCAM, PVRL1, PPP2R2B, KLF6, KLF7, GRIN1, SMAD3, GAS1, HOMER1, FOXP1,…
GO:0044459~plasma membrane part	130	21.5232	517	2203	15908	1.81574	4.98591e-12	6.74395e-09	KCNC2, ADCY3, SYT1, KCNC1, ATP1B1, KCNC4, SRCIN1, GRIK2, GRIK3, GRIN3A, SHB, CTTNBP2, APP, HTR1A, DIRAS2, ATP2B4, GRIN2B, GRIN2D, PDE4A, ROBO2, GNG3, SAMD4A, PTPRG, MDGA1, EFNB2, GRIN2A, PTPRS, SOCS7, AJAP1, CBLN4, RND1, SSTR1, SNTG1, EFNA5, CDK5R1, BMPR2, CACNB1, RUNDC3A, KCNA3, KCNJ2, EPHB3, RIMS1, PRR7, ALCAM, EPHB6, PVRL1, CNR1, PVRL3, SLC30A3, SSX2IP, PHACTR1, GABRA1, GABRA4, SMAD7, KCNB1, G…
GO:0008066~glutamate receptor activity	14	2.31788	496	31	15143	13.7879	5.01411e-12	7.4629e-09	GRIK2, GRIK3, GRIN1, GABBR1, GRIN2A, GRIA3, GRIA4, GABBR2, GRIN3A, GRIA2, GRIN2B, GRIA1, GRIN2D, GRM7
GO:0005261~cation channel activity	36	5.96026	496	275	15143	3.99669	5.25346e-12	7.81916e-09	KCNC2, KCNH1, KCNC1, KCNC4, KCNAB1, SCN3B, CACNB1, KCNA3, GRIN3A, KCNJ2, KCNK12, KCNQ5, KCNK9, GPM6A, GRIN2B, GRIN2D, SNAP25, KCNMA1, KCNB1, GRIN1, KCTD1, GRIN2A, CACNG3, CACNG2, CACNA2D3, KCNV1, ITPR1, ACCN1, GRM7, KCNN2, KCNH7, KCNF1, CACNA1E, KCNH3, CACNA1A, KCTD12
GO:0022832~voltage-gated channel activity	30	4.96689	496	195	15143	4.69696	7.80596e-12	1.16183e-08	KCNH1, KCNC2, KCNC1, KCNC4, CLCN2, KCNAB1, SCN3B, CACNB1, KCNA3, KCNJ2, KCNK12, KCNQ5, KCNK9, GRIN2D, SNAP25, KCNMA1, KCNB1, KCTD1, GRIN2A, CACNG3, CACNG2, CACNA2D3, KCNV1, GRM7, KCNH7, KCNF1, CACNA1E, KCNH3, CACNA1A, KCTD12
GO:0005244~voltage-gated ion channel activity	30	4.96689	496	195	15143	4.69696	7.80596e-12	1.16183e-08	KCNH1, KCNC2, KCNC1, KCNC4, CLCN2, KCNAB1, SCN3B, CACNB1, KCNA3, KCNJ2, KCNK12, KCNQ5, KCNK9, GRIN2D, SNAP25, KCNMA1, KCNB1, KCTD1, GRIN2A, CACNG3, CACNG2, CACNA2D3, KCNV1, GRM7, KCNH7, KCNF1, CACNA1E, KCNH3, CACNA1A, KCTD12
GO:0030424~axon	27	4.4702	517	159	15908	5.22506	9.2301e-12	1.24846e-08	NRP2, CDK5R1, CCK, NRP1, GRIK2, GRIK3, TGFB2, DFNB31, ALCAM, APP, HTR1A, PVRL1, LRRTM1, NEFH, ROBO2, GAD1, TUBB3, NEFM, KCNMA1, MAP1B, NFASC, GRIA3, GRIA4, GRM7, CHRM1, NTRK2, SLC38A1
GO:0009653~anatomical structure morphogenesis	86	14.2384	470	1197	14116	2.15783	1.04179e-11	1.82772e-08	KCNH1, NRP2, NRP1, THRA, FGF9, PDGFA, LMO4, SOBP, RORB, ZEB2, NR2E1, SHH, TGFB2, CITED2, ACTG1, SHB, SPRY2, APP, HEY1, UNC5A, ROBO2, UNC5C, NR2F2, BHLHE41, MYC, ODZ4, INA, ARHGEF2, SATB2, BAIAP2, LDB1, ARID5B, EFNB2, PCDH8, NRXN1, TBR1, SLIT2, ARHGEF11, NUMBL, SLITRK1, SLITRK4, SLITRK3, NAB2, FOXG1, EFNA5, SLITRK5, DEAF1, ZFAND5, CDK5R1, CCK, CTNND2, BMPR2, DSCAML1, CDH2, EPHB3, SOX9, ALCAM, PVRL…
GO:0048468~cell development	58	9.60265	470	644	14116	2.70493	1.09635e-11	1.92345e-08	NRP2, NRP1, ZEB2, RORB, GRIN3A, NR2E1, SHH, TGFB2, ACTG1, DFNB31, APP, UNC5A, ROBO2, UNC5C, KCNMA1, SATB2, BAIAP2, CYP26A1, NRXN1, CACNG2, TBR1, SLIT2, NUMBL, SLITRK1, SLITRK4, SLITRK3, RND1, FOXG1, CELF4, EFNA5, SLITRK5, DEAF1, CDK5R1, CCK, DSCAML1, SOX9, EPHB3, ALCAM, LINGO1, PVRL1, BCL11B, POU3F2, RTN4RL2, PPP2R2B, SNAP25, KLF7, MAP1B, NFASC, SMAD3, GAS1, HOMER1, PPP1R9B, FEZF2, EPHA4, DLX5, N…
GO:0000902~cell morphogenesis	41	6.78808	470	356	14116	3.45898	1.32928e-11	2.33209e-08	NRP2, CDK5R1, CCK, NRP1, DSCAML1, SOX9, EPHB3, NR2E1, SHH, TGFB2, ALCAM, APP, PVRL1, UNC5A, BCL11B, ROBO2, RTN4RL2, UNC5C, SNAP25, KLF7, ARHGEF2, BAIAP2, MAP1B, NFASC, NRXN1, GAS1, TBR1, SLIT2, NUMBL, ARHGEF11, SLITRK1, FEZF2, EPHA4, SLITRK4, SLITRK3, DLX5, PRICKLE2, FOXG1, EFNA5, SLITRK5, CACNA1A
GO:0019226~transmission of nerve impulse	40	6.62252	470	350	14116	3.43246	3.13367e-11	5.49772e-08	SYT1, KCNC4, GRIK2, GABBR2, RIMS1, DFNB31, SLC1A4, CTTNBP2, KCNQ5, SERINC5, APP, NPTX1, GRIN2B, PVRL1, GRIN2D, DLG4, POU3F2, GAD1, SNAP25, NOVA1, KCNMA1, KIF5A, GRIN1, NLGN1, GRIN2A, GRIA4, CACNG2, NRXN1, HOMER1, ATXN1, SLC17A7, ACCN1, GRIA2, GRIA1, NAB2, CHRM1, GRM7, CACNA1E, CACNA1A, HTR2A
GO:0004970~ionotropic glutamate receptor activity	11	1.82119	496	18	15143	18.6574	4.40437e-11	6.55538e-08	GRIN2B, GRIA2, GRIK2, GRIA1, GRIK3, GRIN2D, GRIN1, GRIN2A, GRIA3, GRIN3A, GRIA4
GO:0046873~metal ion transmembrane transporter activity	38	6.29139	496	328	15143	3.53704	4.73226e-11	7.0434e-08	KCNC2, KCNH1, KCNC1, KCNC4, KCNAB1, SCN3B, CACNB1, KCNA3, GRIN3A, KCNJ2, KCNK12, KCNQ5, ATP2B4, KCNK9, GPM6A, GRIN2B, GRIN2D, SLC30A3, SNAP25, KCNMA1, KCNB1, GRIN1, KCTD1, GRIN2A, CACNG3, CACNG2, CACNA2D3, KCNV1, ITPR1, ACCN1, GRM7, KCNN2, KCNH7, KCNF1, CACNA1E, KCNH3, CACNA1A, KCTD12
GO:0030054~cell junction	49	8.11258	517	518	15908	2.91066	5.53238e-11	7.48312e-08	SYT1, SRCIN1, GRIK2, GRIK3, KAZ, GABBR1, GABBR2, GRIN3A, ARHGAP21, CTTNBP2, PCDH1, GRIN2B, GRIN2D, DLG4, SV2B, SAMD4A, ARHGEF2, GRIN2A, AJAP1, CBLN4, RND1, CHRM1, CTNND2, CDH2, RIMS1, PRR7, PVRL1, PVRL3, SSX2IP, SLC30A3, SNAP25, CAMK2A, PHACTR1, GABRA1, GABRA4, SMAD7, GRIN1, NLGN1, GRIA3, GRIA4, HOMER1, CAMK2N1, SLC17A7, PPP1R9B, GRIA2, LASP1, GRIA1, PKP4, CDC42BPA
GO:0045211~postsynaptic membrane	24	3.97351	517	135	15908	5.47019	6.27588e-11	8.48878e-08	KCNMA1, GABRA1, GABRA4, CLSTN3, GRIK2, GRIK3, GRIN1, NLGN1, GABBR1, GRIN2A, GRIA3, GRIN3A, GABBR2, GRIA4, HOMER1, CAMK2N1, PRR7, GRIA2, GRIN2B, GRIA1, GRIN2D, GRM7, CHRM1, DLG4
GO:0007268~synaptic transmission	36	5.96026	470	298	14116	3.62827	7.78513e-11	1.36582e-07	SYT1, KCNC4, GRIK2, GABBR2, RIMS1, DFNB31, SLC1A4, CTTNBP2, KCNQ5, APP, NPTX1, GRIN2B, PVRL1, GRIN2D, DLG4, GAD1, SNAP25, NOVA1, KCNMA1, KIF5A, GRIN1, NLGN1, GRIN2A, GRIA4, NRXN1, HOMER1, ATXN1, SLC17A7, ACCN1, GRIA2, GRIA1, CHRM1, GRM7, CACNA1E, CACNA1A, HTR2A
GO:0005234~extracellular-glutamate-gated ion channel activity	11	1.82119	496	19	15143	17.6754	9.02762e-11	1.34365e-07	GRIN2B, GRIA2, GRIK2, GRIA1, GRIK3, GRIN2D, GRIN1, GRIN2A, GRIA3, GRIN3A, GRIA4
GO:0051239~regulation of multicellular organismal process	71	11.755	470	937	14116	2.27579	1.04e-10	1.82457e-07	NRP1, THRA, PDGFB, FGF9, PDGFA, GRIK2, GRIK3, LRRC4C, VGF, NR2E1, SHH, TGFB2, APP, GRIN2B, GRIN2D, DLG4, RARA, ROBO2, LGI1, EGR1, KCNMA1, LDB1, GRIN2A, CDK6, SLIT2, NUMBL, CCND2, BTG1, NAB2, FOXG1, MGEA5, CELF2, CDK5R1, CCK, CTNND2, BMPR2, CDH2, SOX9, LINGO1, PVRL1, VWC2, POU3F2, BHLHE40, AXIN2, CAMK2A, SNAP25, NEFM, CEBPB, NCDN, SMAD7, MAFB, KLF10, MAP1B, GRIN1, NLGN1, FZD1, SMAD3, ATP1A1, SKI, …
GO:0032989~cellular component morphogenesis	42	6.95364	470	397	14116	3.17741	1.05167e-10	1.84506e-07	NRP2, CDK5R1, CCK, NRP1, DSCAML1, SOX9, EPHB3, NR2E1, SHH, TGFB2, ALCAM, ACTG1, APP, PVRL1, UNC5A, BCL11B, ROBO2, RTN4RL2, UNC5C, SNAP25, KLF7, ARHGEF2, BAIAP2, MAP1B, NFASC, NRXN1, GAS1, TBR1, SLIT2, NUMBL, ARHGEF11, SLITRK1, FEZF2, EPHA4, SLITRK4, SLITRK3, DLX5, FOXG1, PRICKLE2, EFNA5, SLITRK5, CACNA1A
GO:0007215~glutamate signaling pathway	12	1.98675	470	25	14116	14.4163	1.41905e-10	2.48958e-07	APP, CDK5R1, GRIN2B, SSTR1, GRIK2, GRIK3, GRIN1, GRIN2A, GRIA3, GRIN3A, GRIA4, HOMER1
GO:0007411~axon guidance	21	3.47682	470	107	14116	5.89453	2.96421e-10	5.20041e-07	NRP2, KLF7, CDK5R1, NRP1, NFASC, NRXN1, GAS1, EPHB3, TBR1, SLIT2, SHH, ALCAM, FEZF2, EPHA4, APP, PVRL1, UNC5A, FOXG1, ROBO2, EFNA5, UNC5C
GO:0007417~central nervous system development	42	6.95364	470	425	14116	2.96807	8.43047e-10	1.47904e-06	CDK5R1, PLXNA2, DSCAML1, ZEB2, EPHB3, NR2E1, SHH, CITED2, CTTNBP2, LINGO1, NPAS2, APP, NPTX1, BCL11B, POU3F3, ROBO2, POU3F2, UNC5C, NR2F2, EMX1, CA10, JARID2, MAFB, MDGA1, LDB1, HPCAL4, MDGA2, MAP1B, GRIN1, CYP26A1, GAS1, TBR1, TACC2, NUMBL, FOXP2, FEZF2, ACCN1, DLX1, FOXG1, EFNA5, CACNA1A, NFIB
GO:0016020~membrane	304	50.3311	517	7266	15908	1.28737	1.03261e-09	1.39671e-06	ADCY3, SYT1, ATP1B1, ADCY8, CADM2, SCN3B, GRIN3A, SHH, LPHN2, SHB, CTTNBP2, APP, ATP2B4, DIRAS2, HTR1A, KCNK9, PRRT2, GRIN2B, GRIN2D, SEMA7A, GNG3, ISLR2, LPHN1, LRRC4, TMEFF2, ROCK2, PTPRG, MDGA1, EFNB2, MDGA2, GRIN2A, CYP26A1, PTPRS, SIRPA, TMEM132E, RND1, NAPEPLD, SSTR1, EFNA5, CDK5R1, CLCN2, CYP1B1, CACNB1, RUNDC3A, SORCS1, KCNJ2, EPHB3, NRN1, RIMS1, SORCS3, ALCAM, SLC32A1, CAMKV, EPHB6, SERI…
GO:0030001~metal ion transport	44	7.28477	470	465	14116	2.84193	1.1937e-09	2.09423e-06	KCNC2, KCNH1, KCNC1, JPH4, KCNC4, JPH3, ATP1B1, KCNAB1, SCN3B, CACNB1, KCNA3, GRIN3A, KCNJ2, KCNK12, KCNQ5, ATP2B4, KCNK9, GRIN2B, SLC30A3, NEDD4L, CAMK2A, KCNMA1, SLC8A2, KCNB1, GRIN1, KCTD1, GRIN2A, CACNG3, ATP1A1, CACNG2, CACNA2D3, KCNV1, ITPR1, PRKCB, SLC17A7, ACCN1, KCNN2, KCNH7, KCNF1, CACNA1E, SLC38A1, KCNH3, CACNA1A, KCTD12
GO:0048513~organ development	104	17.2185	470	1738	14116	1.7972	1.90935e-09	3.34977e-06	MEF2C, THRA, PDGFA, PLXNA2, LMO4, RORB, ILDR2, FGF12, NR2E1, SHH, CITED2, TGFB2, CTTNBP2, SHB, APP, GRIN2B, ROBO2, UNC5C, INA, SATB2, CA10, EMX1, MDGA1, EFNB2, CYP26A1, TBR1, NUMBL, TACC2, FOXG1, EFNA5, ZFAND5, CDK5R1, CLCN2, BMPR2, DSCAML1, SOX9, MEIS2, PVRL1, PVRL3, BCOR, PLXND1, KLF6, MLL, MAFB, CRIP2, SMAD7, KLF10, GRIN1, SMAD3, NR4A3, GAS1, HOMER1, FOXP1, FOXP2, FEZF2, DLX1, DLX5, NTRK2, ADR…
GO:0042995~cell projection	55	9.10596	517	697	15908	2.42804	2.55097e-09	3.45046e-06	NRP2, SYT1, NRP1, PDGFA, GRIK2, GRIK3, GRIN3A, GABBR2, VGF, TGFB2, DFNB31, CTTNBP2, SPRY1, APP, HTR1A, GRIN2B, TIAM2, PDE4A, ROBO2, NEGR1, TUBB3, SAMD4A, KCNMA1, KIF5A, BAIAP2, GRIN2A, CDK6, GRM7, CHRM1, SLC38A1, CDK5R1, CLCN2, CCK, CDH2, KCNJ2, ALCAM, PVRL1, LRRTM1, NEFH, GAD1, SNAP25, NEFM, NCDN, GRIN1, FSCN1, MAP1B, NFASC, GRIA3, GRIA4, CAMK2N1, PPP1R9B, GSK3B, NTRK2, CACNA1A, HTR2A
GO:0045664~regulation of neuron differentiation	22	3.64238	470	133	14116	4.96804	2.69241e-09	4.72357e-06	CDK5R1, NRP1, GRIN1, MAP1B, NLGN1, CDH2, LRRC4C, NR2E1, SLIT2, SHH, NUMBL, NTRK3, LINGO1, CCND2, FOXG1, NTRK2, VWC2, ROBO2, POU3F2, PBX1, CACNA1A, NEFM
GO:0008328~ionotropic glutamate receptor complex	9	1.49007	517	14	15908	19.7806	2.93695e-09	3.97253e-06	GRIN2B, GRIK2, GRIA1, GRIN2D, GRIN1, DLG4, GRIN2A, GRIN3A, GRIA4
GO:0006811~ion transport	59	9.76821	470	768	14116	2.3073	3.4826e-09	6.10989e-06	KCNC2, KCNH1, JPH4, KCNC1, JPH3, KCNC4, ATP1B1, KCNAB1, SCN3B, GRIK2, GRIK3, GRIN3A, KCNK12, KCNQ5, CTTNBP2, KCNK9, ATP2B4, GRIN2B, GRIN2D, SLC25A22, KCNMA1, SLC22A23, GRIN2A, CACNG3, CACNG2, PRKCB, KCNH7, SLC38A1, KCNH3, CLCN2, CACNB1, KCNA3, KCNJ2, FXYD6, NEDD4L, SLC30A3, CAMK2A, SLC8A2, GABRA1, GABRA4, KCNB1, GRIN1, KCTD1, GRIA3, ATP1A1, GRIA4, CACNA2D3, ITPR1, KCNV1, SLC17A7, ACCN1, GRIA2, GR…
GO:0060284~regulation of cell development	27	4.4702	470	205	14116	3.9557	4.46578e-09	7.83477e-06	CDK5R1, NRP1, LRRC4C, CDH2, NR2E1, SHH, TGFB2, LINGO1, VWC2, POU3F2, ROBO2, NEFM, SMAD7, GRIN1, MAP1B, NLGN1, SMAD3, SLIT2, NUMBL, NTRK3, DLX1, CCND2, BTG1, FOXG1, NTRK2, PBX1, CACNA1A
GO:0050794~regulation of cellular process	289	47.8477	470	6819	14116	1.27289	4.67985e-09	8.21034e-06	MEF2C, ADCY3, SYT1, ADCY8, RORB, EDIL3, MXI1, SHH, CITED2, LPHN2, SHB, CTTNBP2, APP, DIRAS2, HTR1A, GRIN2B, GRIN2D, RARA, GNG3, LPHN1, BCR, TNIK, EMX1, ROCK2, GRIN2A, CYP26A1, ZNF503, WNK2, TBR1, PRDM8, RND1, ZNF238, SSTR1, FOXG1, DEAF1, CDK5R1, CDK5R2, RUNDC3A, EPHB3, ADCYAP1, ALCAM, PEA15, PVRL1, BAI2, BAI3, MAML3, PPP2R2B, TCF4, BCOR, CDC42EP3, IL1RAPL1, IQSEC2, CNKSR2, KLF6, KLF7, GPR158, MLL…
GO:0015075~ion transmembrane transporter activity	56	9.27152	496	725	15143	2.3582	4.74539e-09	7.06294e-06	KCNC2, KCNH1, KCNC1, KCNC4, ATP1B1, KCNAB1, SCN3B, GRIK2, GRIK3, GRIN3A, KCNK12, SLC1A4, KCNQ5, KCNK9, ATP2B4, GRIN2B, GRIN2D, KCNMA1, GRIN2A, CACNG3, CACNG2, GRM7, KCNH7, SLC38A1, KCNH3, CLCN2, CACNB1, KCNA3, KCNJ2, FXYD6, SLC32A1, GPM6A, SLC30A3, SNAP25, SLC8A2, GABRA1, GABRA4, KCNB1, GRIN1, KCTD1, GRIA3, ATP1A1, GRIA4, CACNA2D3, ITPR1, KCNV1, SLC17A7, ACCN1, GRIA2, LASP1, GRIA1, KCNN2, KCNF1, …
GO:0044425~membrane part	278	46.0265	517	6578	15908	1.3004	6.4314e-09	8.69913e-06	ADCY3, SYT1, ATP1B1, ADCY8, CADM2, SCN3B, GRIN3A, SHH, LPHN2, SHB, CTTNBP2, APP, ATP2B4, DIRAS2, HTR1A, KCNK9, PRRT2, GRIN2B, GRIN2D, SEMA7A, GNG3, ISLR2, LPHN1, LRRC4, TMEFF2, ROCK2, PTPRG, MDGA1, EFNB2, MDGA2, GRIN2A, CYP26A1, PTPRS, SIRPA, TMEM132E, RND1, SSTR1, EFNA5, CDK5R1, CLCN2, CYP1B1, CACNB1, RUNDC3A, SORCS1, KCNJ2, EPHB3, NRN1, RIMS1, SORCS3, ALCAM, SLC32A1, CAMKV, EPHB6, SERINC5, PVRL…
GO:0014069~postsynaptic density	16	2.64901	517	71	15908	6.93405	6.49035e-09	8.77887e-06	MAP1B, GRIN1, NLGN1, GRIN2A, GRIA3, GRIN3A, GRIA4, HOMER1, ITPR1, CAMK2N1, GRIA2, GRIN2B, GRIA1, CHRM1, NTRK2, DLG4
GO:0031644~regulation of neurological system process	23	3.80795	470	153	14116	4.51492	6.80617e-09	1.19408e-05	EGR1, CCK, NCDN, GRIK2, GRIK3, GRIN1, MAP1B, CTNND2, NLGN1, GRIN2A, CDH2, GRIA4, VGF, GRIA2, GRIN2B, GRIN2D, NTRK2, DLG4, BHLHE40, LGI1, CAMK2A, CACNA1A, HTR2A
GO:0031226~intrinsic to plasma membrane	78	12.9139	517	1215	15908	1.97535	8.68862e-09	1.17523e-05	KCNC2, ADCY3, KCNH1, KCNC1, ATP1B1, KCNC4, NRG3, GRIK2, GRIK3, GABBR1, GRIN3A, GABBR2, SLC1A4, LNPEP, KCNQ5, APP, PCDH1, HTR1A, ATP2B4, GRIN2B, GRIN2D, DLG4, GPC1, TUBB3, KCNMA1, PTPRG, MDGA1, EFNB2, GRIN2A, PTPRS, MMP17, MMP16, PCDH8, PCDH7, NRXN1, SSTR1, CHRM1, GRM7, EFNA5, BMPR2, KCNA3, KCNJ2, EPHB3, EPHB6, CNR1, FAT1, ABCD2, RTN4RL2, SLC30A3, SNAP25, FLRT2, PTPRD, GABRA1, TRHDE, GABRA4, KCNB1…
GO:0030425~dendrite	23	3.80795	517	163	15908	4.34175	1.50125e-08	2.0306e-05	CDK5R1, CCK, CLCN2, NCDN, GRIK2, GRIK3, GRIN1, MAP1B, GRIA3, GRIA4, KCNJ2, CAMK2N1, DFNB31, PPP1R9B, GRIN2B, GSK3B, GRM7, CHRM1, NTRK2, NEGR1, SAMD4A, CACNA1A, HTR2A
GO:0006928~cell motion	42	6.95364	470	475	14116	2.65564	2.17771e-08	3.82057e-05	NRP2, ZFAND5, CDK5R1, CCK, NRP1, PDGFB, PLXNA2, ZEB2, CDH2, EPHB3, NR2E1, SHH, TGFB2, ACTG1, ALCAM, CTTNBP2, APP, PVRL1, UNC5A, POU3F3, ROBO2, POU3F2, UNC5C, NR2F2, KLF7, SATB2, MDGA1, ARID5B, NFASC, NRXN1, GAS1, VAV2, TBR1, SLIT2, ELMO1, ARHGEF11, FEZF2, EPHA4, BTG1, FOXG1, CELF3, EFNA5
GO:0051960~regulation of nervous system development	25	4.13907	470	192	14116	3.91068	2.34797e-08	4.11929e-05	CDK5R1, NRP1, LRRC4C, CDH2, NR2E1, SHH, LINGO1, PVRL1, VWC2, POU3F2, ROBO2, SNAP25, NEFM, GRIN1, MAP1B, NLGN1, SLIT2, NUMBL, NTRK3, DLX1, CCND2, FOXG1, NTRK2, PBX1, CACNA1A
GO:0010769~regulation of cell morphogenesis involved in differentiation	16	2.64901	470	77	14116	6.24084	2.82367e-08	4.95384e-05	NRP1, SMAD7, MAP1B, GRIN1, SMAD3, CDH2, LRRC4C, SLIT2, TGFB2, NUMBL, NTRK3, LINGO1, ROBO2, POU3F2, CACNA1A, NEFM
GO:0050767~regulation of neurogenesis	23	3.80795	470	166	14116	4.16134	3.12418e-08	5.48107e-05	CDK5R1, NRP1, GRIN1, MAP1B, NLGN1, CDH2, LRRC4C, NR2E1, SLIT2, SHH, NUMBL, NTRK3, LINGO1, DLX1, CCND2, NTRK2, FOXG1, VWC2, ROBO2, POU3F2, PBX1, CACNA1A, NEFM
GO:0044057~regulation of system process	32	5.29801	470	309	14116	3.11032	4.25767e-08	7.46967e-05	CCK, THRA, GRIK2, GRIK3, BMPR2, CTNND2, CDH2, VGF, TGFB2, GRIN2B, GRIN2D, DLG4, BHLHE40, LGI1, CAMK2A, EGR1, KCNMA1, NCDN, SMAD7, GRIN1, MAP1B, NLGN1, GRIN2A, ATP1A1, GRIA4, GRIA2, NTRK2, ADRA1B, MGEA5, CELF2, CACNA1A, HTR2A
GO:0005267~potassium channel activity	20	3.31126	496	133	15143	4.59101	6.41884e-08	9.55367e-05	KCNH1, KCNMA1, KCNC2, KCNC1, KCNC4, KCNAB1, KCNB1, KCTD1, KCNA3, KCNJ2, KCNK12, KCNV1, KCNQ5, KCNK9, KCNN2, KCNH7, KCNF1, KCNH3, SNAP25, KCTD12
GO:0022891~substrate-specific transmembrane transporter activity	58	9.60265	496	827	15143	2.14118	7.19843e-08	0.00010714	KCNC2, KCNH1, KCNC1, KCNC4, ATP1B1, KCNAB1, SCN3B, GRIK2, GRIK3, GRIN3A, KCNK12, SLC1A4, KCNQ5, KCNK9, ATP2B4, GRIN2B, GRIN2D, SLC25A22, KCNMA1, GRIN2A, CACNG3, CACNG2, GRM7, KCNH7, SLC38A1, KCNH3, CLCN2, CACNB1, KCNA3, KCNJ2, FXYD6, SLC19A2, SLC32A1, GPM6A, SLC30A3, SNAP25, SLC8A2, GABRA1, GABRA4, KCNB1, GRIN1, KCTD1, GRIA3, ATP1A1, GRIA4, CACNA2D3, ITPR1, KCNV1, SLC17A7, ACCN1, GRIA2, GRIA1, LA…
GO:0005887~integral to plasma membrane	74	12.2517	517	1188	15908	1.91664	7.89352e-08	0.000106768	KCNC2, ADCY3, KCNH1, KCNC1, ATP1B1, KCNC4, NRG3, GRIK2, GRIK3, GABBR1, GRIN3A, GABBR2, SLC1A4, LNPEP, KCNQ5, APP, PCDH1, HTR1A, ATP2B4, GRIN2B, GRIN2D, DLG4, GPC1, TUBB3, KCNMA1, PTPRG, EFNB2, GRIN2A, PTPRS, MMP17, MMP16, PCDH8, PCDH7, NRXN1, SSTR1, CHRM1, GRM7, BMPR2, KCNA3, KCNJ2, EPHB3, EPHB6, CNR1, FAT1, ABCD2, SLC30A3, SNAP25, FLRT2, PTPRD, GABRA1, TRHDE, GABRA4, KCNB1, GRIN1, NLGN1, KCTD1, …
GO:0050789~regulation of biological process	293	48.5099	470	7106	14116	1.23839	8.48754e-08	0.000148906	MEF2C, ADCY3, SYT1, ADCY8, RORB, GRIN3A, EDIL3, MXI1, SHH, CITED2, LPHN2, SHB, CTTNBP2, APP, DIRAS2, HTR1A, GRIN2B, GRIN2D, RARA, GNG3, LPHN1, BCR, TNIK, EMX1, ROCK2, GRIN2A, CYP26A1, ZNF503, WNK2, TBR1, PRDM8, RND1, ZNF238, SSTR1, FOXG1, DEAF1, CDK5R1, CDK5R2, RUNDC3A, EPHB3, ADCYAP1, ALCAM, PEA15, PVRL1, BAI2, BAI3, MAML3, PPP2R2B, TCF4, BCOR, CDC42EP3, IL1RAPL1, IQSEC2, CNKSR2, KLF6, KLF7, GPR…
GO:0051969~regulation of transmission of nerve impulse	21	3.47682	470	147	14116	4.29058	8.53555e-08	0.000149748	EGR1, NCDN, GRIK2, GRIK3, GRIN1, MAP1B, CTNND2, NLGN1, GRIN2A, CDH2, GRIA4, VGF, GRIA2, GRIN2B, NTRK2, DLG4, BHLHE40, LGI1, CAMK2A, CACNA1A, HTR2A
GO:0005488~binding	451	74.6689	496	12531	15143	1.09881	1.0949e-07	0.000162963	MEF2C, TUBB2B, SCN3B, RUSC1, RORB, GRIN3A, MXI1, CITED2, ACTG1, LPHN2, CTTNBP2, APP, HTR1A, DIRAS2, KCNK9, GRIN2B, GRIN2D, GNG3, STAG2, LPHN1, LRRC4, TNIK, PTPRG, KIF5A, ROCK2, GRIN2A, PTPRS, ZNF503, SIRPA, ADAMTS9, NAPEPLD, ZNF238, SSTR1, FOXG1, CYP1B1, TNRC18, CACNB1, RUNDC3A, SORCS1, KCNJ2, SORCS3, ADCYAP1, ALCAM, PEA15, PVRL1, PVRL3, TCF4, CDC42EP3, KLF12, KLF13, KLF10, PCDH10, KLF16, GAS1, P…
GO:0007420~brain development	30	4.96689	470	289	14116	3.11772	1.1678e-07	0.000204879	CDK5R1, PLXNA2, DSCAML1, ZEB2, NR2E1, SHH, CTTNBP2, APP, POU3F3, ROBO2, POU3F2, UNC5C, NR2F2, CA10, EMX1, MAFB, MDGA1, LDB1, GRIN1, GAS1, TBR1, FOXP2, NUMBL, TACC2, FEZF2, DLX1, FOXG1, EFNA5, CACNA1A, NFIB
GO:0050804~regulation of synaptic transmission	20	3.31126	470	136	14116	4.41677	1.17277e-07	0.00020575	EGR1, NCDN, GRIK2, GRIK3, MAP1B, GRIN1, CTNND2, NLGN1, GRIN2A, GRIA4, VGF, GRIA2, GRIN2B, NTRK2, DLG4, BHLHE40, LGI1, CAMK2A, CACNA1A, HTR2A
GO:0043025~cell soma	22	3.64238	517	168	15908	4.02938	1.22844e-07	0.000166159	CDK5R1, CCK, CLCN2, GRIK2, EEF1A2, GRIK3, MAP1B, GRIA3, GRIN3A, GRIA4, KCNJ2, VGF, CAMK2N1, TGFB2, DFNB31, ALCAM, HTR1A, GSK3B, NTRK2, CACNA1E, NEGR1, CACNA1A
GO:0007610~behavior	40	6.62252	470	469	14116	2.56154	1.30515e-07	0.000228975	NRP2, CCK, PDGFB, ADCY8, GRIK2, PDGFA, CTNND2, SOBP, NR2E1, TGFB2, NPAS2, APP, HTR1A, GRIN2B, CNR1, GRIN2D, DLG4, ROBO2, PLCB1, SNAP25, IL1RAPL1, NOVA1, EGR1, KCNMA1, GRIN1, GRIN2A, NR4A3, SLIT2, FOXP2, ATXN1, FEZF2, EPHA4, GRIA1, GRM7, NTRK2, NLGN4X, ADRA1B, RASD2, CACNA1A, HTR2A
GO:0005249~voltage-gated potassium channel activity	17	2.81457	496	100	15143	5.19014	1.42935e-07	0.000212742	KCNH1, KCNMA1, KCNC2, KCNC1, KCNC4, KCNAB1, KCNB1, KCTD1, KCNA3, KCNJ2, KCNV1, KCNQ5, KCNH7, KCNF1, KCNH3, SNAP25, KCTD12
GO:0008324~cation transmembrane transporter activity	44	7.28477	496	557	15143	2.41172	1.55927e-07	0.000232078	KCNC2, KCNH1, KCNC1, KCNC4, KCNAB1, SCN3B, CACNB1, KCNA3, GRIN3A, KCNJ2, KCNK12, SLC32A1, SLC1A4, KCNQ5, ATP2B4, KCNK9, GPM6A, GRIN2B, GRIN2D, SLC30A3, SNAP25, KCNMA1, SLC8A2, KCNB1, GRIN1, KCTD1, GRIN2A, CACNG3, ATP1A1, CACNG2, CACNA2D3, KCNV1, ITPR1, SLC17A7, ACCN1, GRM7, KCNN2, KCNH7, KCNF1, CACNA1E, SLC38A1, KCNH3, CACNA1A, KCTD12
GO:0065007~biological regulation	304	50.3311	470	7484	14116	1.21998	1.60542e-07	0.000281655	ADCY3, MEF2C, SYT1, ADCY8, RORB, GRIN3A, EDIL3, MXI1, SHH, CITED2, LPHN2, SHB, CTTNBP2, APP, DIRAS2, HTR1A, GRIN2B, GRIN2D, RARA, GNG3, LPHN1, BCR, TNIK, EMX1, ROCK2, GRIN2A, CYP26A1, ZNF503, WNK2, TBR1, PRDM8, RND1, ZNF238, SSTR1, FOXG1, DEAF1, CDK5R1, CYP1B1, CDK5R2, RUNDC3A, EPHB3, RIMS1, ADCYAP1, ALCAM, PEA15, SERINC5, PVRL1, BAI2, BAI3, MAML3, PPP2R2B, TCF4, BCOR, GAD1, CDC42EP3, IL1RAPL1, I…
GO:0048522~positive regulation of cellular process	102	16.8874	470	1847	14116	1.65862	1.7879e-07	0.00031367	MEF2C, THRA, PDGFB, PDGFA, GRIK2, RORB, EDIL3, NR2E1, SHH, CITED2, TGFB2, CTTNBP2, APP, HTR1A, TIAM2, GRIN2B, ROBO2, RARA, LGI1, SAMD4A, SATB2, ROCK2, GRIN2A, ARID1B, TBR1, TRERF1, NUMBL, FOXG1, SMARCA2, CDK5R1, ST8SIA1, BMPR2, SOX9, MEIS2, DYRK2, MAML3, TCF4, KLF6, KLF7, MLL, KLF12, MAFB, CRIP2, KLF13, SMAD7, KLF10, GRIN1, SMAD3, NR4A3, GAS1, VAV2, FOXP1, FOXP2, NTRK3, PLK2, BBC3, DLX5, NTRK2, A…
GO:0030955~potassium ion binding	19	3.1457	496	128	15143	4.53183	1.82023e-07	0.000270919	KCNH1, KCNMA1, KCNC2, KCNC1, ATP1B1, KCNC4, KCNAB1, KCNB1, KCNA3, ATP1A1, KCNJ2, KCNK12, KCNV1, KCNQ5, KCNK9, PKM2, KCNH7, KCNF1, KCNH3
GO:0006812~cation transport	44	7.28477	470	553	14116	2.38969	1.92768e-07	0.000338192	KCNC2, KCNH1, KCNC1, JPH4, KCNC4, JPH3, ATP1B1, KCNAB1, SCN3B, CACNB1, KCNA3, GRIN3A, KCNJ2, KCNK12, KCNQ5, ATP2B4, KCNK9, GRIN2B, SLC30A3, NEDD4L, CAMK2A, KCNMA1, SLC8A2, KCNB1, GRIN1, KCTD1, GRIN2A, CACNG3, ATP1A1, CACNG2, CACNA2D3, KCNV1, ITPR1, PRKCB, SLC17A7, ACCN1, KCNN2, KCNH7, KCNF1, CACNA1E, SLC38A1, KCNH3, CACNA1A, KCTD12
GO:0044464~cell part	507	83.9404	517	14826	15908	1.05223	2.32354e-07	0.000314283	MEF2C, TUBB2B, SCN3B, RUSC1, RORB, GRIN3A, MXI1, C14ORF4, CITED2, LPHN2, ACTG1, CTTNBP2, APP, KCNK9, HTR1A, DIRAS2, GRIN2B, GRIN2D, GNG3, STAG2, LPHN1, LRRC4, INA, TMEFF2, ROCK2, PTPRG, KIF5A, GRIN2A, PTPRS, ZNF503, SIRPA, TMEM132E, NAPEPLD, ZNF238, SSTR1, FOXG1, CMIP, CYP1B1, CACNB1, RUNDC3A, SORCS1, FAM19A1, KCNJ2, SORCS3, ADCYAP1, ALCAM, PEA15, PVRL1, PVRL3, PPP2R2B, TCF4, CDC42EP3, IQSEC2, PH…
GO:0005623~cell	507	83.9404	517	14827	15908	1.05215	2.38419e-07	0.000322486	MEF2C, TUBB2B, SCN3B, RUSC1, RORB, GRIN3A, MXI1, C14ORF4, CITED2, LPHN2, ACTG1, CTTNBP2, APP, KCNK9, HTR1A, DIRAS2, GRIN2B, GRIN2D, GNG3, STAG2, LPHN1, LRRC4, INA, TMEFF2, ROCK2, PTPRG, KIF5A, GRIN2A, PTPRS, ZNF503, SIRPA, TMEM132E, NAPEPLD, ZNF238, SSTR1, FOXG1, CMIP, CYP1B1, CACNB1, RUNDC3A, SORCS1, FAM19A1, KCNJ2, SORCS3, ADCYAP1, ALCAM, PEA15, PVRL1, PVRL3, PPP2R2B, TCF4, CDC42EP3, IQSEC2, PH…
GO:0048519~negative regulation of biological process	100	16.5563	470	1812	14116	1.65751	2.55206e-07	0.000447733	MEF2C, JDP2, THRA, SRCIN1, PDGFB, PDGFA, GRIK2, GRIK3, GRIN3A, MXI1, NR2E1, SHH, CITED2, TGFB2, CTTNBP2, RARA, SATB1, SATB2, SOCS2, GRIN2A, SOCS7, CYP26A1, RND1, ZNF238, SSTR1, FOXG1, SMARCA2, BMPR2, SOX9, ADCYAP1, PEA15, MEIS2, FAM5C, BHLHE40, TCF4, AXIN2, BCOR, MLL, FAM5B, KLF12, MAFB, SMAD7, EEF1A2, KLF10, GRIN1, SMAD3, SKI, GAS1, EPB49, FOXP1, FOXP2, DLX1, BBC3, RGS4, ADRA1B, RGS7, SPTBN1, CA…
GO:0006357~regulation of transcription from RNA polymerase II promoter	52	8.60927	470	727	14116	2.14824	3.37033e-07	0.000591291	MEF2C, JDP2, THRA, FOSL2, NR2E1, SHH, CITED2, APP, HEY1, NR2F2, MYC, EGR1, SATB1, SATB2, SOX12, TBR1, ZNF238, SMARCA2, SOX9, NPAS2, MEIS2, BCL11B, POU3F3, POU3F2, MAML3, TCF4, BCOR, KLF6, ERF, KLF7, MLL, CEBPB, KLF12, MAFB, KLF13, JARID2, SMAD7, KLF10, GRIN1, KLF16, SMAD3, SKI, NR4A3, FOXP1, FOXP2, ATXN1, PKNOX2, DLX1, DBP, PBX1, NFIC, NFIB
GO:0006813~potassium ion transport	21	3.47682	470	160	14116	3.94197	3.4971e-07	0.000613529	KCNH1, KCNMA1, KCNC2, KCNC1, ATP1B1, KCNC4, KCNAB1, KCNB1, KCTD1, KCNA3, ATP1A1, KCNJ2, KCNK12, KCNV1, KCNQ5, KCNK9, KCNN2, KCNH7, KCNF1, KCNH3, KCTD12
GO:0010975~regulation of neuron projection development	14	2.31788	470	70	14116	6.00681	4.29065e-07	0.00075275	NRP1, MAP1B, GRIN1, CDH2, LRRC4C, SLIT2, NUMBL, NTRK3, LINGO1, NTRK2, POU3F2, ROBO2, CACNA1A, NEFM
GO:0045595~regulation of cell differentiation	40	6.62252	470	492	14116	2.44179	4.4366e-07	0.000778355	CDK5R1, NRP1, FGF9, BMPR2, CDH2, LRRC4C, SOX9, NR2E1, SHH, TGFB2, LINGO1, VWC2, RARA, ROBO2, POU3F2, AXIN2, NEFM, SMAD7, MAFB, LDB1, KLF10, MAP1B, GRIN1, NLGN1, FZD1, SMAD3, CDK6, SKI, SLIT2, NUMBL, NTRK3, DLX1, CCND2, BTG1, DLX5, NTRK2, FOXG1, PBX1, TOB2, CACNA1A
GO:0003700~transcription factor activity	62	10.2649	496	975	15143	1.94141	7.09381e-07	0.00105582	MEF2C, JDP2, FOSL2, THRA, LMO4, ZEB2, RORB, NR2E1, CITED2, HEY1, RARA, MKX, NR2F2, NFIL3, BHLHE41, SCRT1, MYC, EGR1, SATB1, SATB2, SNAPC2, EMX1, TBR1, TRERF1, ZNF238, FOXG1, TSHZ3, HCFC1, NR3C1, SOX9, TSC22D1, NPAS2, MEIS2, TSC22D2, NR1D1, POU3F3, POU3F2, BHLHE40, ETV6, TCF4, EWSR1, KLF6, ERF, KLF7, CEBPB, MLL, KLF12, MAFB, SMAD7, KLF10, KLF16, SMAD3, NR4A3, FOXP1, FOXP2, PKNOX2, DLX1, DBP, DLX5,…
GO:0007611~learning or memory	17	2.81457	470	111	14116	4.59981	7.63295e-07	0.00133912	EGR1, ADCY8, GRIN1, CTNND2, GRIN2A, FOXP2, ATXN1, APP, GRIN2B, GRIA1, GRM7, ADRA1B, DLG4, PLCB1, SNAP25, IL1RAPL1, HTR2A
GO:0015276~ligand-gated ion channel activity	18	2.98013	496	127	15143	4.32712	8.14658e-07	0.00121252	GABRA1, GABRA4, GRIK2, GRIK3, GRIN1, GRIN2A, GRIA3, GRIN3A, GRIA4, KCNJ2, ITPR1, ACCN1, KCNQ5, GRIA2, GRIN2B, GRIA1, GRIN2D, KCNH7
GO:0022834~ligand-gated channel activity	18	2.98013	496	127	15143	4.32712	8.14658e-07	0.00121252	GABRA1, GABRA4, GRIK2, GRIK3, GRIN1, GRIN2A, GRIA3, GRIN3A, GRIA4, KCNJ2, ITPR1, ACCN1, KCNQ5, GRIA2, GRIN2B, GRIA1, GRIN2D, KCNH7
GO:0048518~positive regulation of biological process	107	17.7152	470	2033	14116	1.58074	8.60546e-07	0.00150973	MEF2C, THRA, PDGFB, PDGFA, GRIK2, RORB, EDIL3, NR2E1, SHH, CITED2, TGFB2, CTTNBP2, APP, HTR1A, TIAM2, GRIN2B, ROBO2, RARA, LGI1, SAMD4A, SATB2, ROCK2, GRIN2A, ARID1B, TBR1, TRERF1, NUMBL, FOXG1, SMARCA2, CDK5R1, ST8SIA1, BMPR2, SOX9, MEIS2, DYRK2, MAML3, TCF4, KLF6, KLF7, MLL, KLF12, MAFB, CRIP2, KLF13, SMAD7, KLF10, GRIN1, SMAD3, NR4A3, GAS1, VAV2, HOMER1, FOXP1, FOXP2, NTRK3, PLK2, BBC3, DLX5, …
GO:0031224~intrinsic to membrane	231	38.245	517	5485	15908	1.29587	8.998e-07	0.00121707	ADCY3, SYT1, ATP1B1, ADCY8, CADM2, SCN3B, GRIN3A, SHH, LPHN2, APP, ATP2B4, HTR1A, KCNK9, PRRT2, GRIN2B, GRIN2D, SEMA7A, ISLR2, LPHN1, LRRC4, TMEFF2, PTPRG, MDGA1, MDGA2, EFNB2, GRIN2A, PTPRS, SIRPA, TMEM132E, SSTR1, EFNA5, CLCN2, CACNB1, SORCS1, KCNJ2, EPHB3, NRN1, SORCS3, SLC32A1, ALCAM, EPHB6, SERINC5, PVRL1, PVRL3, BAI2, BAI3, STX10, IL1RAPL1, GPR158, PCDH10, GAS1, HOMER1, PCDH17, PCDH19, NTRK…
GO:0010646~regulation of cell communication	65	10.7616	470	1038	14116	1.88074	1.00521e-06	0.00176354	HSP90AB1, PDGFB, FGF9, GRIK2, GRIK3, ZEB2, VGF, RGL1, TGFB2, CITED2, SPRY2, SPRY1, APP, GRIN2B, TIAM2, DLG4, GNG3, SPRED1, LGI1, AGAP2, EGR1, ARHGEF3, ARHGEF2, BCR, SOCS2, GRIN2A, SOCS7, CYP26A1, ARHGEF9, WLS, ARHGEF11, GRM7, MGEA5, CTNND2, CDH2, TRIB2, VWC2, BHLHE40, AXIN2, CAMK2A, SNAP25, IQSEC2, CNKSR2, NCDN, SMAD7, MAP1B, LRRN3, GRIN1, NLGN1, SMAD3, GRIA3, SKI, GAS1, GRIA4, VAV2, ATXN1, DKK2,…
GO:0034703~cation channel complex	18	2.98013	517	132	15908	4.19589	1.28081e-06	0.00173242	KCNH1, KCNMA1, KCNC2, KCNC1, KCNC4, KCNB1, KCTD1, CACNB1, KCNA3, CACNG3, CACNG2, KCNV1, KCNQ5, KCNF1, CACNA1E, SNAP25, CACNA1A, KCTD12
GO:0007167~enzyme linked receptor protein signaling pathway	31	5.13245	470	342	14116	2.72238	1.28356e-06	0.00225186	ZFAND5, NRP1, PDGFB, GRIK2, PDGFA, FGF9, BMPR2, EPHB3, TGFB2, ADCYAP1, UBE2D3, EPHB6, PTPRD, SOCS2, PTPRG, SMAD7, BAIAP2, ARID5B, KLF10, SMAD3, SOCS7, SKI, EPHA5, NTRK3, EPHA4, EPHA6, NTRK2, SPTBN1, PPM1L, GFRA2, CACNA1A
GO:0048523~negative regulation of cellular process	91	15.0662	470	1660	14116	1.64644	1.43394e-06	0.00251568	HSP90AB1, MEF2C, JDP2, NRP1, THRA, SRCIN1, PDGFB, FGF9, PDGFA, GRIK2, GRIK3, ZEB2, TERF2IP, MXI1, NR2E1, SHH, TGFB2, CITED2, CTTNBP2, HEY1, NR2F2, MYC, EGR1, SATB1, SATB2, ARHGEF2, SOCS2, LDB1, ARID5B, SOCS7, CYP26A1, CDK6, RND1, ZNF238, SSTR1, BTG1, NAB2, GRM7, FOXG1, MGEA5, SMARCA2, SOX9, ADCYAP1, PEA15, LINGO1, MEIS2, BCL11B, FAM5C, POU3F3, VWC2, BHLHE40, AXIN2, BCOR, TCF4, CEBPB, MLL, FAM5B, …
GO:0022857~transmembrane transporter activity	58	9.60265	496	906	15143	1.95447	1.44183e-06	0.00214596	KCNC2, KCNH1, KCNC1, KCNC4, ATP1B1, KCNAB1, SCN3B, GRIK2, GRIK3, GRIN3A, KCNK12, SLC1A4, KCNQ5, KCNK9, ATP2B4, GRIN2B, GRIN2D, SLC25A22, KCNMA1, GRIN2A, CACNG3, CACNG2, GRM7, KCNH7, SLC38A1, KCNH3, CLCN2, CACNB1, KCNA3, KCNJ2, FXYD6, SLC19A2, SLC32A1, GPM6A, SLC30A3, SNAP25, SLC8A2, GABRA1, GABRA4, KCNB1, GRIN1, KCTD1, GRIA3, ATP1A1, GRIA4, CACNA2D3, ITPR1, KCNV1, SLC17A7, ACCN1, GRIA2, GRIA1, LA…
GO:0007156~homophilic cell adhesion	18	2.98013	470	131	14116	4.12682	1.56518e-06	0.00274593	CLSTN3, PCDH10, PCDHGC5, PCDH9, DSCAML1, PCDH8, CDH2, PCDH7, PCDH17, PCDH19, CDH8, PCDH1, PVRL1, PVRL3, FAT1, ROBO2, CDH10, CDH11
GO:0031420~alkali metal ion binding	24	3.97351	496	228	15143	3.21371	1.70494e-06	0.00253757	KCNH1, KCNMA1, KCNC2, KCNC1, ATP1B1, KCNC4, SLC8A2, SCN3B, KCNAB1, KCNB1, KCNA3, ATP1A1, KCNJ2, KCNK12, KCNV1, SLC17A7, ACCN1, KCNQ5, KCNK9, PKM2, KCNF1, KCNH7, SLC38A1, KCNH3
GO:0048168~regulation of neuronal synaptic plasticity	10	1.65563	470	36	14116	8.34279	1.93377e-06	0.00339256	EGR1, GRIN2B, NCDN, GRIK2, GRIN1, DLG4, GRIN2A, BHLHE40, VGF, CAMK2A
GO:0050770~regulation of axonogenesis	12	1.98675	470	57	14116	6.32296	2.24423e-06	0.00393721	NTRK3, LINGO1, NRP1, GRIN1, MAP1B, ROBO2, POU3F2, LRRC4C, CDH2, NEFM, SLIT2, CACNA1A
GO:0042734~presynaptic membrane	9	1.49007	517	29	15908	9.54926	2.72977e-06	0.00369223	KCNMA1, SYT1, GRIN2B, GRIK2, GRM7, GRIN2A, NRXN1, RIMS1, CAMK2A
GO:0005230~extracellular ligand-gated ion channel activity	13	2.15232	496	72	15143	5.5124	3.36147e-06	0.00500303	GABRA1, GABRA4, GRIK2, GRIK3, GRIN1, GRIN2A, GRIA3, GRIA4, GRIN3A, GRIA2, GRIN2B, GRIA1, GRIN2D
GO:0045893~positive regulation of transcription, DNA-dependent	37	6.12583	470	477	14116	2.32968	3.86713e-06	0.00678428	MEF2C, THRA, RORB, SOX9, SHH, CITED2, APP, NPAS2, MEIS2, BCL11B, POU3F3, POU3F2, MAML3, TCF4, NR2F2, MYC, EGR1, KLF6, KLF7, SATB2, MLL, CEBPB, KLF12, KLF13, MAFB, GRIN1, SMAD3, NR4A3, ARID1B, TBR1, TRERF1, ARHGEF11, ATXN1, PBX1, NFIC, SMARCA2, NFIB
GO:0035235~ionotropic glutamate receptor signaling pathway	6	0.993377	470	9	14116	20.0227	4.47181e-06	0.00784506	APP, CDK5R1, GRIN2B, GRIN1, GRIN2A, GRIN3A
GO:0051254~positive regulation of RNA metabolic process	37	6.12583	470	481	14116	2.31031	4.7048e-06	0.0082538	MEF2C, THRA, RORB, SOX9, SHH, CITED2, APP, NPAS2, MEIS2, BCL11B, POU3F3, POU3F2, MAML3, TCF4, NR2F2, MYC, EGR1, KLF6, KLF7, SATB2, MLL, CEBPB, KLF12, KLF13, MAFB, GRIN1, SMAD3, NR4A3, ARID1B, TBR1, TRERF1, ARHGEF11, ATXN1, PBX1, NFIC, SMARCA2, NFIB
GO:0022604~regulation of cell morphogenesis	17	2.81457	470	131	14116	3.89755	7.03853e-06	0.0123477	NRP1, SMAD7, MAP1B, GRIN1, SMAD3, CDH2, LRRC4C, SLIT2, TGFB2, NUMBL, NTRK3, LINGO1, ROBO2, POU3F2, CDC42EP3, CACNA1A, NEFM
GO:0031344~regulation of cell projection organization	14	2.31788	470	89	14116	4.72446	7.15369e-06	0.0125497	NRP1, MAP1B, GRIN1, CDH2, LRRC4C, SLIT2, NUMBL, NTRK3, LINGO1, NTRK2, POU3F2, ROBO2, CACNA1A, NEFM
GO:0048167~regulation of synaptic plasticity	12	1.98675	470	64	14116	5.63138	7.3336e-06	0.0128653	EGR1, GRIN2B, NCDN, GRIK2, GRIN1, MAP1B, CTNND2, DLG4, GRIN2A, BHLHE40, VGF, CAMK2A
GO:0030666~endocytic vesicle membrane	9	1.49007	517	33	15908	8.39177	7.87584e-06	0.0106524	SYT1, GRIA2, GRIA1, DLG4, GRIA3, CACNG3, CACNG2, GRIA4, CAMK2A
GO:0007423~sensory organ development	23	3.80795	470	229	14116	3.01652	8.11121e-06	0.0142294	KCNMA1, FGF9, MAFB, PDGFA, SOBP, RORB, GAS1, NR4A3, NR2E1, SHH, FOXP2, TGFB2, DFNB31, SPRY2, MEIS2, PVRL1, GRIN2B, BCL11B, DLX5, PVRL3, NTRK2, FOXG1, MYC
GO:0005262~calcium channel activity	13	2.15232	496	79	15143	5.02396	9.10568e-06	0.0135519	GRIN1, GRIN2A, CACNB1, CACNG3, GRIN3A, CACNG2, CACNA2D3, ITPR1, GPM6A, GRIN2B, GRM7, CACNA1E, CACNA1A
GO:0030528~transcription regulator activity	81	13.4106	496	1512	15143	1.63555	9.29168e-06	0.0138287	MEF2C, JDP2, FOSL2, THRA, LMO4, ZEB2, RORB, MXI1, NR2E1, CITED2, HEY1, RARA, MKX, NR2F2, SCRT1, NFIL3, BHLHE41, MYC, EGR1, SATB1, SATB2, SNAPC2, EMX1, LDB1, ARID5B, SOX12, ARID1B, TBR1, TRERF1, ELL2, ZNF238, BTG1, NAB2, FOXG1, SMARCA2, DEAF1, TSHZ3, HCFC1, NR3C1, SOX9, TSC22D1, NPAS2, MEIS2, TSC22D2, NR1D1, BCL11A, HNRNPD, POU3F3, POU3F2, MAML3, BHLHE40, ETV6, BCOR, TCF4, EWSR1, ERF, KLF6, KLF7, …
GO:0000122~negative regulation of transcription from RNA polymerase II promoter	25	4.13907	470	266	14116	2.82275	9.37343e-06	0.0164435	MEF2C, JDP2, NR2E1, CITED2, MEIS2, HEY1, POU3F3, BCOR, NR2F2, TCF4, EGR1, SATB1, SATB2, KLF12, SMAD7, JARID2, KLF10, SMAD3, SKI, FOXP1, FOXP2, DLX1, ZNF238, NFIC, SMARCA2
GO:0051899~membrane depolarization	10	1.65563	470	43	14116	6.98466	9.41909e-06	0.0165236	ATXN1, CCK, GRIN2B, GRIK2, SMAD7, GRIN1, MGEA5, GRIN2A, CACNG2, CACNA1A
GO:0022892~substrate-specific transporter activity	58	9.60265	496	966	15143	1.83308	1.01632e-05	0.0151256	KCNC2, KCNH1, KCNC1, KCNC4, ATP1B1, KCNAB1, SCN3B, GRIK2, GRIK3, GRIN3A, KCNK12, SLC1A4, KCNQ5, KCNK9, ATP2B4, GRIN2B, GRIN2D, SLC25A22, KCNMA1, GRIN2A, CACNG3, CACNG2, GRM7, KCNH7, SLC38A1, KCNH3, CLCN2, CACNB1, KCNA3, KCNJ2, FXYD6, SLC19A2, SLC32A1, GPM6A, SLC30A3, SNAP25, SLC8A2, GABRA1, GABRA4, KCNB1, GRIN1, KCTD1, GRIA3, ATP1A1, GRIA4, CACNA2D3, ITPR1, KCNV1, SLC17A7, ACCN1, GRIA2, GRIA1, LA…
GO:0051128~regulation of cellular component organization	35	5.7947	470	458	14116	2.29518	1.04356e-05	0.0183066	CCK, NRP1, PDGFA, HCFC1, TERF2IP, CDH2, LRRC4C, TGFB2, CTTNBP2, LINGO1, PVRL1, ROBO2, POU3F2, NEDD4L, MYC, CDC42EP3, SNAP25, NEFM, ARHGEF2, MLL, SMAD7, ROCK2, MAP1A, MAP1B, GRIN1, SMAD3, EPB49, SLIT2, NUMBL, NTRK3, GSK3B, NTRK2, MGEA5, SPTBN1, CACNA1A
GO:0031327~negative regulation of cellular biosynthetic process	40	6.62252	470	561	14116	2.14146	1.08653e-05	0.0190603	MEF2C, JDP2, THRA, PDGFB, PDGFA, ZEB2, SOX9, NR2E1, CITED2, MEIS2, HEY1, POU3F3, BHLHE40, TCF4, NR2F2, BCOR, EGR1, SATB1, SATB2, KLF12, SMAD7, JARID2, ARID5B, LDB1, KLF10, FZD1, SMAD3, SKI, ATP1A1, FOXP1, FOXP2, ATXN1, DLX1, ZNF238, NAB2, GRM7, MGEA5, NFIC, SMARCA2, CACNA1A
GO:0034702~ion channel complex	21	3.47682	517	205	15908	3.15203	1.19149e-05	0.0161149	KCNH1, KCNMA1, KCNC2, KCNC1, KCNC4, GABRA1, CLCN2, GABRA4, KCNB1, CACNB1, KCTD1, KCNA3, CACNG3, CACNG2, KCNV1, KCNQ5, KCNF1, CACNA1E, SNAP25, CACNA1A, KCTD12
GO:0035295~tube development	22	3.64238	470	220	14116	3.0034	1.43483e-05	0.0251697	NRP1, CLCN2, MAN1A2, PDGFA, FGF9, LMO4, BMPR2, ZEB2, NR4A3, SLIT2, SHH, FOXP1, FOXP2, MAN2A1, CTTNBP2, SPRY2, SPRY1, ROBO2, PBX1, PTCH1, PLXND1, NFIB
GO:0009790~embryonic development	40	6.62252	470	568	14116	2.11507	1.44386e-05	0.025328	ZFAND5, CDK5R1, NRG3, FGF9, PDGFA, LMO4, BMPR2, DSCAML1, SOBP, EGLN1, ZEB2, SHH, CITED2, TGFB2, SPRY2, GRIN2B, AXIN2, MYC, ODZ4, SATB2, MLL, CEBPB, MAFB, LDB1, MAP1B, SMAD3, PCDH8, SKI, NR4A3, GAS1, SLIT2, FOXP1, FOXP2, MAN2A1, DLX1, DLX5, CELF4, FOXG1, PBX1, PTCH1
GO:0009890~negative regulation of biosynthetic process	40	6.62252	470	573	14116	2.09662	1.76859e-05	0.0310236	MEF2C, JDP2, THRA, PDGFB, PDGFA, ZEB2, SOX9, NR2E1, CITED2, MEIS2, HEY1, POU3F3, BHLHE40, TCF4, NR2F2, BCOR, EGR1, SATB1, SATB2, KLF12, SMAD7, JARID2, ARID5B, LDB1, KLF10, FZD1, SMAD3, SKI, ATP1A1, FOXP1, FOXP2, ATXN1, DLX1, ZNF238, NAB2, GRM7, MGEA5, NFIC, SMARCA2, CACNA1A
GO:0045944~positive regulation of transcription from RNA polymerase II promoter	30	4.96689	470	371	14116	2.42863	1.83408e-05	0.0321723	MEF2C, THRA, SOX9, SHH, CITED2, APP, NPAS2, MEIS2, BCL11B, POU3F3, POU3F2, MAML3, MYC, EGR1, KLF6, SATB2, MLL, CEBPB, KLF12, KLF13, MAFB, GRIN1, SMAD3, NR4A3, TBR1, ATXN1, PBX1, NFIC, SMARCA2, NFIB
GO:0007169~transmembrane receptor protein tyrosine kinase signaling pathway	22	3.64238	470	224	14116	2.94977	1.88775e-05	0.0331135	ZFAND5, NRP1, PDGFB, SOCS2, PTPRG, PDGFA, GRIK2, FGF9, BAIAP2, ARID5B, BMPR2, SOCS7, EPHB3, ADCYAP1, EPHA5, NTRK3, EPHA4, EPHB6, EPHA6, NTRK2, GFRA2, CACNA1A
GO:0006816~calcium ion transport	17	2.81457	470	142	14116	3.59562	1.97539e-05	0.0346506	JPH4, JPH3, SLC8A2, GRIN1, GRIN2A, CACNB1, CACNG3, CACNG2, GRIN3A, CACNA2D3, ITPR1, PRKCB, ATP2B4, GRIN2B, CACNA1E, CAMK2A, CACNA1A
GO:0008076~voltage-gated potassium channel complex	13	2.15232	517	86	15908	4.65125	2.05582e-05	0.0278035	KCNMA1, KCNC2, KCNH1, KCNC1, KCNC4, KCNB1, KCTD1, KCNA3, KCNV1, KCNQ5, KCNF1, SNAP25, KCTD12
GO:0034705~potassium channel complex	13	2.15232	517	86	15908	4.65125	2.05582e-05	0.0278035	KCNMA1, KCNC2, KCNH1, KCNC1, KCNC4, KCNB1, KCTD1, KCNA3, KCNV1, KCNQ5, KCNF1, SNAP25, KCTD12
GO:0043565~sequence-specific DNA binding	41	6.78808	496	607	15143	2.06217	2.06336e-05	0.0307062	MEF2C, TSHZ3, JDP2, THRA, FOSL2, RORB, ZEB2, NR3C1, TERF2IP, SOX9, NR2E1, MEIS2, NR1D1, HNRNPD, POU3F3, RARA, POU3F2, MKX, NR2F2, NFIL3, ETV6, MYC, EWSR1, EGR1, ERF, SATB1, SATB2, CEBPB, EMX1, SMAD7, MAFB, SMAD3, NR4A3, FOXP1, FOXP2, PKNOX2, DLX1, DBP, DLX5, FOXG1, PBX1
GO:0045892~negative regulation of transcription, DNA-dependent	29	4.80132	470	356	14116	2.44659	2.25997e-05	0.0396415	MEF2C, JDP2, SOX9, NR2E1, CITED2, MEIS2, HEY1, POU3F3, BHLHE40, TCF4, BCOR, NR2F2, EGR1, SATB1, SATB2, KLF12, SMAD7, JARID2, KLF10, LDB1, ARID5B, SMAD3, SKI, FOXP1, FOXP2, DLX1, ZNF238, NFIC, SMARCA2
GO:0015672~monovalent inorganic cation transport	27	4.4702	470	318	14116	2.55006	2.28539e-05	0.0400874	KCNH1, KCNC2, KCNC1, KCNC4, ATP1B1, SCN3B, KCNAB1, KCNA3, KCNJ2, KCNK12, KCNQ5, KCNK9, NEDD4L, KCNMA1, SLC8A2, KCNB1, KCTD1, ATP1A1, KCNV1, SLC17A7, ACCN1, KCNN2, KCNF1, KCNH7, SLC38A1, KCNH3, KCTD12
GO:0007612~learning	11	1.82119	470	60	14116	5.50624	2.5277e-05	0.0443368	ATXN1, APP, GRIN2B, GRM7, GRIN1, CTNND2, ADRA1B, DLG4, GRIN2A, PLCB1, FOXP2
GO:0016481~negative regulation of transcription	34	5.62914	470	459	14116	2.22474	2.70293e-05	0.0474097	MEF2C, JDP2, THRA, ZEB2, SOX9, NR2E1, CITED2, MEIS2, HEY1, POU3F3, BHLHE40, TCF4, NR2F2, BCOR, EGR1, SATB1, SATB2, KLF12, SMAD7, JARID2, KLF10, LDB1, ARID5B, FZD1, SMAD3, SKI, FOXP1, FOXP2, ATXN1, DLX1, ZNF238, NAB2, NFIC, SMARCA2
GO:0009887~organ morphogenesis	39	6.45695	470	564	14116	2.07682	2.85512e-05	0.0500785	ZFAND5, THRA, NRP1, FGF9, PDGFA, LMO4, BMPR2, DSCAML1, SOBP, RORB, ZEB2, SOX9, SHH, TGFB2, SPRY2, HEY1, PVRL1, PVRL3, BHLHE41, BCOR, MYC, SATB2, SMAD7, MAFB, ARID5B, EFNB2, SMAD3, PCDH8, NR4A3, GAS1, SLIT2, DLX1, NAB2, GSK3B, DLX5, NTRK2, FOXG1, PBX1, PTCH1
GO:0051253~negative regulation of RNA metabolic process	29	4.80132	470	362	14116	2.40604	3.0607e-05	0.0536834	MEF2C, JDP2, SOX9, NR2E1, CITED2, MEIS2, HEY1, POU3F3, BHLHE40, TCF4, BCOR, NR2F2, EGR1, SATB1, SATB2, KLF12, SMAD7, JARID2, KLF10, LDB1, ARID5B, SMAD3, SKI, FOXP1, FOXP2, DLX1, ZNF238, NFIC, SMARCA2
GO:0050793~regulation of developmental process	44	7.28477	470	674	14116	1.96068	3.08803e-05	0.0541626	CDK5R1, NRP1, FGF9, BMPR2, CDH2, LRRC4C, SOX9, NR2E1, SHH, TGFB2, LINGO1, PVRL1, VWC2, RARA, ROBO2, POU3F2, AXIN2, CDC42EP3, SNAP25, NEFM, SMAD7, MAFB, LDB1, KLF10, MAP1B, GRIN1, NLGN1, FZD1, SMAD3, CDK6, SKI, SLIT2, NUMBL, NTRK3, DLX1, CCND2, BTG1, NAB2, DLX5, NTRK2, FOXG1, PBX1, TOB2, CACNA1A
GO:0019222~regulation of metabolic process	160	26.4901	470	3621	14116	1.3271	3.20334e-05	0.0561846	MEF2C, ADCY3, JDP2, THRA, PDGFB, ADCY8, PDGFA, LMO3, ZNF580, LMO4, RORB, MXI1, NR2E1, SHH, CITED2, TGFB2, APP, HTR1A, RARA, GNG3, SPRED1, SCRT1, SAMD4A, SATB1, SATB2, EMX1, GRIN2A, ZNF503, ARID1B, TBR1, TRERF1, ELL2, PRDM8, ZNF238, CELF4, FOXG1, CELF3, RNF139, SMARCA2, DEAF1, TSHZ3, CDK5R1, CDK5R2, BMPR2, SOX9, ADCYAP1, UBE2D3, MEIS2, HNRNPD, BHLHE40, DYRK2, MAML3, TCF4, BCOR, EWSR1, KLF6, KLF7, …
GO:0016021~integral to membrane	216	35.7616	517	5297	15908	1.25473	3.31184e-05	0.0447867	ADCY3, SYT1, ATP1B1, ADCY8, CADM2, SCN3B, GRIN3A, LPHN2, APP, HTR1A, KCNK9, ATP2B4, GRIN2B, PRRT2, GRIN2D, ISLR2, LPHN1, LRRC4, TMEFF2, PTPRG, EFNB2, GRIN2A, PTPRS, SIRPA, TMEM132E, SSTR1, CLCN2, CACNB1, SORCS1, KCNJ2, EPHB3, SORCS3, SLC32A1, ALCAM, EPHB6, SERINC5, PVRL1, PVRL3, BAI2, BAI3, STX10, IL1RAPL1, GPR158, PCDH10, HOMER1, PCDH17, PCDH19, NTRK3, EPHA5, EPHA4, EPHA6, CNIH3, WSCD2, NTRK2, N…
GO:0007613~memory	9	1.49007	470	39	14116	6.93093	3.47279e-05	0.0609091	GRIN2B, ADCY8, GRIA1, GRM7, GRIN1, GRIN2A, PLCB1, SNAP25, HTR2A
GO:0031323~regulation of cellular metabolic process	154	25.4967	470	3464	14116	1.33523	3.63343e-05	0.0637259	MEF2C, ADCY3, JDP2, THRA, PDGFB, ADCY8, PDGFA, LMO3, ZNF580, LMO4, RORB, MXI1, NR2E1, SHH, CITED2, TGFB2, APP, HTR1A, RARA, GNG3, SPRED1, SCRT1, SAMD4A, SATB1, SATB2, EMX1, ZNF503, ARID1B, TBR1, TRERF1, ELL2, PRDM8, ZNF238, CELF4, FOXG1, CELF3, RNF139, SMARCA2, DEAF1, TSHZ3, CDK5R1, CDK5R2, BMPR2, SOX9, ADCYAP1, MEIS2, HNRNPD, BHLHE40, DYRK2, MAML3, TCF4, BCOR, EWSR1, KLF6, KLF7, MLL, KLF12, SMAD…
GO:0043204~perikaryon	8	1.3245	517	30	15908	8.20529	3.85792e-05	0.0521697	CCK, CLCN2, GRIK2, GRIK3, MAP1B, CACNA1E, GRIA3, CACNA1A
GO:0045934~negative regulation of nucleobase, nucleoside, nucleotide and nucleic acid metabolic process	36	5.96026	470	512	14116	2.11177	4.39388e-05	0.0770583	MEF2C, JDP2, THRA, ZEB2, TERF2IP, SOX9, NR2E1, CITED2, MEIS2, HEY1, POU3F3, BHLHE40, TCF4, NR2F2, BCOR, EGR1, SATB1, SATB2, KLF12, SMAD7, JARID2, ARID5B, KLF10, LDB1, FZD1, SMAD3, SKI, FOXP1, FOXP2, ATXN1, DLX1, ZNF238, NAB2, GRM7, NFIC, SMARCA2
GO:0008038~neuron recognition	7	1.15894	470	21	14116	10.0113	4.6204e-05	0.0810295	FEZF2, APP, CDK5R1, NRP1, FOXG1, NTM, SLIT2
GO:0033267~axon part	10	1.65563	517	54	15908	5.69812	5.36791e-05	0.0725821	KCNMA1, CCK, HTR1A, GRIK2, GRIK3, CHRM1, NTRK2, ROBO2, GRIA3, GRIA4
GO:0051172~negative regulation of nitrogen compound metabolic process	36	5.96026	470	519	14116	2.08329	5.78246e-05	0.101399	MEF2C, JDP2, THRA, ZEB2, TERF2IP, SOX9, NR2E1, CITED2, MEIS2, HEY1, POU3F3, BHLHE40, TCF4, NR2F2, BCOR, EGR1, SATB1, SATB2, KLF12, SMAD7, JARID2, ARID5B, KLF10, LDB1, FZD1, SMAD3, SKI, FOXP1, FOXP2, ATXN1, DLX1, ZNF238, NAB2, GRM7, NFIC, SMARCA2
GO:0017146~N-methyl-D-aspartate selective glutamate receptor complex	5	0.827815	517	8	15908	19.2311	6.90372e-05	0.0933396	GRIN2B, GRIN2D, GRIN1, GRIN2A, GRIN3A
GO:0010557~positive regulation of macromolecule biosynthetic process	42	6.95364	470	654	14116	1.92879	7.12347e-05	0.124901	MEF2C, THRA, PDGFB, PDGFA, RORB, SOX9, SHH, CITED2, TGFB2, NPAS2, APP, MEIS2, BCL11B, POU3F3, POU3F2, MAML3, DYRK2, TCF4, NR2F2, MYC, SAMD4A, EGR1, KLF6, KLF7, SATB2, CEBPB, MLL, KLF12, KLF13, MAFB, GRIN1, SMAD3, ARID1B, NR4A3, TBR1, TRERF1, ARHGEF11, ATXN1, PBX1, NFIC, SMARCA2, NFIB
GO:0010629~negative regulation of gene expression	35	5.7947	470	504	14116	2.0857	7.37358e-05	0.129283	MEF2C, JDP2, THRA, ZEB2, SOX9, NR2E1, CITED2, MEIS2, HEY1, POU3F3, BHLHE40, TCF4, NR2F2, BCOR, MYC, EGR1, SATB1, SATB2, KLF12, SMAD7, JARID2, ARID5B, KLF10, LDB1, FZD1, SMAD3, SKI, FOXP1, FOXP2, ATXN1, DLX1, ZNF238, NAB2, NFIC, SMARCA2
GO:0007389~pattern specification process	23	3.80795	470	267	14116	2.5872	8.6205e-05	0.15113	SATB2, NRP1, MLL, EMX1, MAFB, LDB1, BMPR2, CYP26A1, DSCAML1, PCDH8, ZEB2, GAS1, SHH, CITED2, DLX1, FOXG1, PBX1, PTCH1, AXIN2, BCOR, PLXND1, NR2F2, MLLT3
GO:0004672~protein kinase activity	39	6.45695	496	606	15143	1.96482	9.51887e-05	0.141584	NRP2, KCNH1, CDK5R1, NRP1, NUAK1, PRKAG2, BMPR2, EPHB3, TRIB2, TGFB2, CAMKV, CTTNBP2, EPHB6, AAK1, LMTK3, DYRK2, ADCK4, CAMK2A, BRD2, TNIK, BCR, ROCK2, CDK6, MAPK10, WNK2, PRKCE, PRKCB, EPHA5, NTRK3, MAP4K4, HUNK, EPHA4, MAST1, EPHA6, PLK2, GSK3B, NTRK2, CDC42BPA, KCNH3
GO:0051173~positive regulation of nitrogen compound metabolic process	41	6.78808	470	644	14116	1.91211	0.000106027	0.185851	MEF2C, HSP90AB1, THRA, PDGFB, PDGFA, RORB, SOX9, SHH, CITED2, NPAS2, APP, MEIS2, BCL11B, POU3F3, POU3F2, MAML3, TCF4, NR2F2, MYC, EGR1, KLF6, KLF7, SATB2, CEBPB, MLL, KLF12, KLF13, MAFB, GRIN1, SMAD3, ARID1B, NR4A3, TBR1, TRERF1, ARHGEF11, ATXN1, MGEA5, PBX1, NFIC, SMARCA2, NFIB
GO:0045935~positive regulation of nucleobase, nucleoside, nucleotide and nucleic acid metabolic process	40	6.62252	470	624	14116	1.92526	0.000113117	0.198267	MEF2C, THRA, PDGFB, PDGFA, RORB, SOX9, SHH, CITED2, NPAS2, APP, MEIS2, BCL11B, POU3F3, POU3F2, MAML3, TCF4, NR2F2, MYC, EGR1, KLF6, KLF7, SATB2, MLL, CEBPB, KLF12, KLF13, MAFB, GRIN1, SMAD3, ARID1B, NR4A3, TBR1, TRERF1, ARHGEF11, ATXN1, MGEA5, PBX1, NFIC, SMARCA2, NFIB
GO:0016564~transcription repressor activity	25	4.13907	496	316	15143	2.41537	0.000116829	0.173745	JDP2, THRA, MXI1, NR2E1, CITED2, MEIS2, NR1D1, BCL11A, POU3F3, BHLHE40, BCOR, NFIL3, NR2F2, TCF4, ERF, KLF12, JARID2, LDB1, ARID5B, SMAD3, SKI, FOXP1, FOXP2, ATXN1, NAB2
GO:0043195~terminal button	7	1.15894	517	25	15908	8.61555	0.000118389	0.160015	KCNMA1, CCK, GRIK2, GRIK3, NTRK2, GRIA3, GRIA4
GO:0016358~dendrite development	8	1.3245	470	35	14116	6.86492	0.000128106	0.224511	PPP1R9B, FEZF2, APP, KLF7, NRP1, MAP1B, GRIN3A, CACNA1A
GO:0044433~cytoplasmic vesicle part	18	2.98013	517	187	15908	2.9618	0.000128253	0.173337	SYT1, PDGFB, PDGFA, CACNG3, GRIA3, CACNG2, GRIA4, VGF, ITPR1, TGFB2, SLC17A7, SLC32A1, CTTNBP2, APP, GRIA2, GRIA1, DLG4, CAMK2A
GO:0009891~positive regulation of biosynthetic process	43	7.11921	470	695	14116	1.85822	0.000129631	0.227182	MEF2C, HSP90AB1, THRA, PDGFB, PDGFA, RORB, SOX9, SHH, CITED2, TGFB2, NPAS2, APP, MEIS2, BCL11B, POU3F3, POU3F2, MAML3, DYRK2, TCF4, NR2F2, MYC, SAMD4A, EGR1, KLF6, KLF7, SATB2, CEBPB, MLL, KLF12, KLF13, MAFB, GRIN1, SMAD3, ARID1B, NR4A3, TBR1, TRERF1, ARHGEF11, ATXN1, PBX1, NFIC, SMARCA2, NFIB
GO:0045941~positive regulation of transcription	37	6.12583	470	564	14116	1.97032	0.00013924	0.244002	MEF2C, THRA, RORB, SOX9, SHH, CITED2, APP, NPAS2, MEIS2, BCL11B, POU3F3, POU3F2, MAML3, TCF4, NR2F2, MYC, EGR1, KLF6, KLF7, SATB2, MLL, CEBPB, KLF12, KLF13, MAFB, GRIN1, SMAD3, NR4A3, ARID1B, TBR1, TRERF1, ARHGEF11, ATXN1, PBX1, NFIC, SMARCA2, NFIB
GO:0016337~cell-cell adhesion	23	3.80795	470	276	14116	2.50284	0.000140003	0.245337	CDK5R1, THRA, CLSTN3, PCDH10, CTNND2, NLGN1, DSCAML1, PCDHGC5, PCDH9, PCDH8, CDH2, PCDH7, PCDH17, SOX9, PCDH19, CDH8, PCDH1, PVRL1, FAT1, PVRL3, ROBO2, CDH10, CDH11
GO:0031324~negative regulation of cellular metabolic process	44	7.28477	470	720	14116	1.83541	0.000140746	0.246639	MEF2C, HSP90AB1, JDP2, THRA, PDGFB, PDGFA, ZEB2, TERF2IP, SOX9, NR2E1, SHH, CITED2, MEIS2, HEY1, POU3F3, BHLHE40, TCF4, NR2F2, BCOR, EGR1, SATB1, SATB2, KLF12, JARID2, SMAD7, ARID5B, LDB1, KLF10, FZD1, SMAD3, SKI, ATP1A1, FOXP1, FOXP2, ATXN1, DLX1, ZNF238, NAB2, GRM7, ADRA1B, MGEA5, NFIC, SMARCA2, CACNA1A
GO:0042391~regulation of membrane potential	15	2.48344	470	134	14116	3.36202	0.000147079	0.257722	KCNMA1, CCK, GRIK2, SMAD7, GRIK3, GRIN1, GRIN2A, CACNG2, ATXN1, SERINC5, GRIN2B, NAB2, MGEA5, POU3F2, CACNA1A
GO:0005509~calcium ion binding	52	8.60927	496	919	15143	1.7275	0.000147951	0.219982	SYT1, CLSTN3, FAM20C, GRIN3A, EDIL3, PCDH1, ATP2B4, GRIN2B, GRIN2D, GALNTL6, PLCB1, KCNMA1, MAN1A2, NRXN2, GRIN2A, PCDH9, MMP17, PCDH8, CACNG3, MMP16, NRXN1, MAN1A1, CACNG2, PCDH7, SLIT2, PRKCB, RAB11FIP4, NPTXR, GRM7, VSNL1, GALNT9, CDK5R1, CACNB1, PCDHGC5, CDH2, CDH8, NPTX1, FAT1, SLC8A2, MEX3B, HPCAL4, PCDH10, GRIN1, PCDH17, CACNA2D3, PCDH19, ITPR1, CALM3, CACNA1E, CACNA1A, CDH10, CALM2, CDH11…
GO:0030902~hindbrain development	10	1.65563	470	60	14116	5.00567	0.000149697	0.262303	PLXNA2, MAFB, LDB1, GRIN1, GAS1, TBR1, SHH, CACNA1A, NFIB, FOXP2
GO:0043679~nerve terminal	8	1.3245	517	37	15908	6.65294	0.000160282	0.216581	KCNMA1, CCK, GRIK2, GRIK3, CHRM1, NTRK2, GRIA3, GRIA4
GO:0030900~forebrain development	16	2.64901	470	152	14116	3.16148	0.0001638	0.286983	EMX1, GRIN1, ZEB2, NR2E1, SHH, NUMBL, FOXP2, TACC2, FEZF2, DLX1, APP, FOXG1, POU3F3, POU3F2, NR2F2, NFIB
GO:0002053~positive regulation of mesenchymal cell proliferation	6	0.993377	470	17	14116	10.6003	0.000176072	0.308451	FGF9, PDGFA, GAS1, SHH, FOXP1, FOXP2
GO:0031328~positive regulation of cellular biosynthetic process	42	6.95364	470	685	14116	1.8415	0.000195773	0.342909	MEF2C, HSP90AB1, THRA, PDGFB, PDGFA, RORB, SOX9, SHH, CITED2, NPAS2, APP, MEIS2, BCL11B, POU3F3, POU3F2, MAML3, DYRK2, TCF4, NR2F2, MYC, SAMD4A, EGR1, KLF6, KLF7, SATB2, CEBPB, MLL, KLF12, KLF13, MAFB, GRIN1, SMAD3, ARID1B, NR4A3, TBR1, TRERF1, ARHGEF11, ATXN1, PBX1, NFIC, SMARCA2, NFIB
GO:0005516~calmodulin binding	15	2.48344	496	140	15143	3.2711	0.000199084	0.295904	ADCY3, KCNH1, SYT1, SLC8A2, GRIN1, CAMKV, ATP2B4, RGS4, KCNN2, SPTBN1, MARCKS, NRGN, CAMK2A, EWSR1, CACNA1A
GO:0048568~embryonic organ development	17	2.81457	470	172	14116	2.96848	0.000199638	0.349667	SATB2, CEBPB, MLL, MAFB, FGF9, SOBP, DSCAML1, EGLN1, GAS1, NR4A3, SHH, CITED2, SPRY2, DLX5, FOXG1, PBX1, MYC
GO:0005215~transporter activity	62	10.2649	496	1175	15143	1.61096	0.000205625	0.305612	KCNC2, KCNH1, SYT1, KCNC1, KCNC4, ATP1B1, KCNAB1, SCN3B, GRIK2, GRIK3, GRIN3A, KCNK12, SLC1A4, KCNQ5, KCNK9, ATP2B4, GRIN2B, GRIN2D, SLC25A22, SV2B, KCNMA1, SLC22A23, GRIN2A, CACNG3, CACNG2, GRM7, KCNH7, SLC38A1, KCNH3, CLCN2, CACNB1, KCNA3, KCNJ2, FXYD6, SLC19A2, SLC32A1, GPM6A, SLC30A3, CLVS2, SNAP25, SLC8A2, GABRA1, GABRA4, KCNB1, GRIN1, KCTD1, GRIA3, ATP1A1, GRIA4, CACNA2D3, ITPR1, KCNV1, SLC…
GO:0009892~negative regulation of metabolic process	46	7.61589	470	780	14116	1.77124	0.000215515	0.377428	MEF2C, HSP90AB1, JDP2, THRA, PDGFB, PDGFA, ZEB2, TERF2IP, SOX9, NR2E1, SHH, CITED2, MEIS2, HEY1, POU3F3, BHLHE40, TCF4, NR2F2, BCOR, MYC, EGR1, SATB1, SATB2, KLF12, JARID2, SMAD7, ARID5B, LDB1, KLF10, GRIN2A, FZD1, SMAD3, SKI, ATP1A1, FOXP1, FOXP2, ATXN1, DLX1, ZNF238, NAB2, GRM7, ADRA1B, MGEA5, NFIC, SMARCA2, CACNA1A
GO:0044463~cell projection part	20	3.31126	517	234	15908	2.6299	0.000232159	0.313563	KCNMA1, CDK5R1, CCK, KIF5A, GRIK2, GRIK3, GRIN1, GRIA3, GRIA4, PPP1R9B, APP, HTR1A, GRIN2B, GSK3B, PDE4A, GRM7, CHRM1, NTRK2, ROBO2, HTR2A
GO:0010464~regulation of mesenchymal cell proliferation	6	0.993377	470	18	14116	10.0113	0.000237173	0.415282	FGF9, PDGFA, GAS1, SHH, FOXP1, FOXP2
GO:0005245~voltage-gated calcium channel activity	7	1.15894	496	28	15143	7.63256	0.000241503	0.358846	GRM7, CACNB1, CACNA1E, CACNG3, CACNG2, CACNA2D3, CACNA1A
GO:0010628~positive regulation of gene expression	37	6.12583	470	581	14116	1.91267	0.000246053	0.430798	MEF2C, THRA, RORB, SOX9, SHH, CITED2, APP, NPAS2, MEIS2, BCL11B, POU3F3, POU3F2, MAML3, TCF4, NR2F2, MYC, EGR1, KLF6, KLF7, SATB2, MLL, CEBPB, KLF12, KLF13, MAFB, GRIN1, SMAD3, NR4A3, ARID1B, TBR1, TRERF1, ARHGEF11, ATXN1, PBX1, NFIC, SMARCA2, NFIB
GO:0030278~regulation of ossification	11	1.82119	470	78	14116	4.23557	0.000247513	0.43335	DLX5, BMPR2, FZD1, SMAD3, CDK6, SKI, PBX1, AXIN2, SOX9, TOB2, TGFB2
GO:0004871~signal transducer activity	104	17.2185	496	2270	15143	1.39874	0.00025151	0.37369	PLXNA4, THRA, GRIK2, PLXNA2, RUSC1, GRIK3, RORB, GRIN3A, NR2E1, TGFB2, LPHN2, SHB, HTR1A, TIAM2, GRIN2B, UNC5A, GRIN2D, SEMA7A, ROBO2, RARA, GNG3, UNC5C, LPHN1, SOCS2, PTPRG, GRIN2A, PTPRS, SIRPA, SSTR1, RNF139, BMPR2, SORCS1, EPHB3, ADCYAP1, SORCS3, EPHB6, PVRL1, GPR26, CNR1, PVRL3, BAI2, BAI3, AXIN2, PLXND1, IL1RAPL1, GPR158, GABRA1, GABRA4, SMAD7, GRIN1, SMAD3, NR4A3, EPHA5, NTRK3, EPHA4, EPHA…
GO:0060089~molecular transducer activity	104	17.2185	496	2270	15143	1.39874	0.00025151	0.37369	PLXNA4, THRA, GRIK2, PLXNA2, RUSC1, GRIK3, RORB, GRIN3A, NR2E1, TGFB2, LPHN2, SHB, HTR1A, TIAM2, GRIN2B, UNC5A, GRIN2D, SEMA7A, ROBO2, RARA, GNG3, UNC5C, LPHN1, SOCS2, PTPRG, GRIN2A, PTPRS, SIRPA, SSTR1, RNF139, BMPR2, SORCS1, EPHB3, ADCYAP1, SORCS3, EPHB6, PVRL1, GPR26, CNR1, PVRL3, BAI2, BAI3, AXIN2, PLXND1, IL1RAPL1, GPR158, GABRA1, GABRA4, SMAD7, GRIN1, SMAD3, NR4A3, EPHA5, NTRK3, EPHA4, EPHA…
GO:0080090~regulation of primary metabolic process	143	23.6755	470	3291	14116	1.30503	0.000252844	0.442664	ADCY3, MEF2C, JDP2, THRA, PDGFB, ADCY8, PDGFA, LMO3, ZNF580, LMO4, RORB, MXI1, NR2E1, SHH, CITED2, APP, HTR1A, RARA, SCRT1, SAMD4A, SATB1, SATB2, EMX1, GRIN2A, ZNF503, ARID1B, TBR1, TRERF1, ELL2, PRDM8, ZNF238, FOXG1, CELF4, CELF3, RNF139, SMARCA2, DEAF1, TSHZ3, BMPR2, SOX9, ADCYAP1, UBE2D3, MEIS2, HNRNPD, BHLHE40, DYRK2, MAML3, TCF4, BCOR, EWSR1, KLF6, KLF7, MLL, KLF12, SMAD7, MAFB, KLF13, KLF10…
GO:0010604~positive regulation of macromolecule metabolic process	49	8.11258	470	857	14116	1.71723	0.000259249	0.453853	MEF2C, THRA, PDGFB, PDGFA, PRKAG2, RORB, SHH, TGFB2, CITED2, APP, NR2F2, MYC, SAMD4A, EGR1, SATB2, ARID1B, TBR1, TRERF1, ARHGEF11, CCND2, MGEA5, SMARCA2, CCK, BMPR2, SOX9, NPAS2, MEIS2, BCL11B, POU3F3, POU3F2, DYRK2, MAML3, TCF4, KLF6, KLF7, MLL, CEBPB, KLF12, MAFB, KLF13, SMAD7, GRIN1, SMAD3, NR4A3, ATXN1, ADRA1B, PBX1, NFIC, NFIB
GO:0015674~di-, tri-valent inorganic cation transport	17	2.81457	470	176	14116	2.90102	0.000259801	0.454817	JPH4, JPH3, SLC8A2, GRIN1, GRIN2A, CACNB1, CACNG3, CACNG2, GRIN3A, CACNA2D3, ITPR1, PRKCB, ATP2B4, GRIN2B, CACNA1E, CAMK2A, CACNA1A
GO:0021537~telencephalon development	10	1.65563	470	65	14116	4.62062	0.000279543	0.489298	DLX1, EMX1, GRIN1, POU3F3, POU3F2, ZEB2, NR2E1, SHH, TACC2, FOXP2
GO:0007155~cell adhesion	42	6.95364	470	700	14116	1.80204	0.000298663	0.522682	NRP2, CDK5R1, THRA, NRP1, CLSTN3, CTNND2, DSCAML1, PCDHGC5, EDIL3, CDH2, SOX9, CDH8, ALCAM, APP, PCDH1, PVRL1, PVRL3, FAT1, ROBO2, SSX2IP, NEGR1, FLRT2, NRXN2, CNTNAP5, PCDH10, NLGN1, NFASC, PTPRS, PCDH9, PCDH8, PCDH7, AJAP1, NRXN1, PCDH17, SIRPA, PCDH19, NLGN4X, PKP4, NTM, CDH10, CHL1, CDH11
GO:0043583~ear development	12	1.98675	470	95	14116	3.79377	0.000305433	0.5345	DFNB31, KCNMA1, SPRY2, FGF9, PDGFA, MAFB, DLX5, FOXG1, SOBP, NR4A3, GAS1, MYC
GO:0022610~biological adhesion	42	6.95364	470	701	14116	1.79947	0.000310144	0.542724	NRP2, CDK5R1, THRA, NRP1, CLSTN3, CTNND2, DSCAML1, PCDHGC5, EDIL3, CDH2, SOX9, CDH8, ALCAM, APP, PCDH1, PVRL1, PVRL3, FAT1, ROBO2, SSX2IP, NEGR1, FLRT2, NRXN2, CNTNAP5, PCDH10, NLGN1, NFASC, PTPRS, PCDH9, PCDH8, PCDH7, AJAP1, NRXN1, PCDH17, SIRPA, PCDH19, NLGN4X, PKP4, NTM, CDH10, CHL1, CDH11
GO:0051966~regulation of synaptic transmission, glutamatergic	6	0.993377	470	19	14116	9.48443	0.000313147	0.547965	GRIA2, GRIK2, GRIK3, NTRK2, GRIA4, HTR2A
GO:0003002~regionalization	18	2.98013	470	197	14116	2.74423	0.000313194	0.548047	MLL, EMX1, MAFB, LDB1, BMPR2, CYP26A1, DSCAML1, PCDH8, ZEB2, GAS1, SHH, DLX1, FOXG1, PBX1, PTCH1, AXIN2, NR2F2, MLLT3
GO:0010558~negative regulation of macromolecule biosynthetic process	35	5.7947	470	547	14116	1.92174	0.000343908	0.60164	MEF2C, JDP2, THRA, ZEB2, SOX9, NR2E1, CITED2, MEIS2, HEY1, POU3F3, BHLHE40, TCF4, NR2F2, BCOR, EGR1, SATB1, SATB2, KLF12, SMAD7, JARID2, ARID5B, KLF10, LDB1, FZD1, SMAD3, SKI, FOXP1, FOXP2, ATXN1, DLX1, ZNF238, NAB2, MGEA5, NFIC, SMARCA2
GO:0016477~cell migration	22	3.64238	470	276	14116	2.39402	0.000371436	0.64965	NRP2, ZFAND5, SATB2, CDK5R1, CCK, NRP1, PDGFB, PLXNA2, MDGA1, ARID5B, ZEB2, CDH2, VAV2, NR2E1, SLIT2, SHH, TGFB2, CTTNBP2, BTG1, POU3F3, POU3F2, NR2F2
GO:0009893~positive regulation of metabolic process	51	8.44371	470	921	14116	1.66312	0.000397401	0.694914	MEF2C, HSP90AB1, THRA, PDGFB, PDGFA, PRKAG2, RORB, SHH, TGFB2, CITED2, APP, NR2F2, MYC, SAMD4A, EGR1, SATB2, ARID1B, TBR1, TRERF1, ARHGEF11, CCND2, MGEA5, SMARCA2, CCK, BMPR2, SOX9, NPAS2, MEIS2, BCL11B, POU3F3, POU3F2, DYRK2, MAML3, TCF4, KLF6, KLF7, MLL, CEBPB, KLF12, MAFB, KLF13, SMAD7, GRIN1, SMAD3, NR4A3, VAV2, ATXN1, ADRA1B, PBX1, NFIC, NFIB
GO:0012506~vesicle membrane	15	2.48344	517	151	15908	3.05661	0.000404916	0.546303	SYT1, CACNG3, GRIA3, CACNG2, GRIA4, VGF, ITPR1, SLC17A7, SLC32A1, CTTNBP2, GRIA2, GRIA1, DLG4, CAMK2A, GAD1
GO:0019717~synaptosome	11	1.82119	517	85	15908	3.98198	0.000417285	0.562948	SLC17A7, APP, GRIN2B, PVRL1, GRIN2D, GRIN1, DLG4, GRIN2A, SNAP25, CAMK2N1, SAMD4A
GO:0030324~lung development	12	1.98675	470	99	14116	3.64049	0.000437819	0.765335	SPRY2, MAN2A1, CTTNBP2, CLCN2, MAN1A2, FGF9, PDGFA, BMPR2, SHH, FOXP1, NFIB, FOXP2
GO:0031325~positive regulation of cellular metabolic process	49	8.11258	470	880	14116	1.67235	0.000473344	0.827193	MEF2C, HSP90AB1, THRA, PDGFB, PDGFA, PRKAG2, RORB, SHH, CITED2, APP, NR2F2, MYC, SAMD4A, EGR1, SATB2, ARID1B, TBR1, TRERF1, ARHGEF11, CCND2, MGEA5, SMARCA2, CCK, BMPR2, SOX9, NPAS2, MEIS2, BCL11B, POU3F3, POU3F2, DYRK2, MAML3, TCF4, KLF6, KLF7, MLL, CEBPB, KLF12, MAFB, KLF13, SMAD7, GRIN1, SMAD3, NR4A3, ATXN1, ADRA1B, PBX1, NFIC, NFIB
GO:0032350~regulation of hormone metabolic process	5	0.827815	470	12	14116	12.5142	0.000481511	0.841409	KCNMA1, ATP1A1, NR3C1, TRERF1, CACNA1A
GO:0048169~regulation of long-term neuronal synaptic plasticity	6	0.993377	470	21	14116	8.58116	0.000518715	0.90614	EGR1, GRIN2B, GRIK2, GRIN1, DLG4, GRIN2A
GO:0050678~regulation of epithelial cell proliferation	10	1.65563	470	71	14116	4.23015	0.000546341	0.954182	FGF9, CCND2, DLX5, SMAD3, CDK6, PTCH1, GAS1, FOXP1, FOXP2, TGFB2
GO:0005856~cytoskeleton	68	11.2583	517	1381	15908	1.5151	0.000551623	0.743555	TUBB2B, SRCIN1, KAZ, GRIN3A, ARHGAP21, SLC1A4, ACTG1, DFNB31, SPRY2, RANBP9, APP, GRIN2B, DLG4, CAMSAP1L1, TUBA1B, MYC, STAG2, TUBB3, INA, ARHGEF2, ROCK2, KIF5A, MICAL2, ENC1, GRIN2A, PDE4D, TACC1, ELMO1, TACC2, MAST1, KIF1A, RND1, NAV1, CHRM1, SNTG1, KIF26B, SGCZ, APC2, USP2, TRIB2, PEA15, NEFH, PPP2R2B, CDC42EP3, NEFM, CNKSR2, MAP1A, MAP1B, FSCN1, GRIN1, NLGN1, GRIA3, FRMPD4, GRIA4, EPB49, HOME…
GO:0030323~respiratory tube development	12	1.98675	470	102	14116	3.53342	0.000566073	0.988483	SPRY2, MAN2A1, CTTNBP2, CLCN2, MAN1A2, FGF9, PDGFA, BMPR2, SHH, FOXP1, NFIB, FOXP2
GO:0030659~cytoplasmic vesicle membrane	14	2.31788	517	139	15908	3.09912	0.000594022	0.800493	SYT1, CACNG3, GRIA3, CACNG2, GRIA4, VGF, ITPR1, SLC32A1, SLC17A7, CTTNBP2, GRIA2, GRIA1, DLG4, CAMK2A
GO:0030139~endocytic vesicle	9	1.49007	517	59	15908	4.6937	0.000600608	0.809335	SYT1, GRIA2, GRIA1, DLG4, GRIA3, CACNG3, CACNG2, GRIA4, CAMK2A
GO:0048870~cell motility	23	3.80795	470	307	14116	2.25011	0.00061625	1.07566	NRP2, ZFAND5, SATB2, CDK5R1, CCK, NRP1, PDGFB, PLXNA2, MDGA1, ARID5B, ZEB2, CDH2, VAV2, NR2E1, SLIT2, SHH, TGFB2, CTTNBP2, BTG1, CELF3, POU3F3, POU3F2, NR2F2
GO:0051674~localization of cell	23	3.80795	470	307	14116	2.25011	0.00061625	1.07566	NRP2, ZFAND5, SATB2, CDK5R1, CCK, NRP1, PDGFB, PLXNA2, MDGA1, ARID5B, ZEB2, CDH2, VAV2, NR2E1, SLIT2, SHH, TGFB2, CTTNBP2, BTG1, CELF3, POU3F3, POU3F2, NR2F2
GO:0048598~embryonic morphogenesis	23	3.80795	470	307	14116	2.25011	0.00061625	1.07566	SATB2, MAFB, FGF9, LMO4, LDB1, BMPR2, SMAD3, SOBP, DSCAML1, PCDH8, ZEB2, SKI, GAS1, NR4A3, SLIT2, SHH, SPRY2, DLX5, FOXG1, PBX1, PTCH1, MYC, ODZ4
GO:0021543~pallium development	8	1.3245	470	46	14116	5.22331	0.000744166	1.29756	DLX1, EMX1, GRIN1, POU3F3, POU3F2, ZEB2, NR2E1, TACC2
GO:0031225~anchored to membrane	18	2.98013	517	220	15908	2.51753	0.000853139	1.14781	MDGA1, MDGA2, MMP17, GAS1, RFTN1, NRN1, SHH, SEMA7A, GFRA1, MARCKS, RTN4RL2, EFNA5, SNAP25, NEGR1, GPC1, RASD2, GFRA2, NTM
GO:0009889~regulation of biosynthetic process	128	21.1921	470	2966	14116	1.29614	0.000853297	1.48651	ADCY3, MEF2C, JDP2, THRA, PDGFB, ADCY8, PDGFA, LMO3, LMO4, ZNF580, RORB, MXI1, NR2E1, SHH, CITED2, TGFB2, APP, HTR1A, RARA, SCRT1, SAMD4A, SATB1, SATB2, EMX1, ZNF503, ARID1B, TBR1, TRERF1, ELL2, PRDM8, ZNF238, FOXG1, SMARCA2, DEAF1, TSHZ3, SOX9, ADCYAP1, MEIS2, HNRNPD, BHLHE40, DYRK2, MAML3, TCF4, BCOR, EWSR1, KLF6, KLF7, MLL, KLF12, SMAD7, MAFB, KLF13, KLF10, GRIN1, KLF16, SMAD3, SKI, NR4A3, FOX…
GO:0051252~regulation of RNA metabolic process	85	14.0728	470	1813	14116	1.4081	0.000872162	1.51913	KCNH1, MEF2C, JDP2, FOSL2, THRA, RORB, ZEB2, NR2E1, SHH, CITED2, APP, HEY1, RARA, MKX, NR2F2, SCRT1, BHLHE41, NFIL3, MYC, EGR1, SATB1, SATB2, EMX1, LDB1, ARID5B, SOX12, ARID1B, TBR1, TRERF1, ARHGEF11, ZNF238, FOXG1, CELF4, CELF3, KCNH7, KCNH3, SMARCA2, TSHZ3, NR3C1, SOX9, TSC22D1, NPAS2, MEIS2, TSC22D2, NR1D1, BCL11B, HNRNPD, POU3F3, POU3F2, MAML3, BHLHE40, ETV6, BCOR, TCF4, EWSR1, MLLT3, ERF, KL…
GO:0050808~synapse organization	9	1.49007	470	61	14116	4.43125	0.00087751	1.52838	APP, MAP1B, NLGN4X, NLGN1, NFASC, CACNG2, NRXN1, CDH2, CACNA1A
GO:0060541~respiratory system development	12	1.98675	470	108	14116	3.33712	0.000917558	1.59761	SPRY2, MAN2A1, CTTNBP2, CLCN2, MAN1A2, FGF9, PDGFA, BMPR2, SHH, FOXP1, NFIB, FOXP2
GO:0003714~transcription corepressor activity	14	2.31788	496	145	15143	2.94775	0.000946456	1.39947	ERF, KLF12, LDB1, SKI, MXI1, CITED2, MEIS2, NR1D1, NAB2, BCL11A, NFIL3, NR2F2, BCOR, TCF4
GO:0031326~regulation of cellular biosynthetic process	127	21.0265	470	2947	14116	1.29431	0.000950498	1.65451	ADCY3, MEF2C, JDP2, THRA, PDGFB, PDGFA, LMO3, ADCY8, LMO4, ZNF580, RORB, MXI1, NR2E1, SHH, CITED2, APP, HTR1A, RARA, SCRT1, SAMD4A, SATB1, SATB2, EMX1, ZNF503, ARID1B, TBR1, TRERF1, ELL2, PRDM8, ZNF238, FOXG1, SMARCA2, DEAF1, TSHZ3, SOX9, ADCYAP1, MEIS2, HNRNPD, BHLHE40, DYRK2, MAML3, TCF4, BCOR, EWSR1, KLF6, KLF7, MLL, KLF12, SMAD7, MAFB, KLF13, KLF10, GRIN1, KLF16, SMAD3, SKI, NR4A3, FOXP1, FOX…
GO:0050905~neuromuscular process	9	1.49007	470	62	14116	4.35978	0.000978813	1.7034	KCNMA1, APP, GRIN2B, GRIN2D, GRIN1, GRIN2A, NR4A3, GRIN3A, CACNA1A
GO:0051171~regulation of nitrogen compound metabolic process	123	20.3642	470	2839	14116	1.30123	0.000982275	1.70937	ADCY3, MEF2C, JDP2, THRA, PDGFB, PDGFA, LMO3, ADCY8, LMO4, ZNF580, RORB, MXI1, NR2E1, SHH, CITED2, APP, HTR1A, RARA, SCRT1, SATB1, SATB2, EMX1, ZNF503, ARID1B, TBR1, TRERF1, ELL2, PRDM8, ZNF238, FOXG1, CELF4, CELF3, SMARCA2, DEAF1, TSHZ3, SOX9, ADCYAP1, MEIS2, HNRNPD, BHLHE40, MAML3, TCF4, BCOR, EWSR1, KLF6, KLF7, MLL, KLF12, MAFB, KLF13, SMAD7, KLF10, GRIN1, KLF16, SMAD3, SKI, NR4A3, FOXP1, FOXP…
GO:0003707~steroid hormone receptor activity	8	1.3245	496	49	15143	4.98453	0.000999095	1.47676	THRA, NR1D1, RORB, RARA, NR4A3, NR3C1, NR2F2, NR2E1
GO:0019219~regulation of nucleobase, nucleoside, nucleotide and nucleic acid metabolic process	122	20.1987	470	2814	14116	1.30212	0.00101696	1.76923	ADCY3, MEF2C, JDP2, THRA, PDGFB, PDGFA, LMO3, ADCY8, LMO4, ZNF580, RORB, MXI1, NR2E1, SHH, CITED2, APP, HTR1A, RARA, SCRT1, SATB1, SATB2, EMX1, ZNF503, ARID1B, TBR1, TRERF1, ELL2, PRDM8, ZNF238, FOXG1, CELF4, CELF3, SMARCA2, DEAF1, TSHZ3, SOX9, ADCYAP1, MEIS2, HNRNPD, BHLHE40, MAML3, TCF4, BCOR, EWSR1, KLF6, KLF7, MLL, KLF12, MAFB, KLF13, SMAD7, KLF10, GRIN1, KLF16, SMAD3, SKI, NR4A3, FOXP1, FOXP…
GO:0022603~regulation of anatomical structure morphogenesis	18	2.98013	470	219	14116	2.46855	0.00104796	1.8227	NRP1, SMAD7, MAP1B, GRIN1, SMAD3, CDH2, LRRC4C, SLIT2, TGFB2, NUMBL, NTRK3, LINGO1, BTG1, ROBO2, POU3F2, CDC42EP3, CACNA1A, NEFM
GO:0006355~regulation of transcription, DNA-dependent	83	13.7417	470	1773	14116	1.40599	0.00106914	1.85921	KCNH1, MEF2C, JDP2, FOSL2, THRA, RORB, ZEB2, NR2E1, SHH, CITED2, APP, HEY1, RARA, MKX, NR2F2, SCRT1, BHLHE41, NFIL3, MYC, EGR1, SATB1, SATB2, EMX1, LDB1, ARID5B, SOX12, ARID1B, TBR1, TRERF1, ARHGEF11, ZNF238, FOXG1, KCNH7, KCNH3, SMARCA2, TSHZ3, NR3C1, SOX9, TSC22D1, NPAS2, MEIS2, TSC22D2, NR1D1, BCL11B, HNRNPD, POU3F3, POU3F2, MAML3, BHLHE40, ETV6, BCOR, TCF4, EWSR1, MLLT3, ERF, KLF6, KLF7, CEBP…
GO:0016595~glutamate binding	4	0.662252	496	7	15143	17.4459	0.00110138	1.62681	GRM7, GRIN2D, GRIN1, GRIN2A
GO:0048839~inner ear development	10	1.65563	470	79	14116	3.80178	0.00119527	2.07638	DFNB31, KCNMA1, SPRY2, FGF9, PDGFA, MAFB, DLX5, FOXG1, SOBP, NR4A3
GO:0040011~locomotion	28	4.63576	470	431	14116	1.95117	0.00123204	2.1396	NRP2, ZFAND5, JPH3, CDK5R1, CCK, NRP1, PDGFB, PDGFA, PLXNA2, ZEB2, CDH2, NR2E1, SHH, TGFB2, CTTNBP2, PVRL1, POU3F3, POU3F2, ROBO2, NR2F2, SATB2, MDGA1, ARID5B, GRIN2A, VAV2, SLIT2, BTG1, CELF3
GO:0010605~negative regulation of macromolecule metabolic process	41	6.78808	470	734	14116	1.67765	0.00144167	2.49933	MEF2C, HSP90AB1, JDP2, THRA, ZEB2, TERF2IP, SOX9, NR2E1, SHH, CITED2, MEIS2, HEY1, POU3F3, BHLHE40, TCF4, NR2F2, BCOR, MYC, EGR1, SATB1, SATB2, KLF12, SMAD7, JARID2, ARID5B, LDB1, KLF10, GRIN2A, FZD1, SMAD3, SKI, FOXP1, FOXP2, ATXN1, DLX1, ZNF238, NAB2, ADRA1B, MGEA5, NFIC, SMARCA2
GO:0016773~phosphotransferase activity, alcohol group as acceptor	40	6.62252	496	721	15143	1.69377	0.00144321	2.12667	NRP2, KCNH1, CDK5R1, NRP1, NUAK1, PRKAG2, BMPR2, EPHB3, TRIB2, TGFB2, CAMKV, CTTNBP2, EPHB6, AAK1, LMTK3, DYRK2, ADCK4, CAMK2A, BRD2, TNIK, BCR, ROCK2, CDK6, MAPK10, WNK2, PRKCE, PRKCB, EPHA5, NTRK3, MAP4K4, HUNK, EPHA4, MAST1, EPHA6, PLK2, GSK3B, PKM2, NTRK2, CDC42BPA, KCNH3
GO:0004714~transmembrane receptor protein tyrosine kinase activity	9	1.49007	496	67	15143	4.10108	0.00147802	2.17742	EPHA5, NRP2, NTRK3, EPHA4, EPHB6, NRP1, EPHA6, NTRK2, EPHB3
GO:0042471~ear morphogenesis	9	1.49007	470	66	14116	4.09555	0.00148142	2.5674	SPRY2, FGF9, MAFB, DLX5, FOXG1, SOBP, NR4A3, GAS1, MYC
GO:0060255~regulation of macromolecule metabolic process	137	22.6821	470	3259	14116	1.26255	0.00150812	2.61311	MEF2C, JDP2, THRA, PDGFB, PDGFA, LMO3, ZNF580, LMO4, RORB, MXI1, NR2E1, SHH, CITED2, TGFB2, APP, RARA, SCRT1, SAMD4A, SATB1, SATB2, EMX1, GRIN2A, ZNF503, ARID1B, TBR1, TRERF1, ELL2, PRDM8, ZNF238, FOXG1, CELF4, CELF3, RNF139, SMARCA2, DEAF1, TSHZ3, BMPR2, SOX9, UBE2D3, MEIS2, HNRNPD, BHLHE40, DYRK2, MAML3, TCF4, BCOR, EWSR1, KLF6, KLF7, MLL, KLF12, SMAD7, MAFB, KLF13, KLF10, GRIN1, KLF16, SMAD3, …
GO:0044430~cytoskeletal part	49	8.11258	517	952	15908	1.58374	0.00158721	2.12565	TUBB2B, GRIN3A, DFNB31, SLC1A4, SPRY2, RANBP9, APP, GRIN2B, DLG4, CAMSAP1L1, TUBA1B, MYC, TUBB3, INA, ARHGEF2, KIF5A, ROCK2, GRIN2A, PDE4D, TACC1, TACC2, KIF1A, NAV1, CHRM1, KIF26B, APC2, USP2, PEA15, NEFH, NEFM, CNKSR2, MAP1A, GRIN1, MAP1B, NLGN1, GRIA3, GRIA4, HOMER1, KIF3C, ITPR1, CAMK2N1, PPP1R9B, GRIA2, LASP1, GRIA1, NTRK2, CALM3, SPTBN1, MARCKS, CALM2, CALM1
GO:0006468~protein amino acid phosphorylation	38	6.29139	470	667	14116	1.71108	0.00158899	2.75139	CDK5R1, NUAK1, BMPR2, EPHB3, TRIB2, TGFB2, CAMKV, CTTNBP2, EPHB6, APP, AAK1, LMTK3, DYRK2, GNG3, CAMK2A, TNIK, BCR, ROCK2, SMAD7, MEX3B, LRRN3, CDK6, MAPK10, WNK2, PRKCE, PRKCB, EPHA5, NTRK3, MAP4K4, HUNK, EPHA4, MAST1, EPHA6, PLK2, GSK3B, NTRK2, CDC42BPA, SPTBN1
GO:0001964~startle response	5	0.827815	470	16	14116	9.38564	0.00159278	2.75787	GRIN2B, GRIN2D, GRIN1, GRIN2A, GRIN3A
GO:0042127~regulation of cell proliferation	43	7.11921	470	787	14116	1.641	0.001625	2.8129	FOSL2, NRP1, PDGFB, FGF9, PDGFA, ST8SIA1, BMPR2, MXI1, SOX9, NR2E1, SHH, TGFB2, CTTNBP2, HTR1A, BCL11B, POU3F2, AXIN2, MYC, ARHGEF2, MLL, CRIP2, JARID2, KLF10, SMAD3, CDK6, SKI, GAS1, FOXP1, FOXP2, PPP1R9B, CCND2, SSTR1, BTG1, DBP, CHRM1, DLX5, FOXG1, PBX1, PTCH1, SMARCA2, TOB2, NFIB, HTR2A
GO:0030426~growth cone	8	1.3245	517	54	15908	4.55849	0.00171534	2.29541	DFNB31, CDK5R1, TIAM2, GSK3B, LRRTM1, MAP1B, NTRK2, SNAP25
GO:0046885~regulation of hormone biosynthetic process	4	0.662252	470	8	14116	15.017	0.0018014	3.11372	ATP1A1, NR3C1, TRERF1, CACNA1A
GO:0030427~site of polarized growth	8	1.3245	517	55	15908	4.47561	0.00191163	2.55495	DFNB31, CDK5R1, TIAM2, GSK3B, LRRTM1, MAP1B, NTRK2, SNAP25
GO:0005003~ephrin receptor activity	5	0.827815	496	17	15143	8.97948	0.00191248	2.80902	EPHA5, EPHA4, EPHB6, EPHA6, EPHB3
GO:0032355~response to estradiol stimulus	8	1.3245	470	54	14116	4.44949	0.0019604	3.38412	SOCS2, PDGFB, CCND2, PDGFA, MAP1B, RARA, PTCH1, SHH
GO:0010720~positive regulation of cell development	9	1.49007	470	69	14116	3.91748	0.00197801	3.41402	NTRK3, FOXG1, MAP1B, SMAD3, ROBO2, SHH, SLIT2, TGFB2, NUMBL
GO:0030534~adult behavior	10	1.65563	470	86	14116	3.49233	0.00217815	3.75327	KCNMA1, ATXN1, EPHA4, APP, GRM7, GRIN2D, GRIN1, ADRA1B, NR4A3, CACNA1A
GO:0007178~transmembrane receptor protein serine/threonine kinase signaling pathway	11	1.82119	470	103	14116	3.20752	0.00222307	3.82926	UBE2D3, PDGFB, PDGFA, SMAD7, KLF10, BMPR2, SMAD3, SPTBN1, SKI, PPM1L, TGFB2
GO:0030295~protein kinase activator activity	5	0.827815	496	18	15143	8.48062	0.00239602	3.50747	CDK5R1, CDK5R2, NRG3, PRKAG2, AGAP2
GO:0032279~asymmetric synapse	4	0.662252	517	9	15908	13.6755	0.00246255	3.27997	GRIA2, GRM7, CHRM1, GRIA3
GO:0009966~regulation of signal transduction	46	7.61589	470	878	14116	1.57354	0.00247945	4.26188	HSP90AB1, PDGFB, FGF9, GRIK2, ZEB2, CDH2, RGL1, TRIB2, CITED2, TGFB2, SPRY2, SPRY1, APP, TIAM2, GRIN2B, VWC2, GNG3, SPRED1, AXIN2, AGAP2, IQSEC2, CNKSR2, ARHGEF3, ARHGEF2, BCR, SOCS2, SMAD7, LRRN3, SMAD3, SOCS7, CYP26A1, GRIA3, SKI, GAS1, ARHGEF9, WLS, VAV2, ARHGEF11, DKK2, ATXN1, PLK2, GRIA2, RGS4, RGS7, PTCH1, HTR2A
GO:0007166~cell surface receptor linked signal transduction	84	13.9073	470	1856	14116	1.3593	0.00259848	4.4621	ADCY3, GPR162, NRP1, PDGFB, FGF9, ADCY8, PDGFA, GRIK2, PLXNA2, GRIK3, GABBR1, GRIN3A, GABBR2, SHH, TGFB2, LPHN2, APP, HTR1A, HEY1, GRIN2B, GNG3, TUBB3, LPHN1, GPR173, SOCS2, PTPRG, BAIAP2, LDB1, ARID5B, GRIN2A, SOCS7, ARHGEF11, SSTR1, CHRM1, GRM7, PPM1L, ZFAND5, CDK5R1, CCK, APC2, BMPR2, SORCS1, EPHB3, ADCYAP1, SORCS3, UBE2D3, EPHB6, GPR26, CNR1, BAI2, BAI3, MAML3, AXIN2, PTPRD, GPR158, GABRA1, G…
GO:0009987~cellular process	377	62.4172	470	10541	14116	1.07417	0.00263129	4.51721	ADCY3, MEF2C, SYT1, ATP1B1, TUBB2B, ADCY8, RORB, GRIN3A, EDIL3, MXI1, SHH, CITED2, ACTG1, SHB, CTTNBP2, APP, ATP2B4, GRIN2B, GRIN2D, SEMA7A, RARA, GNG3, STAG2, INA, RPP25, TNIK, BCR, EMX1, ROCK2, PTPRG, KIF5A, MDGA1, EFNB2, MDGA2, GRIN2A, CYP26A1, PTPRS, ZNF503, WNK2, SIRPA, TBR1, PRDM8, ADAMTS9, RND1, NAPEPLD, ZNF238, NAV1, SSTR1, FOXG1, EFNA5, KIF26B, DEAF1, CDK5R1, CLCN2, CYP1B1, CACNB1, EPHB3…
GO:0060004~reflex	4	0.662252	470	9	14116	13.3485	0.00263574	4.52469	KCNMA1, NR4A3, CACNA1A, FOXP2
GO:0021846~cell proliferation in forebrain	4	0.662252	470	9	14116	13.3485	0.00263574	4.52469	POU3F3, POU3F2, ZEB2, TACC2
GO:0004879~ligand-dependent nuclear receptor activity	8	1.3245	496	58	15143	4.21107	0.00271809	3.9701	THRA, NR1D1, RORB, RARA, NR4A3, NR3C1, NR2F2, NR2E1
GO:0045667~regulation of osteoblast differentiation	7	1.15894	470	43	14116	4.88926	0.00279774	4.79641	DLX5, BMPR2, FZD1, SMAD3, CDK6, SKI, AXIN2
GO:0050877~neurological system process	59	9.76821	470	1210	14116	1.46447	0.00285364	4.88999	ADCY3, SYT1, KCNC4, GRIK2, ADCY8, SOBP, RORB, GRIN3A, GABBR2, NR2E1, SLC1A4, DFNB31, KCNQ5, SPRY2, CTTNBP2, APP, GRIN2B, GRIN2D, DLG4, PLCB1, MYC, KCNMA1, EGR1, KIF5A, GRIN2A, NRXN1, CACNG2, SLIT2, NAB2, CHRM1, GRM7, CYP1B1, CTNND2, RIMS1, SERINC5, NPTX1, PVRL1, POU3F2, GAD1, SNAP25, IL1RAPL1, NOVA1, MAP1A, GRIN1, NLGN1, GRIA4, NR4A3, HOMER1, FOXP2, ATXN1, SLC17A7, ACCN1, GRIA2, GRIA1, ADRA1B, CA…
GO:0007165~signal transduction	120	19.8675	470	2840	14116	1.26904	0.00290461	4.97525	ADCY3, PLXNA4, THRA, FGF14, PLXNA2, ADCY8, FGF11, FGF12, RGL1, SHH, LPHN2, SHB, HTR1A, DIRAS2, TIAM2, UNC5A, GRIN2D, PDE4A, RARA, UNC5C, GNG3, SPRED1, LPHN1, ODZ4, TNIK, BCR, SOCS2, ROCK2, BAIAP2, STMN4, SOCS7, CYP26A1, PDE4D, WNK2, MAP4K4, RND1, SSTR1, RUNDC3A, EPHB3, ALCAM, GPR26, CNR1, BAI2, RHOBTB2, BAI3, DYRK2, PPP2R2B, AXIN2, PLXND1, CDC42EP3, IL1RAPL1, KLF6, GPR158, SMAD7, SKI, HOMER1, VAV…
GO:0032281~alpha-amino-3-hydroxy-5-methyl-4-isoxazolepropionic acid selective glutamate receptor complex	3	0.496689	517	3	15908	30.7698	0.00308259	4.08997	GRIA1, DLG4, GRIA4
GO:0060079~regulation of excitatory postsynaptic membrane potential	5	0.827815	470	19	14116	7.9037	0.00313453	5.35893	ATXN1, GRIN2B, GRIK2, GRIN1, GRIN2A
GO:0048646~anatomical structure formation involved in morphogenesis	23	3.80795	470	352	14116	1.96245	0.00349893	5.96404	KCNH1, NRP2, NRP1, PDGFA, FGF9, LMO4, LDB1, BMPR2, SMAD3, PCDH8, ZEB2, NR4A3, SLIT2, SHH, TGFB2, CITED2, ACTG1, SHB, DLX5, PTCH1, AXIN2, PLXND1, CACNA1A
GO:0016301~kinase activity	43	7.11921	496	834	15143	1.5741	0.00355259	5.15918	NRP2, KCNH1, CDK5R1, CDK5R2, NRP1, NUAK1, PRKAG2, BMPR2, EPHB3, TRIB2, TGFB2, CAMKV, CTTNBP2, EPHB6, AAK1, LMTK3, DYRK2, ADCK4, CAMK2A, CNKSR2, BRD2, TNIK, BCR, ROCK2, CDK6, MAPK10, WNK2, PRKCE, PRKCB, EPHA5, NTRK3, MAP4K4, HUNK, EPHA4, MAST1, EPHA6, PLK2, GSK3B, PKM2, NTRK2, CDC42BPA, CALM3, KCNH3, CALM2, CALM1
GO:0048511~rhythmic process	12	1.98675	470	128	14116	2.81569	0.0035851	6.10659	KCNMA1, NPAS2, GRIN2B, NR1D1, CCND2, DBP, HS3ST2, GRIN2A, GRIN3A, NFIL3, VGF, TGFB2
GO:0007416~synaptogenesis	6	0.993377	470	32	14116	5.63138	0.00380108	6.46302	APP, MAP1B, NLGN1, NRXN1, CDH2, CACNA1A
GO:0007214~gamma-aminobutyric acid signaling pathway	5	0.827815	470	20	14116	7.50851	0.00381661	6.4886	GABRA1, GABRA4, GABBR1, GABBR2, CACNA1A
GO:0004674~protein serine/threonine kinase activity	26	4.30464	496	430	15143	1.84601	0.00403776	5.84416	CDK5R1, NUAK1, PRKAG2, BMPR2, TGFB2, CAMKV, AAK1, LMTK3, DYRK2, ADCK4, CAMK2A, BRD2, TNIK, BCR, ROCK2, CDK6, WNK2, MAPK10, PRKCE, PRKCB, HUNK, MAP4K4, MAST1, PLK2, GSK3B, CDC42BPA
GO:0021987~cerebral cortex development	6	0.993377	470	33	14116	5.46074	0.00435977	7.37908	EMX1, GRIN1, POU3F3, POU3F2, NR2E1, TACC2
GO:0001944~vasculature development	18	2.98013	470	251	14116	2.15384	0.00442058	7.47827	NRP2, ZFAND5, NRP1, PDGFA, FGF9, SMAD7, EFNB2, CDH2, SLIT2, SHH, TGFB2, CITED2, SHB, HEY1, NTRK2, ADRA1B, PLXND1, NR2F2
GO:0000307~cyclin-dependent protein kinase holoenzyme complex	4	0.662252	517	11	15908	11.189	0.00460838	6.05655	CDK5R1, CDK5R2, CCND2, CDK6
GO:0048514~blood vessel morphogenesis	16	2.64901	470	211	14116	2.27746	0.00468998	7.91652	NRP2, NRP1, PDGFA, FGF9, SMAD7, CDH2, SHH, SLIT2, TGFB2, CITED2, SHB, HEY1, NTRK2, ADRA1B, PLXND1, NR2F2
GO:0007626~locomotory behavior	19	3.1457	470	274	14116	2.08265	0.00474777	8.01028	KCNMA1, NRP2, PDGFB, PDGFA, GRIN1, SOBP, SLIT2, TGFB2, ATXN1, EPHA4, FEZF2, APP, NPAS2, GRIN2D, ADRA1B, ROBO2, RASD2, NOVA1, CACNA1A
GO:0005891~voltage-gated calcium channel complex	5	0.827815	517	22	15908	6.99314	0.00502793	6.59071	CACNB1, CACNA1E, CACNG3, CACNG2, CACNA1A
GO:0048286~lung alveolus development	5	0.827815	470	22	14116	6.82592	0.00546803	9.17126	MAN2A1, MAN1A2, PDGFA, BMPR2, FOXP2
GO:0008219~cell death	38	6.29139	470	719	14116	1.58733	0.005527	9.2657	MEF2C, CCK, FOSL2, FGF14, GRIK2, FEM1B, ITM2B, TGFB2, PEA15, SHB, APP, TIAM2, UNC5A, NEFH, DYRK2, UNC5C, PPP2R2B, AXIN2, MYC, ARHGEF3, ARHGEF2, MLL, KILLIN, KIF5A, SMAD3, DBC1, ARHGEF9, GAS1, VAV2, ITPR1, ELMO1, ARHGEF11, ATXN1, BBC3, PKM2, MGEA5, CACNA1A, HTR2A
GO:0008134~transcription factor binding	29	4.80132	496	513	15143	1.72588	0.00574105	8.21258	LMO4, HCFC1, MXI1, CITED2, MEIS2, NR1D1, BCL11A, RARA, MAML3, TCF4, BCOR, NFIL3, NR2F2, ERF, KLF7, KLF12, MAFB, LDB1, SMAD3, SKI, ARID1B, TRERF1, PRICKLE1, BTG1, NAB2, GSK3B, PBX1, SMARCA2, TOB2
GO:0045596~negative regulation of cell differentiation	16	2.64901	470	216	14116	2.22474	0.00580379	9.70775	NRP1, MAFB, SMAD7, LDB1, SMAD3, CDK6, SKI, SOX9, NR2E1, SHH, LINGO1, DLX1, FOXG1, PBX1, AXIN2, TOB2
GO:0016265~death	38	6.29139	470	724	14116	1.57637	0.00606567	10.1241	MEF2C, CCK, FOSL2, FGF14, GRIK2, FEM1B, ITM2B, TGFB2, PEA15, SHB, APP, TIAM2, UNC5A, NEFH, DYRK2, UNC5C, PPP2R2B, AXIN2, MYC, ARHGEF3, ARHGEF2, MLL, KILLIN, KIF5A, SMAD3, DBC1, ARHGEF9, GAS1, VAV2, ITPR1, ELMO1, ARHGEF11, ATXN1, BBC3, PKM2, MGEA5, CACNA1A, HTR2A
GO:0051174~regulation of phosphorus metabolic process	28	4.63576	470	485	14116	1.73392	0.00625163	10.4186	ADCY3, CDK5R1, CCK, CDK5R2, PDGFB, ADCY8, PDGFA, PRKAG2, BMPR2, ZEB2, TRIB2, TGFB2, SPRY2, APP, SPRY1, SPRED1, GNG3, SMAD7, LRRN3, SMAD3, PRKCE, VAV2, ATXN1, PPP1R9B, CCND2, CHRM1, RGS4, HTR2A
GO:0019220~regulation of phosphate metabolic process	28	4.63576	470	485	14116	1.73392	0.00625163	10.4186	ADCY3, CDK5R1, CCK, CDK5R2, PDGFB, ADCY8, PDGFA, PRKAG2, BMPR2, ZEB2, TRIB2, TGFB2, SPRY2, APP, SPRY1, SPRED1, GNG3, SMAD7, LRRN3, SMAD3, PRKCE, VAV2, ATXN1, PPP1R9B, CCND2, CHRM1, RGS4, HTR2A
GO:0045449~regulation of transcription	109	18.0464	470	2601	14116	1.25864	0.00638867	10.6351	MEF2C, JDP2, THRA, LMO3, LMO4, ZNF580, RORB, MXI1, NR2E1, SHH, CITED2, APP, RARA, SCRT1, SATB1, SATB2, EMX1, ZNF503, ARID1B, TBR1, TRERF1, ELL2, PRDM8, ZNF238, FOXG1, SMARCA2, DEAF1, TSHZ3, SOX9, MEIS2, HNRNPD, MAML3, BHLHE40, BCOR, TCF4, EWSR1, KLF6, KLF7, MLL, KLF12, MAFB, KLF13, SMAD7, KLF10, GRIN1, KLF16, SMAD3, SKI, NR4A3, FOXP1, FOXP2, FEZF2, DLX1, DLX5, HIVEP2, KCNH1, FOSL2, ZEB2, TERF2IP,…
GO:0007616~long-term memory	4	0.662252	470	12	14116	10.0113	0.00640856	10.6665	ADCY8, GRIA1, GRIN1, SNAP25
GO:0060078~regulation of postsynaptic membrane potential	5	0.827815	470	23	14116	6.52914	0.00644825	10.7291	ATXN1, GRIN2B, GRIK2, GRIN1, GRIN2A
GO:0051179~localization	123	20.3642	470	2993	14116	1.23428	0.00656102	10.9067	KCNC2, SYT1, KCNC1, ATP1B1, KCNC4, SRCIN1, PDGFB, SCN3B, GRIK2, PLXNA2, GRIK3, ILDR2, GRIN3A, MXI1, NR2E1, SHH, TGFB2, CTTNBP2, APP, KCNK9, ATP2B4, GRIN2B, GRIN2D, SLC25A22, SATB2, MDGA1, SLC22A23, GRIN2A, TACC2, ZNF238, CELF3, SLC38A1, ZFAND5, CDK5R1, CLCN2, CACNB1, KCNA3, KCNJ2, FXYD6, RIMS1, SLC32A1, PEA15, SLC30A3, STX10, OSBPL3, GABRA1, GABRA4, SMAD7, KCNB1, GRIN1, KCTD1, CACNA2D3, VAV2, PRI…
GO:0042165~neurotransmitter binding	10	1.65563	496	103	15143	2.9641	0.00656955	9.3444	GABRA1, GRIN2B, GABRA4, SSTR1, GRIN2D, CHRM1, GRIN2A, SORCS1, GRIN3A, SORCS3
GO:0004888~transmembrane receptor activity	60	9.93377	496	1305	15143	1.40369	0.0066144	9.4053	NRP2, GPR162, NRP1, PLXNA4, PLXNA2, GRIK2, GRIK3, GABBR1, GRIN3A, GABBR2, LPHN2, HTR1A, GRIN2B, UNC5A, GRIN2D, ROBO2, UNC5C, TUBB3, LPHN1, GPR173, PTPRG, GRIN2A, PTPRS, NPTXR, SSTR1, CHRM1, GRM7, PTCHD1, BMPR2, SORCS1, EPHB3, SORCS3, EPHB6, GPR26, CNR1, BAI2, BAI3, PLXND1, IL1RAPL1, GPR158, PTPRD, GABRA1, GABRA4, GRIN1, FZD1, GRIA3, GRIA4, NTRK3, EPHA5, EPHA4, EPHA6, GRIA2, GRIA1, NTRK2, ADRA1B, …
GO:0065008~regulation of biological quality	67	11.0927	470	1469	14116	1.36983	0.00664406	11.0372	SYT1, JPH4, JPH3, NRP1, PDGFB, GRIK2, GRIK3, ILDR2, TERF2IP, VGF, MXI1, SHH, TGFB2, DFNB31, CTTNBP2, APP, GRIN2B, DLG4, GNG3, MYC, KCNMA1, EGR1, GRIN2A, CYP26A1, CACNG2, TRERF1, PRKCB, BTG1, NAB2, MGEA5, CYP1B1, CCK, CTNND2, BMPR2, EGLN1, NR3C1, RIMS1, PCSK2, SERINC5, PVRL1, POU3F2, NEDD4L, BHLHE40, GAD1, CAMK2A, SNAP25, CDC42EP3, NEFM, NCDN, SMAD7, MAP1B, GRIN1, NLGN1, SMAD3, ATP1A1, EPB49, ITPR…
GO:0010556~regulation of macromolecule biosynthetic process	117	19.3709	470	2830	14116	1.24169	0.00699714	11.5904	MEF2C, JDP2, THRA, PDGFB, PDGFA, LMO3, LMO4, ZNF580, RORB, MXI1, NR2E1, SHH, CITED2, TGFB2, APP, RARA, SCRT1, SAMD4A, SATB1, SATB2, EMX1, ZNF503, ARID1B, TBR1, TRERF1, ELL2, PRDM8, ZNF238, FOXG1, SMARCA2, DEAF1, TSHZ3, SOX9, MEIS2, HNRNPD, DYRK2, MAML3, BHLHE40, TCF4, BCOR, EWSR1, KLF6, KLF7, MLL, KLF12, MAFB, KLF13, SMAD7, KLF10, GRIN1, KLF16, SMAD3, SKI, NR4A3, FOXP1, FOXP2, FEZF2, DLX1, DLX5, …
GO:0042325~regulation of phosphorylation	27	4.4702	470	466	14116	1.74017	0.00704451	11.6643	ADCY3, CDK5R1, CCK, CDK5R2, PDGFB, ADCY8, PDGFA, PRKAG2, BMPR2, ZEB2, TRIB2, TGFB2, SPRY2, APP, SPRY1, SPRED1, GNG3, SMAD7, LRRN3, PRKCE, VAV2, ATXN1, PPP1R9B, CCND2, CHRM1, RGS4, HTR2A
GO:0006873~cellular ion homeostasis	23	3.80795	470	374	14116	1.84701	0.00707561	11.7129	KCNMA1, JPH4, JPH3, CCK, SMAD7, GRIK2, GRIK3, GRIN1, GRIN2A, CACNG2, ITPR1, PRKCB, ATXN1, SERINC5, APP, GRIN2B, NAB2, MGEA5, POU3F2, NEDD4L, GNG3, MYC, CACNA1A
GO:0060348~bone development	11	1.82119	470	123	14116	2.68597	0.00788096	12.9608	SATB2, THRA, FGF9, NAB2, KLF10, GABBR1, SMAD3, AXIN2, SOX9, SHH, CDH11
GO:0043627~response to estrogen stimulus	10	1.65563	470	105	14116	2.86039	0.00820864	13.4638	KCNMA1, CTTNBP2, SOCS2, PDGFB, CCND2, PDGFA, MAP1B, RARA, PTCH1, SHH
GO:0043167~ion binding	164	27.1523	496	4241	15143	1.18061	0.00823531	11.5807	KCNC2, ADCY3, SYT1, KCNC1, ATP1B1, KCNC4, THRA, ADCY8, LMO3, SCN3B, ZNF580, LMO4, FAM20C, RORB, GRIN3A, EDIL3, NR2E1, LNX1, APP, ATP2B4, KCNK9, GRIN2B, GRIN2D, RARA, SCRT1, ROCK2, GRIN2A, CYP26A1, ZNF503, PDE4D, TRERF1, PRDM8, ADAMTS9, NAPEPLD, ZNF238, VSNL1, RNF139, SLC38A1, DEAF1, TSHZ3, ZFAND5, CDK5R1, CYP1B1, ZC3H4, CLCN2, CACNB1, BMPR2, KCNA3, CXXC5, KCNJ2, RIMS1, RNF165, SLC30A3, DYRK2, EWS…
GO:0019209~kinase activator activity	5	0.827815	496	25	15143	6.10605	0.00826926	11.6258	CDK5R1, CDK5R2, NRG3, PRKAG2, AGAP2
GO:0055082~cellular chemical homeostasis	23	3.80795	470	380	14116	1.81785	0.00838301	13.7303	KCNMA1, JPH4, JPH3, CCK, SMAD7, GRIK2, GRIK3, GRIN1, GRIN2A, CACNG2, ITPR1, PRKCB, ATXN1, SERINC5, APP, GRIN2B, NAB2, MGEA5, POU3F2, NEDD4L, GNG3, MYC, CACNA1A
GO:0003712~transcription cofactor activity	22	3.64238	496	363	15143	1.85032	0.0084072	11.8085	ERF, KLF7, KLF12, LDB1, HCFC1, SKI, ARID1B, MXI1, TRERF1, CITED2, MEIS2, NR1D1, BTG1, NAB2, BCL11A, RARA, MAML3, TCF4, NFIL3, NR2F2, BCOR, SMARCA2
GO:0046982~protein heterodimerization activity	15	2.48344	496	208	15143	2.2017	0.00855558	12.0048	JDP2, CEBPB, KHDRBS2, THRA, PDGFB, PDGFA, FOXP1, TGFB2, FOXP2, PVRL1, GRIN2B, PRMT8, ROBO2, PBX1, TCF4
GO:0008344~adult locomotory behavior	7	1.15894	470	54	14116	3.8933	0.00873165	14.2609	KCNMA1, ATXN1, EPHA4, APP, GRIN2D, GRIN1, CACNA1A
GO:0004872~receptor activity	79	13.0795	496	1838	15143	1.31224	0.00929573	12.9775	NRP2, GPR162, PLXNA4, NRP1, THRA, GRIK2, PLXNA2, GRIK3, GABBR1, RORB, GRIN3A, TERF2IP, GABBR2, NR2E1, LPHN2, HTR1A, GRIN2B, UNC5A, GRIN2D, SEMA7A, RARA, ROBO2, UNC5C, NR2F2, TUBB3, LPHN1, GPR173, PTPRG, GRIN2A, PTPRS, WLS, NRXN1, SIRPA, NPTXR, SSTR1, CHRM1, GRM7, RNF139, PTCHD1, BMPR2, SORCS1, NR3C1, EPHB3, NETO1, SORCS3, EPHB6, NR1D1, PVRL1, GPR26, CNR1, PVRL3, BAI2, BAI3, RTN4RL2, PLXND1, IL1RA…
GO:0043198~dendritic shaft	4	0.662252	517	14	15908	8.79138	0.00945666	12.0604	GSK3B, GRM7, GRIA3, HTR2A
GO:0007242~intracellular signaling cascade	58	9.60265	470	1256	14116	1.38692	0.00947685	15.3847	ADCY3, THRA, NRG3, ADCY8, PRKAG2, RGL1, HTR1A, DIRAS2, TIAM2, GUCY1A2, ANP32A, RARA, GNG3, SPRED1, PLCB1, AGAP2, TUBB3, ARHGEF3, ARHGEF2, BCR, TNIK, SOCS2, ROCK2, STMN4, SOCS7, CYP26A1, WNK2, PRKCE, ELMO1, PRKCB, ARHGEF11, MAP4K4, MAST1, RND1, SSTR1, CHRM1, PPM1L, ARL4C, RASD2, RUNDC3A, NR3C1, LINGO1, CNR1, RHOBTB2, DYRK2, SMAD7, LRRN3, MAPK10, VAV2, HOMER1, CNIH3, BBC3, GSK3B, RGS4, CDC42BPA, AD…
GO:0046872~metal ion binding	160	26.4901	496	4140	15143	1.17991	0.00950637	13.2524	KCNC2, ADCY3, SYT1, KCNC1, ATP1B1, KCNC4, THRA, ADCY8, LMO3, SCN3B, ZNF580, LMO4, FAM20C, RORB, GRIN3A, EDIL3, NR2E1, LNX1, APP, ATP2B4, KCNK9, GRIN2B, GRIN2D, RARA, SCRT1, ROCK2, GRIN2A, CYP26A1, ZNF503, PDE4D, TRERF1, PRDM8, ADAMTS9, NAPEPLD, ZNF238, VSNL1, RNF139, SLC38A1, DEAF1, TSHZ3, ZFAND5, CDK5R1, CYP1B1, ZC3H4, BMPR2, CACNB1, KCNA3, CXXC5, KCNJ2, RIMS1, RNF165, SLC30A3, DYRK2, EWSR1, KLF…
GO:0008037~cell recognition	7	1.15894	470	55	14116	3.82251	0.00953348	15.4695	FEZF2, APP, CDK5R1, NRP1, FOXG1, NTM, SLIT2
GO:0016342~catenin complex	3	0.496689	517	5	15908	18.4619	0.00983911	12.5185	APC2, PVRL1, SMAD7
GO:0043176~amine binding	10	1.65563	496	110	15143	2.77548	0.00996331	13.8462	HTR1A, GRIN2B, GRM7, GRIN2D, CHRM1, GRIN1, GRIN2A, GRIN3A, SLC19A2, HTR2A
GO:0021953~central nervous system neuron differentiation	6	0.993377	470	40	14116	4.50511	0.0100009	16.1667	LINGO1, BCL11B, FOXG1, EPHB3, NR2E1, CACNA1A
GO:0045668~negative regulation of osteoblast differentiation	4	0.662252	470	14	14116	8.58116	0.0100928	16.303	SMAD3, CDK6, SKI, AXIN2
GO:0035249~synaptic transmission, glutamatergic	4	0.662252	470	14	14116	8.58116	0.0100928	16.303	SLC1A4, GRIN2D, GRIN1, CACNA1A
GO:0042472~inner ear morphogenesis	7	1.15894	470	56	14116	3.75426	0.0103865	16.7376	SPRY2, FGF9, MAFB, DLX5, FOXG1, SOBP, NR4A3
GO:0070161~anchoring junction	13	2.15232	517	172	15908	2.32563	0.010412	13.2007	SRCIN1, SMAD7, KAZ, CTNND2, CDH2, AJAP1, CTTNBP2, RND1, PVRL1, LASP1, PVRL3, PKP4, SSX2IP
GO:0001501~skeletal system development	20	3.31126	470	319	14116	1.88301	0.0104635	16.8512	ZFAND5, SATB2, THRA, FGF9, KLF10, ARID5B, GABBR1, SMAD3, DSCAML1, GAS1, EXTL1, SOX9, SHH, DLX1, NAB2, DLX5, PBX1, AXIN2, MYC, CDH11
GO:0034704~calcium channel complex	5	0.827815	517	27	15908	5.69812	0.0106187	13.4456	CACNB1, CACNA1E, CACNG3, CACNG2, CACNA1A
GO:0031988~membrane-bounded vesicle	30	4.96689	517	568	15908	1.62517	0.0109051	13.7839	HSP90AB1, SYT1, PDGFB, PDGFA, VGF, SHH, TGFB2, SLC32A1, SLC1A4, PCSK2, CTTNBP2, APP, NPTX1, GRIN2B, DLG4, SV2B, SLC30A3, GAD1, CAMK2A, HSPA8, GRIN1, GRIA3, CACNG3, ATP1A1, GRIA4, CACNG2, ITPR1, SLC17A7, GRIA2, GRIA1
GO:0010553~negative regulation of specific transcription from RNA polymerase II promoter	6	0.993377	470	41	14116	4.39523	0.0110869	17.7655	MEF2C, HEY1, SMAD7, SMAD3, BCOR, SMARCA2
GO:0050679~positive regulation of epithelial cell proliferation	6	0.993377	470	41	14116	4.39523	0.0110869	17.7655	FGF9, CCND2, DLX5, GAS1, FOXP1, FOXP2
GO:0008542~visual learning	5	0.827815	470	27	14116	5.56186	0.0115138	18.3861	ATXN1, APP, GRIN1, ADRA1B, GRIN2A
GO:0008021~synaptic vesicle	8	1.3245	517	76	15908	3.23893	0.0115328	14.521	SLC17A7, SLC32A1, SYT1, GRIN2B, GRIA2, GRIN1, SV2B, SLC30A3
GO:0010468~regulation of gene expression	116	19.2053	470	2856	14116	1.21987	0.0121732	19.336	MEF2C, JDP2, THRA, LMO3, LMO4, ZNF580, RORB, MXI1, NR2E1, SHH, CITED2, APP, RARA, SCRT1, SAMD4A, SATB1, SATB2, EMX1, ZNF503, ARID1B, TBR1, TRERF1, ELL2, PRDM8, ZNF238, FOXG1, CELF4, CELF3, SMARCA2, DEAF1, TSHZ3, SOX9, MEIS2, HNRNPD, MAML3, BHLHE40, TCF4, BCOR, EWSR1, KLF6, KLF7, MLL, KLF12, MAFB, KLF13, SMAD7, KLF10, GRIN1, KLF16, SMAD3, SKI, NR4A3, FOXP1, FOXP2, FEZF2, DLX1, DLX5, HIVEP2, KCNH1,…
GO:0002209~behavioral defense response	4	0.662252	470	15	14116	8.00908	0.0123093	19.5308	CCK, GRIN2B, GRIK2, GRM7
GO:0001662~behavioral fear response	4	0.662252	470	15	14116	8.00908	0.0123093	19.5308	CCK, GRIN2B, GRIK2, GRM7
GO:0016247~channel regulator activity	7	1.15894	496	59	15143	3.62223	0.0123352	16.8676	KCNAB1, GRM7, HPCAL4, NEDD4L, NRXN1, KCNV1, PRKCB
GO:0048878~chemical homeostasis	28	4.63576	470	512	14116	1.64249	0.0123564	19.598	JPH4, JPH3, CCK, GRIK2, GRIK3, EGLN1, VGF, APP, SERINC5, GRIN2B, POU3F2, GNG3, NEDD4L, MYC, KCNMA1, SMAD7, GRIN1, GRIN2A, CACNG2, ITPR1, PRKCB, ATXN1, NAB2, ADRA1B, MGEA5, CACNA1E, PTCH1, CACNA1A
GO:0001654~eye development	11	1.82119	470	132	14116	2.50284	0.0126209	19.975	MEIS2, PVRL1, BCL11B, PVRL3, NTRK2, RORB, GAS1, NR2E1, SHH, FOXP2, TGFB2
GO:0016023~cytoplasmic membrane-bounded vesicle	29	4.80132	517	550	15908	1.62241	0.0127077	15.8851	HSP90AB1, SYT1, PDGFB, PDGFA, VGF, SHH, TGFB2, SLC32A1, SLC1A4, PCSK2, CTTNBP2, APP, NPTX1, GRIN2B, DLG4, SV2B, SLC30A3, CAMK2A, HSPA8, GRIN1, GRIA3, CACNG3, ATP1A1, GRIA4, CACNG2, ITPR1, SLC17A7, GRIA2, GRIA1
GO:0019904~protein domain specific binding	20	3.31126	496	331	15143	1.84473	0.0128139	17.4653	HSP90AB1, KHDRBS3, KHDRBS2, NOS1AP, GRIK2, BAIAP2, HPCAL4, LDB1, SOCS7, SKI, GRIA3, SIRPA, ELMO1, TACC2, LNX1, DFNB31, GRIA2, GRM7, CALM3, ETV6, CALM2, CALM1
GO:0010551~regulation of specific transcription from RNA polymerase II promoter	9	1.49007	470	94	14116	2.8756	0.0128734	20.3333	MEF2C, DLX1, THRA, HEY1, SMAD7, SMAD3, BCOR, SMARCA2, CITED2
GO:0051338~regulation of transferase activity	22	3.64238	470	372	14116	1.77621	0.0129978	20.5091	ADCY3, CDK5R1, CCK, CDK5R2, PDGFB, ADCY8, PRKAG2, LRRN3, ZEB2, VAV2, TRIB2, TGFB2, SPRY2, APP, SERINC5, SPRY1, CCND2, RGS4, CHRM1, GNG3, SPRED1, HTR2A
GO:0043235~receptor complex	10	1.65563	517	116	15908	2.65257	0.013196	16.446	GRIN2B, GRIK2, GRIA1, GRIN2D, GRIN1, DLG4, GRIN2A, SMAD3, GRIN3A, GRIA4
GO:0048562~embryonic organ morphogenesis	11	1.82119	470	133	14116	2.48402	0.0132569	20.8745	SPRY2, SATB2, FGF9, MAFB, DLX5, FOXG1, SOBP, DSCAML1, NR4A3, GAS1, MYC
GO:0050769~positive regulation of neurogenesis	7	1.15894	470	59	14116	3.56336	0.0132685	20.8908	NTRK3, FOXG1, MAP1B, ROBO2, SHH, SLIT2, NUMBL
GO:0016597~amino acid binding	7	1.15894	496	60	15143	3.56186	0.0133389	18.1162	GRIN2B, GRM7, GRIN2D, GRIN1, GRIN2A, GRIN3A, SLC19A2
GO:0043169~cation binding	160	26.4901	496	4179	15143	1.1689	0.013468	18.2756	KCNC2, ADCY3, SYT1, KCNC1, ATP1B1, KCNC4, THRA, ADCY8, LMO3, SCN3B, ZNF580, LMO4, FAM20C, RORB, GRIN3A, EDIL3, NR2E1, LNX1, APP, ATP2B4, KCNK9, GRIN2B, GRIN2D, RARA, SCRT1, ROCK2, GRIN2A, CYP26A1, ZNF503, PDE4D, TRERF1, PRDM8, ADAMTS9, NAPEPLD, ZNF238, VSNL1, RNF139, SLC38A1, DEAF1, TSHZ3, ZFAND5, CDK5R1, CYP1B1, ZC3H4, BMPR2, CACNB1, KCNA3, CXXC5, KCNJ2, RIMS1, RNF165, SLC30A3, DYRK2, EWSR1, KLF…
GO:0032844~regulation of homeostatic process	10	1.65563	470	114	14116	2.63457	0.0136636	21.4447	CCK, SMAD7, MAFB, LDB1, MGEA5, CALM3, CDK6, TERF2IP, CDH2, MYC, CALM2, CALM1
GO:0032583~regulation of gene-specific transcription	11	1.82119	470	134	14116	2.46548	0.0139167	21.7976	MEF2C, DLX1, THRA, HEY1, SMAD7, SMAD3, RORB, BCOR, NR2F2, SMARCA2, CITED2
GO:0065009~regulation of molecular function	46	7.61589	470	969	14116	1.42576	0.0140928	22.0422	ADCY3, JPH4, CDK5R1, JPH3, CCK, CDK5R2, THRA, PDGFB, ADCY8, PRKAG2, GABBR1, ZEB2, EGLN1, GABBR2, FEM1B, SHH, TRIB2, ADCYAP1, TGFB2, SPRY2, SPRY1, SERINC5, APP, HTR1A, PRMT8, SPRED1, GNG3, NR2F2, MYC, AGAP2, CAMK2A, SMAD7, LRRN3, SMAD3, SKI, VAV2, HOMER1, CCND2, BBC3, RGS4, CHRM1, GRM7, NTRK2, CALM3, PBX1, CALM2, CALM1, HTR2A
GO:0005624~membrane fraction	39	6.45695	517	809	15908	1.48334	0.0141996	17.5882	NRP2, JPH4, JPH3, CYP1B1, ADCY8, GRIK2, PCDHGC5, LNPEP, CTTNBP2, APP, KCNK9, TIAM2, GRIN2B, PVRL1, PDE4A, GRIN2D, DLG4, SLC30A3, PLCB1, SNAP25, SAMD4A, MAN1A2, KIF5A, GRIN1, GRIN2A, CYP26A1, GRIA3, ATP1A1, MAN1A1, HOMER1, CAMK2N1, ITPR1, SLC17A7, GBA2, SSTR1, GRIA1, CHRM1, ADRA1B, SLC38A1
GO:0045785~positive regulation of cell adhesion	7	1.15894	470	60	14116	3.50397	0.0143421	22.3874	SMAD7, SMAD3, VWC2, CDK6, EDIL3, CITED2, TGFB2
GO:0001503~ossification	10	1.65563	470	115	14116	2.61166	0.0144039	22.4727	SATB2, THRA, FGF9, NAB2, KLF10, GABBR1, SMAD3, AXIN2, SHH, CDH11
GO:0042827~platelet dense granule	3	0.496689	517	6	15908	15.3849	0.0144433	17.8633	PDGFB, PDGFA, ITPR1
GO:0005883~neurofilament	3	0.496689	517	6	15908	15.3849	0.0144433	17.8633	INA, NEFH, NEFM
GO:0003702~RNA polymerase II transcription factor activity	16	2.64901	496	244	15143	2.00198	0.0144557	19.485	MEF2C, DEAF1, ERF, CEBPB, MLL, KLF13, SOX12, SMAD3, SOX9, TRERF1, FOXP1, ELL2, MEIS2, DBP, POU3F3, NR2F2
GO:0051726~regulation of cell cycle	20	3.31126	470	331	14116	1.81475	0.0150667	23.3824	CDK5R1, CDK5R2, FAM5B, ROCK2, SMAD3, DBC1, HCFC1, CDK6, GAS1, TGFB2, ADCYAP1, CITED2, PPP1R9B, APP, CCND2, FOXG1, FAM5C, MYC, CABLES1, HSPA8
GO:0005626~insoluble fraction	40	6.62252	517	839	15908	1.46698	0.0151751	18.6844	NRP2, JPH4, JPH3, CYP1B1, ADCY8, GRIK2, PCDHGC5, LNPEP, CTTNBP2, APP, KCNK9, TIAM2, GRIN2B, PVRL1, PDE4A, GRIN2D, DLG4, SLC30A3, PLCB1, SNAP25, SAMD4A, MAN1A2, KIF5A, GRIN1, GRIN2A, CYP26A1, GRIA3, PDE4D, ATP1A1, MAN1A1, HOMER1, CAMK2N1, ITPR1, SLC17A7, GBA2, SSTR1, GRIA1, CHRM1, ADRA1B, SLC38A1
GO:0043687~post-translational protein modification	54	8.9404	470	1182	14116	1.37211	0.0153171	23.7233	NUAK1, LNX1, TGFB2, CTTNBP2, APP, PRMT8, AAK1, GNG3, BCR, TNIK, PTPRG, ROCK2, PTPRS, SOCS7, CDK6, WNK2, PRKCE, PRKCB, MAP4K4, HUNK, MAST1, BTG1, PPM1L, CDK5R1, BMPR2, EPHB3, TRIB2, CAMKV, EPHB6, UBE2D3, DUSP14, LMTK3, NEDD4L, DYRK2, GAD1, CAMK2A, PTPRD, SMAD7, MEX3B, LRRN3, MAPK10, NTRK3, DUSP5, EPHA5, EPHA4, EPHA6, PLK2, GSK3B, NTRK2, PHF15, CDC42BPA, SPTBN1, DUSP7, OPN3
GO:0008013~beta-catenin binding	5	0.827815	496	30	15143	5.08837	0.0157624	21.0593	APC2, SMAD7, GSK3B, CDH2, AXIN2
GO:0050839~cell adhesion molecule binding	5	0.827815	496	30	15143	5.08837	0.0157624	21.0593	CDK5R1, GRIN2B, PVRL1, PVRL3, GRIN2A
GO:0043549~regulation of kinase activity	21	3.47682	470	357	14116	1.76671	0.0162808	25.0225	ADCY3, CDK5R1, CCK, CDK5R2, PDGFB, ADCY8, PRKAG2, LRRN3, ZEB2, VAV2, TRIB2, TGFB2, SPRY2, SPRY1, APP, CCND2, RGS4, CHRM1, GNG3, SPRED1, HTR2A
GO:0019887~protein kinase regulator activity	8	1.3245	496	81	15143	3.01533	0.0166068	22.0613	CDK5R1, CDK5R2, NRG3, PRKAG2, AGAP2, CAMK2N1, CABLES1, TRIB2
GO:0005246~calcium channel regulator activity	4	0.662252	496	17	15143	7.18359	0.0167782	22.2632	GRM7, HPCAL4, NRXN1, PRKCB
GO:0009719~response to endogenous stimulus	23	3.80795	470	405	14116	1.70564	0.0169509	25.9134	ADCY3, KCNMA1, THRA, PDGFB, SOCS2, PDGFA, ADCY8, BAIAP2, GRIN1, MAP1B, GRIN2A, SOCS7, NR4A3, VGF, SHH, TGFB2, CTTNBP2, CCND2, ADRA1B, MGEA5, RARA, PTCH1, GNG3
GO:0016043~cellular component organization	102	16.8874	470	2498	14116	1.22637	0.017131	26.1513	SYT1, TUBB2B, PDGFB, PDGFA, GRIK2, GRIN3A, NR2E1, SHH, TGFB2, LNX1, ACTG1, CTTNBP2, APP, UNC5A, ROBO2, UNC5C, STAG2, INA, SATB1, SATB2, ROCK2, BAIAP2, ARID1B, TBR1, TACC2, NUMBL, SLITRK1, SLITRK4, SLITRK3, RND1, FOXG1, EFNA5, SMARCA2, SLITRK5, CDK5R1, DSCAML1, SOX9, EPHB3, RIMS1, ALCAM, NIPBL, PVRL1, BCOR, KLF7, MLL, SMAD7, FSCN1, SMAD3, SKI, GAS1, VAV2, EPB49, EPHA4, FEZF2, BBC3, LASP1, MSL1, DL…
GO:0001568~blood vessel development	16	2.64901	470	245	14116	1.96141	0.0171808	26.2168	NRP2, NRP1, PDGFA, FGF9, SMAD7, CDH2, SHH, SLIT2, TGFB2, CITED2, SHB, HEY1, NTRK2, ADRA1B, PLXND1, NR2F2
GO:0051130~positive regulation of cellular component organization	13	2.15232	470	181	14116	2.15714	0.0178428	27.0839	CCK, ROCK2, MAP1B, SMAD3, SLIT2, TGFB2, NUMBL, NTRK3, CTTNBP2, GSK3B, MGEA5, ROBO2, NEDD4L
GO:0042981~regulation of apoptosis	39	6.45695	470	804	14116	1.45688	0.0180821	27.3949	MEF2C, CDK5R1, CCK, GRIK2, NR3C1, FEM1B, SOX9, ITM2B, NR2E1, SHH, CITED2, TGFB2, PEA15, APP, TIAM2, BCL11B, POU3F3, DYRK2, MYC, KCNMA1, ARHGEF3, ARHGEF2, CEBPB, SOCS2, EEF1A2, KLF10, GRIN1, GRIN2A, SMAD3, ARHGEF9, GAS1, VAV2, PRKCE, ARHGEF11, DLX1, BTG1, BBC3, GSK3B, CACNA1A
GO:0030165~PDZ domain binding	6	0.993377	496	47	15143	3.89748	0.0181457	23.8571	NOS1AP, GRIA2, GRIK2, GRM7, GRIA3, LNX1
GO:0009952~anterior/posterior pattern formation	11	1.82119	470	140	14116	2.35982	0.0184032	27.8104	MLL, LDB1, BMPR2, CYP26A1, ZEB2, PBX1, PCDH8, AXIN2, NR2F2, SHH, MLLT3
GO:0050801~ion homeostasis	23	3.80795	470	409	14116	1.68896	0.0185344	27.9795	KCNMA1, JPH4, JPH3, CCK, SMAD7, GRIK2, GRIK3, GRIN1, GRIN2A, CACNG2, ITPR1, PRKCB, ATXN1, SERINC5, APP, GRIN2B, NAB2, MGEA5, POU3F2, NEDD4L, GNG3, MYC, CACNA1A
GO:0043068~positive regulation of programmed cell death	24	3.97351	470	433	14116	1.6647	0.0185867	28.0468	KCNMA1, ARHGEF3, ARHGEF2, CDK5R1, CCK, CEBPB, GRIK2, KLF10, GRIN1, GRIN2A, SMAD3, ARHGEF9, NR3C1, PRKCE, ITM2B, VAV2, FEM1B, TGFB2, ARHGEF11, APP, TIAM2, BBC3, DYRK2, MYC
GO:0007632~visual behavior	5	0.827815	470	31	14116	4.8442	0.0186076	28.0736	ATXN1, APP, GRIN1, ADRA1B, GRIN2A
GO:0010648~negative regulation of cell communication	16	2.64901	470	248	14116	1.93768	0.0189682	28.5359	SOCS2, FGF9, GRIK2, SMAD7, GRIK3, SOCS7, CYP26A1, SKI, GAS1, DKK2, ATXN1, RGS4, VWC2, RGS7, AXIN2, HTR2A
GO:0010942~positive regulation of cell death	24	3.97351	470	435	14116	1.65705	0.0191609	28.7818	KCNMA1, ARHGEF3, ARHGEF2, CDK5R1, CCK, CEBPB, GRIK2, KLF10, GRIN1, GRIN2A, SMAD3, ARHGEF9, NR3C1, PRKCE, ITM2B, VAV2, FEM1B, TGFB2, ARHGEF11, APP, TIAM2, BBC3, DYRK2, MYC
GO:0051302~regulation of cell division	6	0.993377	470	47	14116	3.83413	0.0193142	28.9769	PDGFB, FGF9, PDGFA, CALM3, CALM2, CABLES1, CALM1, TGFB2
GO:0048786~presynaptic active zone	3	0.496689	517	7	15908	13.1871	0.0197898	23.6896	KCNMA1, GRM7, NTRK2
GO:0044087~regulation of cellular component biogenesis	11	1.82119	470	142	14116	2.32658	0.0201119	29.9836	CTTNBP2, CCK, PVRL1, GSK3B, GRIN1, MAP1B, SMAD3, HCFC1, SPTBN1, EPB49, SNAP25
GO:0006836~neurotransmitter transport	8	1.3245	470	83	14116	2.89485	0.0202943	30.2119	SLC17A7, SLC32A1, SYT1, NLGN1, SV2B, RIMS1, SNAP25, CACNA1A
GO:0043067~regulation of programmed cell death	39	6.45695	470	812	14116	1.44252	0.0205281	30.5035	MEF2C, CDK5R1, CCK, GRIK2, NR3C1, FEM1B, SOX9, ITM2B, NR2E1, SHH, CITED2, TGFB2, PEA15, APP, TIAM2, BCL11B, POU3F3, DYRK2, MYC, KCNMA1, ARHGEF3, ARHGEF2, CEBPB, SOCS2, EEF1A2, KLF10, GRIN1, GRIN2A, SMAD3, ARHGEF9, GAS1, VAV2, PRKCE, ARHGEF11, DLX1, BTG1, BBC3, GSK3B, CACNA1A
GO:0004713~protein tyrosine kinase activity	12	1.98675	496	166	15143	2.20701	0.0205764	26.6149	EPHA5, NRP2, NTRK3, EPHA4, CTTNBP2, EPHB6, NRP1, EPHA6, NTRK2, LMTK3, DYRK2, EPHB3
GO:0042063~gliogenesis	7	1.15894	470	65	14116	3.23444	0.0206243	30.6231	NAB2, CDK6, POU3F2, NR2E1, SHH, SLIT2, TGFB2
GO:0051967~negative regulation of synaptic transmission, glutamatergic	3	0.496689	470	7	14116	12.8717	0.0207053	30.7238	GRIK2, GRIK3, HTR2A
GO:0030863~cortical cytoskeleton	6	0.993377	517	49	15908	3.76773	0.0207825	24.7284	ACTG1, PPP1R9B, LASP1, DLG4, SPTBN1, EPB49
GO:0008284~positive regulation of cell proliferation	23	3.80795	470	414	14116	1.66856	0.0209366	31.0102	NRP1, FOSL2, PDGFB, PDGFA, FGF9, CRIP2, ST8SIA1, CDK6, GAS1, NR2E1, FOXP1, SHH, FOXP2, TGFB2, HTR1A, CCND2, CHRM1, DLX5, FOXG1, POU3F2, PBX1, MYC, HTR2A
GO:0032582~negative regulation of gene-specific transcription	6	0.993377	470	48	14116	3.75426	0.0209903	31.0766	MEF2C, HEY1, SMAD7, SMAD3, BCOR, SMARCA2
GO:0051241~negative regulation of multicellular organismal process	12	1.98675	470	164	14116	2.19761	0.0210783	31.1852	KCNMA1, PDGFB, GRIK2, PDGFA, GRIK3, BMPR2, MGEA5, RARA, ATP1A1, PTCH1, SOX9, HTR2A
GO:0045597~positive regulation of cell differentiation	15	2.48344	470	229	14116	1.9673	0.0211296	31.2484	KLF10, MAP1B, BMPR2, SMAD3, SHH, SLIT2, TGFB2, NUMBL, NTRK3, BTG1, DLX5, FOXG1, VWC2, RARA, ROBO2
GO:0010941~regulation of cell death	39	6.45695	470	815	14116	1.43721	0.022024	32.3422	MEF2C, CDK5R1, CCK, GRIK2, NR3C1, FEM1B, SOX9, ITM2B, NR2E1, SHH, CITED2, TGFB2, PEA15, APP, TIAM2, BCL11B, POU3F3, DYRK2, MYC, KCNMA1, ARHGEF3, ARHGEF2, CEBPB, SOCS2, EEF1A2, KLF10, GRIN1, GRIN2A, SMAD3, ARHGEF9, GAS1, VAV2, PRKCE, ARHGEF11, DLX1, BTG1, BBC3, GSK3B, CACNA1A
GO:0045859~regulation of protein kinase activity	20	3.31126	470	345	14116	1.7411	0.0221199	32.4586	ADCY3, CDK5R1, CCK, CDK5R2, PDGFB, ADCY8, PRKAG2, LRRN3, ZEB2, TRIB2, TGFB2, SPRY2, SPRY1, APP, CCND2, RGS4, CHRM1, GNG3, SPRED1, HTR2A
GO:0003008~system process	65	10.7616	470	1503	14116	1.29888	0.022207	32.5641	ADCY3, SYT1, KCNC4, GRIK2, ADCY8, SOBP, RORB, GRIN3A, GABBR2, NR2E1, SLC1A4, DFNB31, SPRY2, KCNQ5, CTTNBP2, APP, GRIN2B, GRIN2D, DLG4, PLCB1, MYC, KCNMA1, EGR1, KIF5A, GRIN2A, PDE4D, CACNG2, NRXN1, SLIT2, ARHGEF11, NAB2, CHRM1, GRM7, ZFAND5, CYP1B1, BMPR2, CTNND2, RIMS1, SERINC5, NPTX1, PVRL1, POU3F2, NEDD4L, GAD1, SNAP25, IL1RAPL1, NOVA1, MAP1A, GRIN1, NLGN1, ATP1A1, GRIA4, NR4A3, HOMER1, FOXP2,…
GO:0019897~extrinsic to plasma membrane	6	0.993377	517	50	15908	3.69238	0.0224961	26.4906	APC2, PVRL1, SMAD7, DLG4, RGS7, GNG3
GO:0006464~protein modification process	63	10.4305	470	1453	14116	1.30223	0.0225479	32.9753	HECW1, HECW2, NUAK1, LNX1, TGFB2, ST3GAL1, CTTNBP2, APP, PRMT8, AAK1, GNG3, BCR, TNIK, MAN1A2, ROCK2, PTPRG, PTPRS, SOCS7, CDK6, WNK2, PRKCE, PRKCB, MAP4K4, MAN2A1, HUNK, MAST1, BTG1, CHRM1, PPM1L, GALNT9, CDK5R1, BMPR2, ST8SIA1, EPHB3, TRIB2, CAMKV, UBE2D3, EPHB6, DUSP14, LMTK3, DYRK2, NEDD4L, GAD1, CAMK2A, PTPRD, SMAD7, MEX3B, LRRN3, MAPK10, NTRK3, DUSP5, EPHA5, EPHA4, EPHA6, PLK2, GSK3B, ST8SI…
GO:0006793~phosphorus metabolic process	45	7.45033	470	973	14116	1.38904	0.0226219	33.0642	CDK5R1, NUAK1, BMPR2, EPHB3, TRIB2, TGFB2, CAMKV, CTTNBP2, EPHB6, APP, DUSP14, AAK1, LMTK3, DYRK2, GNG3, CAMK2A, PTPRD, TNIK, BCR, ROCK2, SMAD7, PTPRG, MEX3B, LRRN3, PTPRS, CDK6, MAPK10, WNK2, PRKCE, PRKCB, NTRK3, DUSP5, EPHA5, EPHA4, MAP4K4, HUNK, MAST1, EPHA6, PLK2, GSK3B, NTRK2, CDC42BPA, SPTBN1, PPM1L, DUSP7
GO:0006796~phosphate metabolic process	45	7.45033	470	973	14116	1.38904	0.0226219	33.0642	CDK5R1, NUAK1, BMPR2, EPHB3, TRIB2, TGFB2, CAMKV, CTTNBP2, EPHB6, APP, DUSP14, AAK1, LMTK3, DYRK2, GNG3, CAMK2A, PTPRD, TNIK, BCR, ROCK2, SMAD7, PTPRG, MEX3B, LRRN3, PTPRS, CDK6, MAPK10, WNK2, PRKCE, PRKCB, NTRK3, DUSP5, EPHA5, EPHA4, MAP4K4, HUNK, MAST1, EPHA6, PLK2, GSK3B, NTRK2, CDC42BPA, SPTBN1, PPM1L, DUSP7
GO:0032886~regulation of microtubule-based process	6	0.993377	470	49	14116	3.67764	0.0227585	33.2282	CTTNBP2, ARHGEF2, ROCK2, MAP1A, MAP1B, TACC2
GO:0009888~tissue development	33	5.46358	470	665	14116	1.49041	0.0227652	33.2363	NRP2, ZFAND5, THRA, PDGFA, FGF9, LMO4, KAZ, BMPR2, ZEB2, SOX9, SHH, CITED2, TGFB2, APP, POU3F2, NR2F2, INA, SATB2, SMAD7, KLF10, FZD1, SMAD3, CYP26A1, PCDH8, NR4A3, CACNG2, HOMER1, SLIT2, FOXP1, FOXP2, DLX5, PBX1, PTCH1
GO:0003001~generation of a signal involved in cell-cell signaling	8	1.3245	470	85	14116	2.82673	0.0228162	33.2974	SYT1, NTRK2, NLGN1, ILDR2, VGF, RIMS1, SNAP25, CACNA1A
GO:0014032~neural crest cell development	5	0.827815	470	33	14116	4.55061	0.0229797	33.4929	NRP2, CYP26A1, ZEB2, SOX9, SHH
GO:0014033~neural crest cell differentiation	5	0.827815	470	33	14116	4.55061	0.0229797	33.4929	NRP2, CYP26A1, ZEB2, SOX9, SHH
GO:0001505~regulation of neurotransmitter levels	7	1.15894	470	67	14116	3.13789	0.023589	34.2168	SLC17A7, SYT1, NLGN1, RIMS1, GAD1, SNAP25, CACNA1A
GO:0048008~platelet-derived growth factor receptor signaling pathway	4	0.662252	470	19	14116	6.32296	0.0237682	34.4282	ZFAND5, PDGFB, PDGFA, ARID5B
GO:0042596~fear response	4	0.662252	470	19	14116	6.32296	0.0237682	34.4282	CCK, GRIN2B, GRIK2, GRM7
GO:0051094~positive regulation of developmental process	17	2.81457	470	278	14116	1.83661	0.023821	34.4904	FGF9, KLF10, MAP1B, BMPR2, SMAD3, SHH, SLIT2, TGFB2, NUMBL, NTRK3, BTG1, DLX5, FOXG1, VWC2, RARA, ROBO2, TOB2
GO:0006366~transcription from RNA polymerase II promoter	15	2.48344	470	234	14116	1.92526	0.0248986	35.7476	DEAF1, MLL, CEBPB, THRA, SNAPC2, KLF13, LMO4, BMPR2, HCFC1, NR3C1, ELL2, TSC22D1, NFIC, NFIL3, MYC
GO:0005088~Ras guanyl-nucleotide exchange factor activity	8	1.3245	496	88	15143	2.77548	0.025013	31.4101	ARHGEF3, ARHGEF2, BCR, TIAM2, ARHGEF9, VAV2, RGL1, ARHGEF11
GO:0001508~regulation of action potential	7	1.15894	470	68	14116	3.09174	0.0251732	36.0644	KCNMA1, SERINC5, GRIN2B, GRIK2, NAB2, GRIN2A, POU3F2
GO:0007269~neurotransmitter secretion	5	0.827815	470	34	14116	4.41677	0.0253804	36.3024	SYT1, NLGN1, RIMS1, SNAP25, CACNA1A
GO:0050806~positive regulation of synaptic transmission	5	0.827815	470	34	14116	4.41677	0.0253804	36.3024	GRIA2, GRIK2, NTRK2, GRIA4, LGI1
GO:0005913~cell-cell adherens junction	5	0.827815	517	35	15908	4.39569	0.0258762	29.8554	PVRL1, SMAD7, PVRL3, SSX2IP, CDH2
GO:0016310~phosphorylation	38	6.29139	470	800	14116	1.42662	0.0260037	37.0132	CDK5R1, NUAK1, BMPR2, EPHB3, TRIB2, TGFB2, CAMKV, CTTNBP2, EPHB6, APP, AAK1, LMTK3, DYRK2, GNG3, CAMK2A, TNIK, BCR, ROCK2, SMAD7, MEX3B, LRRN3, CDK6, MAPK10, WNK2, PRKCE, PRKCB, EPHA5, NTRK3, MAP4K4, HUNK, EPHA4, MAST1, EPHA6, PLK2, GSK3B, NTRK2, CDC42BPA, SPTBN1
GO:0035254~glutamate receptor binding	3	0.496689	496	8	15143	11.4488	0.0262002	32.6427	GRIN1, CACNG2, CAMK2A
GO:0008187~poly-pyrimidine tract binding	3	0.496689	496	8	15143	11.4488	0.0262002	32.6427	ATXN1, KHDRBS2, CPEB2
GO:0014031~mesenchymal cell development	6	0.993377	470	51	14116	3.53342	0.0265773	37.6609	NRP2, CYP26A1, ZEB2, SOX9, SHH, TGFB2
GO:0043244~regulation of protein complex disassembly	6	0.993377	470	51	14116	3.53342	0.0265773	37.6609	ARHGEF2, MAP1A, MAP1B, MGEA5, SPTBN1, EPB49
GO:0048762~mesenchymal cell differentiation	6	0.993377	470	51	14116	3.53342	0.0265773	37.6609	NRP2, CYP26A1, ZEB2, SOX9, SHH, TGFB2
GO:0051093~negative regulation of developmental process	16	2.64901	470	259	14116	1.85538	0.0267548	37.86	NRP1, MAFB, SMAD7, LDB1, SMAD3, CDK6, SKI, SOX9, NR2E1, SHH, LINGO1, DLX1, FOXG1, PBX1, AXIN2, TOB2
GO:0008347~glial cell migration	3	0.496689	470	8	14116	11.2628	0.0270066	38.1415	NR2E1, SLIT2, TGFB2
GO:0060052~neurofilament cytoskeleton organization	3	0.496689	470	8	14116	11.2628	0.0270066	38.1415	INA, NEFH, NEFM
GO:0060314~regulation of ryanodine-sensitive calcium-release channel activity	3	0.496689	470	8	14116	11.2628	0.0270066	38.1415	JPH4, JPH3, CALM3, CALM2, CALM1
GO:0030431~sleep	3	0.496689	470	8	14116	11.2628	0.0270066	38.1415	GRIN2A, SNAP25, HTR2A
GO:0022037~metencephalon development	5	0.827815	470	35	14116	4.29058	0.0279265	39.1595	LDB1, GRIN1, GAS1, CACNA1A, FOXP2
GO:0045216~cell-cell junction organization	5	0.827815	470	35	14116	4.29058	0.0279265	39.1595	SMAD7, NLGN4X, SMAD3, TGFB2, NUMBL
GO:0051705~behavioral interaction between organisms	5	0.827815	470	35	14116	4.29058	0.0279265	39.1595	APP, GRIN2B, GRIN1, NLGN4X, NR2E1
GO:0001657~ureteric bud development	5	0.827815	470	35	14116	4.29058	0.0279265	39.1595	SPRY1, ROBO2, PBX1, SHH, SLIT2
GO:0042221~response to chemical stimulus	56	9.27152	470	1281	14116	1.31296	0.0285612	39.8527	NRP2, ADCY3, HSP90AB1, SYT1, ATP1B1, THRA, PDGFB, PDGFA, GRIK2, ADCY8, ILDR2, GRIN3A, VGF, SHH, TGFB2, CITED2, ACTG1, CTTNBP2, GRIN2B, PDE4A, RARA, ROBO2, GNG3, MYC, KCNMA1, EGR1, EMX1, SOCS2, BAIAP2, GRIN2A, SOCS7, SLIT2, NPTXR, CCND2, SSTR1, MGEA5, PPP1R15B, CYP1B1, EGLN1, NR3C1, NEDD4L, HSPA8, EEF1A2, KLF10, MAP1B, GRIN1, SMAD3, GRIA3, ATP1A1, NR4A3, ITPR1, GRIA2, ADRA1B, CALM3, PTCH1, CALM2, …
GO:0060485~mesenchyme development	6	0.993377	470	52	14116	3.46547	0.0286308	39.9282	NRP2, CYP26A1, ZEB2, SOX9, SHH, TGFB2
GO:0031410~cytoplasmic vesicle	31	5.13245	517	642	15908	1.48577	0.0297175	33.5057	HSP90AB1, SYT1, PDGFB, PDGFA, VGF, SHH, TGFB2, CAMKV, ARHGAP21, SLC32A1, SLC1A4, PCSK2, CTTNBP2, APP, NPTX1, GRIN2B, DLG4, SV2B, SLC30A3, CAMK2A, HSPA8, GRIN1, GRIA3, CACNG3, ATP1A1, GRIA4, CACNG2, ITPR1, SLC17A7, GRIA2, GRIA1
GO:0005912~adherens junction	11	1.82119	517	155	15908	2.18367	0.0297582	33.5434	CTTNBP2, RND1, SRCIN1, PVRL1, SMAD7, LASP1, PVRL3, CTNND2, SSX2IP, AJAP1, CDH2
GO:0031982~vesicle	32	5.29801	517	670	15908	1.4696	0.0301581	33.9129	HSP90AB1, SYT1, PDGFB, PDGFA, VGF, SHH, TGFB2, CAMKV, ARHGAP21, SLC32A1, SLC1A4, PCSK2, CTTNBP2, APP, NPTX1, GRIN2B, DLG4, SV2B, SLC30A3, GAD1, CAMK2A, HSPA8, GRIN1, GRIA3, CACNG3, ATP1A1, GRIA4, CACNG2, ITPR1, SLC17A7, GRIA2, GRIA1
GO:0043065~positive regulation of apoptosis	23	3.80795	470	430	14116	1.60647	0.0303616	41.7786	KCNMA1, ARHGEF3, ARHGEF2, CDK5R1, CCK, CEBPB, KLF10, GRIN1, GRIN2A, SMAD3, ARHGEF9, NR3C1, PRKCE, ITM2B, VAV2, FEM1B, TGFB2, ARHGEF11, APP, TIAM2, BBC3, DYRK2, MYC
GO:0001836~release of cytochrome c from mitochondria	4	0.662252	470	21	14116	5.72077	0.0310718	42.5223	CCK, BBC3, SMAD3, MYC
GO:0043234~protein complex	101	16.7219	517	2588	15908	1.20083	0.0315338	35.1697	KCNC2, KCNC1, KCNC4, ATP1B1, TUBB2B, GRIK2, LMO4, GRIN3A, GRIN2B, GRIN2D, GNG3, CAMSAP1L1, INA, SATB2, KIF5A, GRIN2A, ARID1B, ELL2, NAV1, SNTG1, SMARCA2, KIF26B, DEAF1, CDK5R1, CLCN2, CDK5R2, CACNB1, KCNA3, PEA15, NIPBL, PVRL1, SSX2IP, TCF4, BCOR, PPP2R2B, GABRA1, MLL, GABRA4, MAFB, SMAD7, EEF1A2, KCNB1, GRIN1, KCTD1, SMAD3, SKI, KIF3C, RGS7, SPTBN1, CACNA1E, CACNA1A, KCTD12, KCNH1, PRKAG2, TERF2…
GO:0051098~regulation of binding	11	1.82119	470	153	14116	2.15931	0.0316341	43.1047	THRA, SMAD7, SMAD3, EGLN1, SKI, SHH, PRMT8, CALM3, PBX1, NR2F2, CAMK2A, CALM2, CALM1
GO:0019898~extrinsic to membrane	25	4.13907	517	494	15908	1.55718	0.0323137	35.8723	JPH3, CYP1B1, APC2, RIMS1, ARHGAP21, CAMKV, SPRY1, PVRL1, AAK1, PDE4A, DLG4, SPRED1, GNG3, CDC42EP3, CNKSR2, SMAD7, ROCK2, BAIAP2, CYP26A1, PRKCB, RAB11FIP4, PDE2A, GFRA1, RGS7, GFRA2
GO:0019207~kinase regulator activity	8	1.3245	496	93	15143	2.62626	0.0325526	38.8945	CDK5R1, CDK5R2, NRG3, PRKAG2, AGAP2, CAMK2N1, CABLES1, TRIB2
GO:0046983~protein dimerization activity	27	4.4702	496	542	15143	1.52088	0.0330249	39.337	JDP2, FOSL2, THRA, PDGFB, GRIK2, PDGFA, DSCAML1, TGFB2, PVRL1, GRIN2B, TRIM8, PRMT8, TRIM9, PVRL3, ROBO2, TCF4, NFIL3, CEBPB, MLL, KHDRBS2, LDB1, SMAD3, FOXP1, FOXP2, DBP, NLGN4X, PBX1
GO:0048705~skeletal system morphogenesis	9	1.49007	470	112	14116	2.41345	0.0330406	44.5372	ZFAND5, SATB2, THRA, NAB2, ARID5B, DSCAML1, GAS1, SOX9, MYC
GO:0046658~anchored to plasma membrane	4	0.662252	517	22	15908	5.59451	0.0330491	36.5284	MDGA1, EFNA5, RTN4RL2, GAS1
GO:0019900~kinase binding	12	1.98675	496	179	15143	2.04672	0.033356	39.6454	CTTNBP2, CCND2, BTG1, GSK3B, PRKAG2, SMAD3, SKI, MARCKS, CDH2, AXIN2, AGAP2, CAMK2N1
GO:0051971~positive regulation of transmission of nerve impulse	5	0.827815	470	37	14116	4.05865	0.0334599	44.9576	GRIA2, GRIK2, NTRK2, GRIA4, LGI1
GO:0001667~ameboidal cell migration	5	0.827815	470	37	14116	4.05865	0.0334599	44.9576	NRP2, ZFAND5, ARID5B, ZEB2, SHH
GO:0043197~dendritic spine	5	0.827815	517	38	15908	4.04866	0.0338315	37.2195	PPP1R9B, CDK5R1, GRIN2B, GRIN1, GRIA3
GO:0005089~Rho guanyl-nucleotide exchange factor activity	7	1.15894	496	74	15143	2.888	0.0338352	40.0892	ARHGEF3, ARHGEF2, BCR, TIAM2, ARHGEF9, VAV2, ARHGEF11
GO:0051240~positive regulation of multicellular organismal process	15	2.48344	470	244	14116	1.84636	0.0339562	45.4514	GRIK2, FGF9, BMPR2, SMAD3, ATP1A1, GRIA4, SHH, TGFB2, GRIA2, NTRK2, ADRA1B, RARA, POU3F2, LGI1, HTR2A
GO:0001967~suckling behavior	3	0.496689	470	9	14116	10.0113	0.0339698	45.4648	APP, GRIN2B, GRIN1
GO:0010717~regulation of epithelial to mesenchymal transition	3	0.496689	470	9	14116	10.0113	0.0339698	45.4648	SMAD7, SMAD3, TGFB2
GO:0048745~smooth muscle tissue development	3	0.496689	470	9	14116	10.0113	0.0339698	45.4648	ZFAND5, FOXP1, FOXP2
GO:0048713~regulation of oligodendrocyte differentiation	3	0.496689	470	9	14116	10.0113	0.0339698	45.4648	LINGO1, DLX1, SHH
GO:0007010~cytoskeleton organization	23	3.80795	470	436	14116	1.58436	0.0343988	45.8882	SGCZ, INA, ARHGEF2, PDGFB, ROCK2, MAP1B, FSCN1, EPB49, ELMO1, TACC2, ARHGEF11, ACTG1, PPP1R9B, CTTNBP2, MAST1, RANBP9, RND1, LASP1, LIMCH1, CDC42BPA, NEFH, TUBA1B, NEFM
GO:0007018~microtubule-based movement	9	1.49007	470	113	14116	2.39209	0.0345712	46.0574	APP, KIF1A, TUBB2B, KIF5A, KIF3C, TUBA1B, NEFM, TUBB3, KIF26B
GO:0016772~transferase activity, transferring phosphorus-containing groups	43	7.11921	496	964	15143	1.36183	0.0346299	40.8185	NRP2, KCNH1, CDK5R1, CDK5R2, NRP1, NUAK1, PRKAG2, BMPR2, EPHB3, TRIB2, TGFB2, CAMKV, CTTNBP2, EPHB6, AAK1, LMTK3, DYRK2, ADCK4, CAMK2A, CNKSR2, BRD2, TNIK, BCR, ROCK2, CDK6, MAPK10, WNK2, PRKCE, PRKCB, EPHA5, NTRK3, MAP4K4, HUNK, EPHA4, MAST1, EPHA6, PLK2, GSK3B, PKM2, NTRK2, CDC42BPA, CALM3, KCNH3, CALM2, CALM1
GO:0001666~response to hypoxia	10	1.65563	470	134	14116	2.24135	0.0347089	46.1922	KCNMA1, ATP1B1, PDGFB, PDGFA, SMAD3, EGLN1, ITPR1, SHH, CITED2, TGFB2
GO:0015630~microtubule cytoskeleton	27	4.4702	517	549	15908	1.51327	0.0350368	38.2706	TUBB2B, APC2, USP2, SPRY2, PEA15, APP, RANBP9, CAMSAP1L1, MYC, TUBA1B, TUBB3, CNKSR2, ARHGEF2, ROCK2, KIF5A, MAP1A, MAP1B, PDE4D, KIF3C, TACC1, TACC2, PKNOX2, KIF1A, NAV1, CALM3, MARCKS, CALM2, CALM1, KIF26B
GO:0051350~negative regulation of lyase activity	6	0.993377	470	55	14116	3.27644	0.0353819	46.8466	ADCY3, HTR1A, ADCY8, GRM7, GABBR1, GABBR2
GO:0007194~negative regulation of adenylate cyclase activity	6	0.993377	470	55	14116	3.27644	0.0353819	46.8466	ADCY3, HTR1A, ADCY8, GRM7, GABBR1, GABBR2
GO:0031280~negative regulation of cyclase activity	6	0.993377	470	55	14116	3.27644	0.0353819	46.8466	ADCY3, HTR1A, ADCY8, GRM7, GABBR1, GABBR2
GO:0009986~cell surface	19	3.1457	517	348	15908	1.67996	0.0355131	38.6815	KCNMA1, PDGFB, PDGFA, BMPR2, DSCAML1, MMP17, MMP16, SHH, ALCAM, APP, GPM6A, LRRTM1, NLGN4X, NTRK2, RARA, ROBO2, RTN4RL2, GPC1, HSPA8
GO:0009187~cyclic nucleotide metabolic process	5	0.827815	470	38	14116	3.95185	0.036449	47.8688	ADCY3, ADCY8, PDE4A, GUCY1A2, PDE4D
GO:0010675~regulation of cellular carbohydrate metabolic process	5	0.827815	470	38	14116	3.95185	0.036449	47.8688	PRKAG2, ADRA1B, MGEA5, NR3C1, DYRK2
GO:0030672~synaptic vesicle membrane	4	0.662252	517	23	15908	5.35127	0.0371166	40.0461	SLC17A7, SLC32A1, SYT1, GRIA2
GO:0060341~regulation of cellular localization	15	2.48344	470	248	14116	1.81658	0.0380365	49.3553	SYT1, SMAD3, MXI1, SHH, TGFB2, GRIN2B, GRM7, GSK3B, NTRK2, MGEA5, CALM3, SNAP25, CAMK2A, CALM2, CACNA1A, CALM1, HTR2A
GO:0048729~tissue morphogenesis	12	1.98675	470	180	14116	2.00227	0.0380667	49.3832	SMAD7, LMO4, BMPR2, SMAD3, ZEB2, PBX1, PCDH8, PTCH1, NR4A3, SHH, SLIT2, TGFB2
GO:0009725~response to hormone stimulus	20	3.31126	470	367	14116	1.63673	0.0381661	49.4748	ADCY3, KCNMA1, THRA, PDGFB, SOCS2, PDGFA, ADCY8, BAIAP2, MAP1B, SOCS7, NR4A3, VGF, SHH, TGFB2, CTTNBP2, CCND2, MGEA5, RARA, PTCH1, GNG3
GO:0010033~response to organic substance	34	5.62914	470	721	14116	1.41631	0.0388201	50.0742	ADCY3, HSP90AB1, THRA, CYP1B1, PDGFB, ADCY8, PDGFA, ILDR2, GRIN3A, NR3C1, VGF, SHH, TGFB2, CTTNBP2, GRIN2B, RARA, GNG3, MYC, HSPA8, EGR1, KCNMA1, SOCS2, BAIAP2, KLF10, GRIN1, MAP1B, GRIN2A, SMAD3, SOCS7, NR4A3, CCND2, ADRA1B, MGEA5, PTCH1
GO:0003690~double-stranded DNA binding	8	1.3245	496	97	15143	2.51796	0.0395773	45.1756	DEAF1, EGR1, KLF6, SATB1, JDP2, SMAD3, MYC, NFIB
GO:0006109~regulation of carbohydrate metabolic process	5	0.827815	470	39	14116	3.85052	0.0395872	50.7686	PRKAG2, ADRA1B, MGEA5, NR3C1, DYRK2
GO:0031646~positive regulation of neurological system process	5	0.827815	470	39	14116	3.85052	0.0395872	50.7686	GRIA2, GRIK2, NTRK2, GRIA4, LGI1
GO:0033555~multicellular organismal response to stress	5	0.827815	470	39	14116	3.85052	0.0395872	50.7686	CCK, GRIN2B, GRIK2, GRM7, CACNA1A
GO:0060053~neurofilament cytoskeleton	3	0.496689	517	10	15908	9.23095	0.0397676	42.2407	INA, NEFH, NEFM
GO:0008287~protein serine/threonine phosphatase complex	5	0.827815	517	40	15908	3.84623	0.0398412	42.3005	PPP1R9B, PPM1L, PPP2R2B, PPP1R15B, ITPR1
GO:0043412~biopolymer modification	64	10.596	470	1526	14116	1.25962	0.040088	51.2171	HECW1, HECW2, NUAK1, LNX1, TGFB2, ST3GAL1, CTTNBP2, APP, PRMT8, AAK1, GNG3, BCR, TNIK, MAN1A2, ROCK2, PTPRG, SOCS7, PTPRS, CDK6, WNK2, PRKCE, PRKCB, MAP4K4, MAN2A1, HUNK, MAST1, BTG1, CHRM1, PPM1L, GALNT9, CDK5R1, BMPR2, ST8SIA1, EPHB3, TRIB2, CAMKV, UBE2D3, EPHB6, DUSP14, LMTK3, DYRK2, NEDD4L, GAD1, CAMK2A, PTPRD, MLL, SMAD7, MEX3B, LRRN3, MAPK10, NTRK3, DUSP5, EPHA5, EPHA4, EPHA6, PLK2, GSK3B, …
GO:0015924~mannosyl-oligosaccharide mannosidase activity	3	0.496689	496	10	15143	9.15907	0.0403313	45.8128	MAN2A1, MAN1A2, MAN1A1
GO:0045787~positive regulation of cell cycle	6	0.993377	470	57	14116	3.16148	0.0403843	51.4807	APP, CCND2, FOXG1, HCFC1, CITED2, TGFB2
GO:0045761~regulation of adenylate cyclase activity	8	1.3245	470	96	14116	2.50284	0.040587	51.6601	ADCY3, HTR1A, ADCY8, GRM7, NTRK2, GABBR1, GABBR2, ADCYAP1
GO:0002076~osteoblast development	3	0.496689	470	10	14116	9.01021	0.0415439	52.499	SATB2, SMAD3, SHH
GO:0030325~adrenal gland development	3	0.496689	470	10	14116	9.01021	0.0415439	52.499	PBX1, NR3C1, CITED2
GO:0051930~regulation of sensory perception of pain	3	0.496689	470	10	14116	9.01021	0.0415439	52.499	CCK, GRIN2D, GRIN2A
GO:0007413~axonal fasciculation	3	0.496689	470	10	14116	9.01021	0.0415439	52.499	FEZF2, CDK5R1, NRP1
GO:0051931~regulation of sensory perception	3	0.496689	470	10	14116	9.01021	0.0415439	52.499	CCK, GRIN2D, GRIN2A
GO:0016917~GABA receptor activity	4	0.662252	496	24	15143	5.08837	0.0422295	47.3863	GABRA1, GABRA4, GABBR1, GABBR2
GO:0045165~cell fate commitment	10	1.65563	470	139	14116	2.16072	0.0422969	53.1495	SPRY2, SPRY1, DLX1, DSCAML1, GAS1, SOX9, NR2F2, NR2E1, SHH, TGFB2
GO:0048706~embryonic skeletal system development	7	1.15894	470	77	14116	2.73037	0.0426659	53.4652	SATB2, DLX1, FGF9, DSCAML1, PBX1, GAS1, SHH
GO:0045778~positive regulation of ossification	4	0.662252	470	24	14116	5.00567	0.0439682	54.5633	BMPR2, SMAD3, TOB2, TGFB2
GO:0050803~regulation of synapse structure and activity	4	0.662252	470	24	14116	5.00567	0.0439682	54.5633	APP, PVRL1, GRIN1, SNAP25
GO:0032412~regulation of ion transmembrane transporter activity	4	0.662252	470	24	14116	5.00567	0.0439682	54.5633	JPH4, JPH3, CALM3, HOMER1, CALM2, CALM1
GO:0070482~response to oxygen levels	10	1.65563	470	141	14116	2.13007	0.0456222	55.9229	KCNMA1, ATP1B1, PDGFB, PDGFA, SMAD3, EGLN1, ITPR1, SHH, CITED2, TGFB2
GO:0043405~regulation of MAP kinase activity	10	1.65563	470	141	14116	2.13007	0.0456222	55.9229	SPRY2, SPRY1, PDGFB, RGS4, LRRN3, ZEB2, SPRED1, GNG3, TRIB2, HTR2A
GO:0043242~negative regulation of protein complex disassembly	5	0.827815	470	41	14116	3.66269	0.046311	56.4777	ARHGEF2, MAP1A, MAP1B, SPTBN1, EPB49
GO:0035023~regulation of Rho protein signal transduction	8	1.3245	470	99	14116	2.42699	0.0466581	56.7548	ARHGEF3, ARHGEF2, BCR, TIAM2, ARHGEF9, CDH2, VAV2, ARHGEF11
GO:0031279~regulation of cyclase activity	8	1.3245	470	99	14116	2.42699	0.0466581	56.7548	ADCY3, HTR1A, ADCY8, GRM7, NTRK2, GABBR1, GABBR2, ADCYAP1
GO:0031406~carboxylic acid binding	10	1.65563	496	144	15143	2.12016	0.0468777	51.0614	GRIN2B, GRM7, GRIN2D, GRIN1, GRIN2A, CYP26A1, RARA, EGLN1, GRIN3A, SLC19A2
GO:0042802~identical protein binding	30	4.96689	496	640	15143	1.43111	0.0477188	51.7002	RALYL, SYT1, NRP1, THRA, PDGFB, GRIK2, PDGFA, DSCAML1, HCFC1, GRIN3A, TGFB2, ACTG1, APP, PVRL1, TRIM8, TRIM9, PRMT8, PVRL3, ROBO2, POU3F2, MLL, CEBPB, PTPRG, LDB1, SMAD3, FOXP1, FOXP2, ATXN1, NLGN4X, CDC42BPA
GO:0042803~protein homodimerization activity	18	2.98013	496	334	15143	1.64534	0.0484342	52.2374	THRA, CEBPB, MLL, PDGFB, PDGFA, GRIK2, LDB1, SMAD3, DSCAML1, FOXP1, FOXP2, TGFB2, PVRL1, TRIM8, TRIM9, PRMT8, PVRL3, NLGN4X
GO:0051101~regulation of DNA binding	9	1.49007	470	121	14116	2.23394	0.0485613	58.2446	THRA, SMAD7, CALM3, SKI, PBX1, EGLN1, NR2F2, CAMK2A, CALM2, SHH, CALM1
GO:0034765~regulation of ion transmembrane transport	4	0.662252	470	25	14116	4.80545	0.0487716	58.4062	JPH4, JPH3, CALM3, HOMER1, CALM2, CALM1
GO:0050680~negative regulation of epithelial cell proliferation	4	0.662252	470	25	14116	4.80545	0.0487716	58.4062	CDK6, PTCH1, GAS1, TGFB2
GO:0021515~cell differentiation in spinal cord	4	0.662252	470	25	14116	4.80545	0.0487716	58.4062	MDGA1, MDGA2, SHH, CACNA1A
GO:0050772~positive regulation of axonogenesis	4	0.662252	470	25	14116	4.80545	0.0487716	58.4062	NTRK3, MAP1B, ROBO2, SLIT2
GO:0032434~regulation of proteasomal ubiquitin-dependent protein catabolic process	3	0.496689	470	11	14116	8.1911	0.0496811	59.0985	HSP90AB1, SMAD7, SHH
GO:0001649~osteoblast differentiation	5	0.827815	470	42	14116	3.57548	0.0498963	59.2607	SATB2, FGF9, GABBR1, SMAD3, SHH
GO:0033189~response to vitamin A	5	0.827815	470	42	14116	3.57548	0.0498963	59.2607	PDGFA, MAP1B, RARA, PTCH1, SHH
GO:0070507~regulation of microtubule cytoskeleton organization	5	0.827815	470	42	14116	3.57548	0.0498963	59.2607	CTTNBP2, ARHGEF2, ROCK2, MAP1A, MAP1B
GO:0030817~regulation of cAMP biosynthetic process	8	1.3245	470	101	14116	2.37893	0.0510115	60.0915	ADCY3, HTR1A, ADCY8, GRM7, NTRK2, GABBR1, GABBR2, ADCYAP1
GO:0051339~regulation of lyase activity	8	1.3245	470	101	14116	2.37893	0.0510115	60.0915	ADCY3, HTR1A, ADCY8, GRM7, NTRK2, GABBR1, GABBR2, ADCYAP1
GO:0021700~developmental maturation	8	1.3245	470	101	14116	2.37893	0.0510115	60.0915	KCNMA1, APP, RND1, GRIN1, MAP1B, DLG4, CACNA1A, TGFB2
GO:0003704~specific RNA polymerase II transcription factor activity	5	0.827815	496	43	15143	3.55003	0.0510871	54.1815	ERF, MEIS2, SMAD3, SOX9, NR2F2
GO:0043009~chordate embryonic development	18	2.98013	470	331	14116	1.63327	0.051362	60.3493	ZFAND5, SATB2, CEBPB, FGF9, LMO4, DSCAML1, PCDH8, EGLN1, ZEB2, GAS1, SHH, CITED2, MAN2A1, DLX1, GRIN2B, PBX1, PTCH1, AXIN2
GO:0012505~endomembrane system	35	5.7947	517	782	15908	1.37717	0.0517278	51.2477	JPH4, SYT1, JPH3, CYP1B1, CLSTN3, ST8SIA1, VGF, EXTL1, SLC32A1, ST3GAL1, CTTNBP2, APP, AAK1, DLG4, GAD1, STX10, CAMK2A, MAN1A2, SMAD3, CYP26A1, GRIA3, CACNG3, GRIA4, MAN1A1, CACNG2, ITPR1, CHST1, SLC17A7, MAN2A1, PRICKLE1, GRIA2, GRIA1, ST8SIA5, PRICKLE2, PPM1L
GO:0005102~receptor binding	39	6.45695	496	886	15143	1.34388	0.0521299	54.9252	SYT1, CCK, NRG3, PDGFB, FGF9, FGF14, PDGFA, FGF11, FGF12, EDIL3, FEM1B, VGF, SHH, ADCYAP1, TGFB2, ALCAM, LINGO1, APP, GRIN2B, GNG3, SPRED1, CAMK2A, NXPH1, SOCS2, CNTNAP5, SMAD7, GRIN1, EFNB2, BZRAP1, SMAD3, CACNG2, VAV2, SLIT2, TACC2, ARHGEF11, GFRA1, PTCH1, EFNA5, TOB2
GO:0019901~protein kinase binding	10	1.65563	496	147	15143	2.07689	0.0521874	54.9659	CCND2, GSK3B, PRKAG2, SMAD3, SKI, MARCKS, CDH2, AXIN2, AGAP2, CAMK2N1
GO:0045786~negative regulation of cell cycle	7	1.15894	470	81	14116	2.59553	0.0524012	61.1045	FAM5B, FAM5C, SMAD3, DBC1, CDK6, GAS1, ADCYAP1
GO:0010959~regulation of metal ion transport	7	1.15894	470	81	14116	2.59553	0.0524012	61.1045	JPH4, JPH3, MGEA5, CALM3, NEDD4L, HOMER1, CALM2, CALM1, HTR2A
GO:0048146~positive regulation of fibroblast proliferation	4	0.662252	470	26	14116	4.62062	0.0538201	62.1137	FOSL2, PDGFB, PDGFA, CDK6
GO:0022898~regulation of transmembrane transporter activity	4	0.662252	470	26	14116	4.62062	0.0538201	62.1137	JPH4, JPH3, CALM3, HOMER1, CALM2, CALM1
GO:0009792~embryonic development ending in birth or egg hatching	18	2.98013	470	334	14116	1.6186	0.054736	62.752	ZFAND5, SATB2, CEBPB, FGF9, LMO4, DSCAML1, PCDH8, EGLN1, ZEB2, GAS1, SHH, CITED2, MAN2A1, DLX1, GRIN2B, PBX1, PTCH1, AXIN2
GO:0030814~regulation of cAMP metabolic process	8	1.3245	470	103	14116	2.33274	0.055613	63.3536	ADCY3, HTR1A, ADCY8, GRM7, NTRK2, GABBR1, GABBR2, ADCYAP1
GO:0060173~limb development	8	1.3245	470	103	14116	2.33274	0.055613	63.3536	FGF9, DLX5, SKI, PBX1, PTCH1, GAS1, NR2F2, SHH
GO:0048736~appendage development	8	1.3245	470	103	14116	2.33274	0.055613	63.3536	FGF9, DLX5, SKI, PBX1, PTCH1, GAS1, NR2F2, SHH
GO:0048545~response to steroid hormone stimulus	12	1.98675	470	192	14116	1.87713	0.0558756	63.532	KCNMA1, CTTNBP2, SOCS2, PDGFB, CCND2, PDGFA, MAP1B, MGEA5, RARA, PTCH1, SHH, TGFB2
GO:0007507~heart development	13	2.15232	470	215	14116	1.81601	0.0559182	63.5609	NRP2, NRP1, SMAD7, EGLN1, FGF12, SOX9, SHH, FOXP1, TGFB2, CITED2, ADRA1B, PTCH1, BCOR
GO:0016594~glycine binding	3	0.496689	496	12	15143	7.63256	0.0566716	58.035	GRIN2B, GRIN1, GRIN3A
GO:0060537~muscle tissue development	9	1.49007	470	125	14116	2.16245	0.0567633	64.1289	ZFAND5, APP, SMAD7, CACNG2, HOMER1, NR2F2, FOXP1, FOXP2, TGFB2
GO:0003727~single-stranded RNA binding	4	0.662252	496	27	15143	4.523	0.0568342	58.1425	ATXN1, KHDRBS2, THRA, CPEB2
GO:0001656~metanephros development	5	0.827815	470	44	14116	3.41296	0.0575108	64.6243	SPRY1, ROBO2, PBX1, SHH, SLIT2
GO:0008285~negative regulation of cell proliferation	19	3.1457	470	361	14116	1.58074	0.0576348	64.706	MLL, JARID2, KLF10, SMAD3, CDK6, SKI, GAS1, MXI1, SHH, TGFB2, CTTNBP2, BTG1, SSTR1, BCL11B, PTCH1, AXIN2, SMARCA2, TOB2, NFIB
GO:0051347~positive regulation of transferase activity	14	2.31788	470	240	14116	1.75199	0.0582397	65.1013	ADCY3, CCK, PDGFB, ADCY8, LRRN3, PRKAG2, ZEB2, VAV2, TGFB2, SERINC5, CCND2, CHRM1, GNG3, HTR2A
GO:0034762~regulation of transmembrane transport	4	0.662252	470	27	14116	4.44949	0.0591083	65.6617	JPH4, JPH3, CALM3, HOMER1, CALM2, CALM1
GO:0030175~filopodium	4	0.662252	517	28	15908	4.39569	0.0610285	57.3326	PPP1R9B, TIAM2, BAIAP2, FSCN1
GO:0042592~homeostatic process	34	5.62914	470	751	14116	1.35973	0.0610828	66.9042	JPH4, JPH3, CCK, GRIK2, GRIK3, EGLN1, ILDR2, TERF2IP, VGF, DFNB31, APP, SERINC5, GRIN2B, POU3F2, GNG3, NEDD4L, MYC, KCNMA1, NCDN, SMAD7, GRIN1, GRIN2A, CACNG2, TRERF1, ITPR1, PRKCB, ATXN1, NAB2, ADRA1B, MGEA5, PTCH1, CACNA1E, CACNA1A, HTR2A
GO:0001764~neuron migration	6	0.993377	470	64	14116	2.81569	0.0611231	66.9292	CTTNBP2, SATB2, CDK5R1, CCK, MDGA1, NR2F2
GO:0045471~response to ethanol	6	0.993377	470	64	14116	2.81569	0.0611231	66.9292	GRIN2B, CCND2, GRIN1, GRIN2A, GRIN3A, SHH
GO:0035239~tube morphogenesis	9	1.49007	470	127	14116	2.1284	0.061175	66.9612	SPRY2, NRP1, LMO4, ZEB2, PBX1, PTCH1, NR4A3, PLXND1, SHH
GO:0005874~microtubule	15	2.48344	517	274	15908	1.68448	0.0626389	58.3119	ARHGEF2, TUBB2B, APC2, KIF5A, MAP1A, MAP1B, KIF3C, SPRY2, KIF1A, NAV1, CALM3, CAMSAP1L1, TUBA1B, CALM2, TUBB3, CALM1, KIF26B
GO:0019725~cellular homeostasis	23	3.80795	470	466	14116	1.48237	0.062758	67.925	KCNMA1, JPH4, JPH3, CCK, SMAD7, GRIK2, GRIK3, GRIN1, GRIN2A, CACNG2, ITPR1, PRKCB, ATXN1, SERINC5, APP, GRIN2B, NAB2, MGEA5, POU3F2, NEDD4L, GNG3, MYC, CACNA1A
GO:0031089~platelet dense granule lumen	2	0.331126	517	2	15908	30.7698	0.0638229	59.0185	PDGFB, PDGFA
GO:0048787~presynaptic active zone membrane	2	0.331126	517	2	15908	30.7698	0.0638229	59.0185	KCNMA1, GRM7
GO:0016534~cyclin-dependent protein kinase 5 activator activity	2	0.331126	496	2	15143	30.5302	0.0643103	62.8181	CDK5R1, CDK5R2
GO:0010811~positive regulation of cell-substrate adhesion	4	0.662252	470	28	14116	4.29058	0.0646308	69.0311	SMAD3, VWC2, CDK6, EDIL3
GO:0006350~transcription	83	13.7417	470	2101	14116	1.18649	0.0652272	69.3757	MEF2C, JDP2, THRA, LMO3, LMO4, ZNF580, ZEB2, RORB, MXI1, NR2E1, CITED2, HEY1, ANP32A, RARA, NR2F2, SCRT1, BHLHE41, NFIL3, MYC, EGR1, KHDRBS3, KHDRBS2, SNAPC2, ARID5B, SOX12, ZNF503, ARID1B, TBR1, TRERF1, ELL2, PRDM8, ZNF238, NAB2, FOXG1, SMARCA2, DEAF1, TSHZ3, ZBTB10, CTNND2, BMPR2, HCFC1, NR3C1, SOX9, TSC22D1, NPAS2, ZNF703, NR1D1, BCL11B, BCL11A, HNRNPD, POU3F2, MAML3, BHLHE40, ETV6, BCOR, TCF4…
GO:0016199~axon midline choice point recognition	2	0.331126	470	2	14116	30.034	0.0653478	69.4449	APP, FOXG1
GO:0010512~negative regulation of phosphatidylinositol biosynthetic process	2	0.331126	470	2	14116	30.034	0.0653478	69.4449	PDGFB, PDGFA
GO:0032351~negative regulation of hormone metabolic process	2	0.331126	470	2	14116	30.034	0.0653478	69.4449	ATP1A1, CACNA1A
GO:0010511~regulation of phosphatidylinositol biosynthetic process	2	0.331126	470	2	14116	30.034	0.0653478	69.4449	PDGFB, PDGFA
GO:0032353~negative regulation of hormone biosynthetic process	2	0.331126	470	2	14116	30.034	0.0653478	69.4449	ATP1A1, CACNA1A
GO:0021869~forebrain ventricular zone progenitor cell division	2	0.331126	470	2	14116	30.034	0.0653478	69.4449	POU3F3, POU3F2
GO:0031946~regulation of glucocorticoid biosynthetic process	2	0.331126	470	2	14116	30.034	0.0653478	69.4449	ATP1A1, NR3C1
GO:0021578~hindbrain maturation	2	0.331126	470	2	14116	30.034	0.0653478	69.4449	GRIN1, CACNA1A
GO:0048791~calcium ion-dependent exocytosis of neurotransmitter	2	0.331126	470	2	14116	30.034	0.0653478	69.4449	SNAP25, CACNA1A
GO:0021626~central nervous system maturation	2	0.331126	470	2	14116	30.034	0.0653478	69.4449	GRIN1, CACNA1A
GO:0033549~MAP kinase phosphatase activity	3	0.496689	496	13	15143	7.04544	0.0655621	63.5516	DUSP5, DUSP14, DUSP7
GO:0017017~MAP kinase tyrosine/serine/threonine phosphatase activity	3	0.496689	496	13	15143	7.04544	0.0655621	63.5516	DUSP5, DUSP14, DUSP7
GO:0009968~negative regulation of signal transduction	13	2.15232	470	221	14116	1.76671	0.0658524	69.733	SOCS2, FGF9, SMAD7, CYP26A1, SOCS7, SKI, GAS1, ATXN1, DKK2, RGS4, VWC2, RGS7, AXIN2
GO:0005083~small GTPase regulator activity	15	2.48344	496	274	15143	1.67136	0.0665439	64.1174	ARHGEF3, ARHGEF2, BCR, TNIK, RUNDC3A, ARHGEF9, VAV2, RIMS1, RGL1, ARHGEF11, MAP4K4, TIAM2, CDC42BPA, AGAP2, IQSEC2
GO:0007519~skeletal muscle tissue development	6	0.993377	470	66	14116	2.73037	0.0679755	70.9175	APP, CACNG2, HOMER1, NR2F2, FOXP1, FOXP2
GO:0060538~skeletal muscle organ development	6	0.993377	470	66	14116	2.73037	0.0679755	70.9175	APP, CACNG2, HOMER1, NR2F2, FOXP1, FOXP2
GO:0030326~embryonic limb morphogenesis	7	1.15894	470	87	14116	2.41653	0.069348	71.6597	FGF9, DLX5, SKI, PBX1, PTCH1, GAS1, SHH
GO:0035113~embryonic appendage morphogenesis	7	1.15894	470	87	14116	2.41653	0.069348	71.6597	FGF9, DLX5, SKI, PBX1, PTCH1, GAS1, SHH
GO:0031346~positive regulation of cell projection organization	5	0.827815	470	47	14116	3.19511	0.0700263	72.0199	NTRK3, MAP1B, ROBO2, SLIT2, NUMBL
GO:0042490~mechanoreceptor differentiation	4	0.662252	470	29	14116	4.14263	0.0703813	72.2067	DFNB31, KCNMA1, NTRK3, NTRK2
GO:0012502~induction of programmed cell death	17	2.81457	470	321	14116	1.59059	0.0709219	72.4889	ARHGEF3, ARHGEF2, CEBPB, GRIK2, KLF10, SMAD3, ARHGEF9, ITM2B, VAV2, FEM1B, PRKCE, ARHGEF11, APP, TIAM2, BBC3, DYRK2, MYC
GO:0019992~diacylglycerol binding	6	0.993377	496	68	15143	2.69384	0.0712799	66.7337	ARHGEF2, ROCK2, CDC42BPA, VAV2, PRKCE, PRKCB
GO:0051146~striated muscle cell differentiation	7	1.15894	470	88	14116	2.38907	0.0724472	73.2706	KCNH1, ACTG1, APP, CACNG2, HOMER1, SHH, FOXP1
GO:0030802~regulation of cyclic nucleotide biosynthetic process	8	1.3245	470	110	14116	2.18429	0.0736987	73.8963	ADCY3, HTR1A, ADCY8, GRM7, NTRK2, GABBR1, GABBR2, ADCYAP1
GO:0030808~regulation of nucleotide biosynthetic process	8	1.3245	470	110	14116	2.18429	0.0736987	73.8963	ADCY3, HTR1A, ADCY8, GRM7, NTRK2, GABBR1, GABBR2, ADCYAP1
GO:0035282~segmentation	5	0.827815	470	48	14116	3.12855	0.0744841	74.282	MAFB, ZEB2, PCDH8, AXIN2, MLLT3
GO:0021549~cerebellum development	4	0.662252	470	30	14116	4.00454	0.0763534	75.1782	LDB1, GAS1, CACNA1A, FOXP2
GO:0021904~dorsal/ventral neural tube patterning	3	0.496689	470	14	14116	6.43587	0.0770262	75.4935	PTCH1, GAS1, SHH
GO:0045823~positive regulation of heart contraction	3	0.496689	470	14	14116	6.43587	0.0770262	75.4935	ADRA1B, ATP1A1, TGFB2
GO:0043254~regulation of protein complex assembly	7	1.15894	470	90	14116	2.33598	0.0788801	76.3429	CTTNBP2, CCK, GSK3B, MAP1B, HCFC1, SPTBN1, EPB49
GO:0043523~regulation of neuron apoptosis	7	1.15894	470	90	14116	2.33598	0.0788801	76.3429	CDK5R1, DLX1, GRIK2, GRIN1, NR3C1, CACNA1A, TGFB2
GO:0007631~feeding behavior	6	0.993377	470	69	14116	2.61166	0.0790181	76.405	APP, CCK, GRIN2B, GRM7, GRIN1, NTRK2
GO:0019905~syntaxin binding	4	0.662252	496	31	15143	3.93939	0.079481	70.8479	CTTNBP2, SYT1, SNAP25, CACNA1A
GO:0007017~microtubule-based process	14	2.31788	470	253	14116	1.66196	0.08064	77.1235	TUBB2B, KIF5A, MAP1B, KIF3C, TACC2, CTTNBP2, KIF1A, RANBP9, APP, NEFH, TUBA1B, TUBB3, NEFM, KIF26B
GO:0048732~gland development	9	1.49007	470	135	14116	2.00227	0.080925	77.2475	CTTNBP2, NRG3, POU3F2, PBX1, PTCH1, NR3C1, SHH, CITED2, TGFB2
GO:0032879~regulation of localization	28	4.63576	470	610	14116	1.37861	0.081163	77.3507	JPH4, SYT1, JPH3, NRP1, PDGFB, PDGFA, PRKAG2, CDH2, MXI1, SHH, CITED2, TGFB2, PEA15, GRIN2B, UNC5C, NEDD4L, SNAP25, CAMK2A, SMAD7, SMAD3, HOMER1, GSK3B, GRM7, NTRK2, MGEA5, CALM3, CALM2, CACNA1A, CALM1, HTR2A
GO:0010035~response to inorganic substance	12	1.98675	470	205	14116	1.75809	0.0813032	77.4113	KCNMA1, SYT1, PDGFA, EEF1A2, MAP1B, GRIA3, ACTG1, NPTXR, GRIA2, CALM3, NEDD4L, PPP1R15B, CALM2, CALM1
GO:0030799~regulation of cyclic nucleotide metabolic process	8	1.3245	470	113	14116	2.1263	0.0823974	77.8787	ADCY3, HTR1A, ADCY8, GRM7, NTRK2, GABBR1, GABBR2, ADCYAP1
GO:0043112~receptor metabolic process	4	0.662252	470	31	14116	3.87536	0.0825405	77.9391	GRIA2, GRIK2, GRIA1, CACNA1A
GO:0008637~apoptotic mitochondrial changes	4	0.662252	470	31	14116	3.87536	0.0825405	77.9391	CCK, BBC3, SMAD3, MYC
GO:0031110~regulation of microtubule polymerization or depolymerization	4	0.662252	470	31	14116	3.87536	0.0825405	77.9391	CTTNBP2, ARHGEF2, MAP1A, MAP1B
GO:0007270~nerve-nerve synaptic transmission	4	0.662252	470	31	14116	3.87536	0.0825405	77.9391	SLC1A4, GRIN2D, GRIN1, CACNA1A
GO:0007369~gastrulation	6	0.993377	470	70	14116	2.57435	0.0829002	78.0903	LDB1, BMPR2, SMAD3, NR4A3, SLIT2, ODZ4
GO:0051493~regulation of cytoskeleton organization	9	1.49007	470	136	14116	1.98755	0.0836314	78.3948	CTTNBP2, ARHGEF2, ROCK2, PDGFA, MAP1A, MAP1B, SMAD3, SPTBN1, EPB49
GO:0015923~mannosidase activity	3	0.496689	496	15	15143	6.10605	0.084587	73.1641	MAN2A1, MAN1A2, MAN1A1
GO:0033674~positive regulation of kinase activity	13	2.15232	470	231	14116	1.69023	0.0852743	79.0643	ADCY3, CCK, PDGFB, ADCY8, LRRN3, PRKAG2, ZEB2, VAV2, TGFB2, CCND2, CHRM1, GNG3, HTR2A
GO:0030155~regulation of cell adhesion	9	1.49007	470	137	14116	1.97304	0.0863906	79.5081	RND1, SRCIN1, SMAD7, SMAD3, VWC2, CDK6, EDIL3, CITED2, TGFB2
GO:0051055~negative regulation of lipid biosynthetic process	3	0.496689	470	15	14116	6.00681	0.0869826	79.7398	PDGFB, PDGFA, ATP1A1
GO:0050773~regulation of dendrite development	3	0.496689	470	15	14116	6.00681	0.0869826	79.7398	GRIN1, NTRK2, NUMBL
GO:0031290~retinal ganglion cell axon guidance	3	0.496689	470	15	14116	6.00681	0.0869826	79.7398	EFNA5, EPHB3, SLIT2
GO:0016079~synaptic vesicle exocytosis	3	0.496689	470	15	14116	6.00681	0.0869826	79.7398	NLGN1, RIMS1, SNAP25
GO:0021517~ventral spinal cord development	3	0.496689	470	15	14116	6.00681	0.0869826	79.7398	MDGA2, SHH, CACNA1A
GO:0051049~regulation of transport	21	3.47682	470	435	14116	1.44992	0.0886584	80.3824	SYT1, JPH4, JPH3, PRKAG2, SMAD3, HOMER1, MXI1, SHH, TGFB2, PEA15, GRIN2B, GSK3B, GRM7, NTRK2, MGEA5, CALM3, NEDD4L, SNAP25, CAMK2A, CALM2, CACNA1A, CALM1, HTR2A
GO:0019233~sensory perception of pain	4	0.662252	470	32	14116	3.75426	0.0889354	80.4868	GRIN2B, GRIN1, GRIN2A, HTR2A
GO:0021954~central nervous system neuron development	4	0.662252	470	32	14116	3.75426	0.0889354	80.4868	LINGO1, FOXG1, EPHB3, NR2E1
GO:0060021~palate development	4	0.662252	470	32	14116	3.75426	0.0889354	80.4868	SATB2, ARID5B, GAS1, BCOR
GO:0007218~neuropeptide signaling pathway	7	1.15894	470	93	14116	2.26063	0.0891112	80.5527	LPHN2, SSTR1, BAI2, SORCS1, BAI3, SORCS3, LPHN1
GO:0008283~cell proliferation	21	3.47682	470	436	14116	1.44659	0.0912077	81.3232	ERF, CDK5R1, PDGFB, PDGFA, KLF10, FSCN1, ZEB2, SHH, TACC2, TGFB2, NUMBL, SHB, NAB2, CHRM1, ADRA1B, POU3F3, POU3F2, PTCH1, BHLHE41, LGI1, MYC
GO:0006140~regulation of nucleotide metabolic process	8	1.3245	470	116	14116	2.07131	0.0916621	81.4864	ADCY3, HTR1A, ADCY8, GRM7, NTRK2, GABBR1, GABBR2, ADCYAP1
GO:0044092~negative regulation of molecular function	17	2.81457	470	334	14116	1.52868	0.092577	81.8108	ADCY3, THRA, ADCY8, SMAD7, PRKAG2, GABBR1, EGLN1, GABBR2, TGFB2, SPRY2, SPRY1, HTR1A, GRM7, RGS4, CALM3, PBX1, SPRED1, CALM2, CALM1
GO:0000267~cell fraction	44	7.28477	517	1083	15908	1.25011	0.0933153	73.4202	NRP2, JPH4, JPH3, CYP1B1, ADCY8, GRIK2, PCDHGC5, ADCYAP1, PCSK2, LNPEP, ACTG1, CTTNBP2, APP, KCNK9, PVRL1, TIAM2, GRIN2B, PDE4A, GRIN2D, DLG4, SLC30A3, PLCB1, SNAP25, SAMD4A, MAN1A2, KIF5A, MAP1B, GRIN1, GRIN2A, CYP26A1, GRIA3, PDE4D, ATP1A1, MAN1A1, HOMER1, CAMK2N1, ITPR1, SLC17A7, GBA2, SSTR1, GRIA1, CHRM1, ADRA1B, SLC38A1
GO:0042176~regulation of protein catabolic process	5	0.827815	470	52	14116	2.88789	0.0936941	82.1997	HSP90AB1, SMAD7, GRIN2A, NEDD4L, SHH
GO:0043062~extracellular structure organization	10	1.65563	470	163	14116	1.84258	0.0938234	82.2442	APP, MAP1B, NLGN4X, NLGN1, NFASC, CACNG2, NRXN1, CDH2, CACNA1A, TGFB2
GO:0016533~cyclin-dependent protein kinase 5 activator complex	2	0.331126	517	3	15908	20.5132	0.094193	73.7661	CDK5R1, CDK5R2
GO:0043203~axon hillock	2	0.331126	517	3	15908	20.5132	0.094193	73.7661	CCK, HTR1A
GO:0008331~high voltage-gated calcium channel activity	2	0.331126	496	3	15143	20.3535	0.0949005	77.3287	CACNB1, CACNA1A
GO:0005113~patched binding	2	0.331126	496	3	15143	20.3535	0.0949005	77.3287	PTCH1, SHH
GO:0043539~protein serine/threonine kinase activator activity	2	0.331126	496	3	15143	20.3535	0.0949005	77.3287	CDK5R1, CDK5R2
GO:0008294~calcium- and calmodulin-responsive adenylate cyclase activity	2	0.331126	496	3	15143	20.3535	0.0949005	77.3287	ADCY3, ADCY8
GO:0007517~muscle organ development	12	1.98675	470	211	14116	1.7081	0.0949806	82.6378	MEF2C, ZFAND5, APP, SMAD7, ARID5B, MKX, CACNG2, HOMER1, NR2F2, FOXP1, FOXP2, TGFB2
GO:0032409~regulation of transporter activity	4	0.662252	470	33	14116	3.64049	0.095531	82.8221	JPH4, JPH3, CALM3, HOMER1, CALM2, CALM1
GO:0032526~response to retinoic acid	4	0.662252	470	33	14116	3.64049	0.095531	82.8221	PDGFA, RARA, PTCH1, SHH
GO:0048489~synaptic vesicle transport	4	0.662252	470	33	14116	3.64049	0.095531	82.8221	NLGN1, DLG4, RIMS1, SNAP25
GO:0010761~fibroblast migration	2	0.331126	470	3	14116	20.0227	0.0964058	83.1113	ZFAND5, ARID5B
GO:0051901~positive regulation of mitochondrial depolarization	2	0.331126	470	3	14116	20.0227	0.0964058	83.1113	CCK, MGEA5
GO:0010692~regulation of alkaline phosphatase activity	2	0.331126	470	3	14116	20.0227	0.0964058	83.1113	SMAD3, TGFB2
GO:0045475~locomotor rhythm	2	0.331126	470	3	14116	20.0227	0.0964058	83.1113	KCNMA1, NPAS2
GO:0007026~negative regulation of microtubule depolymerization	3	0.496689	470	16	14116	5.63138	0.0972969	83.4011	ARHGEF2, MAP1A, MAP1B
GO:0031114~regulation of microtubule depolymerization	3	0.496689	470	16	14116	5.63138	0.0972969	83.4011	ARHGEF2, MAP1A, MAP1B
GO:0003677~DNA binding	88	14.5695	496	2331	15143	1.15258	0.0981982	78.5275	MEF2C, JDP2, FOSL2, THRA, LMO4, ZNF580, RORB, ZEB2, TERF2IP, MXI1, NR2E1, CITED2, APP, HEY1, PCBP1, RARA, MKX, NR2F2, SCRT1, BHLHE41, NFIL3, MYC, EGR1, SATB1, SATB2, EMX1, SNAPC2, KILLIN, LDB1, ARID5B, SOX12, ARID1B, TRERF1, TBR1, PRDM8, ZNF238, FOXG1, SMARCA2, DEAF1, TSHZ3, ZFAND5, TNRC18, ZBTB10, HCFC1, NR3C1, CXXC5, SOX9, TSC22D1, NPAS2, MEIS2, TSC22D2, NR1D1, HNRNPD, POU3F3, POU3F2, BHLHE40, …
GO:0001763~morphogenesis of a branching structure	6	0.993377	470	74	14116	2.43519	0.0994113	84.0701	SPRY2, NRP1, CTNND2, PBX1, PLXND1, SHH

## Sheet: Sample C21
Term	Count	%	List Total	Pop Hits	Pop Total	Fold Enrichment	PValue	FDR	Genes
GO:0007399~nervous system development	98	17.4067	431	1088	14116	2.95006	7.70665e-23	1.34957e-19	MEF2C, PLXNA4, TUBB2B, PLXNA2, FGF14, LMO4, RORB, LRRC4C, FGF12, NR2E1, ADORA1, SHH, CITED2, UNC5A, SEMA7A, UNC5C, SATB2, CA10, EMX1, MDGA1, BAIAP2, MDGA2, ENC1, GRIN2A, TBR1, THY1, NUMBL, TACC2, PRDM8, SLITRK1, RND1, SLITRK3, NAV1, NAV2, VEGFA, FOXG1, EFNA5, SLITRK5, CDK5R1, DSCAML1, TAGLN3, PCDHAC2, ALCAM, PVRL1, LHX2, BAI2, FAM5C, FAM5B, HPCAL4, GRIN1, NTRK3, DLX1, EPHA7, DLX6, DLX5, NTRK2, CA…
GO:0045202~synapse	51	9.05861	479	355	15908	4.77114	3.6769e-20	5.01589e-17	SYT1, GRIK2, CLSTN3, GRIK3, GABBR1, SYT7, CPEB1, GABBR2, ADORA1, GRIN2B, DLG4, SV2B, SAMD4A, KCNMA1, MAGI2, SPARCL1, GRIN2A, NRXN1, MYH9, CBLN4, GRM7, CHRM1, YWHAZ, CDK5R1, CABP1, CDH2, RIMS1, SLC32A1, PVRL1, RASGRP2, SLC30A3, GAD1, SNAP25, CAMK2A, GABRD, GABRA1, GABRA4, GRIN1, MAP1B, NLGN1, HOMER1, SHANK2, ITPR1, CAMK2N1, SLC17A7, PPP1R9B, EPHA7, GRIA2, GRIA1, NTRK2, CACNA1C
GO:0048856~anatomical structure development	149	26.4654	431	2527	14116	1.93115	3.65661e-17	6.40337e-14	MEF2C, THRA, PLXNA4, TUBB2B, FGF14, PLXNA2, PDGFA, LMO4, RORB, FGF12, LRRC4C, ADORA1, NR2E1, SHH, CITED2, ACTG1, GRIN2B, UNC5A, SEMA7A, FOXF2, UNC5C, ODZ4, SATB2, EMX1, CA10, MDGA1, BAIAP2, ENC1, MDGA2, GRIN2A, MYH9, IRS1, TBR1, TACC2, MARK2, NUMBL, THY1, PRDM8, SLITRK1, SLITRK3, RND1, NAV1, NAV2, VEGFA, FOXG1, ADAMTS1, EFNA5, EXT1, SLITRK5, ZFAND5, CDK5R1, DSCAML1, EXTL1, TAGLN3, PCDHAC2, ALCAM,…
GO:0048731~system development	141	25.0444	431	2330	14116	1.98197	4.57459e-17	8.01091e-14	MEF2C, THRA, PLXNA4, TUBB2B, FGF14, PLXNA2, PDGFA, LMO4, RORB, FGF12, LRRC4C, ADORA1, NR2E1, SHH, CITED2, GRIN2B, UNC5A, SEMA7A, FOXF2, UNC5C, SATB2, EMX1, CA10, MDGA1, BAIAP2, ENC1, MDGA2, GRIN2A, MYH9, IRS1, TBR1, TACC2, NUMBL, THY1, PRDM8, SLITRK1, SLITRK3, RND1, NAV1, NAV2, VEGFA, FOXG1, ADAMTS1, EFNA5, EXT1, SLITRK5, ZFAND5, CDK5R1, DSCAML1, EXTL1, TAGLN3, PCDHAC2, ALCAM, MEIS2, PVRL1, LHX2,…
GO:0044456~synapse part	39	6.92718	479	246	15908	5.26514	6.1757e-17	1.55431e-13	SYT1, YWHAZ, GRIK2, CLSTN3, GRIK3, CABP1, GABBR1, SYT7, GABBR2, CPEB1, ADORA1, RIMS1, SLC32A1, GRIN2B, DLG4, SV2B, SLC30A3, CAMK2A, GABRD, KCNMA1, GABRA1, GABRA4, MAP1B, GRIN1, NLGN1, GRIN2A, NRXN1, HOMER1, SHANK2, CAMK2N1, ITPR1, SLC17A7, EPHA7, GRIA2, GRIA1, CHRM1, GRM7, NTRK2, CACNA1C
GO:0005886~plasma membrane	194	34.4583	479	3777	15908	1.70583	2.19939e-16	2.9976e-13	SYT1, ATP1B1, SCN3B, ADCY8, EFNA3, SGMS1, SYT7, ADORA1, SHH, LPHN2, DIRAS2, HTR1A, ATP2B4, GRIN2B, SEMA7A, LPHN1, MAGI2, PTPRG, MDGA1, MDGA2, GRIN2A, PTPRS, MYH9, SIRPA, THY1, MARK2, RND1, SSTR1, EFNA5, HS3ST3B1, CDK5R1, CACNB1, NRN1, RIMS1, CAMKV, ALCAM, EPHB6, PVRL1, PVRL3, BAI2, BAI3, CNKSR2, GPR158, SMAD7, PCDH10, PCDH17, HOMER1, CAMK2N1, PCDH19, NTRK3, KCNJ4, EPHA7, KCNJ6, ATP2A2, NTRK2, NLG…
GO:0022836~gated channel activity	43	7.63766	463	310	15143	4.53668	3.92059e-16	6.55032e-13	KCNC2, KCNC1, KCNAB1, GRIK2, SCN3B, GRIK3, KCNA2, CACNB1, KCNA3, KCNIP3, KCNK10, KCNQ5, GRIN2B, KCNQ2, SNAP25, KCNMA1, GABRD, CACNA2D1, KCND3, GABRA1, GABRA4, KCNB2, KCNB1, GRIN1, KCTD1, GRIN2A, CACNG3, CACNG2, KCNV1, ITPR1, ACCN1, KCNJ4, KCNJ6, GRIA2, GRIA1, GRM7, KCNN3, KCNN2, KCNF1, CACNA1E, CACNA1C, KCNH3, CACNA1A
GO:0032502~developmental process	170	30.1954	431	3148	14116	1.76868	5.48584e-16	9.76996e-13	MEF2C, THRA, PLXNA4, TUBB2B, FGF14, PLXNA2, PDGFA, LMO4, RORB, FGF12, EDIL3, LRRC4C, ADORA1, NR2E1, SHH, CITED2, ACTG1, GRIN2B, UNC5A, SEMA7A, FOXF2, SPRED2, UNC5C, SPRED1, ODZ4, SATB2, SOCS2, EMX1, CA10, MDGA1, BAIAP2, ENC1, MDGA2, GRIN2A, MYH9, TRERF1, TBR1, IRS1, TACC2, MARK2, NUMBL, THY1, PRDM8, SLITRK1, SLITRK3, RND1, NAV1, NAV2, VEGFA, FOXG1, MNT, ADAMTS1, EFNA5, EXT1, SLITRK5, TSHZ3, ZFAND…
GO:0007275~multicellular organismal development	159	28.2416	431	2865	14116	1.81764	8.25599e-16	1.36557e-12	MEF2C, THRA, PLXNA4, TUBB2B, FGF14, PLXNA2, PDGFA, LMO4, RORB, FGF12, EDIL3, LRRC4C, ADORA1, NR2E1, SHH, CITED2, GRIN2B, UNC5A, SEMA7A, FOXF2, SPRED2, UNC5C, SPRED1, ODZ4, SATB2, EMX1, CA10, MDGA1, BAIAP2, ENC1, MDGA2, GRIN2A, MYH9, IRS1, TBR1, TRERF1, TACC2, MARK2, NUMBL, THY1, PRDM8, SLITRK1, SLITRK3, RND1, NAV1, NAV2, VEGFA, FOXG1, MNT, ADAMTS1, EFNA5, EXT1, SLITRK5, TSHZ3, ZFAND5, CDK5R1, DSC…
GO:0022008~neurogenesis	59	10.4796	431	601	14116	3.21523	4.11148e-15	7.19425e-12	NRP1, TUBB2B, OPCML, RORB, LRRC4C, NR2E1, SHH, UNC5A, UNC5C, KCNMA1, SATB2, EGR2, EMX1, MDGA1, BAIAP2, LDB1, MDGA2, GRIN2A, CDK6, NRXN1, TBR1, SLIT2, TACC2, NUMBL, THY1, PRDM8, SLITRK1, SLITRK3, RND1, FOXG1, VEGFA, EFNA5, SLITRK5, CDK5R1, CCK, DSCAML1, CDH2, ALCAM, LINGO1, PVRL1, BCL11B, LHX2, POU3F2, RTN4RL2, SNAP25, MAP1B, GRIN1, NLGN1, NFASC, NTNG2, NTRK3, PPP1R9B, DLX1, EPHA7, DLX5, NTRK2, PB…
GO:0030182~neuron differentiation	49	8.70337	431	438	14116	3.66401	9.76448e-15	1.71085e-11	NRP1, TUBB2B, OPCML, RORB, NR2E1, SHH, UNC5A, UNC5C, KCNMA1, EGR2, EMX1, LDB1, BAIAP2, MDGA1, MDGA2, NRXN1, TBR1, SLIT2, NUMBL, THY1, SLITRK1, RND1, SLITRK3, VEGFA, FOXG1, EFNA5, SLITRK5, CDK5R1, CCK, DSCAML1, ALCAM, LINGO1, PVRL1, BCL11B, LHX2, POU3F2, RTN4RL2, SNAP25, MAP1B, NFASC, NTNG2, NTRK3, PPP1R9B, DLX1, EPHA7, DLX5, NTRK2, CACNA1A, NTM
GO:0043005~neuron projection	42	7.46004	479	342	15908	4.07853	3.51938e-14	4.8006e-11	SYT1, CDK5R1, CCK, NRP1, GRIK2, GRIK3, CPEB1, GABBR2, VGF, ADORA1, ALCAM, HTR1A, TIAM2, GRIN2B, PVRL1, LRRTM1, NEFH, GAD1, NEGR1, SNAP25, SAMD4A, KCNMA1, KCND3, NCDN, KIF5A, MAP1B, GRIN1, SLC12A5, NFASC, GRIN2A, DDN, CAMK2N1, THY1, PPP1R9B, KCNJ4, EPHA7, CHRM1, GRM7, NTRK2, CACNA1C, CACNA1A, HTR2A
GO:0048699~generation of neurons	55	9.76909	431	559	14116	3.22244	3.81149e-14	6.66911e-11	NRP1, TUBB2B, OPCML, RORB, LRRC4C, NR2E1, SHH, UNC5A, UNC5C, KCNMA1, SATB2, EGR2, EMX1, MDGA1, BAIAP2, LDB1, MDGA2, NRXN1, TBR1, SLIT2, NUMBL, THY1, SLITRK1, SLITRK3, RND1, VEGFA, FOXG1, EFNA5, SLITRK5, CDK5R1, CCK, DSCAML1, CDH2, ALCAM, LINGO1, PVRL1, BCL11B, LHX2, POU3F2, RTN4RL2, SNAP25, GRIN1, MAP1B, NLGN1, NFASC, NTNG2, NTRK3, PPP1R9B, DLX1, EPHA7, DLX5, NTRK2, PBX1, CACNA1A, NTM
GO:0005216~ion channel activity	45	7.9929	463	386	15143	3.81291	3.90026e-14	5.78426e-11	KCNC2, KCNC1, KCNAB1, SCN3B, GRIK2, GRIK3, KCNA2, CACNB1, KCNA3, FXYD6, KCNIP3, KCNK10, KCNQ5, GPM6A, GRIN2B, KCNQ2, SNAP25, KCNMA1, GABRD, CACNA2D1, KCND3, GABRA1, GABRA4, KCNB2, KCNB1, GRIN1, GRIN2A, KCTD1, CACNG3, CACNG2, KCNV1, ITPR1, ACCN1, KCNJ4, KCNJ6, GRIA2, GRIA1, GRM7, KCNN3, KCNN2, KCNF1, CACNA1E, CACNA1C, KCNH3, CACNA1A
GO:0022843~voltage-gated cation channel activity	28	4.97336	463	147	15143	6.22976	4.56164e-14	6.77236e-11	KCNC2, KCNC1, KCNAB1, SCN3B, KCNA2, CACNB1, KCNA3, KCNQ5, KCNQ2, SNAP25, KCNMA1, KCND3, CACNA2D1, KCNB2, KCNB1, KCTD1, GRIN2A, CACNG3, CACNG2, KCNV1, KCNJ4, KCNJ6, GRM7, KCNF1, CACNA1E, CACNA1C, KCNH3, CACNA1A
GO:0022838~substrate specific channel activity	45	7.9929	463	398	15143	3.69794	1.16498e-13	1.72851e-10	KCNC2, KCNC1, KCNAB1, SCN3B, GRIK2, GRIK3, KCNA2, CACNB1, KCNA3, FXYD6, KCNIP3, KCNK10, KCNQ5, GPM6A, GRIN2B, KCNQ2, SNAP25, KCNMA1, GABRD, CACNA2D1, KCND3, GABRA1, GABRA4, KCNB2, KCNB1, GRIN1, GRIN2A, KCTD1, CACNG3, CACNG2, KCNV1, ITPR1, ACCN1, KCNJ4, KCNJ6, GRIA2, GRIA1, GRM7, KCNN3, KCNN2, KCNF1, CACNA1E, CACNA1C, KCNH3, CACNA1A
GO:0005261~cation channel activity	37	6.57194	463	275	15143	4.40048	1.42135e-13	2.1092e-10	KCNC2, KCNC1, KCNAB1, SCN3B, KCNA2, CACNB1, KCNA3, KCNK10, KCNIP3, KCNQ5, GPM6A, GRIN2B, KCNQ2, SNAP25, KCNMA1, CACNA2D1, KCND3, KCNB2, KCNB1, GRIN1, KCTD1, GRIN2A, CACNG3, CACNG2, KCNV1, ITPR1, KCNJ4, ACCN1, KCNJ6, GRM7, KCNN3, KCNN2, KCNF1, CACNA1E, CACNA1C, KCNH3, CACNA1A
GO:0007267~cell-cell signaling	56	9.94671	431	600	14116	3.05683	1.88566e-13	3.30125e-10	SYT1, NRP1, FGF9, FGF14, TOLLIP, PDGFA, GRIK2, EFNA3, FGF12, GABBR2, VGF, ADORA1, SHH, LNPEP, SPRY2, KCNQ5, PCDH1, GRIN2B, DLG4, KCNQ2, KCNMA1, KIF5A, GRIN2A, PCDH8, NRXN1, GRM5, SSTR1, CHRM1, GRM7, EFNA5, YWHAZ, RIMS1, ADCYAP1, NPTX1, PVRL1, FAT1, GAD1, SNAP25, GABRD, TRHDE, SLC12A5, GRIN1, NLGN1, HOMER1, ATXN1, SLC17A7, ACCN1, GRIA2, GRIA1, KCNN3, NTRK2, ADRA1B, CACNA1E, CACNA1C, CACNA1A, HTR2A
GO:0046873~metal ion transmembrane transporter activity	40	7.1048	463	328	15143	3.98857	3.05996e-13	4.54137e-10	KCNC2, KCNC1, KCNAB1, SCN3B, KCNA2, CACNB1, KCNA3, KCNK10, KCNIP3, KCNQ5, ATP2B4, GPM6A, GRIN2B, SLC30A3, KCNQ2, SNAP25, KCNMA1, CACNA2D1, KCND3, KCNB2, KCNB1, GRIN1, KCTD1, GRIN2A, CACNG3, CACNG2, KCNV1, ITPR1, ACCN1, KCNJ4, KCNJ6, ATP2A2, GRM7, KCNN3, KCNN2, KCNF1, CACNA1E, CACNA1C, KCNH3, CACNA1A
GO:0044459~plasma membrane part	126	22.3801	479	2203	15908	1.89949	3.79557e-13	5.17819e-10	KCNC2, SYT1, KCNC1, ATP1B1, SRCIN1, GRIK2, GRIK3, EFNA3, SYT7, ADORA1, HTR1A, DIRAS2, ATP2B4, GRIN2B, PDE4A, SPRED2, SAMD4A, KCND3, MAGI2, PTPRG, MDGA1, GRIN2A, PTPRS, AJAP1, MYH9, IRS1, THY1, CBLN4, RND1, SSTR1, SNTG1, EFNA5, HS3ST3B1, CDK5R1, KCNA2, CACNB1, KCNA3, RIMS1, PCDHAC2, ALCAM, EPHB6, PVRL1, CNR1, PVRL3, SLC30A3, GABRD, CACNA2D1, GABRA1, GABRA4, SMAD7, KCNB2, KCNB1, GRIN1, KCTD1, HOMER…
GO:0015267~channel activity	45	7.9929	463	412	15143	3.57229	3.91755e-13	5.81502e-10	KCNC2, KCNC1, KCNAB1, SCN3B, GRIK2, GRIK3, KCNA2, CACNB1, KCNA3, FXYD6, KCNIP3, KCNK10, KCNQ5, GPM6A, GRIN2B, KCNQ2, SNAP25, KCNMA1, GABRD, CACNA2D1, KCND3, GABRA1, GABRA4, KCNB2, KCNB1, GRIN1, GRIN2A, KCTD1, CACNG3, CACNG2, KCNV1, ITPR1, ACCN1, KCNJ4, KCNJ6, GRIA2, GRIA1, GRM7, KCNN3, KCNN2, KCNF1, CACNA1E, CACNA1C, KCNH3, CACNA1A
GO:0022803~passive transmembrane transporter activity	45	7.9929	463	413	15143	3.56364	4.28319e-13	6.35725e-10	KCNC2, KCNC1, KCNAB1, SCN3B, GRIK2, GRIK3, KCNA2, CACNB1, KCNA3, FXYD6, KCNIP3, KCNK10, KCNQ5, GPM6A, GRIN2B, KCNQ2, SNAP25, KCNMA1, GABRD, CACNA2D1, KCND3, GABRA1, GABRA4, KCNB2, KCNB1, GRIN1, GRIN2A, KCTD1, CACNG3, CACNG2, KCNV1, ITPR1, ACCN1, KCNJ4, KCNJ6, GRIA2, GRIA1, GRM7, KCNN3, KCNN2, KCNF1, CACNA1E, CACNA1C, KCNH3, CACNA1A
GO:0048666~neuron development	40	7.1048	431	339	14116	3.86451	7.83707e-13	1.3724e-09	CDK5R1, CCK, NRP1, OPCML, DSCAML1, RORB, NR2E1, SHH, ALCAM, LINGO1, PVRL1, UNC5A, BCL11B, LHX2, RTN4RL2, UNC5C, SNAP25, EGR2, BAIAP2, MAP1B, NFASC, NTNG2, NRXN1, TBR1, SLIT2, NUMBL, THY1, SLITRK1, PPP1R9B, EPHA7, SLITRK3, RND1, DLX5, VEGFA, NTRK2, FOXG1, EFNA5, SLITRK5, NTM, CACNA1A
GO:0007409~axonogenesis	30	5.3286	431	193	14116	5.09094	1.00356e-12	1.75736e-09	CDK5R1, CCK, NRP1, DSCAML1, NR2E1, SHH, ALCAM, PVRL1, UNC5A, BCL11B, LHX2, RTN4RL2, UNC5C, SNAP25, EGR2, BAIAP2, MAP1B, NFASC, NTNG2, NRXN1, TBR1, SLIT2, NUMBL, SLITRK1, EPHA7, SLITRK3, DLX5, FOXG1, EFNA5, SLITRK5
GO:0048667~cell morphogenesis involved in neuron differentiation	31	5.50622	431	209	14116	4.85791	1.3627e-12	2.3863e-09	CDK5R1, CCK, NRP1, DSCAML1, NR2E1, SHH, ALCAM, PVRL1, UNC5A, BCL11B, LHX2, RTN4RL2, UNC5C, SNAP25, EGR2, BAIAP2, MAP1B, NFASC, NTNG2, NRXN1, TBR1, SLIT2, NUMBL, SLITRK1, EPHA7, SLITRK3, DLX5, FOXG1, EFNA5, SLITRK5, CACNA1A
GO:0005244~voltage-gated ion channel activity	30	5.3286	463	195	15143	5.03173	1.42381e-12	2.1133e-09	KCNC2, KCNC1, KCNAB1, SCN3B, KCNA2, CACNB1, KCNA3, KCNK10, KCNIP3, KCNQ5, KCNQ2, SNAP25, KCNMA1, CACNA2D1, KCND3, KCNB2, KCNB1, KCTD1, GRIN2A, CACNG3, CACNG2, KCNV1, KCNJ4, KCNJ6, GRM7, KCNF1, CACNA1E, CACNA1C, KCNH3, CACNA1A
GO:0022832~voltage-gated channel activity	30	5.3286	463	195	15143	5.03173	1.42381e-12	2.1133e-09	KCNC2, KCNC1, KCNAB1, SCN3B, KCNA2, CACNB1, KCNA3, KCNK10, KCNIP3, KCNQ5, KCNQ2, SNAP25, KCNMA1, CACNA2D1, KCND3, KCNB2, KCNB1, KCTD1, GRIN2A, CACNG3, CACNG2, KCNV1, KCNJ4, KCNJ6, GRM7, KCNF1, CACNA1E, CACNA1C, KCNH3, CACNA1A
GO:0045211~postsynaptic membrane	25	4.4405	479	135	15908	6.15016	1.85722e-12	2.5335e-09	GRIK2, CLSTN3, GRIK3, CABP1, GABBR1, GABBR2, CPEB1, ADORA1, GRIN2B, DLG4, KCNMA1, GABRD, GABRA1, GABRA4, GRIN1, GRIN2A, NLGN1, HOMER1, SHANK2, CAMK2N1, EPHA7, GRIA2, GRIA1, GRM7, CHRM1
GO:0014069~postsynaptic density	19	3.37478	479	71	15908	8.88741	2.07376e-12	2.82898e-09	YWHAZ, GRIN1, MAP1B, CABP1, NLGN1, GRIN2A, CPEB1, HOMER1, ADORA1, SHANK2, ITPR1, CAMK2N1, GRIA2, GRIN2B, GRIA1, CHRM1, NTRK2, DLG4, CACNA1C
GO:0007154~cell communication	64	11.3677	431	795	14116	2.63662	2.10121e-12	3.67959e-09	SYT1, NRP1, FGF9, FGF14, PDGFA, GRIK2, TOLLIP, EFNA3, FGF12, GABBR2, VGF, ADORA1, SHH, LNPEP, SPRY2, KCNQ5, PCDH1, GRIN2B, DLG4, KCNQ2, KCNMA1, ZCCHC2, EGR2, KIF5A, GRIN2A, PCDH8, CACNG2, NRXN1, GRM5, SSTR1, CHRM1, GRM7, SNTG1, EFNA5, SNX18, YWHAZ, RIMS1, ADCYAP1, NPTX1, PVRL1, FAT1, POU3F2, GAD1, SNAP25, GABRD, SLC8A2, TRHDE, SLC12A5, GRIN1, NLGN1, HOMER1, ATXN1, SLC17A7, PPP1R9B, ACCN1, GRIA2, …
GO:0048812~neuron projection morphogenesis	31	5.50622	431	213	14116	4.76669	2.24643e-12	3.93389e-09	CDK5R1, CCK, NRP1, DSCAML1, NR2E1, SHH, ALCAM, PVRL1, UNC5A, BCL11B, LHX2, RTN4RL2, UNC5C, SNAP25, EGR2, BAIAP2, MAP1B, NFASC, NTNG2, NRXN1, TBR1, SLIT2, NUMBL, SLITRK1, EPHA7, SLITRK3, DLX5, FOXG1, EFNA5, SLITRK5, CACNA1A
GO:0030001~metal ion transport	46	8.17052	431	465	14116	3.23996	5.72273e-12	1.00216e-08	KCNC2, KCNC1, JPH4, JPH3, ATP1B1, KCNAB1, SCN3B, KCNA2, CACNB1, KCNA3, KCNIP3, KCNK10, KCNQ5, ATP2B4, GRIN2B, SLC30A3, KCNQ2, CAMK2A, KCNMA1, CACNA2D1, KCND3, SLC8A2, KCNB2, KCNB1, SLC12A5, GRIN1, KCTD1, GRIN2A, ATP1A1, CACNG3, CACNG2, KCNV1, ITPR1, SLC17A7, ACCN1, KCNJ4, CORO1A, KCNJ6, ATP2A2, KCNN3, KCNN2, KCNF1, CACNA1E, CACNA1C, KCNH3, CACNA1A
GO:0034703~cation channel complex	24	4.26288	479	132	15908	6.03834	8.34563e-12	1.13848e-08	KCNMA1, KCNC2, KCNC1, KCND3, CACNA2D1, KCNB2, KCNB1, KCNA2, CACNB1, KCTD1, KCNA3, CACNG3, CACNG2, KCNV1, KCNJ4, KCNQ5, KCNJ6, KCNN3, KCNF1, CACNA1E, KCNQ2, CACNA1C, SNAP25, CACNA1A
GO:0031175~neuron projection development	33	5.86146	431	256	14116	4.2219	1.07529e-11	1.88301e-08	CDK5R1, CCK, NRP1, DSCAML1, NR2E1, SHH, ALCAM, LINGO1, PVRL1, UNC5A, BCL11B, LHX2, RTN4RL2, UNC5C, SNAP25, EGR2, BAIAP2, MAP1B, NFASC, NTNG2, NRXN1, TBR1, SLIT2, NUMBL, SLITRK1, PPP1R9B, EPHA7, SLITRK3, DLX5, FOXG1, EFNA5, SLITRK5, CACNA1A
GO:0000904~cell morphogenesis involved in differentiation	32	5.68384	431	244	14116	4.29531	1.49425e-11	2.61669e-08	CDK5R1, CCK, NRP1, DSCAML1, NR2E1, SHH, ALCAM, PVRL1, UNC5A, BCL11B, LHX2, RTN4RL2, UNC5C, SNAP25, EGR2, BAIAP2, MAP1B, NFASC, NTNG2, NRXN1, MYH9, TBR1, SLIT2, NUMBL, SLITRK1, EPHA7, SLITRK3, DLX5, FOXG1, EFNA5, SLITRK5, CACNA1A
GO:0007268~synaptic transmission	35	6.2167	431	298	14116	3.84668	3.11042e-11	5.4469e-08	SYT1, GRIK2, GABBR2, ADORA1, RIMS1, KCNQ5, NPTX1, GRIN2B, PVRL1, DLG4, KCNQ2, GAD1, SNAP25, KCNMA1, GABRD, KIF5A, GRIN1, SLC12A5, NLGN1, GRIN2A, NRXN1, HOMER1, ATXN1, SLC17A7, GRM5, ACCN1, GRIA2, GRIA1, CHRM1, GRM7, KCNN3, CACNA1E, CACNA1C, CACNA1A, HTR2A
GO:0032501~multicellular organismal process	195	34.6359	431	4280	14116	1.49219	3.80652e-11	6.66589e-08	MEF2C, SYT1, TUBB2B, ADCY8, RORB, EDIL3, ADORA1, SHH, CITED2, GRIN2B, SEMA7A, FOXF2, EMX1, KIF5A, MDGA1, MDGA2, GRIN2A, MYH9, TBR1, THY1, MARK2, PRDM8, RND1, NAV1, NAV2, SSTR1, VEGFA, FOXG1, MNT, EFNA5, ADAMTS1, EXT1, CDK5R1, RIMS1, TAGLN3, ALCAM, PVRL1, PVRL3, LHX2, BAI2, BCOR, PPP2R2B, IL1RAPL1, GAD1, KLF6, KLF9, CRIP2, SMAD7, HPCAL4, SKI, HOMER1, NTRK3, MYCNOS, EPHA7, DLX1, ATP2A2, DLX6, ETS2,…
GO:0019226~transmission of nerve impulse	38	6.74956	431	350	14116	3.5559	3.88136e-11	6.79695e-08	SYT1, GRIK2, GABBR2, ADORA1, RIMS1, KCNQ5, NPTX1, GRIN2B, PVRL1, DLG4, POU3F2, KCNQ2, GAD1, SNAP25, KCNMA1, GABRD, EGR2, KIF5A, GRIN1, SLC12A5, NLGN1, GRIN2A, CACNG2, NRXN1, HOMER1, GRM5, ATXN1, SLC17A7, ACCN1, GRIA2, GRIA1, CHRM1, GRM7, KCNN3, CACNA1E, CACNA1C, CACNA1A, HTR2A
GO:0031226~intrinsic to plasma membrane	80	14.2096	479	1215	15908	2.18672	4.08044e-11	5.56639e-08	KCNC2, KCNC1, ATP1B1, NRG3, OPCML, GRIK2, TOLLIP, GRIK3, EFNA3, GABBR1, GABBR2, ADORA1, LNPEP, KCNQ5, PCDH1, HTR1A, ATP2B4, GRIN2B, DLG4, KCNQ2, KCNMA1, KCND3, PTPRG, MDGA1, GRIN2A, PTPRS, MMP17, MMP16, PCDH8, PCDH7, NRXN1, MYH9, IRS1, THY1, GRM5, SSTR1, CHRM1, GRM7, EFNA5, HS3ST3B1, KCNA2, KCNA3, PCDHAC2, EPHB6, CNR1, FAT1, RTN4RL2, SLC30A3, SNAP25, GABRD, FLRT2, GABRA1, TRHDE, GABRA4, KCNB2, KC…
GO:0016020~membrane	289	51.3321	479	7266	15908	1.32094	5.93362e-11	8.09442e-08	SYT1, ATP1B1, ADCY8, CADM2, SCN3B, EFNA3, SYT7, SGMS1, ADORA1, SHH, ACBD5, LPHN2, ATP2B4, DIRAS2, HTR1A, PRRT2, GRIN2B, SEMA7A, ISLR2, LPHN1, LRRC4, TMEFF2, GPR137, OSBP2, MAGI2, PTPRG, MDGA1, MDGA2, GRIN2A, PTPRS, MYH9, SIRPA, TMEM132E, MARK2, THY1, RND1, SSTR1, VEGFA, ASPHD1, EFNA5, EXT1, HS3ST3B1, CDK5R1, CACNB1, SORCS1, NRN1, RIMS1, SORCS3, ALCAM, SLC32A1, CAMKV, EPHB6, PVRL1, PVRL3, BAI2, BA…
GO:0048858~cell projection morphogenesis	31	5.50622	431	245	14116	4.1441	8.1673e-11	1.43024e-07	CDK5R1, CCK, NRP1, DSCAML1, NR2E1, SHH, ALCAM, PVRL1, UNC5A, BCL11B, LHX2, RTN4RL2, UNC5C, SNAP25, EGR2, BAIAP2, MAP1B, NFASC, NTNG2, NRXN1, TBR1, SLIT2, NUMBL, SLITRK1, EPHA7, SLITRK3, DLX5, FOXG1, EFNA5, SLITRK5, CACNA1A
GO:0032990~cell part morphogenesis	31	5.50622	431	256	14116	3.96603	2.42865e-10	4.25298e-07	CDK5R1, CCK, NRP1, DSCAML1, NR2E1, SHH, ALCAM, PVRL1, UNC5A, BCL11B, LHX2, RTN4RL2, UNC5C, SNAP25, EGR2, BAIAP2, MAP1B, NFASC, NTNG2, NRXN1, TBR1, SLIT2, NUMBL, SLITRK1, EPHA7, SLITRK3, DLX5, FOXG1, EFNA5, SLITRK5, CACNA1A
GO:0005515~protein binding	315	55.9503	463	8154	15143	1.26349	2.50387e-10	3.71625e-07	MEF2C, SYT1, ATP1B1, RUSC1, RORB, SGMS1, EDIL3, ADORA1, SHH, CITED2, ACTG1, ATP2B4, HTR1A, GRIN2B, SEMA7A, FOXF2, RARA, STAG2, ISLR2, LPHN1, LRRC4, TNIK, MAGI2, PTPRG, KIF5A, GRIN2A, PTPRS, MYH9, FAM123A, SIRPA, MARK2, THY1, RND1, VEGFA, MNT, ADAMTS1, EFNA5, EXT1, CDK5R1, PFKFB3, CACNB1, SORCS1, RIMS1, ADCYAP1, ALCAM, CAMKV, EPHB6, PVRL1, PVRL3, MAML3, BCOR, GAD1, CDC42EP3, CNKSR2, KLF12, SMAD7, …
GO:0030955~potassium ion binding	22	3.90764	463	128	15143	5.62139	2.85763e-10	4.24129e-07	KCNMA1, KCNC2, KCNC1, ATP1B1, KCND3, KCNAB1, KCNB2, KCNB1, KCNA2, SLC12A5, KCNA3, ATP1A1, KCNV1, KCNIP3, KCNK10, KCNJ4, KCNQ5, KCNJ6, PKM2, KCNF1, KCNQ2, KCNH3
GO:0005887~integral to plasma membrane	76	13.4991	479	1188	15908	2.1246	5.33488e-10	7.27764e-07	KCNC2, KCNC1, ATP1B1, NRG3, OPCML, TOLLIP, GRIK2, GRIK3, EFNA3, GABBR1, GABBR2, ADORA1, LNPEP, KCNQ5, PCDH1, HTR1A, ATP2B4, GRIN2B, DLG4, KCNQ2, KCNMA1, KCND3, PTPRG, GRIN2A, PTPRS, MMP17, MMP16, PCDH8, PCDH7, NRXN1, MYH9, IRS1, THY1, GRM5, SSTR1, CHRM1, GRM7, HS3ST3B1, KCNA2, KCNA3, PCDHAC2, EPHB6, CNR1, FAT1, SLC30A3, SNAP25, GABRD, FLRT2, GABRA1, TRHDE, GABRA4, KCNB2, KCNB1, GRIN1, NLGN1, KCTD…
GO:0034702~ion channel complex	27	4.79574	479	205	15908	4.37411	5.61799e-10	7.66386e-07	KCNC2, KCNC1, KCNA2, CACNB1, KCNA3, KCNQ5, KCNQ2, SNAP25, KCNMA1, GABRD, CACNA2D1, KCND3, GABRA1, GABRA4, KCNB2, KCNB1, KCTD1, CACNG3, CACNG2, KCNV1, KCNJ4, KCNJ6, KCNN3, KCNF1, CACNA1E, CACNA1C, CACNA1A
GO:0006813~potassium ion transport	24	4.26288	431	160	14116	4.91276	5.80211e-10	1.01605e-06	KCNMA1, KCNC2, KCNC1, ATP1B1, KCND3, KCNAB1, KCNB2, KCNB1, KCNA2, SLC12A5, KCTD1, KCNA3, ATP1A1, KCNV1, KCNK10, KCNIP3, KCNJ4, KCNQ5, KCNJ6, KCNN3, KCNN2, KCNF1, KCNQ2, KCNH3
GO:0005267~potassium channel activity	22	3.90764	463	133	15143	5.41006	5.94541e-10	8.82418e-07	KCNMA1, KCNC2, KCNC1, KCND3, KCNAB1, KCNB2, KCNB1, KCNA2, KCTD1, KCNA3, KCNV1, KCNK10, KCNIP3, KCNJ4, KCNQ5, KCNJ6, KCNN3, KCNN2, KCNF1, KCNQ2, KCNH3, SNAP25
GO:0030030~cell projection organization	37	6.57194	431	368	14116	3.29297	6.3166e-10	1.10615e-06	CDK5R1, CCK, NRP1, PDGFB, PDGFA, DSCAML1, NR2E1, SHH, ALCAM, LINGO1, PVRL1, UNC5A, BCL11B, LHX2, RTN4RL2, UNC5C, SNAP25, EGR2, BAIAP2, MAP1B, NFASC, NTNG2, NRXN1, MYH9, TBR1, SLIT2, NUMBL, SLITRK1, PPP1R9B, CORO1A, EPHA7, SLITRK3, DLX5, FOXG1, EFNA5, SLITRK5, CACNA1A
GO:0030425~dendrite	24	4.26288	479	163	15908	4.88994	6.76761e-10	9.23212e-07	CDK5R1, CCK, NCDN, GRIK2, GRIK3, GRIN1, MAP1B, CPEB1, DDN, ADORA1, CAMK2N1, THY1, PPP1R9B, KCNJ4, EPHA7, GRIN2B, GRM7, CHRM1, NTRK2, CACNA1C, NEGR1, SAMD4A, CACNA1A, HTR2A
GO:0006811~ion transport	57	10.1243	431	768	14116	2.43079	9.53777e-10	1.67023e-06	KCNC2, JPH4, KCNC1, JPH3, ATP1B1, KCNAB1, SCN3B, GRIK2, GRIK3, KCNIP3, KCNK10, KCNQ5, ATP2B4, GRIN2B, SLC25A22, KCNQ2, KCNMA1, KCND3, SLC22A23, GRIN2A, CACNG3, CACNG2, KCNH3, KCNA2, CACNB1, KCNA3, FXYD6, SLC30A3, CAMK2A, CNNM2, GABRD, CACNA2D1, SLC8A2, GABRA1, GABRA4, KCNB2, KCNB1, SLC12A5, GRIN1, KCTD1, ATP1A1, ITPR1, KCNV1, SLC17A7, KCNJ4, ACCN1, CORO1A, KCNJ6, GRIA2, ATP2A2, GRIA1, KCNN3, KCNN…
GO:0000902~cell morphogenesis	36	6.39432	431	356	14116	3.31197	9.70388e-10	1.69932e-06	CDK5R1, CCK, NRP1, DSCAML1, NR2E1, SHH, ALCAM, PVRL1, UNC5A, BCL11B, LHX2, RTN4RL2, UNC5C, SNAP25, ARHGEF2, EGR2, BAIAP2, MAP1B, NFASC, NTNG2, NRXN1, MYH9, TBR1, SLIT2, MARK2, ARHGEF11, NUMBL, SLITRK1, EPHA7, SLITRK3, DLX5, PRICKLE2, FOXG1, EFNA5, SLITRK5, CACNA1A
GO:0015075~ion transmembrane transporter activity	55	9.76909	463	725	15143	2.48116	1.077e-09	1.59848e-06	KCNC2, KCNC1, ATP1B1, KCNAB1, SCN3B, GRIK2, GRIK3, KCNIP3, KCNK10, KCNQ5, ATP2B4, GRIN2B, KCNQ2, KCNMA1, KCND3, GRIN2A, CACNG3, CACNG2, GRM7, KCNH3, KCNA2, CACNB1, KCNA3, FXYD6, SLC32A1, GPM6A, SLC30A3, SNAP25, GABRD, CACNA2D1, SLC8A2, GABRA1, GABRA4, KCNB2, KCNB1, SLC12A5, GRIN1, KCTD1, ATP1A1, KCNV1, ITPR1, SLC17A7, KCNJ4, ACCN1, KCNJ6, GRIA2, ATP2A2, GRIA1, KCNN3, KCNN2, SLC6A6, KCNF1, CACNA1E…
GO:0042995~cell projection	53	9.41385	479	697	15908	2.52536	1.30788e-09	1.78417e-06	SYT1, NRP1, PDGFA, GRIK2, GRIK3, CPEB1, GABBR2, VGF, ADORA1, SPRY4, HTR1A, GRIN2B, TIAM2, PDE4A, NEGR1, SAMD4A, KCNMA1, KCND3, KIF5A, BAIAP2, GRIN2A, CDK6, MYH9, DDN, THY1, GRM7, CHRM1, CDK5R1, CCK, CTNND1, CDH2, ALCAM, PVRL1, LRRTM1, RASGRP2, NEFH, GAD1, SNAP25, NCDN, SLC12A5, GRIN1, FSCN1, MAP1B, NFASC, CAMK2N1, PPP1R9B, KCNJ4, CORO1A, EPHA7, NTRK2, CACNA1C, CACNA1A, HTR2A
GO:0030054~cell junction	44	7.81528	479	518	15908	2.821	1.66319e-09	2.26886e-06	SYT1, SRCIN1, GRIK2, GRIK3, CABP1, GABBR1, SYT7, CDH2, CPEB1, GABBR2, RIMS1, PCDH1, PVRL1, GRIN2B, PVRL3, RASGRP2, DLG4, SV2B, SLC30A3, CAMK2A, SNAP25, SAMD4A, GABRD, ARHGEF2, MAGI2, GABRA1, GABRA4, SMAD7, GRIN1, NLGN1, GRIN2A, AJAP1, MYH9, HOMER1, SHANK2, CAMK2N1, SLC17A7, PPP1R9B, CBLN4, RND1, GRIA2, GRIA1, CHRM1, SPTAN1
GO:0006812~cation transport	46	8.17052	431	553	14116	2.72438	1.74605e-09	3.05765e-06	KCNC2, KCNC1, JPH4, JPH3, ATP1B1, KCNAB1, SCN3B, KCNA2, CACNB1, KCNA3, KCNIP3, KCNK10, KCNQ5, ATP2B4, GRIN2B, SLC30A3, KCNQ2, CAMK2A, KCNMA1, CACNA2D1, KCND3, SLC8A2, KCNB2, KCNB1, SLC12A5, GRIN1, KCTD1, GRIN2A, ATP1A1, CACNG3, CACNG2, KCNV1, ITPR1, SLC17A7, ACCN1, KCNJ4, CORO1A, KCNJ6, ATP2A2, KCNN3, KCNN2, KCNF1, CACNA1E, CACNA1C, KCNH3, CACNA1A
GO:0008324~cation transmembrane transporter activity	46	8.17052	463	557	15143	2.70106	2.45448e-09	3.64294e-06	KCNC2, KCNC1, KCNAB1, SCN3B, KCNA2, CACNB1, KCNA3, KCNIP3, KCNK10, SLC32A1, KCNQ5, ATP2B4, GPM6A, GRIN2B, SLC30A3, KCNQ2, SNAP25, KCNMA1, CACNA2D1, KCND3, SLC8A2, KCNB2, KCNB1, SLC12A5, GRIN1, KCTD1, GRIN2A, ATP1A1, CACNG3, CACNG2, KCNV1, ITPR1, SLC17A7, ACCN1, KCNJ4, KCNJ6, ATP2A2, GRM7, KCNN3, KCNN2, SLC6A6, KCNF1, CACNA1E, CACNA1C, KCNH3, CACNA1A
GO:0048468~cell development	50	8.88099	431	644	14116	2.54284	2.98551e-09	5.22815e-06	NRP1, OPCML, ZEB2, RORB, NR2E1, SHH, ACTG1, UNC5A, UNC5C, KCNMA1, SATB2, EGR2, BAIAP2, NRXN1, CACNG2, MYH9, TBR1, SLIT2, NUMBL, THY1, SLITRK1, RND1, SLITRK3, VEGFA, FOXG1, EFNA5, SLITRK5, CDK5R1, CCK, DSCAML1, ZBTB16, ALCAM, LINGO1, PVRL1, BCL11B, LHX2, POU3F2, RTN4RL2, PPP2R2B, SNAP25, MAP1B, NFASC, NTNG2, HOMER1, PPP1R9B, EPHA7, DLX5, NTRK2, CACNA1A, NTM
GO:0008076~voltage-gated potassium channel complex	17	3.01954	479	86	15908	6.56494	4.80045e-09	6.54859e-06	KCNMA1, KCNC2, KCNC1, KCND3, KCNB2, KCNB1, KCNA2, KCTD1, KCNA3, KCNV1, KCNJ4, KCNQ5, KCNJ6, KCNN3, KCNF1, KCNQ2, SNAP25
GO:0034705~potassium channel complex	17	3.01954	479	86	15908	6.56494	4.80045e-09	6.54859e-06	KCNMA1, KCNC2, KCNC1, KCND3, KCNB2, KCNB1, KCNA2, KCTD1, KCNA3, KCNV1, KCNJ4, KCNQ5, KCNJ6, KCNN3, KCNF1, KCNQ2, SNAP25
GO:0032989~cellular component morphogenesis	37	6.57194	431	397	14116	3.05243	4.90243e-09	8.58502e-06	CDK5R1, CCK, NRP1, DSCAML1, NR2E1, SHH, ACTG1, ALCAM, PVRL1, UNC5A, BCL11B, LHX2, RTN4RL2, UNC5C, SNAP25, ARHGEF2, EGR2, BAIAP2, MAP1B, NFASC, NTNG2, NRXN1, MYH9, TBR1, SLIT2, MARK2, NUMBL, ARHGEF11, SLITRK1, EPHA7, SLITRK3, DLX5, PRICKLE2, FOXG1, EFNA5, SLITRK5, CACNA1A
GO:0009653~anatomical structure morphogenesis	74	13.1439	431	1197	14116	2.02475	6.13452e-09	1.07426e-05	NRP1, THRA, FGF9, PDGFA, LMO4, SOBP, ZEB2, RORB, NR2E1, SHH, CITED2, ACTG1, SPRY2, UNC5A, FOXF2, UNC5C, BHLHE41, MYC, ODZ4, SATB2, ARHGEF2, EGR2, BAIAP2, LDB1, ARID5B, PCDH8, NRXN1, MYH9, TBR1, SLIT2, THY1, NUMBL, MARK2, ARHGEF11, SLITRK1, SLITRK3, FOXG1, VEGFA, ADAMTS1, EFNA5, EXT1, SLITRK5, ZFAND5, CDK5R1, CCK, DSCAML1, CDH2, ZBTB16, ALCAM, PVRL1, LHX2, FAT1, PVRL3, BCL11B, RTN4RL2, AXIN2, BCOR…
GO:0005249~voltage-gated potassium channel activity	18	3.19716	463	100	15143	5.88713	8.28584e-09	1.22979e-05	KCNMA1, KCNC2, KCNC1, KCND3, KCNAB1, KCNB2, KCNB1, KCNA2, KCTD1, KCNA3, KCNV1, KCNJ4, KCNQ5, KCNJ6, KCNF1, KCNQ2, KCNH3, SNAP25
GO:0044425~membrane part	259	46.0036	479	6578	15908	1.30763	1.10638e-08	1.50928e-05	SYT1, ATP1B1, ADCY8, CADM2, SCN3B, EFNA3, SYT7, SGMS1, ADORA1, SHH, ACBD5, LPHN2, ATP2B4, DIRAS2, HTR1A, PRRT2, GRIN2B, SEMA7A, ISLR2, LPHN1, LRRC4, TMEFF2, GPR137, OSBP2, MAGI2, PTPRG, MDGA1, MDGA2, GRIN2A, PTPRS, MYH9, SIRPA, TMEM132E, MARK2, THY1, RND1, SSTR1, ASPHD1, EFNA5, EXT1, HS3ST3B1, CDK5R1, CACNB1, SORCS1, NRN1, RIMS1, SORCS3, ALCAM, SLC32A1, CAMKV, EPHB6, PVRL1, PVRL3, BAI2, BAI3, C19…
GO:0051239~regulation of multicellular organismal process	62	11.0124	431	937	14116	2.16714	1.24391e-08	2.1783e-05	THRA, NRP1, THRB, PDGFB, FGF9, PDGFA, GRIK2, GRIK3, LRRC4C, VGF, NR2E1, ADORA1, SHH, GRIN2B, DLG4, RARA, KCNMA1, EGR1, EGR2, LDB1, GRIN2A, CDK6, SLIT2, THY1, NUMBL, BTG1, FOXG1, VEGFA, MGEA5, CDK5R1, CCK, CDH2, ZBTB16, LINGO1, PVRL1, POU3F2, BHLHE40, AXIN2, CAMK2A, SNAP25, ZBTB7A, NCDN, KCNB2, SMAD7, MAP1B, GRIN1, NLGN1, ATP1A1, SKI, NTRK3, DLX1, GRIA2, ATP2A2, DLX5, NTRK2, ADRA1B, PTCH1, PBX1, C…
GO:0008066~glutamate receptor activity	11	1.95382	463	31	15143	11.6054	1.58234e-08	2.34851e-05	GRM5, GRIN2B, GRIA2, GRIK2, GRIA1, GRM7, GRIK3, GRIN1, GABBR1, GRIN2A, GABBR2
GO:0022891~substrate-specific transmembrane transporter activity	57	10.1243	463	827	15143	2.25424	1.58524e-08	2.35281e-05	KCNC2, KCNC1, ATP1B1, KCNAB1, SCN3B, GRIK2, GRIK3, KCNIP3, KCNK10, KCNQ5, ATP2B4, GRIN2B, SLC25A22, KCNQ2, KCNMA1, KCND3, GRIN2A, CACNG3, CACNG2, GRM7, KCNH3, KCNA2, CACNB1, KCNA3, FXYD6, SLC19A2, SLC32A1, GPM6A, SLC30A3, SNAP25, GABRD, CACNA2D1, SLC8A2, GABRA1, GABRA4, KCNB2, KCNB1, SLC12A5, GRIN1, KCTD1, ATP1A1, ITPR1, KCNV1, SLC17A7, KCNJ4, ACCN1, KCNJ6, GRIA2, ATP2A2, GRIA1, KCNN3, KCNN2, SLC…
GO:0044057~regulation of system process	31	5.50622	431	309	14116	3.28577	2.12625e-08	3.72343e-05	CCK, THRA, THRB, GRIK2, GRIK3, CDH2, VGF, ADORA1, GRIN2B, DLG4, BHLHE40, CAMK2A, EGR1, KCNMA1, EGR2, NCDN, SMAD7, KCNB2, GRIN1, MAP1B, NLGN1, GRIN2A, ATP1A1, ATP2A2, GRIA2, NTRK2, ADRA1B, MGEA5, CACNA1C, CACNA1A, HTR2A
GO:0031420~alkali metal ion binding	26	4.61812	463	228	15143	3.72966	3.22948e-08	4.7932e-05	KCNC2, KCNC1, ATP1B1, SCN3B, KCNAB1, KCNA2, KCNA3, KCNK10, KCNIP3, KCNQ5, KCNQ2, KCNMA1, KCND3, SLC8A2, KCNB2, KCNB1, SLC12A5, ATP1A1, KCNV1, SLC17A7, KCNJ4, ACCN1, KCNJ6, PKM2, KCNF1, KCNH3
GO:0031644~regulation of neurological system process	21	3.73002	431	153	14116	4.49534	4.05478e-08	7.10063e-05	EGR1, CCK, EGR2, NCDN, GRIK2, GRIK3, GRIN1, MAP1B, NLGN1, GRIN2A, CDH2, VGF, ADORA1, GRIA2, GRIN2B, NTRK2, DLG4, BHLHE40, CAMK2A, CACNA1A, HTR2A
GO:0048168~regulation of neuronal synaptic plasticity	11	1.95382	431	36	14116	10.0075	7.74734e-08	0.000135669	EGR1, EGR2, GRIN2B, NCDN, GRIK2, GRIN1, DLG4, GRIN2A, BHLHE40, VGF, CAMK2A
GO:0007417~central nervous system development	36	6.39432	431	425	14116	2.77427	9.21902e-08	0.000161441	CDK5R1, PLXNA2, DSCAML1, ZEB2, ZBTB16, TAGLN3, NR2E1, SHH, CKB, CITED2, LINGO1, NPTX1, BCL11B, LHX2, POU3F3, POU3F2, UNC5C, EGR2, CA10, EMX1, JARID2, MDGA1, HPCAL4, LDB1, MDGA2, MAP1B, GRIN1, TBR1, TACC2, NUMBL, ACCN1, DLX1, FOXG1, EFNA5, CACNA1A, NFIB
GO:0051969~regulation of transmission of nerve impulse	20	3.5524	431	147	14116	4.45602	1.06514e-07	0.000186525	EGR1, EGR2, NCDN, GRIK2, GRIK3, GRIN1, MAP1B, NLGN1, GRIN2A, CDH2, VGF, ADORA1, GRIA2, GRIN2B, NTRK2, DLG4, BHLHE40, CAMK2A, CACNA1A, HTR2A
GO:0042734~presynaptic membrane	10	1.7762	479	29	15908	11.452	1.08601e-07	0.000148149	KCNMA1, SYT1, GRIN2B, GRIK2, GRM7, GRIN2A, NRXN1, ADORA1, RIMS1, CAMK2A
GO:0045664~regulation of neuron differentiation	19	3.37478	431	133	14116	4.67882	1.13515e-07	0.000198784	CDK5R1, NRP1, GRIN1, MAP1B, NLGN1, CDH2, LRRC4C, NR2E1, SLIT2, SHH, THY1, NUMBL, NTRK3, LINGO1, FOXG1, NTRK2, POU3F2, PBX1, CACNA1A
GO:0050804~regulation of synaptic transmission	19	3.37478	431	136	14116	4.57561	1.60339e-07	0.000280781	EGR1, EGR2, NCDN, GRIK2, GRIK3, MAP1B, GRIN1, NLGN1, GRIN2A, VGF, ADORA1, GRIA2, GRIN2B, NTRK2, DLG4, BHLHE40, CAMK2A, CACNA1A, HTR2A
GO:0043025~cell soma	21	3.73002	479	168	15908	4.15136	1.61284e-07	0.000220017	KCND3, CDK5R1, CCK, KCNB2, GRIK2, GRIK3, MAP1B, SLC12A5, VGF, DDN, ADORA1, CAMK2N1, ALCAM, KCNJ4, EPHA7, HTR1A, NTRK2, CACNA1E, CACNA1C, NEGR1, CACNA1A
GO:0048519~negative regulation of biological process	94	16.6963	431	1812	14116	1.69904	1.8854e-07	0.000330167	MEF2C, NRP1, THRA, SRCIN1, PDGFB, THRB, FGF9, PDGFA, GRIK2, GRIK3, CBX3, ZEB2, TERF2IP, SGMS1, NR2E1, ADORA1, SHH, KCNIP3, CITED2, FOXF2, RARA, MYC, EGR1, KCNMA1, TBL1XR1, SATB1, SATB2, ARHGEF2, SOCS2, C9ORF89, LDB1, ARID5B, GRIN2A, CDK6, IRS1, THY1, TARBP2, RND1, SSTR1, BTG1, GRM7, FOXG1, VEGFA, MGEA5, MNT, ADAMTS1, SMARCA2, KDM6B, YWHAZ, CCK, ZBTB16, TRIB1, ADCYAP1, LINGO1, MEIS2, BCL11B, FAM5C…
GO:0022857~transmembrane transporter activity	57	10.1243	463	906	15143	2.05768	3.41633e-07	0.000507051	KCNC2, KCNC1, ATP1B1, KCNAB1, SCN3B, GRIK2, GRIK3, KCNIP3, KCNK10, KCNQ5, ATP2B4, GRIN2B, SLC25A22, KCNQ2, KCNMA1, KCND3, GRIN2A, CACNG3, CACNG2, GRM7, KCNH3, KCNA2, CACNB1, KCNA3, FXYD6, SLC19A2, SLC32A1, GPM6A, SLC30A3, SNAP25, GABRD, CACNA2D1, SLC8A2, GABRA1, GABRA4, KCNB2, KCNB1, SLC12A5, GRIN1, KCTD1, ATP1A1, ITPR1, KCNV1, SLC17A7, KCNJ4, ACCN1, KCNJ6, GRIA2, ATP2A2, GRIA1, KCNN3, KCNN2, SLC…
GO:0031224~intrinsic to membrane	218	38.7211	479	5485	15908	1.31996	3.54848e-07	0.000484069	SYT1, ATP1B1, ADCY8, CADM2, SCN3B, EFNA3, SYT7, SGMS1, ADORA1, SHH, ACBD5, LPHN2, ATP2B4, HTR1A, PRRT2, GRIN2B, SEMA7A, ISLR2, LPHN1, LRRC4, TMEFF2, GPR137, PTPRG, MDGA1, MDGA2, GRIN2A, PTPRS, MYH9, SIRPA, TMEM132E, THY1, SSTR1, ASPHD1, EFNA5, EXT1, HS3ST3B1, CACNB1, SORCS1, NRN1, SORCS3, SLC32A1, ALCAM, EPHB6, PVRL1, PVRL3, BAI2, BAI3, C19ORF26, IL1RAPL1, GPR158, PCDH10, HOMER1, PCDH17, PCDH19, …
GO:0051960~regulation of nervous system development	22	3.90764	431	192	14116	3.7528	4.09302e-07	0.000716757	CDK5R1, NRP1, GRIN1, MAP1B, NLGN1, CDH2, LRRC4C, NR2E1, SLIT2, SHH, NUMBL, THY1, NTRK3, LINGO1, DLX1, PVRL1, NTRK2, FOXG1, POU3F2, PBX1, SNAP25, CACNA1A
GO:0048167~regulation of synaptic plasticity	13	2.30906	431	64	14116	6.6527	4.28238e-07	0.000749918	EGR1, EGR2, NCDN, GRIK2, MAP1B, GRIN1, GRIN2A, VGF, ADORA1, GRIN2B, DLG4, BHLHE40, CAMK2A
GO:0007215~glutamate signaling pathway	9	1.59858	431	25	14116	11.7906	4.76462e-07	0.000834365	GRM5, CDK5R1, GRIN2B, SSTR1, GRIK2, GRIK3, GRIN1, GRIN2A, HOMER1
GO:0051899~membrane depolarization	11	1.95382	431	43	14116	8.37835	4.82747e-07	0.000845372	ATXN1, CCK, GRIN2B, GRIK2, SMAD7, GRIN1, MGEA5, GRIN2A, CACNG2, ADORA1, CACNA1A
GO:0005488~binding	420	74.6004	463	12531	15143	1.09621	6.20507e-07	0.000920953	MEF2C, TUBB2B, SCN3B, RUSC1, RORB, SGMS1, ACBD5, CITED2, ACTG1, LPHN2, HTR1A, DIRAS2, GRIN2B, FOXF2, BAHCC1, STAG2, LPHN1, LRRC4, TNIK, MAGI2, PTPRG, KIF5A, GRIN2A, PTPRS, MYH9, SIRPA, THY1, MARK2, SSTR1, FOXG1, ADAMTS1, TNRC18, CACNB1, SORCS1, SORCS3, ADCYAP1, ALCAM, PVRL1, PVRL3, CDC42EP3, KLF12, KLF13, PCDH10, KLF16, PCDH17, KIF3C, PCDH19, CAMK2N1, KCNJ4, KCNJ6, NLGN4X, ZNF385D, MARCKS, MAP6, …
GO:0048869~cellular developmental process	88	15.6306	431	1706	14116	1.68942	6.89726e-07	0.00120782	MEF2C, NRP1, OPCML, TUBB2B, FGF9, GABBR1, ZEB2, RORB, LRRC4C, NR2E1, SHH, CITED2, ACTG1, SPRY2, UNC5A, SEMA7A, UNC5C, BHLHE41, EGR1, KCNMA1, SATB2, ARHGEF2, EGR2, EMX1, MDGA1, BAIAP2, LDB1, MDGA2, GRIN2A, CDK6, CACNG2, NRXN1, MYH9, TBR1, SLIT2, TACC2, THY1, ARHGEF11, NUMBL, MARK2, PRDM8, SLITRK1, SLITRK3, RND1, NAV1, FOXG1, VEGFA, EFNA5, SLITRK5, CHL1, CDK5R1, CCK, DSCAML1, CDH2, ZBTB16, ALCAM, L…
GO:0050767~regulation of neurogenesis	20	3.5524	431	166	14116	3.94599	7.28019e-07	0.00127488	CDK5R1, NRP1, GRIN1, MAP1B, NLGN1, CDH2, LRRC4C, NR2E1, SLIT2, SHH, THY1, NUMBL, NTRK3, LINGO1, DLX1, FOXG1, NTRK2, POU3F2, PBX1, CACNA1A
GO:0048523~negative regulation of cellular process	86	15.2753	431	1660	14116	1.69678	8.04519e-07	0.00140885	MEF2C, NRP1, THRA, SRCIN1, THRB, PDGFB, FGF9, PDGFA, GRIK2, GRIK3, CBX3, ZEB2, TERF2IP, SGMS1, NR2E1, ADORA1, SHH, KCNIP3, CITED2, FOXF2, MYC, EGR1, TBL1XR1, SATB1, SATB2, ARHGEF2, SOCS2, C9ORF89, LDB1, ARID5B, CDK6, IRS1, THY1, RND1, SSTR1, BTG1, GRM7, FOXG1, VEGFA, MGEA5, MNT, ADAMTS1, SMARCA2, KDM6B, YWHAZ, ZBTB16, TRIB1, ADCYAP1, LINGO1, MEIS2, BCL11B, FAM5C, PER1, POU3F3, BHLHE40, AXIN2, BCO…
GO:0007411~axon guidance	16	2.84192	431	107	14116	4.89746	8.21769e-07	0.00143905	CDK5R1, NRP1, EGR2, NFASC, NRXN1, TBR1, SLIT2, SHH, ALCAM, EPHA7, PVRL1, UNC5A, LHX2, FOXG1, EFNA5, UNC5C
GO:0030154~cell differentiation	85	15.0977	431	1637	14116	1.70061	8.71456e-07	0.00152606	MEF2C, NRP1, OPCML, TUBB2B, FGF9, GABBR1, ZEB2, RORB, LRRC4C, NR2E1, SHH, CITED2, ACTG1, SPRY2, UNC5A, SEMA7A, UNC5C, BHLHE41, EGR1, KCNMA1, SATB2, EGR2, EMX1, MDGA1, BAIAP2, LDB1, MDGA2, GRIN2A, CDK6, CACNG2, NRXN1, MYH9, TBR1, SLIT2, TACC2, THY1, NUMBL, MARK2, PRDM8, SLITRK1, SLITRK3, RND1, NAV1, FOXG1, VEGFA, EFNA5, SLITRK5, CHL1, CDK5R1, CCK, DSCAML1, CDH2, ZBTB16, ALCAM, LINGO1, PVRL1, LHX2,…
GO:0010975~regulation of neuron projection development	13	2.30906	431	70	14116	6.08247	1.17584e-06	0.00205909	NRP1, MAP1B, GRIN1, CDH2, LRRC4C, SLIT2, THY1, NUMBL, NTRK3, LINGO1, NTRK2, POU3F2, CACNA1A
GO:0060284~regulation of cell development	22	3.90764	431	205	14116	3.51482	1.21267e-06	0.00212357	CDK5R1, NRP1, SMAD7, GRIN1, MAP1B, NLGN1, CDH2, LRRC4C, NR2E1, SLIT2, SHH, THY1, NUMBL, NTRK3, LINGO1, DLX1, BTG1, NTRK2, FOXG1, POU3F2, PBX1, CACNA1A
GO:0050794~regulation of cellular process	257	45.6483	431	6819	14116	1.23437	1.36628e-06	0.00239257	MEF2C, SYT1, ADCY8, RORB, EDIL3, SGMS1, ADORA1, SHH, CITED2, LPHN2, DIRAS2, HTR1A, GRIN2B, FOXF2, RARA, LPHN1, MAGI2, TNIK, EMX1, GRIN2A, MYH9, TBR1, MARK2, THY1, PRDM8, RND1, ACAP3, SSTR1, FOXG1, VEGFA, MNT, ADAMTS1, EXT1, CDK5R1, CDK5R2, DUSP10, ADCYAP1, ALCAM, PVRL1, LHX2, BAI2, BAI3, MAML3, PPP2R2B, BCOR, CDC42EP3, IL1RAPL1, IQSEC2, CNKSR2, KLF6, GPR158, KLF9, KLF12, SMAD7, CRIP2, KLF13, KLF1…
GO:0006816~calcium ion transport	18	3.19716	431	142	14116	4.15163	1.49214e-06	0.00261297	JPH4, JPH3, CACNA2D1, SLC8A2, GRIN1, GRIN2A, CACNB1, CACNG3, CACNG2, ITPR1, CORO1A, ATP2B4, GRIN2B, ATP2A2, CACNA1E, CACNA1C, CAMK2A, CACNA1A
GO:0015672~monovalent inorganic cation transport	28	4.97336	431	318	14116	2.8838	1.56642e-06	0.00274304	KCNC2, KCNC1, ATP1B1, SCN3B, KCNAB1, KCNA2, KCNA3, KCNK10, KCNIP3, KCNQ5, KCNQ2, KCNMA1, KCND3, SLC8A2, KCNB2, KCNB1, SLC12A5, KCTD1, ATP1A1, KCNV1, SLC17A7, KCNJ4, ACCN1, KCNJ6, KCNN3, KCNN2, KCNF1, KCNH3
GO:0044464~cell part	469	83.3037	479	14826	15908	1.05058	1.70887e-06	0.00233115	MEF2C, TUBB2B, SCN3B, RUSC1, RORB, SGMS1, ACBD5, CITED2, LPHN2, ACTG1, HTR1A, DIRAS2, GRIN2B, FOXF2, STAG2, LPHN1, LRRC4, TMEFF2, MAGI2, PTPRG, KIF5A, GRIN2A, PTPRS, MYH9, SIRPA, TMEM132E, THY1, MARK2, SSTR1, FOXG1, ADAMTS1, CMIP, CACNB1, DUSP10, SORCS1, FAM19A1, SORCS3, ADCYAP1, ALCAM, PVRL1, PVRL3, C19ORF26, PPP2R2B, CDC42EP3, IQSEC2, PHYHIPL, KLF12, KLF13, PCDH10, KLF16, PCDH17, KIF3C, PCDH19,…
GO:0005623~cell	469	83.3037	479	14827	15908	1.05051	1.74889e-06	0.00238574	MEF2C, TUBB2B, SCN3B, RUSC1, RORB, SGMS1, ACBD5, CITED2, LPHN2, ACTG1, HTR1A, DIRAS2, GRIN2B, FOXF2, STAG2, LPHN1, LRRC4, TMEFF2, MAGI2, PTPRG, KIF5A, GRIN2A, PTPRS, MYH9, SIRPA, TMEM132E, THY1, MARK2, SSTR1, FOXG1, ADAMTS1, CMIP, CACNB1, DUSP10, SORCS1, FAM19A1, SORCS3, ADCYAP1, ALCAM, PVRL1, PVRL3, C19ORF26, PPP2R2B, CDC42EP3, IQSEC2, PHYHIPL, KLF12, KLF13, PCDH10, KLF16, PCDH17, KIF3C, PCDH19,…
GO:0050789~regulation of biological process	265	47.0693	431	7106	14116	1.22139	1.85495e-06	0.00324829	MEF2C, SYT1, ADCY8, RORB, EDIL3, SGMS1, ADORA1, SHH, CITED2, LPHN2, DIRAS2, HTR1A, GRIN2B, FOXF2, RARA, LPHN1, MAGI2, TNIK, EMX1, GRIN2A, MYH9, TBR1, MARK2, THY1, PRDM8, RND1, ACAP3, SSTR1, FOXG1, VEGFA, MNT, ADAMTS1, EXT1, CDK5R1, CDK5R2, DUSP10, ADCYAP1, ALCAM, PVRL1, LHX2, BAI2, BAI3, MAML3, PPP2R2B, BCOR, CDC42EP3, IL1RAPL1, IQSEC2, CNKSR2, KLF6, GPR158, KLF9, KLF12, SMAD7, CRIP2, KLF13, KLF1…
GO:0022604~regulation of cell morphogenesis	17	3.01954	431	131	14116	4.25023	2.32457e-06	0.00407065	NRP1, SMAD7, MAP1B, GRIN1, CDH2, LRRC4C, MYH9, SLIT2, THY1, NUMBL, NTRK3, LINGO1, CORO1A, VEGFA, POU3F2, CDC42EP3, CACNA1A
GO:0022892~substrate-specific transporter activity	57	10.1243	463	966	15143	1.92987	2.55888e-06	0.00379782	KCNC2, KCNC1, ATP1B1, KCNAB1, SCN3B, GRIK2, GRIK3, KCNIP3, KCNK10, KCNQ5, ATP2B4, GRIN2B, SLC25A22, KCNQ2, KCNMA1, KCND3, GRIN2A, CACNG3, CACNG2, GRM7, KCNH3, KCNA2, CACNB1, KCNA3, FXYD6, SLC19A2, SLC32A1, GPM6A, SLC30A3, SNAP25, GABRD, CACNA2D1, SLC8A2, GABRA1, GABRA4, KCNB2, KCNB1, SLC12A5, GRIN1, KCTD1, ATP1A1, ITPR1, KCNV1, SLC17A7, KCNJ4, ACCN1, KCNJ6, GRIA2, ATP2A2, GRIA1, KCNN3, KCNN2, SLC…
GO:0005509~calcium ion binding	55	9.76909	463	919	15143	1.95739	2.67325e-06	0.00396758	SYT1, CLSTN3, FAM20C, SYT7, EDIL3, KCNIP3, EFHD2, PCDH1, ATP2B4, GRIN2B, KCNMA1, MAN1A2, NRXN2, SPARCL1, GRIN2A, PCDH9, MMP17, PCDH8, CACNG3, MMP16, PCDH7, NRXN1, MAN1A1, CACNG2, SLIT2, NPTXR, RAB11FIP3, GRM7, VSNL1, CDK5R1, CABP1, CACNB1, PCDHGC5, CDH2, PCDHAC2, NPTX1, FAT1, RASGRP2, CACNA2D1, SLC8A2, MEX3B, HPCAL4, PCDH10, GRIN1, PCDH17, MAN1C1, PCDH19, ITPR1, ATP2A2, CALM3, CACNA1E, CACNA1C, C…
GO:0010769~regulation of cell morphogenesis involved in differentiation	13	2.30906	431	77	14116	5.52951	3.34976e-06	0.00586586	NRP1, SMAD7, MAP1B, GRIN1, CDH2, LRRC4C, SLIT2, THY1, NUMBL, NTRK3, LINGO1, POU3F2, CACNA1A
GO:0065007~biological regulation	275	48.8455	431	7484	14116	1.20346	3.37957e-06	0.00591805	MEF2C, SYT1, ADCY8, RORB, SGMS1, EDIL3, ADORA1, SHH, CITED2, LPHN2, DIRAS2, HTR1A, GRIN2B, FOXF2, RARA, LPHN1, MAGI2, TNIK, EMX1, GRIN2A, MYH9, TBR1, MARK2, THY1, PRDM8, RND1, ACAP3, SSTR1, FOXG1, VEGFA, MNT, ADAMTS1, EXT1, CDK5R1, CDK5R2, DUSP10, RIMS1, ADCYAP1, ALCAM, PVRL1, LHX2, BAI2, BAI3, MAML3, PPP2R2B, BCOR, GAD1, CDC42EP3, IL1RAPL1, IQSEC2, CNKSR2, KLF6, GPR158, KLF9, KLF12, SMAD7, CRIP2…
GO:0006928~cell motion	35	6.2167	431	475	14116	2.41329	3.51252e-06	0.00615086	ZFAND5, CDK5R1, CCK, NRP1, PDGFB, PLXNA2, ZEB2, CDH2, NR2E1, SHH, ACTG1, ALCAM, PVRL1, UNC5A, LHX2, POU3F3, POU3F2, UNC5C, SATB2, EGR2, MDGA1, ARID5B, NFASC, NRXN1, MYH9, TBR1, SLIT2, ELMO1, ARHGEF11, CORO1A, EPHA7, BTG1, FOXG1, CELF3, EFNA5
GO:0005262~calcium channel activity	13	2.30906	463	79	15143	5.38204	4.52021e-06	0.00670869	CACNA2D1, GRIN1, GRIN2A, CACNB1, CACNG3, CACNG2, ITPR1, GPM6A, GRIN2B, GRM7, CACNA1E, CACNA1C, CACNA1A
GO:0048513~organ development	86	15.2753	431	1738	14116	1.62063	5.15598e-06	0.00902863	MEF2C, NRG3, NRP1, THRA, FGF9, PDGFA, PLXNA2, LMO4, SOBP, RORB, ZEB2, FGF12, VGF, NR2E1, SHH, CITED2, CKB, SPRY2, GRIN2B, FOXF2, MKX, UNC5C, BHLHE41, MYC, KIRREL3, EGR1, KCNMA1, SATB2, EGR2, MAN1A2, CA10, EMX1, MDGA1, LDB1, ARID5B, PCDH8, CDK6, CACNG2, MYH9, IRS1, TBR1, SLIT2, TACC2, THY1, NUMBL, MAN2A1, FOXG1, VEGFA, ADAMTS1, EFNA5, EXT1, ZFAND5, CDK5R1, DSCAML1, CDH2, ZBTB16, NR3C1, TAGLN3, MEI…
GO:0005516~calmodulin binding	17	3.01954	463	140	15143	3.97147	5.75674e-06	0.00854383	SYT1, SLC8A2, GRIN1, MYH9, CAMKV, ATP2B4, KCNN3, KCNN2, SPTBN1, MARCKS, NRGN, MAP6, CACNA1C, CAMK2A, EWSR1, CACNA1A, SPTAN1
GO:0030424~axon	18	3.19716	479	159	15908	3.75972	6.03929e-06	0.00823826	KCNMA1, CDK5R1, CCK, NRP1, GRIK2, GRIK3, MAP1B, NFASC, ADORA1, ALCAM, HTR1A, PVRL1, GRM7, CHRM1, NTRK2, LRRTM1, NEFH, GAD1
GO:0007611~learning or memory	15	2.6643	431	111	14116	4.42591	6.81358e-06	0.0119311	EGR1, EGR2, ADCY8, GRIN1, GRIN2A, ATXN1, GRIN2B, GRIA1, GRM7, ADRA1B, DLG4, CACNA1C, SNAP25, IL1RAPL1, HTR2A
GO:0003700~transcription factor activity	56	9.94671	463	975	15143	1.87851	7.14902e-06	0.0106101	MEF2C, HLF, THRA, FOSL2, THRB, LMO4, ZEB2, RORB, NR2E1, CITED2, FOXF2, RARA, MKX, BHLHE41, SCRT1, MYC, EGR1, SATB1, SATB2, EGR2, SNAPC2, EMX1, TBR1, TRERF1, FOXG1, MNT, TSHZ3, NR3C2, HCFC1, NR3C1, ZBTB16, TSC22D1, MEIS2, TSC22D2, NR1D1, LHX2, POU3F3, POU3F2, BHLHE40, ETV6, EWSR1, KLF6, KLF9, KLF12, SMAD7, KLF16, NR4A3, FOXP1, DLX1, DLX6, ETS2, DLX5, PBX1, NFIC, SCAND2, NFIB
GO:0050770~regulation of axonogenesis	11	1.95382	431	57	14116	6.32051	7.42576e-06	0.013003	NTRK3, LINGO1, NRP1, GRIN1, MAP1B, POU3F2, LRRC4C, CDH2, SLIT2, CACNA1A, THY1
GO:0030528~transcription regulator activity	77	13.6767	463	1512	15143	1.6656	8.13184e-06	0.0120686	MEF2C, HLF, FOSL2, THRA, THRB, LMO4, CBX3, ZEB2, RORB, NR2E1, CITED2, KCNIP3, FOXF2, RARA, MKX, SCRT1, BHLHE41, MYC, EGR1, TBL1XR1, SATB1, SATB2, EGR2, SNAPC2, EMX1, LDB1, ARID5B, SOX12, TBR1, TRERF1, ELL2, JMY, BTG1, FOXG1, MNT, SIAH2, SMARCA2, TSHZ3, NR3C2, HCFC1, NR3C1, ZBTB16, TSC22D1, MEIS2, TSC22D2, NR1D1, LHX2, BCL11A, POU3F3, POU3F2, MAML3, BHLHE40, ETV6, BCOR, ING1, EWSR1, ZBTB7A, KLF6, …
GO:0031327~negative regulation of cellular biosynthetic process	38	6.74956	431	561	14116	2.21848	8.50684e-06	0.0148959	MEF2C, THRA, THRB, PDGFB, PDGFA, CBX3, ZEB2, ZBTB16, NR2E1, CITED2, KCNIP3, MEIS2, FOXF2, POU3F3, PER1, BHLHE40, BCOR, EGR1, ZBTB7A, TBL1XR1, SATB1, SATB2, KLF12, SMAD7, JARID2, ARID5B, LDB1, SKI, ATP1A1, FOXP1, ATXN1, DLX1, GRM7, MGEA5, NFIC, SMARCA2, KDM6B, CACNA1A
GO:0007420~brain development	25	4.4405	431	289	14116	2.8332	8.82458e-06	0.0154523	CDK5R1, PLXNA2, DSCAML1, ZEB2, NR2E1, SHH, CKB, LHX2, POU3F3, POU3F2, UNC5C, EGR2, CA10, EMX1, LDB1, MDGA1, GRIN1, TBR1, NUMBL, TACC2, DLX1, FOXG1, EFNA5, CACNA1A, NFIB
GO:0006357~regulation of transcription from RNA polymerase II promoter	45	7.9929	431	727	14116	2.02727	1.06009e-05	0.0185624	MEF2C, ABLIM2, THRA, FOSL2, THRB, NR2E1, SHH, CITED2, KCNIP3, MEIS2, BCL11B, POU3F3, POU3F2, MAML3, BCOR, MYC, EGR1, ZBTB7A, SATB1, KLF6, TBL1XR1, SATB2, EGR2, KLF12, KLF9, JARID2, SMAD7, KLF13, GRIN1, SOX12, KLF16, SKI, NR4A3, TBR1, FOXP1, JMY, ATXN1, TARBP2, DLX1, VEGFA, PBX1, NFIC, SMARCA2, KDM6B, NFIB
GO:0004970~ionotropic glutamate receptor activity	7	1.24334	463	18	15143	12.7191	1.06065e-05	0.015741	GRIN2B, GRIA2, GRIK2, GRIA1, GRIK3, GRIN1, GRIN2A
GO:0007156~homophilic cell adhesion	16	2.84192	431	131	14116	4.00021	1.06809e-05	0.0187024	CLSTN3, PCDH10, PCDHGC5, PCDH9, DSCAML1, PCDH8, CDH2, PCDH7, PCDH17, PCDHAC2, PCDH19, PCDH1, PVRL1, PVRL3, FAT1, CDH11
GO:0009890~negative regulation of biosynthetic process	38	6.74956	431	573	14116	2.17202	1.35919e-05	0.0237991	MEF2C, THRA, THRB, PDGFB, PDGFA, CBX3, ZEB2, ZBTB16, NR2E1, CITED2, KCNIP3, MEIS2, FOXF2, POU3F3, PER1, BHLHE40, BCOR, EGR1, ZBTB7A, TBL1XR1, SATB1, SATB2, KLF12, SMAD7, JARID2, ARID5B, LDB1, SKI, ATP1A1, FOXP1, ATXN1, DLX1, GRM7, MGEA5, NFIC, SMARCA2, KDM6B, CACNA1A
GO:0005215~transporter activity	63	11.1901	463	1175	15143	1.75361	1.4701e-05	0.0218171	KCNC2, SYT1, KCNC1, ATP1B1, KCNAB1, SCN3B, GRIK2, GRIK3, SYT7, KLHL2, KCNIP3, KCNK10, KCNQ5, ATP2B4, GRIN2B, SLC25A22, SV2B, KCNQ2, KCNMA1, KCND3, SLC22A23, GRIN2A, CACNG3, CACNG2, GRM7, KCNH3, KCNA2, CACNB1, KCNA3, FXYD6, SLC19A2, SLC32A1, GPM6A, SLC30A3, CLVS2, SNAP25, GABRD, CACNA2D1, SLC8A2, GABRA1, GABRA4, KCNB2, KCNB1, SLC12A5, GRIN1, KCTD1, ATP1A1, ITPR1, KCNV1, SLC17A7, ACCN1, KCNJ4, KCNJ…
GO:0005234~extracellular-glutamate-gated ion channel activity	7	1.24334	463	19	15143	12.0497	1.5104e-05	0.022415	GRIN2B, GRIA2, GRIK2, GRIA1, GRIK3, GRIN1, GRIN2A
GO:0031344~regulation of cell projection organization	13	2.30906	431	89	14116	4.78396	1.55578e-05	0.027241	NRP1, MAP1B, GRIN1, CDH2, LRRC4C, SLIT2, THY1, NUMBL, NTRK3, LINGO1, NTRK2, POU3F2, CACNA1A
GO:0005245~voltage-gated calcium channel activity	8	1.42096	463	28	15143	9.34465	1.59584e-05	0.0236829	CACNA2D1, GRM7, CACNB1, CACNA1E, CACNG3, CACNG2, CACNA1C, CACNA1A
GO:0010646~regulation of cell communication	57	10.1243	431	1038	14116	1.79851	1.89591e-05	0.0331955	PDGFB, FGF9, GRIK2, GRIK3, RASGEF1A, ZEB2, VGF, ADORA1, SPRY4, RGL1, CITED2, SPRY2, GRIN2B, TIAM2, DLG4, SPRED2, SPRED1, EGR1, ARHGEF3, ARHGEF2, EGR2, SOCS2, C9ORF89, GRIN2A, IRS1, THY1, ARHGEF11, ACAP3, GRM7, VEGFA, MGEA5, CDH2, TRIB2, TRIB1, RASGRP2, BHLHE40, AXIN2, CAMK2A, SNAP25, IQSEC2, CNKSR2, NCDN, SMAD7, MAP1B, LRRN3, GRIN1, NLGN1, SKI, ATXN1, DKK2, PLK2, GRIA2, NTRK2, PTCH1, CACNA1A, DUS…
GO:0016021~integral to membrane	203	36.0568	479	5297	15908	1.27276	2.04827e-05	0.0279382	SYT1, ATP1B1, CADM2, SCN3B, ADCY8, EFNA3, SGMS1, SYT7, ADORA1, ACBD5, LPHN2, HTR1A, ATP2B4, GRIN2B, PRRT2, ISLR2, LPHN1, LRRC4, TMEFF2, GPR137, PTPRG, GRIN2A, PTPRS, MYH9, SIRPA, TMEM132E, THY1, SSTR1, ASPHD1, EXT1, HS3ST3B1, CACNB1, SORCS1, SORCS3, SLC32A1, ALCAM, EPHB6, PVRL1, PVRL3, BAI2, BAI3, C19ORF26, IL1RAPL1, GPR158, PCDH10, PCDH17, HOMER1, PCDH19, NTRK3, KCNJ4, EPHA7, KCNJ6, ATP2A2, CNIH…
GO:0043204~perikaryon	8	1.42096	479	30	15908	8.85623	2.36395e-05	0.0322432	CCK, GRIK2, GRIK3, SLC12A5, MAP1B, CACNA1E, DDN, CACNA1A
GO:0007423~sensory organ development	21	3.73002	431	229	14116	3.00343	2.39475e-05	0.041928	KCNMA1, PDGFA, FGF9, SOBP, RORB, NR4A3, NR2E1, SHH, THY1, SPRY2, MEIS2, PVRL1, GRIN2B, DLX6, BCL11B, DLX5, PVRL3, VEGFA, NTRK2, FOXG1, MYC
GO:0045893~positive regulation of transcription, DNA-dependent	33	5.86146	431	477	14116	2.26584	2.50883e-05	0.043925	MEF2C, ABLIM2, THRA, THRB, RORB, SHH, CITED2, MEIS2, BCL11B, FOXF2, POU3F3, POU3F2, MAML3, MYC, EGR1, KLF6, TBL1XR1, SATB2, EGR2, KLF12, KLF13, GRIN1, NR4A3, TBR1, TRERF1, ARHGEF11, ATXN1, ETS2, VEGFA, PBX1, NFIC, SMARCA2, NFIB
GO:0045944~positive regulation of transcription from RNA polymerase II promoter	28	4.97336	431	371	14116	2.47183	2.69494e-05	0.0471826	MEF2C, ABLIM2, THRA, THRB, SHH, CITED2, MEIS2, BCL11B, POU3F3, POU3F2, MAML3, MYC, EGR1, KLF6, TBL1XR1, SATB2, EGR2, KLF12, KLF13, GRIN1, NR4A3, TBR1, ATXN1, VEGFA, PBX1, NFIC, SMARCA2, NFIB
GO:0015674~di-, tri-valent inorganic cation transport	18	3.19716	431	176	14116	3.34961	2.71267e-05	0.047493	JPH4, JPH3, CACNA2D1, SLC8A2, GRIN1, GRIN2A, CACNB1, CACNG3, CACNG2, ITPR1, CORO1A, ATP2B4, GRIN2B, ATP2A2, CACNA1E, CACNA1C, CAMK2A, CACNA1A
GO:0051254~positive regulation of RNA metabolic process	33	5.86146	431	481	14116	2.247	2.95174e-05	0.0516775	MEF2C, ABLIM2, THRA, THRB, RORB, SHH, CITED2, MEIS2, BCL11B, FOXF2, POU3F3, POU3F2, MAML3, MYC, EGR1, KLF6, TBL1XR1, SATB2, EGR2, KLF12, KLF13, GRIN1, NR4A3, TBR1, TRERF1, ARHGEF11, ATXN1, ETS2, VEGFA, PBX1, NFIC, SMARCA2, NFIB
GO:0016481~negative regulation of transcription	32	5.68384	431	459	14116	2.28335	2.98556e-05	0.0522695	MEF2C, THRA, THRB, CBX3, ZEB2, ZBTB16, NR2E1, CITED2, KCNIP3, MEIS2, FOXF2, POU3F3, PER1, BHLHE40, BCOR, EGR1, ZBTB7A, TBL1XR1, SATB1, SATB2, KLF12, SMAD7, JARID2, ARID5B, LDB1, SKI, FOXP1, ATXN1, DLX1, NFIC, SMARCA2, KDM6B
GO:0010629~negative regulation of gene expression	34	6.03908	431	504	14116	2.20944	3.09211e-05	0.0541345	MEF2C, THRA, THRB, CBX3, ZEB2, ZBTB16, NR2E1, CITED2, KCNIP3, MEIS2, FOXF2, POU3F3, PER1, BHLHE40, BCOR, MYC, EGR1, ZBTB7A, TBL1XR1, SATB1, SATB2, KLF12, SMAD7, JARID2, ARID5B, LDB1, SKI, FOXP1, ATXN1, TARBP2, DLX1, NFIC, SMARCA2, KDM6B
GO:0022834~ligand-gated channel activity	15	2.6643	463	127	15143	3.86294	3.306e-05	0.0490566	GABRD, GABRA1, GABRA4, GRIK2, GRIK3, GRIN1, GRIN2A, ITPR1, ACCN1, KCNQ5, KCNJ4, KCNJ6, GRIA2, GRIN2B, GRIA1
GO:0015276~ligand-gated ion channel activity	15	2.6643	463	127	15143	3.86294	3.306e-05	0.0490566	GABRD, GABRA1, GABRA4, GRIK2, GRIK3, GRIN1, GRIN2A, ITPR1, ACCN1, KCNQ5, KCNJ4, KCNJ6, GRIA2, GRIN2B, GRIA1
GO:0005891~voltage-gated calcium channel complex	7	1.24334	479	22	15908	10.5671	3.53205e-05	0.0481721	CACNA2D1, CACNB1, CACNA1E, CACNG3, CACNG2, CACNA1C, CACNA1A
GO:0045892~negative regulation of transcription, DNA-dependent	27	4.79574	431	356	14116	2.48398	3.5885e-05	0.0628223	MEF2C, CBX3, ZBTB16, NR2E1, CITED2, KCNIP3, MEIS2, FOXF2, POU3F3, BHLHE40, BCOR, EGR1, TBL1XR1, SATB1, ZBTB7A, SATB2, KLF12, SMAD7, JARID2, LDB1, ARID5B, SKI, FOXP1, DLX1, NFIC, SMARCA2, KDM6B
GO:0031225~anchored to membrane	20	3.5524	479	220	15908	3.01917	3.78081e-05	0.0515641	OPCML, MDGA1, MDGA2, EFNA3, MMP17, NTNG2, NRN1, SHH, THY1, KCNIP3, SEMA7A, MARCKS, RAB6B, RTN4RL2, EFNA5, SNAP25, NEGR1, RASD2, GFRA2, NTM
GO:0008328~ionotropic glutamate receptor complex	6	1.06572	479	14	15908	14.2332	3.8358e-05	0.0523139	GRIN2B, GRIK2, GRIA1, GRIN1, DLG4, GRIN2A
GO:0019222~regulation of metabolic process	148	26.2877	431	3621	14116	1.33865	3.94692e-05	0.069095	MEF2C, THRA, PDGFB, THRB, ADCY8, PDGFA, LMO3, LMO4, CBX3, RORB, ADORA1, NR2E1, SHH, CITED2, HTR1A, FOXF2, SPRED2, RARA, SPRED1, SCRT1, SAMD4A, SATB1, SATB2, EMX1, GRIN2A, IRS1, TBR1, TRERF1, ELL2, THY1, PRDM8, VEGFA, FOXG1, MNT, CELF3, SMARCA2, TSHZ3, CDK5R1, CDK5R2, UBE2QL1, ADCYAP1, UBE2D3, MEIS2, LHX2, BHLHE40, MAML3, BCOR, EWSR1, KLF6, KLF12, KLF9, SMAD7, KLF13, GRIN1, KLF16, SKI, NR4A3, FOXP…
GO:0045934~negative regulation of nucleobase, nucleoside, nucleotide and nucleic acid metabolic process	34	6.03908	431	512	14116	2.17492	4.21318e-05	0.0737546	MEF2C, THRA, THRB, CBX3, ZEB2, ZBTB16, TERF2IP, NR2E1, CITED2, KCNIP3, MEIS2, FOXF2, POU3F3, PER1, BHLHE40, BCOR, EGR1, ZBTB7A, TBL1XR1, SATB1, SATB2, KLF12, SMAD7, JARID2, ARID5B, LDB1, SKI, FOXP1, ATXN1, DLX1, GRM7, NFIC, SMARCA2, KDM6B
GO:0007610~behavior	32	5.68384	431	469	14116	2.23466	4.49848e-05	0.078747	CCK, PDGFB, ADCY8, GRIK2, PDGFA, SOBP, NR2E1, KCNIP3, HTR1A, GRIN2B, CNR1, DLG4, IL1RAPL1, SNAP25, EGR1, KCNMA1, EGR2, GRIN1, GRIN2A, NR4A3, SLIT2, ATXN1, CORO1A, GRIA1, GRM7, NTRK2, NLGN4X, ADRA1B, CACNA1C, RASD2, CACNA1A, HTR2A
GO:0045595~regulation of cell differentiation	33	5.86146	431	492	14116	2.19676	4.5526e-05	0.0796941	CDK5R1, NRP1, THRB, FGF9, CDH2, ZBTB16, LRRC4C, NR2E1, SHH, LINGO1, RARA, POU3F2, AXIN2, ZBTB7A, SMAD7, LDB1, MAP1B, GRIN1, NLGN1, CDK6, SKI, SLIT2, THY1, NUMBL, NTRK3, DLX1, BTG1, DLX5, FOXG1, NTRK2, PBX1, TOB2, CACNA1A
GO:0030666~endocytic vesicle membrane	8	1.42096	479	33	15908	8.05112	4.58828e-05	0.0625735	SYT1, CORO1A, GRIA2, GRIA1, DLG4, CACNG3, CACNG2, CAMK2A
GO:0051253~negative regulation of RNA metabolic process	27	4.79574	431	362	14116	2.44281	4.69719e-05	0.0822242	MEF2C, CBX3, ZBTB16, NR2E1, CITED2, KCNIP3, MEIS2, FOXF2, POU3F3, BHLHE40, BCOR, EGR1, TBL1XR1, SATB1, ZBTB7A, SATB2, KLF12, SMAD7, JARID2, LDB1, ARID5B, SKI, FOXP1, DLX1, NFIC, SMARCA2, KDM6B
GO:0043565~sequence-specific DNA binding	38	6.74956	463	607	15143	2.04751	5.04441e-05	0.0748431	MEF2C, HLF, TSHZ3, THRA, FOSL2, THRB, NR3C2, RORB, ZEB2, NR3C1, TERF2IP, NR2E1, MEIS2, NR1D1, LHX2, FOXF2, POU3F3, RARA, POU3F2, MKX, ETV6, MYC, EWSR1, EGR1, TBL1XR1, SATB1, SATB2, EMX1, SMAD7, NR4A3, FOXP1, DLX1, DLX6, ETS2, DLX5, FOXG1, PBX1, KDM6B
GO:0048522~positive regulation of cellular process	86	15.2753	431	1847	14116	1.52499	5.1306e-05	0.0898077	MEF2C, FOSL2, NRP1, THRA, THRB, PDGFB, FGF9, PDGFA, GRIK2, ZEB2, RORB, EDIL3, NR2E1, ADORA1, SHH, CITED2, HTR1A, TIAM2, GRIN2B, FOXF2, RARA, MYC, SAMD4A, EGR1, KCNMA1, TBL1XR1, ARHGEF3, SATB2, ARHGEF2, EGR2, GRIN2A, CDK6, PRKCE, TRERF1, TBR1, IRS1, SLIT2, JMY, THY1, ARHGEF11, NUMBL, BTG1, CHRM1, FOXG1, VEGFA, MGEA5, SMARCA2, ABLIM2, CDK5R1, CCK, HCFC1, ZBTB16, NR3C1, MEIS2, BCL11B, POU3F3, POU3F2…
GO:0051172~negative regulation of nitrogen compound metabolic process	34	6.03908	431	519	14116	2.14559	5.47428e-05	0.095821	MEF2C, THRA, THRB, CBX3, ZEB2, ZBTB16, TERF2IP, NR2E1, CITED2, KCNIP3, MEIS2, FOXF2, POU3F3, PER1, BHLHE40, BCOR, EGR1, ZBTB7A, TBL1XR1, SATB1, SATB2, KLF12, SMAD7, JARID2, ARID5B, LDB1, SKI, FOXP1, ATXN1, DLX1, GRM7, NFIC, SMARCA2, KDM6B
GO:0007169~transmembrane receptor protein tyrosine kinase signaling pathway	20	3.5524	431	224	14116	2.92426	5.68557e-05	0.0995176	ZFAND5, NRP1, PDGFB, NIN, SOCS2, PTPRG, PDGFA, GRIK2, FGF9, BAIAP2, ARID5B, IRS1, ADCYAP1, NTRK3, EPHB6, EPHA7, VEGFA, NTRK2, GFRA2, CACNA1A
GO:0009892~negative regulation of metabolic process	45	7.9929	431	780	14116	1.88952	5.78869e-05	0.101322	MEF2C, THRA, PDGFB, THRB, PDGFA, CBX3, ZEB2, ZBTB16, TERF2IP, ADORA1, NR2E1, SHH, CITED2, KCNIP3, MEIS2, FOXF2, POU3F3, PER1, BHLHE40, BCOR, MYC, EGR1, ZBTB7A, SATB1, TBL1XR1, SATB2, KLF12, JARID2, SMAD7, ARID5B, LDB1, GRIN2A, SKI, ATP1A1, FOXP1, ATXN1, TARBP2, DLX1, GRM7, ADRA1B, MGEA5, NFIC, SMARCA2, CACNA1A, KDM6B
GO:0042391~regulation of membrane potential	15	2.6643	431	134	14116	3.66624	5.86359e-05	0.102632	KCNMA1, EGR2, CCK, GRIK2, SMAD7, GRIK3, GRIN1, GRIN2A, CACNG2, ADORA1, ATXN1, GRIN2B, MGEA5, POU3F2, CACNA1A
GO:0009790~embryonic development	36	6.39432	431	568	14116	2.07581	6.14766e-05	0.107602	ZFAND5, CDK5R1, NRG3, PDGFA, FGF9, LMO4, DSCAML1, SOBP, ZEB2, ZBTB16, SHH, CITED2, SPRY2, GRIN2B, FOXF2, AXIN2, MYC, ODZ4, SATB2, LDB1, MAP1B, PCDH8, SKI, NR4A3, MYH9, SLIT2, FOXP1, MAN2A1, DLX1, DLX6, DLX5, VEGFA, FOXG1, PBX1, PTCH1, EXT1
GO:0051128~regulation of cellular component organization	31	5.50622	431	458	14116	2.21682	7.1035e-05	0.124322	CCK, NRP1, PDGFA, HCFC1, CDH2, TERF2IP, LRRC4C, LINGO1, PVRL1, POU3F2, MYC, CDC42EP3, SNAP25, ARHGEF2, SMAD7, MAP1A, GRIN1, MAP1B, MYH9, EPB49, SLIT2, THY1, NUMBL, NTRK3, CORO1A, VEGFA, NTRK2, MGEA5, SPTBN1, CACNA1A, SPTAN1
GO:0031323~regulation of cellular metabolic process	141	25.0444	431	3464	14116	1.33314	8.51175e-05	0.148951	MEF2C, THRA, PDGFB, THRB, ADCY8, PDGFA, LMO3, LMO4, CBX3, RORB, ADORA1, NR2E1, SHH, CITED2, HTR1A, FOXF2, SPRED2, RARA, SPRED1, SCRT1, SAMD4A, SATB1, SATB2, EMX1, IRS1, TBR1, TRERF1, ELL2, THY1, PRDM8, VEGFA, FOXG1, MNT, CELF3, SMARCA2, TSHZ3, CDK5R1, CDK5R2, ADCYAP1, MEIS2, LHX2, BHLHE40, MAML3, BCOR, EWSR1, KLF6, KLF12, KLF9, SMAD7, KLF13, GRIN1, KLF16, SKI, NR4A3, FOXP1, DLX1, DLX6, DLX5, ETS2…
GO:0050793~regulation of developmental process	40	7.1048	431	674	14116	1.94372	9.11757e-05	0.159545	CDK5R1, NRP1, THRB, FGF9, ZBTB16, CDH2, LRRC4C, NR2E1, SHH, LINGO1, PVRL1, RARA, POU3F2, AXIN2, CDC42EP3, SNAP25, ZBTB7A, EGR2, SMAD7, LDB1, MAP1B, GRIN1, NLGN1, CDK6, SKI, MYH9, SLIT2, NUMBL, THY1, NTRK3, CORO1A, DLX1, BTG1, DLX5, VEGFA, NTRK2, FOXG1, PBX1, TOB2, CACNA1A
GO:0006355~regulation of transcription, DNA-dependent	82	14.5648	431	1773	14116	1.51474	0.000101793	0.178107	MEF2C, HLF, FOSL2, THRA, THRB, CBX3, ZEB2, RORB, NR2E1, SHH, CITED2, KCNIP3, FOXF2, RARA, MKX, SCRT1, BHLHE41, MYC, EGR1, TBL1XR1, SATB1, SATB2, EGR2, EMX1, LDB1, ARID5B, SOX12, TBR1, TRERF1, JMY, ARHGEF11, TARBP2, FOXG1, VEGFA, MNT, KCNH3, SMARCA2, KDM6B, ABLIM2, TSHZ3, NR3C2, NR3C1, ZBTB16, TSC22D1, MEIS2, TSC22D2, NR1D1, LHX2, BCL11B, PER2, PER1, POU3F3, POU3F2, MAML3, BHLHE40, ETV6, BCOR, EWS…
GO:0003707~steroid hormone receptor activity	9	1.59858	463	49	15143	6.00727	0.000106093	0.157348	THRA, NR1D1, THRB, NR3C2, RORB, RARA, NR4A3, NR3C1, NR2E1
GO:0016564~transcription repressor activity	24	4.26288	463	316	15143	2.48402	0.000110004	0.163144	ZBTB7A, TBL1XR1, THRA, KLF12, THRB, JARID2, ARID5B, LDB1, CBX3, SKI, ZBTB16, NR2E1, FOXP1, KCNIP3, CITED2, ATXN1, MEIS2, NR1D1, BCL11A, MNT, POU3F3, BHLHE40, SIAH2, BCOR
GO:0016337~cell-cell adhesion	22	3.90764	431	276	14116	2.61065	0.000113291	0.198207	CDK5R1, THRA, CLSTN3, PCDH10, NLGN1, DSCAML1, PCDHGC5, PCDH9, CTNND1, PCDH8, CDH2, PCDH7, MYH9, PCDH17, PCDHAC2, PCDH19, THY1, PCDH1, PVRL1, FAT1, PVRL3, CDH11
GO:0002053~positive regulation of mesenchymal cell proliferation	6	1.06572	431	17	14116	11.5594	0.000117096	0.204858	FGF9, PDGFA, VEGFA, IRS1, SHH, FOXP1
GO:0034704~calcium channel complex	7	1.24334	479	27	15908	8.61022	0.000123334	0.168116	CACNA2D1, CACNB1, CACNA1E, CACNG3, CACNG2, CACNA1C, CACNA1A
GO:0048518~positive regulation of biological process	91	16.1634	431	2033	14116	1.46601	0.000125051	0.218761	MEF2C, FOSL2, NRP1, THRA, PDGFB, THRB, FGF9, PDGFA, GRIK2, ZEB2, RORB, EDIL3, NR2E1, ADORA1, SHH, CITED2, HTR1A, TIAM2, GRIN2B, FOXF2, RARA, MYC, SAMD4A, EGR1, KCNMA1, TBL1XR1, ARHGEF3, SATB2, ARHGEF2, EGR2, GRIN2A, CDK6, PRKCE, TRERF1, TBR1, IRS1, SLIT2, JMY, THY1, ARHGEF11, NUMBL, TARBP2, BTG1, CHRM1, FOXG1, VEGFA, MGEA5, SMARCA2, ABLIM2, CDK5R1, CCK, HCFC1, ZBTB16, NR3C1, MEIS2, BCL11B, POU3F3…
GO:0051252~regulation of RNA metabolic process	83	14.7425	431	1813	14116	1.49939	0.000130066	0.227523	MEF2C, HLF, FOSL2, THRA, THRB, CBX3, ZEB2, RORB, NR2E1, SHH, CITED2, KCNIP3, FOXF2, RARA, MKX, SCRT1, BHLHE41, MYC, EGR1, TBL1XR1, SATB1, SATB2, EGR2, EMX1, LDB1, ARID5B, SOX12, TBR1, TRERF1, JMY, ARHGEF11, TARBP2, FOXG1, VEGFA, CELF3, MNT, KCNH3, SMARCA2, KDM6B, ABLIM2, TSHZ3, NR3C2, NR3C1, ZBTB16, TSC22D1, MEIS2, TSC22D2, NR1D1, LHX2, BCL11B, PER2, PER1, POU3F3, POU3F2, MAML3, BHLHE40, ETV6, BC…
GO:0007167~enzyme linked receptor protein signaling pathway	25	4.4405	431	342	14116	2.39413	0.000132269	0.231374	ZFAND5, NRP1, PDGFB, GRIK2, PDGFA, FGF9, ADCYAP1, EPHB6, UBE2D3, SOCS2, NIN, PTPRG, SMAD7, ARID5B, BAIAP2, SKI, IRS1, NTRK3, EPHA7, NTRK2, VEGFA, SPTBN1, PPM1L, GFRA2, CACNA1A
GO:0021537~telencephalon development	10	1.7762	431	65	14116	5.03873	0.000146304	0.255894	DLX1, EMX1, LHX2, GRIN1, POU3F3, POU3F2, ZEB2, NR2E1, SHH, TACC2
GO:0007613~memory	8	1.42096	431	39	14116	6.71831	0.000153254	0.268035	GRIN2B, ADCY8, GRIA1, GRM7, GRIN1, GRIN2A, SNAP25, HTR2A
GO:0010464~regulation of mesenchymal cell proliferation	6	1.06572	431	18	14116	10.9172	0.000158098	0.276496	FGF9, PDGFA, VEGFA, IRS1, SHH, FOXP1
GO:0031324~negative regulation of cellular metabolic process	41	7.28242	431	720	14116	1.86503	0.000175801	0.307413	MEF2C, THRA, THRB, PDGFB, PDGFA, CBX3, ZEB2, ZBTB16, TERF2IP, NR2E1, SHH, CITED2, KCNIP3, MEIS2, FOXF2, POU3F3, PER1, BHLHE40, BCOR, EGR1, ZBTB7A, SATB1, TBL1XR1, SATB2, KLF12, JARID2, SMAD7, ARID5B, LDB1, SKI, ATP1A1, FOXP1, ATXN1, DLX1, GRM7, ADRA1B, MGEA5, NFIC, SMARCA2, KDM6B, CACNA1A
GO:0045935~positive regulation of nucleobase, nucleoside, nucleotide and nucleic acid metabolic process	37	6.57194	431	624	14116	1.94201	0.000181072	0.316615	MEF2C, ABLIM2, THRA, THRB, PDGFB, PDGFA, RORB, SHH, CITED2, MEIS2, BCL11B, FOXF2, POU3F3, POU3F2, MAML3, ING1, MYC, EGR1, KLF6, TBL1XR1, SATB2, EGR2, KLF12, KLF13, GRIN1, NR4A3, TBR1, TRERF1, ARHGEF11, ATXN1, ETS2, VEGFA, MGEA5, PBX1, NFIC, SMARCA2, NFIB
GO:0000122~negative regulation of transcription from RNA polymerase II promoter	21	3.73002	431	266	14116	2.58566	0.000192454	0.336486	EGR1, MEF2C, TBL1XR1, SATB1, ZBTB7A, SATB2, KLF12, JARID2, SMAD7, SKI, NR2E1, FOXP1, KCNIP3, CITED2, DLX1, MEIS2, POU3F3, BCOR, NFIC, SMARCA2, KDM6B
GO:0051966~regulation of synaptic transmission, glutamatergic	6	1.06572	431	19	14116	10.3427	0.000209225	0.365758	GRIA2, GRIK2, GRIK3, NTRK2, ADORA1, HTR2A
GO:0060079~regulation of excitatory postsynaptic membrane potential	6	1.06572	431	19	14116	10.3427	0.000209225	0.365758	ATXN1, GRIN2B, GRIK2, GRIN1, GRIN2A, ADORA1
GO:0010557~positive regulation of macromolecule biosynthetic process	38	6.74956	431	654	14116	1.90301	0.000217268	0.379793	MEF2C, ABLIM2, THRA, THRB, PDGFB, PDGFA, RORB, SHH, CITED2, MEIS2, BCL11B, FOXF2, POU3F3, POU3F2, MAML3, MYC, ING1, SAMD4A, EGR1, KLF6, TBL1XR1, SATB2, EGR2, KLF12, KLF13, GRIN1, NR4A3, IRS1, TBR1, TRERF1, ARHGEF11, ATXN1, ETS2, VEGFA, PBX1, NFIC, SMARCA2, NFIB
GO:0019717~synaptosome	11	1.95382	479	85	15908	4.29788	0.000227289	0.309615	SLC17A7, MAGI2, GRIN2B, PVRL1, RASGRP2, GRIN1, DLG4, GRIN2A, SNAP25, CAMK2N1, SAMD4A
GO:0045941~positive regulation of transcription	34	6.03908	431	564	14116	1.9744	0.000263149	0.459821	MEF2C, ABLIM2, THRA, THRB, RORB, SHH, CITED2, MEIS2, BCL11B, FOXF2, POU3F3, POU3F2, MAML3, ING1, MYC, EGR1, KLF6, TBL1XR1, SATB2, EGR2, KLF12, KLF13, GRIN1, NR4A3, TBR1, TRERF1, ARHGEF11, ATXN1, ETS2, VEGFA, PBX1, NFIC, SMARCA2, NFIB
GO:0044430~cytoskeletal part	49	8.70337	479	952	15908	1.70938	0.000297629	0.405252	TUBB2B, CBX3, CPEB1, ADORA1, SPRY2, RANBP9, GRIN2B, DLG4, MYC, TBL1XR1, ARHGEF2, KIF5A, GRIN2A, PDE4D, MYH9, TACC1, TACC2, NAV1, CHRM1, PDE4DIP, IFFO1, KIF26B, YWHAZ, USP2, CABP1, NEFH, CNKSR2, NIN, MAP1A, GRIN1, MAP1B, NLGN1, HOMER1, KIF3C, SHANK2, ITPR1, CAMK2N1, PPP1R9B, CORO1A, GRIA2, GRIA1, NTRK2, CALM3, SPTBN1, MARCKS, MAP6, CACNA1C, DNM1, CALM2, CALM1, SPTAN1
GO:0005856~cytoskeleton	65	11.5453	479	1381	15908	1.56315	0.000313495	0.426812	TUBB2B, SRCIN1, CBX3, CPEB1, ADORA1, KLHL2, ACTG1, SPRY2, RANBP9, GRIN2B, DLG4, MYC, STAG2, TBL1XR1, ARHGEF2, KIF5A, ENC1, GRIN2A, PDE4D, MYH9, TACC1, ELMO1, TACC2, RND1, NAV1, CHRM1, FRMD4A, SNTG1, PDE4DIP, IFFO1, KIF26B, ABLIM2, YWHAZ, USP2, CABP1, TRIB2, NEFH, PPP2R2B, CDC42EP3, PLEC, CNKSR2, NIN, MAP1A, MAP1B, FSCN1, GRIN1, NLGN1, EPB49, HOMER1, SHANK2, KIF3C, ITPR1, CAMK2N1, PPP1R9B, CORO1A,…
GO:0010558~negative regulation of macromolecule biosynthetic process	33	5.86146	431	547	14116	1.97588	0.000320688	0.560097	MEF2C, THRA, THRB, CBX3, ZEB2, ZBTB16, NR2E1, CITED2, KCNIP3, MEIS2, FOXF2, POU3F3, PER1, BHLHE40, BCOR, EGR1, ZBTB7A, TBL1XR1, SATB1, SATB2, KLF12, SMAD7, JARID2, ARID5B, LDB1, SKI, FOXP1, ATXN1, DLX1, MGEA5, NFIC, SMARCA2, KDM6B
GO:0005230~extracellular ligand-gated ion channel activity	10	1.7762	463	72	15143	4.54254	0.000327685	0.485249	GABRD, GABRA1, GRIN2B, GRIA2, GABRA4, GRIK2, GRIA1, GRIK3, GRIN1, GRIN2A
GO:0051173~positive regulation of nitrogen compound metabolic process	37	6.57194	431	644	14116	1.8817	0.000332827	0.581239	MEF2C, ABLIM2, THRA, THRB, PDGFB, PDGFA, RORB, SHH, CITED2, MEIS2, BCL11B, FOXF2, POU3F3, POU3F2, MAML3, ING1, MYC, EGR1, KLF6, TBL1XR1, SATB2, EGR2, KLF12, KLF13, GRIN1, NR4A3, TBR1, TRERF1, ARHGEF11, ATXN1, ETS2, VEGFA, MGEA5, PBX1, NFIC, SMARCA2, NFIB
GO:0032350~regulation of hormone metabolic process	5	0.888099	431	12	14116	13.6466	0.000346021	0.604216	KCNMA1, ATP1A1, NR3C1, TRERF1, CACNA1A
GO:0008038~neuron recognition	6	1.06572	431	21	14116	9.35764	0.000348178	0.607972	CDK5R1, NRP1, OPCML, FOXG1, NTM, SLIT2
GO:0048169~regulation of long-term neuronal synaptic plasticity	6	1.06572	431	21	14116	9.35764	0.000348178	0.607972	EGR1, GRIN2B, GRIK2, GRIN1, DLG4, GRIN2A
GO:0004879~ligand-dependent nuclear receptor activity	9	1.59858	463	58	15143	5.07511	0.000354831	0.525349	THRA, NR1D1, THRB, NR3C2, RORB, RARA, NR4A3, NR3C1, NR2E1
GO:0031326~regulation of cellular biosynthetic process	120	21.3144	431	2947	14116	1.33363	0.000392688	0.68544	MEF2C, THRA, THRB, PDGFB, PDGFA, LMO3, ADCY8, LMO4, CBX3, RORB, NR2E1, ADORA1, SHH, CITED2, HTR1A, FOXF2, RARA, SCRT1, SAMD4A, SATB1, SATB2, EMX1, IRS1, TBR1, TRERF1, ELL2, PRDM8, VEGFA, FOXG1, MNT, SMARCA2, TSHZ3, ADCYAP1, MEIS2, LHX2, MAML3, BHLHE40, BCOR, EWSR1, KLF6, KLF9, KLF12, KLF13, SMAD7, GRIN1, KLF16, SKI, NR4A3, FOXP1, DLX1, DLX6, DLX5, ETS2, NTRK2, HIVEP2, CACNA1A, HLF, FOSL2, CPEB2, …
GO:0022603~regulation of anatomical structure morphogenesis	18	3.19716	431	219	14116	2.69192	0.000396706	0.692431	NRP1, SMAD7, MAP1B, GRIN1, CDH2, LRRC4C, MYH9, SLIT2, THY1, NUMBL, NTRK3, LINGO1, CORO1A, BTG1, VEGFA, POU3F2, CDC42EP3, CACNA1A
GO:0007155~cell adhesion	39	6.92718	431	700	14116	1.82474	0.000397854	0.694428	CDK5R1, THRA, NRP1, OPCML, CLSTN3, DSCAML1, CTNND1, PCDHGC5, EDIL3, CDH2, PCDHAC2, ALCAM, PCDH1, PVRL1, PVRL3, FAT1, NEGR1, FLRT2, NRXN2, PCDH10, NLGN1, NFASC, PTPRS, PCDH9, PCDH8, PCDH7, NRXN1, AJAP1, MYH9, PCDH17, SIRPA, PCDH19, THY1, CORO1A, ATP2A2, NLGN4X, NTM, CHL1, CDH11
GO:0022610~biological adhesion	39	6.92718	431	701	14116	1.82214	0.000409503	0.714693	CDK5R1, THRA, NRP1, OPCML, CLSTN3, DSCAML1, CTNND1, PCDHGC5, EDIL3, CDH2, PCDHAC2, ALCAM, PCDH1, PVRL1, PVRL3, FAT1, NEGR1, FLRT2, NRXN2, PCDH10, NLGN1, NFASC, PTPRS, PCDH9, PCDH8, PCDH7, NRXN1, AJAP1, MYH9, PCDH17, SIRPA, PCDH19, THY1, CORO1A, ATP2A2, NLGN4X, NTM, CHL1, CDH11
GO:0021543~pallium development	8	1.42096	431	46	14116	5.69595	0.000443937	0.774569	DLX1, EMX1, GRIN1, POU3F3, POU3F2, ZEB2, NR2E1, TACC2
GO:0010628~positive regulation of gene expression	34	6.03908	431	581	14116	1.91663	0.000445302	0.776941	MEF2C, ABLIM2, THRA, THRB, RORB, SHH, CITED2, MEIS2, BCL11B, FOXF2, POU3F3, POU3F2, MAML3, ING1, MYC, EGR1, KLF6, TBL1XR1, SATB2, EGR2, KLF12, KLF13, GRIN1, NR4A3, TBR1, TRERF1, ARHGEF11, ATXN1, ETS2, VEGFA, PBX1, NFIC, SMARCA2, NFIB
GO:0080090~regulation of primary metabolic process	131	23.2682	431	3291	14116	1.3037	0.000483203	0.842805	MEF2C, THRA, THRB, PDGFB, ADCY8, PDGFA, LMO3, LMO4, CBX3, RORB, NR2E1, ADORA1, SHH, CITED2, HTR1A, FOXF2, RARA, SCRT1, SAMD4A, SATB1, SATB2, EMX1, GRIN2A, IRS1, TBR1, TRERF1, ELL2, PRDM8, VEGFA, FOXG1, MNT, CELF3, SMARCA2, TSHZ3, UBE2QL1, ADCYAP1, UBE2D3, MEIS2, LHX2, BHLHE40, MAML3, BCOR, EWSR1, KLF6, KLF9, KLF12, SMAD7, KLF13, GRIN1, KLF16, SKI, NR4A3, FOXP1, DLX1, DLX6, DLX5, ETS2, NTRK2, ADRA…
GO:0048598~embryonic morphogenesis	22	3.90764	431	307	14116	2.34703	0.000485024	0.84597	SATB2, FGF9, LMO4, LDB1, SOBP, DSCAML1, PCDH8, ZEB2, SKI, NR4A3, ZBTB16, SLIT2, SHH, SPRY2, DLX6, DLX5, FOXG1, PBX1, PTCH1, EXT1, MYC, ODZ4
GO:0009889~regulation of biosynthetic process	120	21.3144	431	2966	14116	1.32509	0.000508863	0.887375	MEF2C, THRA, THRB, PDGFB, PDGFA, LMO3, ADCY8, LMO4, CBX3, RORB, NR2E1, ADORA1, SHH, CITED2, HTR1A, FOXF2, RARA, SCRT1, SAMD4A, SATB1, SATB2, EMX1, IRS1, TBR1, TRERF1, ELL2, PRDM8, VEGFA, FOXG1, MNT, SMARCA2, TSHZ3, ADCYAP1, MEIS2, LHX2, MAML3, BHLHE40, BCOR, EWSR1, KLF6, KLF9, KLF12, KLF13, SMAD7, GRIN1, KLF16, SKI, NR4A3, FOXP1, DLX1, DLX6, DLX5, ETS2, NTRK2, HIVEP2, CACNA1A, HLF, FOSL2, CPEB2, …
GO:0031328~positive regulation of cellular biosynthetic process	38	6.74956	431	685	14116	1.81688	0.000529626	0.923423	MEF2C, ABLIM2, THRA, THRB, PDGFB, PDGFA, RORB, SHH, CITED2, MEIS2, BCL11B, FOXF2, POU3F3, POU3F2, MAML3, MYC, ING1, SAMD4A, EGR1, KLF6, TBL1XR1, SATB2, EGR2, KLF12, KLF13, GRIN1, NR4A3, IRS1, TBR1, TRERF1, ARHGEF11, ATXN1, ETS2, VEGFA, PBX1, NFIC, SMARCA2, NFIB
GO:0060078~regulation of postsynaptic membrane potential	6	1.06572	431	23	14116	8.54393	0.000547536	0.95451	ATXN1, GRIN2B, GRIK2, GRIN1, GRIN2A, ADORA1
GO:0009887~organ morphogenesis	33	5.86146	431	564	14116	1.91633	0.000555143	0.96771	ZFAND5, THRA, NRP1, PDGFA, FGF9, LMO4, DSCAML1, SOBP, RORB, ZEB2, SHH, SPRY2, PVRL1, PVRL3, BHLHE41, BCOR, MYC, SATB2, SMAD7, ARID5B, PCDH8, NR4A3, SLIT2, THY1, DLX1, DLX6, DLX5, VEGFA, FOXG1, NTRK2, PBX1, ADAMTS1, PTCH1
GO:0030863~cortical cytoskeleton	8	1.42096	479	49	15908	5.42218	0.000609577	0.828366	ACTG1, PPP1R9B, CORO1A, DLG4, SPTBN1, MYH9, EPB49, SPTAN1
GO:0009891~positive regulation of biosynthetic process	38	6.74956	431	695	14116	1.79074	0.00068811	1.19818	MEF2C, ABLIM2, THRA, THRB, PDGFB, PDGFA, RORB, SHH, CITED2, MEIS2, BCL11B, FOXF2, POU3F3, POU3F2, MAML3, MYC, ING1, SAMD4A, EGR1, KLF6, TBL1XR1, SATB2, EGR2, KLF12, KLF13, GRIN1, NR4A3, IRS1, TBR1, TRERF1, ARHGEF11, ATXN1, ETS2, VEGFA, PBX1, NFIC, SMARCA2, NFIB
GO:0019219~regulation of nucleobase, nucleoside, nucleotide and nucleic acid metabolic process	114	20.2487	431	2814	14116	1.32683	0.000723074	1.2587	MEF2C, THRA, THRB, PDGFB, PDGFA, LMO3, ADCY8, LMO4, CBX3, RORB, NR2E1, ADORA1, SHH, CITED2, HTR1A, FOXF2, RARA, SCRT1, SATB1, SATB2, EMX1, TBR1, TRERF1, ELL2, PRDM8, VEGFA, FOXG1, MNT, CELF3, SMARCA2, TSHZ3, ADCYAP1, MEIS2, LHX2, MAML3, BHLHE40, BCOR, EWSR1, KLF6, KLF9, KLF12, KLF13, SMAD7, GRIN1, KLF16, SKI, NR4A3, FOXP1, DLX1, DLX6, DLX5, ETS2, NTRK2, HIVEP2, HLF, FOSL2, GABBR1, ZEB2, GABBR2, T…
GO:0044463~cell projection part	18	3.19716	479	234	15908	2.55468	0.000734504	0.997345	KCNMA1, CDK5R1, CCK, KIF5A, GRIK2, GRIK3, SLC12A5, GRIN1, ADORA1, PPP1R9B, HTR1A, GRIN2B, PDE4A, GRM7, CHRM1, NTRK2, CACNA1C, HTR2A
GO:0043679~nerve terminal	7	1.24334	479	37	15908	6.28313	0.000751197	1.0199	KCNMA1, CCK, GRIK2, GRIK3, CHRM1, NTRK2, ADORA1
GO:0043195~terminal button	6	1.06572	479	25	15908	7.97061	0.0007745	1.05139	KCNMA1, CCK, GRIK2, GRIK3, NTRK2, ADORA1
GO:0048568~embryonic organ development	15	2.6643	431	172	14116	2.85626	0.000796044	1.38489	SATB2, FGF9, DSCAML1, SOBP, NR4A3, SHH, CITED2, SPRY2, DLX6, DLX5, VEGFA, FOXG1, FOXF2, PBX1, MYC
GO:0010604~positive regulation of macromolecule metabolic process	44	7.81528	431	857	14116	1.68154	0.000857723	1.49143	MEF2C, ABLIM2, CCK, THRA, PDGFB, THRB, PDGFA, RORB, ADORA1, SHH, CITED2, MEIS2, BCL11B, FOXF2, POU3F3, POU3F2, MAML3, MYC, ING1, SAMD4A, EGR1, TBL1XR1, KLF6, SATB2, EGR2, KLF12, SMAD7, KLF13, GRIN1, NR4A3, IRS1, TBR1, TRERF1, ARHGEF11, ATXN1, ETS2, VEGFA, ADRA1B, MGEA5, PBX1, TNK2, NFIC, SMARCA2, NFIB
GO:0048786~presynaptic active zone	4	0.71048	479	7	15908	18.9776	0.000862169	1.16975	KCNMA1, GRM7, NTRK2, ADORA1
GO:0051967~negative regulation of synaptic transmission, glutamatergic	4	0.71048	431	7	14116	18.7153	0.000896627	1.55858	GRIK2, GRIK3, ADORA1, HTR2A
GO:0010605~negative regulation of macromolecule metabolic process	39	6.92718	431	734	14116	1.74022	0.000978454	1.69967	MEF2C, THRA, THRB, CBX3, ZEB2, ZBTB16, TERF2IP, NR2E1, SHH, CITED2, KCNIP3, MEIS2, FOXF2, POU3F3, PER1, BHLHE40, BCOR, MYC, EGR1, ZBTB7A, TBL1XR1, SATB1, SATB2, KLF12, SMAD7, JARID2, ARID5B, LDB1, GRIN2A, SKI, FOXP1, ATXN1, TARBP2, DLX1, ADRA1B, MGEA5, NFIC, SMARCA2, KDM6B
GO:0051171~regulation of nitrogen compound metabolic process	114	20.2487	431	2839	14116	1.31515	0.00100573	1.74666	MEF2C, THRA, THRB, PDGFB, PDGFA, LMO3, ADCY8, LMO4, CBX3, RORB, NR2E1, ADORA1, SHH, CITED2, HTR1A, FOXF2, RARA, SCRT1, SATB1, SATB2, EMX1, TBR1, TRERF1, ELL2, PRDM8, VEGFA, FOXG1, MNT, CELF3, SMARCA2, TSHZ3, ADCYAP1, MEIS2, LHX2, MAML3, BHLHE40, BCOR, EWSR1, KLF6, KLF9, KLF12, KLF13, SMAD7, GRIN1, KLF16, SKI, NR4A3, FOXP1, DLX1, DLX6, DLX5, ETS2, NTRK2, HIVEP2, HLF, FOSL2, GABBR1, ZEB2, GABBR2, T…
GO:0048878~chemical homeostasis	30	5.3286	431	512	14116	1.91905	0.0010251	1.78002	JPH4, JPH3, CCK, GRIK2, GRIK3, NR3C2, VGF, ADORA1, CKB, GRIN2B, POU3F2, MYC, KCNMA1, EGR2, SMAD7, GRIN1, SLC12A5, GRIN2A, CACNG2, IRS1, ITPR1, ATXN1, ATP2A2, VEGFA, ADRA1B, MGEA5, CACNA1E, PTCH1, CACNA1C, CACNA1A
GO:0042325~regulation of phosphorylation	28	4.97336	431	466	14116	1.96792	0.00109215	1.8954	CDK5R1, CCK, CDK5R2, PDGFB, ADCY8, PDGFA, ZEB2, ADORA1, TRIB2, SPRY4, TRIB1, SPRY2, SPRED2, SPRED1, SMAD7, LRRN3, DGKI, PRKCE, IRS1, THY1, ATXN1, PPP1R9B, TARBP2, ADCY9, CHRM1, TNK2, HTR2A, DUSP6
GO:0033267~axon part	8	1.42096	479	54	15908	4.92013	0.00110479	1.49664	KCNMA1, CCK, HTR1A, GRIK2, GRIK3, CHRM1, NTRK2, ADORA1
GO:0006873~cellular ion homeostasis	24	4.26288	431	374	14116	2.10172	0.00114561	1.98731	KCNMA1, JPH4, JPH3, CCK, EGR2, SMAD7, GRIK2, GRIK3, GRIN1, SLC12A5, GRIN2A, NR3C2, CACNG2, ADORA1, ITPR1, CKB, ATXN1, GRIN2B, ATP2A2, MGEA5, POU3F2, CACNA1C, MYC, CACNA1A
GO:0065008~regulation of biological quality	66	11.7229	431	1469	14116	1.47149	0.00127167	2.20369	SYT1, JPH4, JPH3, NRP1, PDGFB, GRIK2, GRIK3, TERF2IP, SGMS1, VGF, ADORA1, SHH, CKB, GRIN2B, DLG4, MYC, KCNMA1, EGR1, EGR2, GRIN2A, CACNG2, MYH9, IRS1, TRERF1, BTG1, VEGFA, MGEA5, YWHAZ, CCK, NR3C2, NR3C1, RIMS1, PCSK2, PVRL1, POU3F2, BHLHE40, GAD1, CAMK2A, ING1, SNAP25, CDC42EP3, NCDN, SMAD7, MAP1B, GRIN1, SLC12A5, NLGN1, ATP1A1, EPB49, ITPR1, SLC17A7, NTRK3, ATXN1, PPP1R9B, CORO1A, ATP2A2, LARGE…
GO:0046885~regulation of hormone biosynthetic process	4	0.71048	431	8	14116	16.3759	0.00140224	2.42735	ATP1A1, NR3C1, TRERF1, CACNA1A
GO:0055082~cellular chemical homeostasis	24	4.26288	431	380	14116	2.06853	0.00140877	2.43852	KCNMA1, JPH4, JPH3, CCK, EGR2, SMAD7, GRIK2, GRIK3, GRIN1, SLC12A5, GRIN2A, NR3C2, CACNG2, ADORA1, ITPR1, CKB, ATXN1, GRIN2B, ATP2A2, MGEA5, POU3F2, CACNA1C, MYC, CACNA1A
GO:0007389~pattern specification process	19	3.37478	431	267	14116	2.33065	0.00141198	2.44401	SATB2, NRP1, EGR2, EMX1, LDB1, DSCAML1, ZEB2, PCDH8, ZBTB16, SHH, CITED2, DLX1, LHX2, VEGFA, FOXG1, PBX1, PTCH1, AXIN2, BCOR
GO:0031325~positive regulation of cellular metabolic process	44	7.81528	431	880	14116	1.63759	0.00144824	2.50603	MEF2C, ABLIM2, CCK, THRA, PDGFB, THRB, PDGFA, RORB, ADORA1, SHH, CITED2, MEIS2, BCL11B, FOXF2, POU3F3, POU3F2, MAML3, MYC, ING1, SAMD4A, EGR1, TBL1XR1, KLF6, SATB2, EGR2, KLF12, SMAD7, KLF13, GRIN1, NR4A3, IRS1, TBR1, TRERF1, ARHGEF11, ATXN1, ETS2, VEGFA, ADRA1B, MGEA5, PBX1, TNK2, NFIC, SMARCA2, NFIB
GO:0044433~cytoplasmic vesicle part	15	2.6643	479	187	15908	2.66397	0.00158037	2.13448	SYT1, PDGFB, PDGFA, CACNG3, CACNG2, VGF, ITPR1, SLC17A7, SLC32A1, CORO1A, GRIA2, GRIA1, VEGFA, DLG4, CAMK2A
GO:0003714~transcription corepressor activity	13	2.30906	463	145	15143	2.93229	0.00163128	2.39401	TBL1XR1, THRB, KLF12, LDB1, SKI, KCNIP3, CITED2, MEIS2, NR1D1, BCL11A, MNT, SIAH2, BCOR
GO:0048511~rhythmic process	12	2.13144	431	128	14116	3.07048	0.00183646	3.16766	KCNMA1, HLF, EGR2, GRIN2B, NR1D1, HS3ST2, VEGFA, PER2, GRIN2A, PER1, ADAMTS1, VGF
GO:0042127~regulation of cell proliferation	40	7.1048	431	787	14116	1.66464	0.00186124	3.20975	FOSL2, NRP1, PDGFB, PDGFA, FGF9, ZBTB16, ADORA1, NR2E1, SHH, TRIB1, HTR1A, BCL11B, POU3F2, AXIN2, MYC, ING1, ARHGEF2, CRIP2, JARID2, CDK6, SKI, IRS1, FOXP1, PPP1R9B, CORO1A, DLX6, BTG1, SSTR1, CHRM1, DLX5, VEGFA, FOXG1, MNT, PBX1, ADAMTS1, PTCH1, SMARCA2, TOB2, NFIB, HTR2A
GO:0030139~endocytic vesicle	8	1.42096	479	59	15908	4.50317	0.00187142	2.52294	SYT1, CORO1A, GRIA2, GRIA1, DLG4, CACNG3, CACNG2, CAMK2A
GO:0019220~regulation of phosphate metabolic process	28	4.97336	431	485	14116	1.89082	0.00192577	3.31928	CDK5R1, CCK, CDK5R2, PDGFB, ADCY8, PDGFA, ZEB2, ADORA1, TRIB2, SPRY4, TRIB1, SPRY2, SPRED2, SPRED1, SMAD7, LRRN3, DGKI, PRKCE, IRS1, THY1, ATXN1, PPP1R9B, TARBP2, ADCY9, CHRM1, TNK2, HTR2A, DUSP6
GO:0051174~regulation of phosphorus metabolic process	28	4.97336	431	485	14116	1.89082	0.00192577	3.31928	CDK5R1, CCK, CDK5R2, PDGFB, ADCY8, PDGFA, ZEB2, ADORA1, TRIB2, SPRY4, TRIB1, SPRY2, SPRED2, SPRED1, SMAD7, LRRN3, DGKI, PRKCE, IRS1, THY1, ATXN1, PPP1R9B, TARBP2, ADCY9, CHRM1, TNK2, HTR2A, DUSP6
GO:0050839~cell adhesion molecule binding	6	1.06572	463	30	15143	6.54125	0.00196154	2.87212	CDK5R1, GRIN2B, PVRL1, PVRL3, GRIN2A, CTNND1
GO:0008021~synaptic vesicle	9	1.59858	479	76	15908	3.93286	0.00197367	2.65908	SLC17A7, SLC32A1, SYT1, GRIN2B, GRIA2, GRIN1, SV2B, SYT7, SLC30A3
GO:0032279~asymmetric synapse	4	0.71048	479	9	15908	14.7604	0.00197816	2.66504	GRIA2, GRM7, CHRM1, ADORA1
GO:0012506~vesicle membrane	13	2.30906	479	151	15908	2.85921	0.00203138	2.73583	SYT1, CACNG3, CACNG2, VGF, ITPR1, SLC32A1, SLC17A7, CORO1A, GRIA2, GRIA1, DLG4, CAMK2A, GAD1
GO:0016477~cell migration	19	3.37478	431	276	14116	2.25465	0.00203917	3.51146	ZFAND5, SATB2, CDK5R1, CCK, NRP1, PDGFB, PLXNA2, MDGA1, ARID5B, ZEB2, CDH2, MYH9, NR2E1, SHH, SLIT2, CORO1A, BTG1, POU3F3, POU3F2
GO:0035235~ionotropic glutamate receptor signaling pathway	4	0.71048	431	9	14116	14.5563	0.002056	3.53994	CDK5R1, GRIN2B, GRIN1, GRIN2A
GO:0021846~cell proliferation in forebrain	4	0.71048	431	9	14116	14.5563	0.002056	3.53994	POU3F3, POU3F2, ZEB2, TACC2
GO:0007612~learning	8	1.42096	431	60	14116	4.3669	0.00222359	3.82323	ATXN1, GRIN2B, GRM7, GRIN1, ADRA1B, DLG4, GRIN2A, CACNA1C
GO:0030902~hindbrain development	8	1.42096	431	60	14116	4.3669	0.00222359	3.82323	EGR2, PLXNA2, LDB1, GRIN1, TBR1, SHH, CACNA1A, NFIB
GO:0048008~platelet-derived growth factor receptor signaling pathway	5	0.888099	431	19	14116	8.61888	0.00228767	3.93133	ZFAND5, PDGFB, PDGFA, ARID5B, VEGFA
GO:0030900~forebrain development	13	2.30906	431	152	14116	2.80114	0.00238632	4.09755	EMX1, GRIN1, ZEB2, NR2E1, SHH, NUMBL, TACC2, DLX1, LHX2, FOXG1, POU3F3, POU3F2, NFIB
GO:0043583~ear development	10	1.7762	431	95	14116	3.44755	0.00241291	4.14229	KCNMA1, SPRY2, FGF9, PDGFA, DLX6, DLX5, FOXG1, SOBP, NR4A3, MYC
GO:0050808~synapse organization	8	1.42096	431	61	14116	4.29531	0.00244742	4.20035	MAP1B, NLGN4X, NLGN1, NFASC, CACNG2, NRXN1, CDH2, CACNA1A
GO:0043167~ion binding	158	28.0639	463	4241	15143	1.21848	0.0025007	3.64799	KCNC2, SYT1, KCNC1, ATP1B1, THRA, THRB, ADCY8, LMO3, SCN3B, LMO4, FAM20C, RORB, EDIL3, SYT7, NR2E1, ATP2B4, GRIN2B, RARA, SCRT1, KCND3, SPARCL1, GRIN2A, PDE4D, TRERF1, MARK2, PRDM8, ACAP3, VSNL1, ADAMTS1, TSHZ3, ZFAND5, CDK5R1, ZC3H4, KCNA2, CACNB1, KCNA3, CXXC5, RIMS1, PCDHAC2, LHX2, SLC30A3, EWSR1, GABRD, KLF6, CACNA2D1, GABRA1, KLF12, KLF9, GABRA4, KLF13, KCNB2, CRIP2, KCNB1, HPCAL4, PCDH10, G…
GO:0032844~regulation of homeostatic process	11	1.95382	431	114	14116	3.16026	0.00251107	4.30733	CCK, SMAD7, LDB1, CDK6, CDH2, TERF2IP, THY1, VEGFA, MGEA5, CALM3, MYC, CALM2, CALM1
GO:0048646~anatomical structure formation involved in morphogenesis	22	3.90764	431	352	14116	2.04698	0.00265903	4.5556	NRP1, EGR2, PDGFA, FGF9, LMO4, LDB1, PCDH8, ZEB2, NR4A3, MYH9, SLIT2, SHH, THY1, CITED2, ACTG1, DLX6, DLX5, VEGFA, ADAMTS1, PTCH1, AXIN2, CACNA1A
GO:0048839~inner ear development	9	1.59858	431	79	14116	3.73121	0.0027374	4.68685	KCNMA1, SPRY2, FGF9, PDGFA, DLX6, DLX5, FOXG1, SOBP, NR4A3
GO:0007214~gamma-aminobutyric acid signaling pathway	5	0.888099	431	20	14116	8.18794	0.00279158	4.77749	GABRA1, GABRA4, GABBR1, GABBR2, CACNA1A
GO:0048870~cell motility	20	3.5524	431	307	14116	2.13366	0.002813	4.8133	ZFAND5, SATB2, CDK5R1, CCK, NRP1, PDGFB, PLXNA2, MDGA1, ARID5B, ZEB2, CDH2, MYH9, NR2E1, SHH, SLIT2, CORO1A, BTG1, CELF3, POU3F3, POU3F2
GO:0051674~localization of cell	20	3.5524	431	307	14116	2.13366	0.002813	4.8133	ZFAND5, SATB2, CDK5R1, CCK, NRP1, PDGFB, PLXNA2, MDGA1, ARID5B, ZEB2, CDH2, MYH9, NR2E1, SHH, SLIT2, CORO1A, BTG1, CELF3, POU3F3, POU3F2
GO:0015924~mannosyl-oligosaccharide mannosidase activity	4	0.71048	463	10	15143	13.0825	0.0028849	4.19733	MAN2A1, MAN1A2, MAN1A1, MAN1C1
GO:0021987~cerebral cortex development	6	1.06572	431	33	14116	5.95486	0.00300762	5.1381	EMX1, GRIN1, POU3F3, POU3F2, NR2E1, TACC2
GO:0035295~tube development	16	2.84192	431	220	14116	2.38194	0.00309772	5.28811	NRP1, MAN1A2, PDGFA, FGF9, LMO4, ZEB2, NR4A3, SHH, FOXP1, SLIT2, MAN2A1, SPRY2, VEGFA, PTCH1, PBX1, NFIB
GO:0046872~metal ion binding	154	27.3535	463	4140	15143	1.21661	0.00314918	4.57351	KCNC2, SYT1, KCNC1, ATP1B1, THRA, THRB, ADCY8, SCN3B, LMO3, LMO4, FAM20C, RORB, EDIL3, SYT7, NR2E1, ATP2B4, GRIN2B, RARA, SCRT1, KCND3, SPARCL1, GRIN2A, PDE4D, TRERF1, MARK2, PRDM8, ACAP3, VSNL1, ADAMTS1, TSHZ3, ZFAND5, CDK5R1, ZC3H4, KCNA2, CACNB1, KCNA3, CXXC5, RIMS1, PCDHAC2, LHX2, SLC30A3, EWSR1, KLF6, CACNA2D1, KLF12, KLF9, KLF13, KCNB2, CRIP2, KCNB1, HPCAL4, PCDH10, GRIN1, ANKMY2, KLF16, SK…
GO:0043549~regulation of kinase activity	22	3.90764	431	357	14116	2.01831	0.00315573	5.38458	CDK5R1, CCK, CDK5R2, PDGFB, ADCY8, LRRN3, ZEB2, DGKI, ADORA1, IRS1, SPRY4, TRIB2, TRIB1, THY1, TARBP2, SPRY2, ADCY9, CHRM1, SPRED2, SPRED1, HTR2A, DUSP6
GO:0030659~cytoplasmic vesicle membrane	12	2.13144	479	139	15908	2.86712	0.00317769	4.24888	SLC17A7, SLC32A1, SYT1, CORO1A, GRIA2, GRIA1, DLG4, CACNG3, CACNG2, VGF, CAMK2A, ITPR1
GO:0010959~regulation of metal ion transport	9	1.59858	431	81	14116	3.63908	0.00320206	5.46155	JPH4, JPH3, CACNA2D1, MGEA5, CALM3, HOMER1, ADORA1, CALM2, CALM1, HTR2A, THY1
GO:0009893~positive regulation of metabolic process	44	7.81528	431	921	14116	1.56469	0.00338891	5.77141	MEF2C, ABLIM2, CCK, THRA, PDGFB, THRB, PDGFA, RORB, ADORA1, SHH, CITED2, MEIS2, BCL11B, FOXF2, POU3F3, POU3F2, MAML3, MYC, ING1, SAMD4A, EGR1, TBL1XR1, KLF6, SATB2, EGR2, KLF12, SMAD7, KLF13, GRIN1, NR4A3, IRS1, TBR1, TRERF1, ARHGEF11, ATXN1, ETS2, VEGFA, ADRA1B, MGEA5, PBX1, TNK2, NFIC, SMARCA2, NFIB
GO:0044448~cell cortex part	9	1.59858	479	83	15908	3.60118	0.00344225	4.59497	ACTG1, PPP1R9B, CORO1A, DLG4, SPTBN1, MYH9, EPB49, SPTAN1, MARK2
GO:0050801~ion homeostasis	24	4.26288	431	409	14116	1.92186	0.00358928	6.10261	KCNMA1, JPH4, JPH3, CCK, EGR2, SMAD7, GRIK2, GRIK3, GRIN1, SLC12A5, GRIN2A, NR3C2, CACNG2, ADORA1, ITPR1, CKB, ATXN1, GRIN2B, ATP2A2, MGEA5, POU3F2, CACNA1C, MYC, CACNA1A
GO:0005913~cell-cell adherens junction	6	1.06572	479	35	15908	5.69329	0.00369846	4.92903	PVRL1, SMAD7, PVRL3, CDH2, MYH9, SPTAN1
GO:0006836~neurotransmitter transport	9	1.59858	431	83	14116	3.55139	0.00372579	6.32764	SLC17A7, SLC32A1, SYT1, SLC6A6, NLGN1, SV2B, RIMS1, SNAP25, CACNA1A
GO:0046658~anchored to plasma membrane	5	0.888099	479	22	15908	7.54792	0.00382941	5.09935	MDGA1, NTNG2, EFNA5, RTN4RL2, THY1
GO:0042471~ear morphogenesis	8	1.42096	431	66	14116	3.96991	0.00383751	6.51142	SPRY2, FGF9, DLX6, DLX5, FOXG1, SOBP, NR4A3, MYC
GO:0060255~regulation of macromolecule metabolic process	124	22.0249	431	3259	14116	1.24615	0.00408945	6.9246	MEF2C, THRA, THRB, PDGFB, PDGFA, LMO3, LMO4, CBX3, RORB, NR2E1, ADORA1, SHH, CITED2, FOXF2, RARA, SCRT1, SAMD4A, SATB1, SATB2, EMX1, GRIN2A, IRS1, TBR1, TRERF1, ELL2, PRDM8, VEGFA, FOXG1, MNT, CELF3, SMARCA2, TSHZ3, UBE2QL1, UBE2D3, MEIS2, LHX2, BHLHE40, MAML3, BCOR, EWSR1, KLF6, KLF9, KLF12, SMAD7, KLF13, GRIN1, KLF16, SKI, NR4A3, FOXP1, DLX1, DLX6, DLX5, ETS2, ADRA1B, HIVEP2, TNK2, HLF, FOSL2, …
GO:0051129~negative regulation of cellular component organization	12	2.13144	431	142	14116	2.76775	0.00412437	6.98174	LINGO1, ARHGEF2, CORO1A, NRP1, SMAD7, MAP1A, MAP1B, SPTBN1, TERF2IP, EPB49, SPTAN1, THY1
GO:0004714~transmembrane receptor protein tyrosine kinase activity	8	1.42096	463	67	15143	3.90523	0.00421837	6.08138	NTRK3, EPHA7, EPHB6, NRP1, NIN, NTRK2, EFNA3, IRS1
GO:0012505~endomembrane system	38	6.74956	479	782	15908	1.61383	0.00431074	5.72297	JPH4, SYT1, JPH3, CLSTN3, BSCL2, CBX3, NBEA, SGMS1, VGF, EXTL1, ADORA1, ST6GALNAC5, SLC32A1, ST3GAL1, AAK1, DLG4, GAD1, CAMK2A, MAN1A2, CACNG3, MAN1A1, CACNG2, MAN1C1, ITPR1, CHST1, SLC17A7, MAN2A1, CORO1A, LARGE, ATP2A2, GRIA2, SQLE, GRIA1, ST8SIA5, PRICKLE2, ASPHD1, PPM1L, EXT1
GO:0003001~generation of a signal involved in cell-cell signaling	9	1.59858	431	85	14116	3.46783	0.00431344	7.2905	SYT1, YWHAZ, NTRK2, NLGN1, CACNA1C, VGF, RIMS1, SNAP25, CACNA1A
GO:0043244~regulation of protein complex disassembly	7	1.24334	431	51	14116	4.49534	0.00435881	7.36446	ARHGEF2, MAP1A, MAP1B, MGEA5, SPTBN1, EPB49, SPTAN1
GO:0051241~negative regulation of multicellular organismal process	13	2.30906	431	164	14116	2.59617	0.0044368	7.49145	KCNMA1, PDGFB, PDGFA, GRIK2, GRIK3, ATP1A1, ADORA1, ATP2A2, VEGFA, MGEA5, PTCH1, RARA, HTR2A
GO:0051179~localization	115	20.4263	431	2993	14116	1.25842	0.00444468	7.50427	KCNC2, SYT1, KCNC1, ATP1B1, SRCIN1, PDGFB, SCN3B, GRIK2, PLXNA2, GRIK3, SYT7, ADORA1, NR2E1, ACBD5, KLHL2, SHH, ATP2B4, GRIN2B, SLC25A22, KCND3, OSBP2, SATB2, MDGA1, SLC22A23, GRIN2A, MYH9, TACC2, CELF3, ZFAND5, CDK5R1, KCNA2, CACNB1, KCNA3, FXYD6, RIMS1, SLC32A1, SLC30A3, GABRD, CACNA2D1, GABRA1, GABRA4, NIN, SMAD7, KCNB2, KCNB1, GRIN1, KCTD1, KCNJ4, CORO1A, KCNJ6, ATP2A2, NTRK2, SPTBN1, CACNA1E…
GO:0019725~cellular homeostasis	26	4.61812	431	466	14116	1.82735	0.00455557	7.68451	JPH4, JPH3, CCK, GRIK2, GRIK3, NR3C2, ADORA1, CKB, GRIN2B, POU3F2, MYC, KCNMA1, EGR2, SMAD7, GRIN1, SLC12A5, GRIN2A, CACNG2, ITPR1, ATXN1, LARGE, ATP2A2, TXNDC16, MGEA5, CACNA1C, CACNA1A
GO:0005626~insoluble fraction	40	7.1048	479	839	15908	1.58335	0.00457988	6.07002	JPH4, JPH3, ADCY8, GRIK2, PCDHGC5, CTNND1, PCDHAC2, LNPEP, PVRL1, TIAM2, GRIN2B, PDE4A, RASGRP2, DLG4, SLC30A3, SNAP25, SAMD4A, PLEC, MAGI2, MAN1A2, KIF5A, GRIN1, GRIN2A, PDE4D, ATP1A1, MAN1A1, HOMER1, IRS1, ITPR1, CAMK2N1, SLC17A7, GBA2, ATP2A2, SSTR1, GRIA1, SQLE, CHRM1, ADRA1B, CACNA1C, SPTAN1
GO:0045859~regulation of protein kinase activity	21	3.73002	431	345	14116	1.99358	0.00459725	7.75218	CDK5R1, CCK, CDK5R2, PDGFB, ADCY8, LRRN3, ZEB2, DGKI, ADORA1, SPRY4, TRIB2, TRIB1, THY1, TARBP2, SPRY2, ADCY9, CHRM1, SPRED2, SPRED1, HTR2A, DUSP6
GO:0043169~cation binding	154	27.3535	463	4179	15143	1.20526	0.00461767	6.63879	KCNC2, SYT1, KCNC1, ATP1B1, THRA, THRB, ADCY8, SCN3B, LMO3, LMO4, FAM20C, RORB, EDIL3, SYT7, NR2E1, ATP2B4, GRIN2B, RARA, SCRT1, KCND3, SPARCL1, GRIN2A, PDE4D, TRERF1, MARK2, PRDM8, ACAP3, VSNL1, ADAMTS1, TSHZ3, ZFAND5, CDK5R1, ZC3H4, KCNA2, CACNB1, KCNA3, CXXC5, RIMS1, PCDHAC2, LHX2, SLC30A3, EWSR1, KLF6, CACNA2D1, KLF12, KLF9, KLF13, KCNB2, CRIP2, KCNB1, HPCAL4, PCDH10, GRIN1, ANKMY2, KLF16, SK…
GO:0042592~homeostatic process	37	6.57194	431	751	14116	1.6136	0.00472519	7.9596	JPH4, JPH3, CCK, GRIK2, GRIK3, NR3C2, TERF2IP, VGF, ADORA1, CKB, GRIN2B, POU3F2, MYC, KCNMA1, EGR2, NCDN, SMAD7, GRIN1, SLC12A5, GRIN2A, CACNG2, IRS1, TRERF1, ITPR1, ATXN1, CORO1A, ATP2A2, LARGE, TXNDC16, VEGFA, ADRA1B, MGEA5, PTCH1, CACNA1E, CACNA1C, CACNA1A, HTR2A
GO:0051338~regulation of transferase activity	22	3.90764	431	372	14116	1.93693	0.0050257	8.44504	CDK5R1, CCK, CDK5R2, PDGFB, ADCY8, LRRN3, ZEB2, DGKI, ADORA1, IRS1, SPRY4, TRIB2, TRIB1, THY1, TARBP2, SPRY2, ADCY9, CHRM1, SPRED2, SPRED1, HTR2A, DUSP6
GO:0007616~long-term memory	4	0.71048	431	12	14116	10.9172	0.00503016	8.45223	ADCY8, GRIA1, GRIN1, SNAP25
GO:0030426~growth cone	7	1.24334	479	54	15908	4.30511	0.00543607	7.16617	CDK5R1, TIAM2, LRRTM1, MAP1B, NTRK2, SNAP25, THY1
GO:0010556~regulation of macromolecule biosynthetic process	109	19.3606	431	2830	14116	1.26146	0.00545095	9.12787	MEF2C, THRA, THRB, PDGFB, PDGFA, LMO3, LMO4, CBX3, RORB, NR2E1, SHH, CITED2, FOXF2, RARA, SCRT1, SAMD4A, SATB1, SATB2, EMX1, IRS1, TBR1, TRERF1, ELL2, PRDM8, FOXG1, VEGFA, MNT, SMARCA2, TSHZ3, MEIS2, LHX2, MAML3, BHLHE40, BCOR, EWSR1, KLF6, KLF9, KLF12, KLF13, SMAD7, GRIN1, KLF16, SKI, NR4A3, FOXP1, DLX1, DLX6, DLX5, ETS2, HIVEP2, HLF, FOSL2, CPEB2, ZEB2, CPEB1, TERF2IP, KCNIP3, ANP32A, MKX, BHLH…
GO:0016917~GABA receptor activity	5	0.888099	463	24	15143	6.8138	0.00559599	7.99148	GABRD, GABRA1, GABRA4, GABBR1, GABBR2
GO:0032355~response to estradiol stimulus	7	1.24334	431	54	14116	4.2456	0.00579203	9.67207	SOCS2, PDGFB, PDGFA, MAP1B, RARA, PTCH1, SHH
GO:0016529~sarcoplasmic reticulum	6	1.06572	479	39	15908	5.10936	0.00594689	7.8145	JPH4, JPH3, CACNA2D1, ATP2A2, CACNB1, ITPR1
GO:0030427~site of polarized growth	7	1.24334	479	55	15908	4.22684	0.00595064	7.81925	CDK5R1, TIAM2, LRRTM1, MAP1B, NTRK2, SNAP25, THY1
GO:0040012~regulation of locomotion	14	2.48668	431	192	14116	2.38815	0.00600318	10.0074	PDGFB, PDGFA, SMAD7, ADORA1, IRS1, SHH, SLIT2, THY1, CITED2, TRIB1, CORO1A, CHRM1, VEGFA, UNC5C
GO:0033555~multicellular organismal response to stress	6	1.06572	431	39	14116	5.03873	0.00628592	10.4546	CCK, GRIN2B, GRIK2, GRM7, CACNA1A, KCNIP3
GO:0045449~regulation of transcription	101	17.9396	431	2601	14116	1.27179	0.0062864	10.4554	MEF2C, THRA, THRB, LMO3, LMO4, CBX3, RORB, NR2E1, SHH, CITED2, FOXF2, RARA, SCRT1, SATB1, SATB2, EMX1, TBR1, TRERF1, ELL2, PRDM8, FOXG1, VEGFA, MNT, SMARCA2, TSHZ3, MEIS2, LHX2, MAML3, BHLHE40, BCOR, EWSR1, KLF6, KLF9, KLF12, KLF13, SMAD7, GRIN1, KLF16, SKI, NR4A3, FOXP1, DLX1, DLX6, DLX5, ETS2, HIVEP2, HLF, FOSL2, ZEB2, TERF2IP, KCNIP3, ANP32A, MKX, BHLHE41, MYC, EGR1, TBL1XR1, EGR2, SNAPC2, LDB…
GO:0007194~negative regulation of adenylate cyclase activity	7	1.24334	431	55	14116	4.1684	0.00633831	10.5373	HTR1A, ADCY9, ADCY8, GRM7, GABBR1, GABBR2, ADORA1
GO:0051350~negative regulation of lyase activity	7	1.24334	431	55	14116	4.1684	0.00633831	10.5373	HTR1A, ADCY9, ADCY8, GRM7, GABBR1, GABBR2, ADORA1
GO:0051494~negative regulation of cytoskeleton organization	7	1.24334	431	55	14116	4.1684	0.00633831	10.5373	ARHGEF2, CORO1A, MAP1A, MAP1B, SPTBN1, EPB49, SPTAN1
GO:0031280~negative regulation of cyclase activity	7	1.24334	431	55	14116	4.1684	0.00633831	10.5373	HTR1A, ADCY9, ADCY8, GRM7, GABBR1, GABBR2, ADORA1
GO:0045596~negative regulation of cell differentiation	15	2.6643	431	216	14116	2.27443	0.00649374	10.782	NRP1, SMAD7, LDB1, CDK6, SKI, ZBTB16, NR2E1, SHH, THY1, LINGO1, DLX1, FOXG1, PBX1, AXIN2, TOB2
GO:0040011~locomotion	24	4.26288	431	431	14116	1.82376	0.00669188	11.0931	ZFAND5, SATB2, CDK5R1, JPH3, CCK, NRP1, PDGFB, PLXNA2, PDGFA, MDGA1, ARID5B, GRIN2A, ZEB2, CDH2, MYH9, NR2E1, SLIT2, SHH, CORO1A, PVRL1, BTG1, CELF3, POU3F3, POU3F2
GO:0042472~inner ear morphogenesis	7	1.24334	431	56	14116	4.09397	0.00692111	11.4517	SPRY2, FGF9, DLX6, DLX5, FOXG1, SOBP, NR4A3
GO:0016528~sarcoplasm	6	1.06572	479	41	15908	4.86013	0.00737101	9.59991	JPH4, JPH3, CACNA2D1, ATP2A2, CACNB1, ITPR1
GO:0005624~membrane fraction	38	6.74956	479	809	15908	1.55997	0.0074028	9.63941	JPH4, JPH3, ADCY8, GRIK2, PCDHGC5, CTNND1, PCDHAC2, LNPEP, PVRL1, TIAM2, GRIN2B, PDE4A, RASGRP2, DLG4, SLC30A3, SNAP25, SAMD4A, MAGI2, MAN1A2, KIF5A, GRIN1, GRIN2A, ATP1A1, MAN1A1, HOMER1, IRS1, CAMK2N1, ITPR1, SLC17A7, GBA2, ATP2A2, SSTR1, GRIA1, SQLE, CHRM1, ADRA1B, CACNA1C, SPTAN1
GO:0003002~regionalization	14	2.48668	431	197	14116	2.32753	0.00740855	12.2097	EGR2, EMX1, LDB1, DSCAML1, ZEB2, PCDH8, ZBTB16, SHH, DLX1, LHX2, FOXG1, PTCH1, PBX1, AXIN2
GO:0030336~negative regulation of cell migration	7	1.24334	431	57	14116	4.02214	0.00754175	12.4158	PDGFB, SMAD7, ADORA1, SHH, CITED2, TRIB1, THY1
GO:0043242~negative regulation of protein complex disassembly	6	1.06572	431	41	14116	4.79294	0.00778643	12.7932	ARHGEF2, MAP1A, MAP1B, SPTBN1, EPB49, SPTAN1
GO:0065009~regulation of molecular function	44	7.81528	431	969	14116	1.48718	0.0082412	13.4905	JPH4, CDK5R1, JPH3, CCK, CDK5R2, THRA, PDGFB, ADCY8, GABBR1, ZEB2, GABBR2, ADORA1, SPRY4, TRIB2, SHH, ADCYAP1, TRIB1, SPRY2, HTR1A, PRMT8, SPRED2, SPRED1, MYC, CAMK2A, SMAD7, LRRN3, SKI, DGKI, HOMER1, IRS1, THY1, JMY, GRM5, TARBP2, ADCY9, ACAP3, BBC3, CHRM1, GRM7, NTRK2, CALM3, PBX1, CALM2, CALM1, DUSP6, HTR2A
GO:0007165~signal transduction	108	19.1829	431	2840	14116	1.24549	0.00839524	13.7255	PLXNA4, THRA, FGF14, PLXNA2, ADCY8, RASGEF1A, FGF12, ADORA1, RGL1, SHH, LPHN2, HTR1A, DIRAS2, TIAM2, UNC5A, PDE4A, SPRED2, RARA, SPRED1, UNC5C, LPHN1, ODZ4, MAGI2, TNIK, SOCS2, SPARCL1, BAIAP2, PDE4D, IRS1, MARK2, MAP4K4, RND1, SSTR1, EXT1, DUSP10, ALCAM, GPR26, CNR1, RHOBTB2, BAI2, BAI3, AXIN2, PPP2R2B, IL1RAPL1, CDC42EP3, GABRD, KLF6, GPR158, KLF9, SMAD7, SKI, HOMER1, SHANK2, CNIH3, BBC3, ADRA1…
GO:0008542~visual learning	5	0.888099	431	27	14116	6.06514	0.00855029	13.9614	ATXN1, GRIN1, ADRA1B, GRIN2A, CACNA1C
GO:0045761~regulation of adenylate cyclase activity	9	1.59858	431	96	14116	3.07048	0.00891309	14.5111	HTR1A, ADCY9, ADCY8, GRM7, NTRK2, GABBR1, GABBR2, ADORA1, ADCYAP1
GO:0030173~integral to Golgi membrane	6	1.06572	479	43	15908	4.63407	0.00901694	11.6235	ST6GALNAC5, ST3GAL1, LARGE, ST8SIA5, SGMS1, MAN1C1
GO:0001501~skeletal system development	19	3.37478	431	319	14116	1.95073	0.00912885	14.8364	ZFAND5, SATB2, THRA, FGF9, ARID5B, GABBR1, DSCAML1, ZBTB16, EXTL1, SHH, DLX1, DLX6, DLX5, ETS2, PBX1, AXIN2, EXT1, MYC, CDH11
GO:0007242~intracellular signaling cascade	54	9.59147	431	1256	14116	1.40812	0.00931416	15.1149	THRA, NRG3, TOLLIP, ADCY8, RASGEF1A, ADORA1, RGL1, HTR1A, DIRAS2, TIAM2, ANP32A, SPRED2, RARA, RAB6B, SPRED1, ARHGEF3, ARHGEF2, MAGI2, TNIK, SOCS2, PRKCE, IRS1, ELMO1, MARK2, ARHGEF11, GRM5, MAP4K4, RND1, SSTR1, CHRM1, PPM1L, SIAH2, RASD2, DUSP10, NR3C1, TRIB1, LINGO1, CNR1, RASGRP2, RHOBTB2, KLF9, SMAD7, LRRN3, MAPK10, DGKI, HOMER1, SHANK2, ADCY9, CNIH3, BBC3, ADRA1B, TNK2, DUSP6, HTR2A
GO:0030278~regulation of ossification	8	1.42096	431	78	14116	3.35915	0.00954956	15.4674	EGR2, THRB, DLX5, CDK6, SKI, PBX1, AXIN2, TOB2
GO:0003690~double-stranded DNA binding	9	1.59858	463	97	15143	3.0346	0.00956525	13.2943	EGR1, HNRPDL, KLF6, HLF, SATB1, THRB, ZBTB16, MYC, NFIB
GO:0001662~behavioral fear response	4	0.71048	431	15	14116	8.7338	0.00972137	15.7238	CCK, GRIN2B, GRIK2, GRM7
GO:0002209~behavioral defense response	4	0.71048	431	15	14116	8.7338	0.00972137	15.7238	CCK, GRIN2B, GRIK2, GRM7
GO:0015923~mannosidase activity	4	0.71048	463	15	15143	8.72167	0.00976593	13.5547	MAN2A1, MAN1A2, MAN1A1, MAN1C1
GO:0010468~regulation of gene expression	108	19.1829	431	2856	14116	1.23851	0.00990141	15.9917	MEF2C, THRA, THRB, LMO3, LMO4, CBX3, RORB, NR2E1, SHH, CITED2, FOXF2, RARA, SCRT1, SAMD4A, SATB1, SATB2, EMX1, TBR1, TRERF1, ELL2, PRDM8, FOXG1, VEGFA, MNT, CELF3, SMARCA2, TSHZ3, MEIS2, LHX2, MAML3, BHLHE40, BCOR, EWSR1, KLF6, KLF9, KLF12, KLF13, SMAD7, GRIN1, KLF16, SKI, NR4A3, FOXP1, DLX1, DLX6, DLX5, ETS2, HIVEP2, HLF, FOSL2, CPEB2, ZEB2, CPEB1, TERF2IP, KCNIP3, ANP32A, MKX, BHLHE41, MYC, EGR…
GO:0040013~negative regulation of locomotion	7	1.24334	431	61	14116	3.7584	0.0104289	16.7721	PDGFB, SMAD7, ADORA1, SHH, CITED2, TRIB1, THY1
GO:0030324~lung development	9	1.59858	431	99	14116	2.97743	0.0106418	17.085	SPRY2, MAN2A1, MAN1A2, FGF9, PDGFA, VEGFA, SHH, FOXP1, NFIB
GO:0031279~regulation of cyclase activity	9	1.59858	431	99	14116	2.97743	0.0106418	17.085	HTR1A, ADCY9, ADCY8, GRM7, NTRK2, GABBR1, GABBR2, ADORA1, ADCYAP1
GO:0043269~regulation of ion transport	9	1.59858	431	99	14116	2.97743	0.0106418	17.085	JPH4, JPH3, CACNA2D1, MGEA5, CALM3, HOMER1, ADORA1, CALM2, CALM1, HTR2A, THY1
GO:0050877~neurological system process	52	9.23623	431	1210	14116	1.40751	0.0109443	17.528	SYT1, GRIK2, ADCY8, SOBP, RORB, GABBR2, ADORA1, NR2E1, KCNIP3, KCNQ5, SPRY2, GRIN2B, DLG4, KCNQ2, MYC, KCNMA1, EGR1, EGR2, KIF5A, GRIN2A, NRXN1, CACNG2, SLIT2, GRM5, CHRM1, GRM7, RIMS1, NPTX1, PVRL1, POU3F2, GAD1, SNAP25, IL1RAPL1, GABRD, MAP1A, SLC12A5, GRIN1, NLGN1, NR4A3, HOMER1, ATXN1, SLC17A7, ACCN1, GRIA2, GRIA1, KCNN3, ADRA1B, CACNA1E, CACNA1C, CACNA1A, OPN3, HTR2A
GO:0043405~regulation of MAP kinase activity	11	1.95382	431	141	14116	2.5551	0.0110864	17.7352	SPRY2, PDGFB, LRRN3, SPRED2, ZEB2, SPRED1, SPRY4, TRIB2, TRIB1, HTR2A, DUSP6
GO:0051339~regulation of lyase activity	9	1.59858	431	101	14116	2.91847	0.0119245	18.9476	HTR1A, ADCY9, ADCY8, GRM7, NTRK2, GABBR1, GABBR2, ADORA1, ADCYAP1
GO:0030817~regulation of cAMP biosynthetic process	9	1.59858	431	101	14116	2.91847	0.0119245	18.9476	HTR1A, ADCY9, ADCY8, GRM7, NTRK2, GABBR1, GABBR2, ADORA1, ADCYAP1
GO:0031228~intrinsic to Golgi membrane	6	1.06572	479	46	15908	4.33185	0.0119355	15.1088	ST6GALNAC5, ST3GAL1, LARGE, ST8SIA5, SGMS1, MAN1C1
GO:0051271~negative regulation of cell motion	7	1.24334	431	63	14116	3.63908	0.0121331	19.2468	PDGFB, SMAD7, ADORA1, SHH, CITED2, TRIB1, THY1
GO:0007166~cell surface receptor linked signal transduction	74	13.1439	431	1856	14116	1.30583	0.0121496	19.2703	GPR162, NRP1, PDGFB, FGF9, PLXNA2, PDGFA, GRIK2, ADCY8, GRIK3, GABBR1, GABBR2, ADORA1, SHH, LPHN2, HTR1A, GRIN2B, LPHN1, GPR173, TBL1XR1, SOCS2, PTPRG, BAIAP2, LDB1, ARID5B, GRIN2A, MYH9, IRS1, THY1, ARHGEF11, GRM5, SSTR1, CHRM1, GRM7, VEGFA, ADAMTS1, PPM1L, ZFAND5, CDK5R1, CCK, SORCS1, CTNND1, ADCYAP1, SORCS3, UBE2D3, EPHB6, GPR26, CNR1, BAI2, BAI3, MAML3, AXIN2, GPR158, GABRA1, NIN, GABRA4, SMA…
GO:0010639~negative regulation of organelle organization	8	1.42096	431	82	14116	3.19529	0.0123993	19.6269	ARHGEF2, CORO1A, MAP1A, MAP1B, SPTBN1, TERF2IP, EPB49, SPTAN1
GO:0042827~platelet dense granule	3	0.53286	479	6	15908	16.6054	0.0124726	15.7361	PDGFB, PDGFA, ITPR1
GO:0030323~respiratory tube development	9	1.59858	431	102	14116	2.88986	0.012607	19.9224	SPRY2, MAN2A1, MAN1A2, FGF9, PDGFA, VEGFA, SHH, FOXP1, NFIB
GO:0005938~cell cortex	11	1.95382	479	146	15908	2.50219	0.0127981	16.1141	ACTG1, PPP1R9B, CORO1A, GRM7, DLG4, SPTBN1, MARCKS, MYH9, EPB49, SPTAN1, MARK2
GO:0060089~molecular transducer activity	88	15.6306	463	2270	15143	1.26791	0.0128268	17.4369	GPR162, NRG3, PLXNA4, NRP1, THRA, OPCML, THRB, GRIK2, TOLLIP, PLXNA2, RUSC1, GRIK3, EFNA3, GABBR1, RORB, TERF2IP, GABBR2, NR2E1, ADORA1, LPHN2, HTR1A, GRIN2B, TIAM2, UNC5A, SEMA7A, RARA, UNC5C, LPHN1, GPR173, MAGI2, SOCS2, PTPRG, GRIN2A, PTPRS, NRXN1, PRKCE, SIRPA, IRS1, ARHGEF11, GRM5, NPTXR, SSTR1, CHRM1, GRM7, KCNH3, PTCHD1, NR3C2, SORCS1, NR3C1, NETO1, ADCYAP1, SORCS3, EPHB6, PVRL1, NR1D1, GP…
GO:0004871~signal transducer activity	88	15.6306	463	2270	15143	1.26791	0.0128268	17.4369	GPR162, NRG3, PLXNA4, NRP1, THRA, OPCML, THRB, GRIK2, TOLLIP, PLXNA2, RUSC1, GRIK3, EFNA3, GABBR1, RORB, TERF2IP, GABBR2, NR2E1, ADORA1, LPHN2, HTR1A, GRIN2B, TIAM2, UNC5A, SEMA7A, RARA, UNC5C, LPHN1, GPR173, MAGI2, SOCS2, PTPRG, GRIN2A, PTPRS, NRXN1, PRKCE, SIRPA, IRS1, ARHGEF11, GRM5, NPTXR, SSTR1, CHRM1, GRM7, KCNH3, PTCHD1, NR3C2, SORCS1, NR3C1, NETO1, ADCYAP1, SORCS3, EPHB6, PVRL1, NR1D1, GP…
GO:0031988~membrane-bounded vesicle	28	4.97336	479	568	15908	1.63715	0.0128893	16.2198	SYT1, YWHAZ, PDGFB, PDGFA, SYT7, VGF, SHH, PCSK2, SLC32A1, NPTX1, GRIN2B, DLG4, SV2B, RAB6B, SLC30A3, GAD1, CAMK2A, HSPA8, GRIN1, CACNG3, ATP1A1, CACNG2, ITPR1, SLC17A7, CORO1A, GRIA2, GRIA1, VEGFA
GO:0030814~regulation of cAMP metabolic process	9	1.59858	431	103	14116	2.8618	0.0133176	20.9257	HTR1A, ADCY9, ADCY8, GRM7, NTRK2, GABBR1, GABBR2, ADORA1, ADCYAP1
GO:0042165~neurotransmitter binding	9	1.59858	463	103	15143	2.85783	0.013455	18.2133	GABRD, GABRA1, GRIN2B, GABRA4, SSTR1, CHRM1, GRIN2A, SORCS1, SORCS3
GO:0007632~visual behavior	5	0.888099	431	31	14116	5.28254	0.0139367	21.7901	ATXN1, GRIN1, ADRA1B, GRIN2A, CACNA1C
GO:0044092~negative regulation of molecular function	19	3.37478	431	334	14116	1.86312	0.0140422	21.9364	THRA, ADCY8, SMAD7, GABBR1, GABBR2, ADORA1, SPRY4, TRIB1, THY1, TARBP2, SPRY2, HTR1A, ADCY9, GRM7, SPRED2, CALM3, PBX1, SPRED1, CALM2, CALM1, DUSP6
GO:0042803~protein homodimerization activity	19	3.37478	463	334	15143	1.86054	0.0143526	19.3108	THRA, PDGFB, PDGFA, GRIK2, LDB1, DSCAML1, ZBTB16, MYH9, FOXP1, TARBP2, CORO1A, PVRL1, TRIM8, TRIM9, PRMT8, PVRL3, VEGFA, NLGN4X, EXT1
GO:0030334~regulation of cell migration	12	2.13144	431	169	14116	2.32557	0.0144829	22.5452	CORO1A, PDGFB, PDGFA, SMAD7, VEGFA, UNC5C, ADORA1, IRS1, SHH, CITED2, TRIB1, THY1
GO:0051270~regulation of cell motion	13	2.30906	431	193	14116	2.20608	0.0152654	23.6151	NRP1, PDGFB, PDGFA, SMAD7, IRS1, ADORA1, SHH, THY1, CITED2, TRIB1, CORO1A, VEGFA, UNC5C
GO:0007416~synaptogenesis	5	0.888099	431	32	14116	5.11746	0.0155539	24.0061	MAP1B, NLGN1, NRXN1, CDH2, CACNA1A
GO:0019233~sensory perception of pain	5	0.888099	431	32	14116	5.11746	0.0155539	24.0061	GRIN2B, GRIN1, GRIN2A, KCNIP3, HTR2A
GO:0016023~cytoplasmic membrane-bounded vesicle	27	4.79574	479	550	15908	1.63035	0.0155704	19.2714	SYT1, YWHAZ, PDGFB, PDGFA, SYT7, VGF, SHH, PCSK2, SLC32A1, NPTX1, GRIN2B, DLG4, SV2B, RAB6B, SLC30A3, CAMK2A, HSPA8, GRIN1, CACNG3, ATP1A1, CACNG2, ITPR1, SLC17A7, CORO1A, GRIA2, GRIA1, VEGFA
GO:0008284~positive regulation of cell proliferation	22	3.90764	431	414	14116	1.74043	0.0157322	24.2467	NRP1, FOSL2, PDGFB, PDGFA, FGF9, CRIP2, CDK6, NR2E1, IRS1, FOXP1, SHH, CORO1A, HTR1A, DLX6, DLX5, CHRM1, VEGFA, FOXG1, POU3F2, PBX1, MYC, HTR2A
GO:0030534~adult behavior	8	1.42096	431	86	14116	3.04667	0.0158158	24.3594	KCNMA1, ATXN1, GRM7, GRIN1, ADRA1B, NR4A3, CACNA1C, CACNA1A
GO:0003712~transcription cofactor activity	20	3.5524	463	363	15143	1.802	0.0160119	21.3036	TBL1XR1, KLF12, THRB, LDB1, HCFC1, SKI, TRERF1, JMY, KCNIP3, CITED2, MEIS2, NR1D1, BTG1, BCL11A, MNT, RARA, MAML3, SIAH2, BCOR, SMARCA2
[truncated: 231 more rows]

## Sheet: Sample C25
Term	Count	%	List Total	Pop Hits	Pop Total	Fold Enrichment	PValue	FDR	Genes
[truncated: 538 more rows]
