# Supplementary material for: Coordinated Cell Type–Specific Epigenetic Remodeling in Prefrontal Cortex Begins before Birth and Continues into Early Adulthood
Source: PLoS Genet. 2013 Apr 11;9(4):e1003433. doi: 10.1371/journal.pgen.1003433 (PMC3623761; doi:10.1371/journal.pgen.1003433)
Supplement: Table S6 — GO categories enriched in the genes whose TSS are within 2 kb of age-differential H3K4me3 peaks for Cluster 1 and Cluster 2 derived from k-means clustering. GO categories that are enriched in both clusters are colored in blue. (XLSX) [file pgen.1003433.s011.xlsx]

## Sheet: k-means DOWN NeuN+
GO category	N DOWN genes in a GO process	% DOWN genes in a GO process	N DOWN genes in a GO domain	N genes in a GO process	N genes in a GO domain	Fold Enrichment	PValue	FDR	Genes
GO:0048731~system development	138	22.294	461	2330	14116	1.81357	4.20012e-13	7.3983e-12	LOR, PLXNA3, TSPAN2, TUBB2B, EFNA2, FGF13, REST, PRKG1, GDNF, CXCL12, MMP2, GNG8, WNT4, MYOCD, ROBO1, CCBE1, ROBO3, CHRNA3, CDH23, EDARADD, MATN3, SOCS3, PLXNB1, SCUBE1, VANGL2, EMX2, DLL3, CYP26A1, HES7, DLL1, HES6, NR0B1, VEGFC, PLCE1, HES3, DLL4, GPR56, PYGO1, TGIF1, ROR2, STC1, IGSF9, ADAMTS2, C1ORF187, SNTG2, NAGLU, CAV1, ONECUT1, LPPR1, ST8SIA2, TAGLN2, TIMP2, GREM1, MDK, B3GNT5, NDRG2, TRA…
GO:0032502~developmental process	170	27.4637	461	3148	14116	1.65358	6.44082e-13	1.13449e-11	LOR, PLXNA3, TSPAN2, TUBB2B, EFNA2, PRTG, FGF13, REST, PRKG1, GDNF, CXCL12, MMP2, GNG8, WNT4, MYOCD, ROBO1, CCBE1, ROBO3, CHRNA3, EDARADD, CDH23, MATN3, BST1, SOCS3, PLXNB1, SCUBE1, VANGL2, EMX2, DLL3, CYP26A1, DLL1, HES7, HES6, NR0B1, VEGFC, KRT19, PLCE1, LRAT, HES3, DLL4, GPR56, PYGO1, TGIF1, ROR2, STC1, IGSF9, ADAMTS2, C1ORF187, SNTG2, DNAH11, NAGLU, CAV1, ONECUT1, LPPR1, IGF2BP2, ST8SIA2, IGF…
GO:0048856~anatomical structure development	145	23.4249	461	2527	14116	1.75701	9.30033e-13	1.63827e-11	LOR, PLXNA3, TSPAN2, TUBB2B, EFNA2, FGF13, REST, PRKG1, GDNF, CXCL12, MMP2, GNG8, WNT4, MYOCD, ROBO1, CCBE1, ROBO3, CHRNA3, CDH23, EDARADD, MATN3, SOCS3, PLXNB1, SCUBE1, VANGL2, EMX2, DLL3, CYP26A1, HES7, DLL1, HES6, NR0B1, VEGFC, PLCE1, KRT19, HES3, DLL4, GPR56, PYGO1, TGIF1, ROR2, STC1, IGSF9, ADAMTS2, C1ORF187, SNTG2, NAGLU, CAV1, ONECUT1, LPPR1, IGF2BP2, IGF2BP3, ST8SIA2, TAGLN2, TIMP2, GREM1…
GO:0007275~multicellular organismal development	157	25.3635	461	2865	14116	1.67798	2.83448e-12	4.99304e-11	LOR, PLXNA3, TSPAN2, TUBB2B, EFNA2, PRTG, FGF13, REST, PRKG1, GDNF, CXCL12, MMP2, GNG8, WNT4, MYOCD, ROBO1, CCBE1, ROBO3, CHRNA3, EDARADD, CDH23, MATN3, BST1, SOCS3, PLXNB1, SCUBE1, VANGL2, EMX2, DLL3, CYP26A1, HES7, DLL1, HES6, NR0B1, VEGFC, PLCE1, LRAT, HES3, DLL4, GPR56, PYGO1, TGIF1, ROR2, STC1, IGSF9, ADAMTS2, C1ORF187, SNTG2, DNAH11, NAGLU, CAV1, ONECUT1, LPPR1, ST8SIA2, TAGLN2, GREM1, TIMP…
GO:0031012~extracellular matrix	41	6.62359	528	345	15908	3.58052	4.98227e-12	6.83982e-11	ADAMTS18, TF, ADAMTSL1, ADAMTSL3, NPNT, COL2A1, TIMP2, MMP2, SMOC2, WNT4, HMCN1, SLC1A3, SMOC1, FBN3, FBN2, THBS1, LOXL1, PRSS12, SPON1, COCH, COL18A1, LPL, MATN3, SCUBE3, ADAMTS20, COL15A1, NID1, MMP15, EMILIN2, MMP11, ADAMTS7, LAMA1, WNT7B, FBLN1, LAMC3, FREM2, F3, VCAN, WNT11, WNT9A, ADAMTS2
GO:0010646~regulation of cell communication	78	12.601	461	1038	14116	2.30095	5.38365e-12	9.48348e-11	LPAR2, PAWR, RASGEF1C, LPAR1, GDNF, WNT4, SLC1A3, MYD88, CXCR4, HEY2, TGFA, RHOC, RAPGEF3, HHIP, GNG4, RAPGEF2, CHRNA3, PLD2, ARHGEF3, ADAMTS20, SOCS3, DLL3, PSD3, ARHGEF17, PKN1, CYP26A1, PSD2, NR0B1, CARD10, CD38, PROK2, INHBA, PLCE1, ADRB2, TNFRSF10B, F3, ZFYVE28, TGIF1, CARTPT, WNT9A, TNFAIP3, SPATA13, GRB14, TF, CAV1, ONECUT1, SIPA1, OXTR, AKAP13, KIT, TRH, GREM1, TIMP2, TCF7L1, IRAK3, PLEKH…
GO:0044459~plasma membrane part	129	20.8401	528	2203	15908	1.76424	4.9393e-11	6.78086e-10	LOR, OCLN, LYPD3, ASAM, SYT2, LPAR2, LPAR1, GNG8, PACSIN3, HOMER3, ROBO1, LTB4R, CHRNA5, AIF1L, GNG4, RAPGEF2, CHRNA3, IRS4, PLD2, GJD3, PLXNB1, SCUBE1, PSD3, DLL1, NTSR1, JUP, TACSTD2, F3, HTR7, GPR56, ROR2, HAS3, IGSF9, SNTG2, CGNL1, ORAI1, CAV1, ATP12A, HCRTR2, HCRTR1, GPR25, PVRL2, TMEM123, TRPC3, PTH2R, MYO1C, ITGA2, UPK3A, KCNK2, EPHA2, NOTCH3, KCNJ5, SYNE2, DSG2, EPS8, FREM2, NTRK1, CHRNB4…
GO:0009966~regulation of signal transduction	67	10.8239	461	878	14116	2.33664	1.28649e-10	2.26618e-09	LPAR2, PAWR, RASGEF1C, LPAR1, WNT4, MYD88, CXCR4, HEY2, TGFA, RHOC, RAPGEF3, HHIP, GNG4, RAPGEF2, ARHGEF3, PLD2, ADAMTS20, SOCS3, DLL3, PSD3, ARHGEF17, PKN1, CYP26A1, PSD2, NR0B1, CARD10, INHBA, PROK2, PLCE1, ADRB2, TNFRSF10B, F3, ZFYVE28, TGIF1, WNT9A, TNFAIP3, SPATA13, GRB14, CAV1, ONECUT1, SIPA1, AKAP13, KIT, GREM1, TIMP2, TCF7L1, IRAK3, PLEKHG2, LECT1, GMIP, PLEKHG5, RASGRP2, SH2B2, THBS1, FG…
GO:0005578~proteinaceous extracellular matrix	36	5.81583	528	320	15908	3.38949	5.54424e-10	7.61135e-09	ADAMTS18, TF, ADAMTSL1, ADAMTSL3, NPNT, COL2A1, TIMP2, MMP2, SMOC2, WNT4, HMCN1, SLC1A3, SMOC1, FBN3, FBN2, LOXL1, SPON1, COCH, COL18A1, MATN3, ADAMTS20, COL15A1, NID1, MMP15, EMILIN2, MMP11, ADAMTS7, LAMA1, FBLN1, WNT7B, LAMC3, FREM2, VCAN, WNT11, WNT9A, ADAMTS2
GO:0050793~regulation of developmental process	55	8.8853	461	674	14116	2.4987	7.87187e-10	1.38665e-08	PPARA, PLXNA3, ATP10A, REST, WNT4, MYOCD, ROBO1, SEMA3F, HEY2, CHRNA3, SH3PXD2B, PTGER4, ADAMTS20, PLXNB1, SOCS3, DLL3, FBLIM1, DLL1, NR0B1, VASH2, SMO, INHBA, VEGFC, ADRB2, HES3, F3, SCIN, TGIF1, CARTPT, WNT9A, TF, CAV1, OXTR, KIT, PALMD, TIMP2, LECT1, EZR, HIST1H4F, CDC42EP4, THBS1, FGD3, FGD4, LPL, IL7, KL, FLT3, NPR1, TRADD, NOTCH3, LAMA1, WNT7B, PRLR, GDF10, BMPR1B
GO:0007399~nervous system development	75	12.1163	461	1088	14116	2.11078	8.29477e-10	1.46114e-08	PLXNA3, TUBB2B, TSPAN2, EFNA2, GLRA2, FGF13, REST, PRKG1, GDNF, CXCL12, GNG8, SLC1A3, ROBO1, CXCR4, SEMA3F, HEY2, HHIP, ROBO3, CHRNA3, CDH23, PLXNB1, SOX11, EMX2, VANGL2, DLL3, CYP26A1, DLL1, HES6, NR0B1, SMO, INHBA, VEGFC, SEMA4G, HES3, GPR56, CLDN1, TGIF1, VCAN, IGSF9, C1ORF187, SNTG2, CXCL1, NAGLU, PARD3, SHROOM4, LPPR1, CTF1, OXTR, CDH1, ST8SIA2, KIT, GREM1, TIMP2, MDK, B3GNT5, MSI1, POU3F4, …
GO:0006940~regulation of smooth muscle contraction	13	2.10016	461	38	14116	10.4754	1.55881e-09	2.74588e-08	CAV1, TACR3, ITGA2, OXTR, TNNI3, PROK2, PLCE1, ADRB2, MYOCD, TBXA2R, CHRNB4, CHRNA3, F2R
GO:0044421~extracellular region part	69	11.147	528	960	15908	2.16551	2.02819e-09	2.78439e-08	MASP1, NPNT, CXCL12, MMP2, WNT4, HMCN1, SLC1A3, SEMA3F, TGFA, LOXL1, SPON1, COCH, MATN3, SCUBE3, ADAMTS20, SCUBE1, COL25A1, MMP15, TCN2, MMP11, GRP, ADAMTS7, VEGFC, INHBA, LAMC3, F3, CARTPT, WNT11, STC1, VCAN, WNT9A, ADAMTS2, WFDC2, ADAMTS18, CXCL1, TF, ADAMTSL1, ADAMTSL3, CTF1, COL2A1, KIT, GREM1, TIMP2, SMOC2, SMOC1, FBN3, FBN2, THBS1, PRSS12, COL18A1, LPL, IL7, KL, COL15A1, NID1, EMILIN2, PROM…
GO:0005886~plasma membrane	185	29.8869	528	3777	15908	1.47573	2.72937e-09	3.74699e-08	LOR, PLXNA3, GPR126, OCLN, LYPD3, ASAM, AP1G2, ATP1B2, EFNA2, SYT2, RRAD, LPAR2, LPAR1, MMP2, IL17RD, GNG8, PACSIN3, HOMER3, ROBO1, LTB4R, CHRNA5, AIF1L, GNG4, RAPGEF2, CHRNA3, CDH23, IRS4, PLD2, GPR139, GJD3, BST1, PLXNB1, SCUBE1, CA12, PSD3, PROKR2, DLL1, NTSR1, JUP, CD38, KRT19, PLCE1, TACSTD2, F3, HTR7, GPR56, ROR2, HAS3, IGSF9, GRB14, SNTG2, ORAI1, CGNL1, CAV1, NKAIN1, TAGLN2, ATP12A, TRH, H…
GO:0030154~cell differentiation	97	15.6704	461	1637	14116	1.8144	4.85087e-09	8.54489e-08	LOR, PLXNA3, TUBB2B, TSPAN2, EFNA2, REST, PRKG1, CXCL12, GDNF, WNT4, MYOCD, ROBO1, ROBO3, CHRNA3, CDH23, EDARADD, PLXNB1, SCUBE1, EMX2, DLL3, CYP26A1, DLL1, HES6, NR0B1, VEGFC, KRT19, HES3, DLL4, ROR2, TGIF1, IGSF9, C1ORF187, CAV1, ONECUT1, TIMP2, MDK, PVRL2, NDRG2, COL18A1, BHLHE22, ITGA2, NEUROG2, UPK3A, TNNI3, CSRP2, EPHA2, NOTCH3, CDKN1C, LAMA1, NXN, NTRK1, SFRP4, AVPR1A, CACNA1H, FABP7, KCTD…
GO:0048513~organ development	101	16.3166	461	1738	14116	1.77944	5.79679e-09	1.02112e-07	LOR, PLXNA3, EFNA2, PRKG1, MMP2, CXCL12, GDNF, WNT4, MYOCD, ROBO1, CCBE1, CHRNA3, CDH23, EDARADD, SOCS3, SCUBE1, EMX2, VANGL2, DLL3, CYP26A1, HES7, DLL1, NR0B1, VEGFC, PLCE1, HES3, DLL4, GPR56, PYGO1, TGIF1, ROR2, ADAMTS2, C1ORF187, CAV1, ONECUT1, TAGLN2, GREM1, MDK, TRAF4, COL18A1, EVC, BHLHE22, ITGA2, NEUROG2, UPK3A, TNNI3, CSRP2, NOTCH3, LAMA1, FREM2, NTRK1, MYO16, AVPR1A, CACNA1H, FABP7, PPAR…
GO:0048869~cellular developmental process	99	15.9935	461	1706	14116	1.77692	9.36688e-09	1.64999e-07	LOR, PLXNA3, TUBB2B, TSPAN2, EFNA2, REST, PRKG1, CXCL12, GDNF, WNT4, MYOCD, ROBO1, ROBO3, CHRNA3, CDH23, EDARADD, PLXNB1, SCUBE1, EMX2, VANGL2, DLL3, CYP26A1, DLL1, HES6, NR0B1, VEGFC, KRT19, HES3, DLL4, TGIF1, ROR2, IGSF9, C1ORF187, CAV1, ONECUT1, TIMP2, MDK, PVRL2, NDRG2, COL18A1, BHLHE22, ITGA2, NEUROG2, UPK3A, TNNI3, CSRP2, EPHA2, NOTCH3, CDKN1C, LAMA1, NXN, NTRK1, SFRP4, AVPR1A, CACNA1H, FAB…
GO:0032501~multicellular organismal process	197	31.8255	461	4280	14116	1.4094	9.71038e-09	1.7105e-07	TUBB2B, EFNA2, REST, PRKG1, GNG8, HMCN1, MYD88, LTB4R, CCBE1, CHRNA5, CHRNA3, CDH23, MATN3, VANGL2, EMX2, CYP26A1, VEGFC, TACSTD2, F3, HTR7, HES3, TGIF1, ROR2, STC1, ADAMTS2, WFDC2, DNAH11, NAGLU, LPPR1, TAGLN2, HCRTR2, HCRTR1, PVRL2, COL18A1, UPK3A, CSRP2, TNNI3, EPHA2, NOTCH3, LAMA1, PENK, EPS8, NPY, NTRK1, SFRP4, AVPR1A, CHRNB4, RGS9, PPARA, GPR161, NPNT, GLRA2, YBX2, SEMA3F, SLC22A3, TGFA, HH…
GO:0007242~intracellular signaling cascade	77	12.4394	461	1256	14116	1.87721	7.74577e-08	1.36443e-06	RRAD, LPAR2, FGF13, RASGEF1C, LPAR1, GNG8, STAC, LTB4R, CXCR4, TGFA, RHOC, RAPGEF3, GNG4, ARL5C, RAPGEF2, DDAH2, RAB20, EDARADD, PLD2, ARHGEF3, GPR139, PTGER4, PLXNB1, SOCS3, PKN1, CYP26A1, CARD10, GNAL, DOK1, PROK2, PLCE1, ADRB2, TNFRSF10B, SPAG5, HTR7, GRM6, CARTPT, ROR2, PDE9A, GRB14, CXCL1, RAB3B, CAV1, CARHSP1, NPY2R, SIPA1, OXTR, AKAP13, KIT, TRH, HCRTR2, GMIP, RASGRP2, HIST1H4F, SH2B2, THB…
GO:0007166~cell surface receptor linked signal transduction	101	16.3166	461	1856	14116	1.6663	1.6206e-07	2.85471e-06	GPR126, LPAR2, LPAR1, CXCL12, GNG8, EIF4EBP1, WNT4, MYD88, HOMER3, LTB4R, GNG4, CHRNA3, GPR139, DLL3, PROKR2, HES7, DLL1, NTSR1, ADAMTS7, VEGFC, PLCE1, TACSTD2, DLL4, HTR7, GPR56, PYGO1, CARTPT, ROR2, STC1, HCRTR2, HCRTR1, GPR25, D4S234E, NPB, VAV3, PTH2R, ITGA2, KCNK2, EPHA2, GPR153, NOTCH3, LAMA1, PENK, EPS8, NXN, NPY, NTRK1, SFRP4, AVPR1A, TBXA2R, WIF1, RGS9, SST, TACR3, GPR161, GLRA2, CXCR4, …
GO:0005576~extracellular region	108	17.4475	528	2010	15908	1.61886	3.10076e-07	4.25683e-06	MASP1, GDNF, CXCL12, MMP2, GNG8, WNT4, HMCN1, CCBE1, FAM150B, SPON1, COCH, MATN3, SCUBE3, ADAMTS20, PLXNB1, SCUBE1, DLL1, TCN2, PCOLCE2, ADAMTS7, VEGFC, LAMC3, F3, CARTPT, STC1, ADAMTS2, C1ORF187, WFDC2, ADAMTSL1, ADAMTSL3, TIMP2, GREM1, TRH, MDK, OLFM2, COL18A1, LPL, NPB, EMILIN2, LAMA1, UACA, PENK, NPY, FREM2, SFRP4, WIF1, SST, AEBP1, PXDN, NPNT, ART5, SLC1A3, RESP18, SEMA3F, TGFA, HHIP, TSKU, …
GO:0009653~anatomical structure morphogenesis	72	11.6317	461	1197	14116	1.84183	4.76972e-07	8.40193e-06	PLXNA3, EFNA2, CXCL12, MMP2, WNT4, BARX2, SLC1A3, MYOCD, ROBO1, CXCR4, CCBE1, HEY2, TGFA, HHIP, ROBO3, EDARADD, CDH23, SOCS3, VANGL2, DLL3, SPINT1, DLL1, HES7, SMO, VEGFC, PROK2, KRT19, SDC1, CA9, DLL4, HES3, TGIF1, ROR2, VCAN, WNT11, WNT9A, C1ORF187, CAV1, PARD3, SHROOM4, ONECUT1, COL2A1, CDH1, IGF2BP2, IGF2BP3, GREM1, TCF7L1, GJC1, EZR, FBN2, THBS1, COL18A1, TBX6, BHLHE22, IL7, COL15A1, ITGA2, …
GO:0051239~regulation of multicellular organismal process	60	9.69305	461	937	14116	1.96075	7.55906e-07	1.33153e-05	PLXNA3, CYP2J2, TACR3, REST, GDNF, MYD88, SLC1A3, MYOCD, ROBO1, SEMA3F, HEY2, CHRNA3, PTGER4, PLXNB1, DLL3, DLL1, VASH2, SMO, INHBA, VEGFC, PROK2, CD38, PLCE1, ADRB2, HES3, F3, SCIN, TGIF1, CARTPT, TF, CAV1, OXTR, IGF2BP2, IGF2BP3, KIT, TIMP2, IRAK3, LECT1, HIST1H4F, HCN4, THBS1, IL7, KL, FLT3, ITGA2, NPR1, TNNI3, TRADD, NOTCH3, LAMA1, WNT7B, PRLR, LIPG, AVPR1A, TBXA2R, CHRNB4, CACNA1H, GDF10, BM…
GO:0008528~peptide receptor activity, G-protein coupled	17	2.74637	494	114	15143	4.57119	8.52173e-07	1.27963e-05	GPR139, TACR3, OPRL1, NPBWR1, NPY2R, PROKR2, NPR1, OXTR, NPR3, NTSR1, HCRTR2, HCRTR1, CXCR4, HTR7, AVPR1A, NMBR, F2R
GO:0001653~peptide receptor activity	17	2.74637	494	114	15143	4.57119	8.52173e-07	1.27963e-05	GPR139, TACR3, OPRL1, NPBWR1, NPY2R, PROKR2, NPR1, OXTR, NPR3, NTSR1, HCRTR2, HCRTR1, CXCR4, HTR7, AVPR1A, NMBR, F2R
GO:0022008~neurogenesis	44	7.10824	461	601	14116	2.24176	1.07353e-06	1.89103e-05	PARD3, PLXNA3, TSPAN2, TUBB2B, EFNA2, CTF1, CDH1, REST, KIT, TIMP2, PRKG1, CXCL12, GDNF, SLC1A3, CXCR4, ROBO1, SEMA3F, POU3F4, ROBO3, HHIP, CHRNA3, CDH23, FZD9, BHLHE22, PLXNB1, SOX11, EMX2, DLL3, NEUROG2, DLL1, EPHA2, NOTCH3, CDKN1C, SMO, VEGFC, HES3, NTRK1, TGIF1, VCAN, BMPR1B, APBB2, FABP7, IGSF9, C1ORF187
GO:0010648~negative regulation of cell communication	25	4.03877	461	248	14116	3.08673	1.97381e-06	3.47684e-05	CAV1, ONECUT1, PAWR, GREM1, IRAK3, WNT4, LECT1, HEY2, HHIP, THBS1, PLD2, SOCS3, DLL3, CYP26A1, NR0B1, FRZB, CD38, ADRB2, RGS20, ZFYVE28, AVPR1A, TGIF1, RGS9, TNFAIP3, GRB14
GO:0048699~generation of neurons	41	6.62359	461	559	14116	2.24586	2.58124e-06	4.54681e-05	PARD3, PLXNA3, TUBB2B, EFNA2, CTF1, CDH1, REST, KIT, TIMP2, PRKG1, CXCL12, GDNF, SLC1A3, CXCR4, ROBO1, SEMA3F, POU3F4, HHIP, ROBO3, CHRNA3, CDH23, FZD9, BHLHE22, PLXNB1, EMX2, DLL3, NEUROG2, DLL1, EPHA2, CDKN1C, NOTCH3, SMO, VEGFC, HES3, NTRK1, TGIF1, VCAN, BMPR1B, APBB2, IGSF9, C1ORF187
GO:0007165~signal transduction	134	21.6478	461	2840	14116	1.44476	2.91551e-06	5.1356e-05	PLXNA3, TSPO, GPR126, RRAD, LPAR2, FGF13, LPAR1, RASGEF1C, PRKG1, GDNF, CXCL12, GNG8, STAC, LTB4R, CHRNA5, RAPGEF3, GNG4, RAPGEF2, DDAH2, RAB20, CHRNA3, EDARADD, IRS4, PLD2, GPR139, SOCS3, PLXNB1, PROKR2, CYP26A1, PDE4C, NTSR1, CD38, VEGFC, PLCE1, SPAG5, DLL4, HTR7, GPR56, CARTPT, ROR2, GRB14, CAV1, SIPA1, AKAP13, TRH, MDK, HCRTR2, IRAK3, HCRTR1, GMIP, GPR25, HIST1H4F, NDRG2, CDC42EP4, TRAF4, FGD…
GO:0006937~regulation of muscle contraction	13	2.10016	461	72	14116	5.52868	3.23427e-06	5.69707e-05	CAV1, TACR3, ITGA2, OXTR, TNNI3, PROK2, PLCE1, ADRB2, MYOCD, TBXA2R, CHRNB4, CHRNA3, F2R
GO:0009968~negative regulation of signal transduction	23	3.71567	461	221	14116	3.18674	3.32806e-06	5.86227e-05	PLD2, CAV1, ONECUT1, SOCS3, DLL3, CYP26A1, PAWR, GREM1, FRZB, NR0B1, IRAK3, RGS20, WNT4, ADRB2, LECT1, HEY2, ZFYVE28, TGIF1, RGS9, HHIP, TNFAIP3, THBS1, GRB14
GO:0031226~intrinsic to plasma membrane	71	11.4701	528	1215	15908	1.76061	3.52576e-06	4.84019e-05	LYPD3, TACR3, GLRA2, LPAR2, LPAR1, SLC1A5, LTB4R, ROBO1, CXCR4, CHRNA5, SLC22A3, HHIP, RAPGEF2, CHRNA3, KCNG1, GJD3, PLXNB1, MPP3, CACNG4, COL25A1, DLL1, MMP15, NTSR1, DDR1, ADRB2, SDC1, TACSTD2, F3, HTR7, GRM6, GPR56, CLDN1, ROR2, HAS3, ORAI1, CAV1, PARD3, GPRC5C, NPY2R, OXTR, ATP12A, GPRC5A, HCRTR2, HCRTR1, IL10RB, GPR25, TRPC3, PTH2R, OPRL1, FLT3, KL, ITGA2, NPR1, KCNK2, EPHA2, CD1D, PROM1, KC…
GO:0009986~cell surface	30	4.84653	528	348	15908	2.59731	5.21754e-06	7.16262e-05	PARD3, CAV1, KIT, GREM1, TIMP2, SLC1A3, ROBO1, PVRL2, TMEM123, TMEM102, TGFA, HHIP, THBS1, SCNN1B, GJD3, SCUBE3, FLT3, SCUBE1, MPP3, ITGA2, MMP15, KCNJ5, PROM1, CD38, SDC1, PRLR, LAYN, FREM2, F3, CD302
GO:0004871~signal transducer activity	111	17.9321	494	2270	15143	1.49893	7.16077e-06	0.000107522	PLXNA3, TSPO, GPR126, LPAR2, LPAR1, CXCL12, IL17RD, GNG8, WNT4, MYD88, HMCN1, ROBO1, LTB4R, CHRNA5, ROBO3, GNG4, RAPGEF2, CHRNA3, IRS4, GPR139, PLXNB1, PROKR2, NTSR1, NR0B1, CD38, PLCE1, TACSTD2, HTR7, GPR56, ROR2, GRB14, AKAP13, HCRTR2, HCRTR1, IRAK3, PVRL2, TMEM123, GPR25, TRPC3, VAV3, PTH2R, ITGA2, EPHA2, GPR153, TRADD, NOTCH3, EPS8, NPY, NTRK1, CHRNB4, AVPR1A, TBXA2R, RGS9, CLTCL1, PPARA, PXD…
GO:0060089~molecular transducer activity	111	17.9321	494	2270	15143	1.49893	7.16077e-06	0.000107522	PLXNA3, TSPO, GPR126, LPAR2, LPAR1, CXCL12, IL17RD, GNG8, WNT4, MYD88, HMCN1, ROBO1, LTB4R, CHRNA5, ROBO3, GNG4, RAPGEF2, CHRNA3, IRS4, GPR139, PLXNB1, PROKR2, NTSR1, NR0B1, CD38, PLCE1, TACSTD2, HTR7, GPR56, ROR2, GRB14, AKAP13, HCRTR2, HCRTR1, IRAK3, PVRL2, TMEM123, GPR25, TRPC3, VAV3, PTH2R, ITGA2, EPHA2, GPR153, TRADD, NOTCH3, EPS8, NPY, NTRK1, CHRNB4, AVPR1A, TBXA2R, RGS9, CLTCL1, PPARA, PXD…
GO:0009605~response to external stimulus	56	9.04685	461	914	14116	1.87609	7.23121e-06	0.000127371	PPARA, PLXNA3, MASP1, NUAK2, CXCL12, MYD88, HMCN1, SLC1A3, MYOCD, CXCR4, ROBO1, LTB4R, SEMA3F, SLC22A3, ROBO3, DDAH2, CDH23, SOCS3, SCUBE1, SMO, INHBA, PROK2, CD38, SDC1, F3, GRM6, CARTPT, VCAN, STC1, CXCL1, TF, CAV1, CDH3, MDK, IL10RB, SCNN1B, THBS1, TXNIP, PLP2, TRPC3, KL, ITGA2, CD1D, NOTCH3, NPY, LIPG, CMTM8, AVPR1A, BMPR1B, IGFBP2, FABP7, CMTM3, SYT17, SST, CD302, F2R
GO:0016020~membrane	291	47.0113	528	7266	15908	1.20664	7.47427e-06	0.000102605	LYPD3, GPR126, ATP1B2, EFNA2, SYT2, LPAR2, TOMM20L, LPAR1, GNG8, HMCN1, MYD88, HOMER3, LTB4R, AIF1L, CHRNA5, RAPGEF3, GNG4, RAPGEF2, TMEM14C, CHRNA3, GGTA1, CDH23, ISLR2, LRRC3, PLD2, GPR139, GJD3, VANGL2, CYP26A1, TMEM200B, LHFPL3, JUP, CD38, VEGFC, KRT19, ATP2C2, LAMC3, TACSTD2, HTR7, F3, ROR2, HAS3, DOC2B, GRB14, LPPR3, ORAI1, SLC2A10, LPPR1, AKAP13, TAGLN2, ATP12A, TMCC3, STON1-GTF2A1L, HCRTR…
GO:0032879~regulation of localization	42	6.78514	461	610	14116	2.10829	9.14271e-06	0.000161038	ORAI1, PPARA, PARD3, PLXNA3, TSPO, CAV1, RAB3B, ONECUT1, OXTR, CDH1, KIT, TRH, GREM1, GDNF, CXCL12, STON1-GTF2A1L, PACSIN3, CXCR4, SEMA3F, THBS1, SCNN1B, CHRNA3, COL18A1, LPL, ITGA2, INHBA, SMO, VEGFC, CD38, LAMA1, ADRB2, UACA, CLIC4, DLL4, F3, SCIN, LIPG, AVPR1A, CHRNB4, CARTPT, SST, F2R
GO:0005887~integral to plasma membrane	68	10.9855	528	1188	15908	1.72454	1.16727e-05	0.000160236	TACR3, GLRA2, LPAR2, LPAR1, SLC1A5, LTB4R, ROBO1, CXCR4, CHRNA5, SLC22A3, HHIP, RAPGEF2, KCNG1, CHRNA3, GJD3, PLXNB1, MPP3, CACNG4, DLL1, COL25A1, MMP15, NTSR1, DDR1, ADRB2, SDC1, TACSTD2, HTR7, GRM6, GPR56, CLDN1, ROR2, HAS3, ORAI1, CAV1, GPRC5C, NPY2R, OXTR, ATP12A, GPRC5A, HCRTR2, HCRTR1, IL10RB, GPR25, TRPC3, PTH2R, OPRL1, FLT3, KL, ITGA2, NPR1, KCNK2, EPHA2, CD1D, PROM1, KCNJ5, NOTCH3, EPS8,…
GO:0048523~negative regulation of cellular process	86	13.8934	461	1660	14116	1.58636	1.28067e-05	0.000225568	DLEC1, PPARA, PLXNA3, NUAK2, MASP1, CBX2, PAWR, REST, GDNF, YBX2, EIF4EBP1, WNT4, MYD88, BARX2, TMSB15A, PACSIN3, SEMA3F, HEY2, HHIP, GNG4, FAM129A, DDAH2, PLD2, ADAMTS20, SOCS3, DLL3, CYP26A1, DLL1, HES7, NR0B1, SMO, DDR1, CD38, PROK2, INHBA, ADRB2, CLIC4, F3, DLL4, HES3, SCIN, ZFYVE28, TGIF1, CARTPT, KCNH8, TNFAIP3, GRB14, CXCL1, TRIOBP, CAV1, PARD3, ONECUT1, SIPA1, COL2A1, IGF2BP2, IGF2BP3, KI…
GO:0051094~positive regulation of developmental process	25	4.03877	461	278	14116	2.75363	1.40671e-05	0.000247766	OXTR, KIT, ROBO1, HEY2, THBS1, SH3PXD2B, LPL, ADAMTS20, KL, SOCS3, IL7, PLXNB1, DLL3, VASH2, TRADD, VEGFC, SMO, INHBA, ADRB2, WNT7B, F3, SCIN, TGIF1, WNT9A, BMPR1B
GO:0045987~positive regulation of smooth muscle contraction	7	1.13086	461	18	14116	11.9079	1.54128e-05	0.000271465	PROK2, TACR3, MYOCD, TBXA2R, OXTR, ITGA2, F2R
GO:0019220~regulation of phosphate metabolic process	35	5.65428	461	485	14116	2.20972	2.29942e-05	0.000404969	PARD3, CAV1, LPAR2, LPAR1, KIT, IRAK3, CXCR4, TGFA, RAPGEF3, THBS1, FAM129A, PPP1R14B, CHRNA3, FGD4, VAV3, SOCS3, CCDC88C, HERC5, PKN1, ITGA2, VAV2, CARD10, CDKN1C, INHBA, PROK2, VEGFC, ADRB2, PLCE1, TNFRSF10B, PRLR, MAPK15, ZFYVE28, CARTPT, DUSP9, F2R
GO:0051174~regulation of phosphorus metabolic process	35	5.65428	461	485	14116	2.20972	2.29942e-05	0.000404969	PARD3, CAV1, LPAR2, LPAR1, KIT, IRAK3, CXCR4, TGFA, RAPGEF3, THBS1, FAM129A, PPP1R14B, CHRNA3, FGD4, VAV3, SOCS3, CCDC88C, HERC5, PKN1, ITGA2, VAV2, CARD10, CDKN1C, INHBA, PROK2, VEGFC, ADRB2, PLCE1, TNFRSF10B, PRLR, MAPK15, ZFYVE28, CARTPT, DUSP9, F2R
GO:0030054~cell junction	37	5.97738	528	518	15908	2.15206	2.37524e-05	0.000326034	CGNL1, PARD3, CAV1, OCLN, LIMS2, ASAM, SYT2, NPY2R, GLRA2, CLDN5, OXTR, CDH1, WTIP, CDH3, GJC1, HOMER3, PVRL2, RASGRP2, SNTB1, CHRNA5, AIF1L, DLG2, CHRNA3, TES, GJD3, PSD3, ITGA2, FBLIM1, CLDN23, JUP, SDC1, DSG2, LAYN, CLDN1, CHRNB4, SYT17, IGSF9
GO:0042325~regulation of phosphorylation	34	5.49273	461	466	14116	2.23411	2.45439e-05	0.000432257	PARD3, CAV1, LPAR2, LPAR1, KIT, IRAK3, CXCR4, TGFA, RAPGEF3, THBS1, FAM129A, PPP1R14B, CHRNA3, FGD4, VAV3, SOCS3, CCDC88C, HERC5, PKN1, VAV2, CARD10, CDKN1C, INHBA, PROK2, VEGFC, ADRB2, PLCE1, TNFRSF10B, PRLR, MAPK15, ZFYVE28, CARTPT, DUSP9, F2R
GO:0044420~extracellular matrix part	15	2.42326	528	117	15908	3.86267	3.24307e-05	0.00044513	COL18A1, TF, SCUBE3, COL15A1, COL2A1, NID1, TIMP2, SMOC2, LAMA1, HMCN1, SLC1A3, FREM2, LAMC3, SMOC1, PRSS12
GO:0005509~calcium ion binding	54	8.72375	494	919	15143	1.80121	3.61748e-05	0.000543069	ARSD, PXDN, MASP1, NPNT, SYT2, MMP2, C17ORF57, HMCN1, CCBE1, SNTB1, AIF1L, ANO2, RAPGEF2, CDH23, TRPM6, SCUBE3, SCUBE1, CACNG4, DLL1, MMP15, MMP11, ATP2C2, PLCE1, DLL4, SCIN, VCAN, DOC2B, ORAI1, CDH1, CDH3, DCHS1, SMOC2, PRRG4, GALNT10, FAT4, SMOC1, RASGRP2, FBN3, FBN2, THBS1, TRPC3, RASEF, ITGA2, VWCE, NID1, C9ORF140, NOTCH3, FBLN1, DSG2, FREM2, PLSCR2, NINL, CACNA1H, SYT17
GO:0005085~guanyl-nucleotide exchange factor activity	17	2.74637	494	152	15143	3.42839	3.63591e-05	0.000545834	ARHGEF3, VAV3, PSD3, AKAP13, ARHGEF17, RASGEF1C, PSD2, VAV2, PLCE1, PLEKHG2, PLEKHG5, RASGRP2, RAPGEF3, RAPGEF2, SPATA13, FGD3, FGD4
GO:0045933~positive regulation of muscle contraction	7	1.13086	461	21	14116	10.2068	4.14523e-05	0.000729938	PROK2, TACR3, MYOCD, TBXA2R, OXTR, ITGA2, F2R
GO:0005604~basement membrane	12	1.93861	528	78	15908	4.6352	4.95737e-05	0.000680354	COL18A1, LAMA1, SMOC2, TF, HMCN1, LAMC3, FREM2, SMOC1, COL15A1, NID1, COL2A1, TIMP2
GO:0051240~positive regulation of multicellular organismal process	22	3.55412	461	244	14116	2.76085	5.03178e-05	0.000885988	TF, CAV1, TACR3, KL, OXTR, ITGA2, TRADD, CD38, PROK2, ADRB2, SLC1A3, MYD88, MYOCD, F3, HEY2, LIPG, AVPR1A, TBXA2R, CARTPT, THBS1, BMPR1B, F2R
GO:0030594~neurotransmitter receptor activity	13	2.10016	494	95	15143	4.19474	5.82463e-05	0.000874278	TSPO, GPR139, TACR3, NPY2R, GLRA2, PROKR2, NTSR1, HCRTR2, HTR7, CHRNA5, CHRNB4, NMBR, CHRNA3
GO:0045595~regulation of cell differentiation	34	5.49273	461	492	14116	2.11604	7.12558e-05	0.00125444	PPARA, PLXNA3, CAV1, REST, KIT, TIMP2, WNT4, MYOCD, ROBO1, SEMA3F, HIST1H4F, CHRNA3, SH3PXD2B, LPL, PLXNB1, IL7, SOCS3, ADAMTS20, FLT3, DLL3, DLL1, NR0B1, NOTCH3, INHBA, SMO, VEGFC, WNT7B, PRLR, HES3, SCIN, TGIF1, CARTPT, WNT9A, BMPR1B
GO:0044057~regulation of system process	25	4.03877	461	309	14116	2.47738	7.76781e-05	0.00136743	TF, CAV1, CYP2J2, TACR3, OXTR, KIT, GDNF, SLC1A3, MYOCD, HCN4, CHRNA3, NPR1, ITGA2, TNNI3, CD38, PROK2, INHBA, ADRB2, PLCE1, CHRNB4, TBXA2R, AVPR1A, CARTPT, CACNA1H, F2R
GO:0040011~locomotion	31	5.00808	461	431	14116	2.20239	7.90704e-05	0.00139193	DNAH11, CXCL1, PLXNA3, KIT, PRKG1, CXCL12, GDNF, CXCR4, ROBO1, SEMA3F, PVRL2, TEKT2, ROBO3, SCNN1B, THBS1, PLP2, VAV3, PLXNB1, EMX2, NEUROG2, VAV2, SMO, LAMA1, PROK2, VEGFC, CMTM8, FOXE1, VCAN, APBB2, CMTM3, LRP5
GO:0051056~regulation of small GTPase mediated signal transduction	22	3.55412	461	252	14116	2.67321	8.02791e-05	0.00141319	ARHGEF3, VAV3, SIPA1, PSD3, AKAP13, ARHGEF17, LPAR2, LPAR1, RASGEF1C, PSD2, VAV2, PLCE1, PLEKHG2, GMIP, RASGRP2, PLEKHG5, SH2B2, RAPGEF3, RAPGEF2, SPATA13, FGD3, FGD4
GO:0006928~cell motion	33	5.33118	461	475	14116	2.12731	8.63294e-05	0.00151962	DNAH11, PLXNA3, LYPD3, EFNA2, VIM, KIT, PRKG1, CXCL12, GDNF, CXCR4, ROBO1, LTB4R, SEMA3F, TEKT2, ROBO3, SCNN1B, THBS1, VAV3, PLXNB1, EMX2, ITGA2, NEUROG2, VAV2, SMO, LAMA1, VEGFC, NPY, FOXE1, VCAN, BMPR1B, APBB2, C1ORF187, LRP5
GO:0019932~second-messenger-mediated signaling	21	3.39257	461	235	14116	2.73629	8.78066e-05	0.0015456	GPR139, PTGER4, OPRL1, NPY2R, NPR3, HCRTR2, GNAL, PLCE1, ADRB2, NPY, SPAG5, LTB4R, HTR7, GRM6, AVPR1A, TBXA2R, HIST1H4F, PDE9A, NMBR, RAPGEF2, F2R
GO:0035023~regulation of Rho protein signal transduction	13	2.10016	461	99	14116	4.02086	8.78824e-05	0.00154694	ARHGEF3, VAV3, AKAP13, ARHGEF17, LPAR2, LPAR1, VAV2, PLEKHG2, GMIP, PLEKHG5, SPATA13, FGD3, FGD4
GO:0044093~positive regulation of molecular function	38	6.13893	461	586	14116	1.98562	9.27912e-05	0.00163327	PARD3, CAV1, LPAR2, LPAR1, KIT, GDNF, HCRTR2, IRAK3, MYD88, CXCR4, LTB4R, TGFA, THBS1, CHRNA3, FGD4, GPR139, VAV3, EPB41, ITGA2, PKN1, NPR3, VAV2, CARD10, GNAL, PROK2, ADRB2, PLCE1, UACA, TNFRSF10B, PRLR, HTR7, NTRK1, F3, AVPR1A, CARTPT, RGS9, NMBR, F2R
GO:0043085~positive regulation of catalytic activity	35	5.65428	461	520	14116	2.06099	9.31231e-05	0.00163911	PARD3, CAV1, LPAR2, LPAR1, KIT, GDNF, HCRTR2, CXCR4, LTB4R, TGFA, THBS1, CHRNA3, FGD4, GPR139, VAV3, PKN1, ITGA2, NPR3, VAV2, CARD10, GNAL, PROK2, ADRB2, PLCE1, UACA, TNFRSF10B, PRLR, HTR7, NTRK1, F3, AVPR1A, CARTPT, RGS9, NMBR, F2R
GO:0005201~extracellular matrix structural constituent	12	1.93861	494	86	15143	4.27728	0.000105039	0.00157612	COL18A1, LAMA1, MATN3, WNT4, WNT7B, FBLN1, COL15A1, FBN3, COL2A1, WNT9A, FBN2, EMILIN2
GO:0050789~regulation of biological process	272	43.9418	461	7106	14116	1.17207	0.000107465	0.00189132	GPR126, MASP1, LPAR2, LPAR1, REST, PRKG1, GNG8, CDCA7, MYD88, STAC, LTB4R, CHRNA5, RAPGEF3, GNG4, RAPGEF2, DDAH2, RAB20, CHRNA3, PLD2, ZNF642, GPR139, ADAMTS20, EMX2, CYP26A1, VASH2, CD38, VEGFC, SPAG5, HTR7, F3, HES3, TGIF1, ROR2, VGLL3, CDCA7L, GRB14, ORAI1, AKAP13, IGF2BP2, IGF2BP3, STON1-GTF2A1L, HCRTR2, HCRTR1, PVRL2, CDC42EP4, COL18A1, TRPC3, PTH2R, RASEF, TNNI3, EPHA2, GPR153, NOTCH3, LAMA…
GO:0065007~biological regulation	284	45.8805	461	7484	14116	1.16197	0.000113368	0.00199513	GPR126, MASP1, LPAR2, LPAR1, REST, PRKG1, GNG8, CDCA7, HMCN1, MYD88, STAC, LTB4R, CHRNA5, RAPGEF3, GNG4, RAPGEF2, DDAH2, RAB20, CHRNA3, PLD2, ZNF642, GPR139, ADAMTS20, EMX2, CYP26A1, VASH2, CD38, VEGFC, SPAG5, HTR7, F3, HES3, TGIF1, ROR2, STC1, VGLL3, CDCA7L, GRB14, ORAI1, AKAP13, IGF2BP2, IGF2BP3, ATP12A, STON1-GTF2A1L, HCRTR2, HCRTR1, TMEM123, PVRL2, CDC42EP4, COL18A1, TRPC3, PTH2R, RASEF, UPK3…
GO:0042277~peptide binding	19	3.06947	494	203	15143	2.86908	0.000117421	0.00176175	GPR139, TACR3, OPRL1, NPBWR1, NPY2R, PROKR2, NPR1, OXTR, NPR3, NTSR1, HCRTR2, HCRTR1, PRLR, CXCR4, HTR7, PPIC, AVPR1A, NMBR, F2R
GO:0042165~neurotransmitter binding	13	2.10016	494	103	15143	3.86893	0.00012882	0.00193263	TSPO, GPR139, TACR3, NPY2R, GLRA2, PROKR2, NTSR1, HCRTR2, HTR7, CHRNA5, CHRNB4, NMBR, CHRNA3
GO:0065009~regulation of molecular function	54	8.72375	461	969	14116	1.7064	0.00013744	0.00241827	LPAR2, LPAR1, GDNF, YBX2, MYD88, LTB4R, CXCR4, TGFA, CHRNA3, GPR139, HERC5, RUNX1T1, PKN1, NR0B1, CARD10, SMO, GNAL, PROK2, PLCE1, ADRB2, TNFRSF10B, HTR7, F3, ZFYVE28, GRM6, CARTPT, CAV1, PARD3, NPY2R, CDH1, KIT, HCRTR2, IRAK3, GMIP, THBS1, FGD3, FGD4, VAV3, EPB41, OPRL1, IL7, ITGA2, NPR3, TNNI3, VAV2, CDKN1C, UACA, PRLR, NTRK1, AVPR1A, RGS9, NMBR, DUSP9, F2R
GO:0050794~regulation of cellular process	262	42.3263	461	6819	14116	1.1765	0.000139777	0.00245934	GPR126, MASP1, LPAR2, LPAR1, REST, PRKG1, GNG8, CDCA7, MYD88, STAC, LTB4R, CHRNA5, RAPGEF3, GNG4, RAPGEF2, DDAH2, RAB20, CHRNA3, PLD2, ZNF642, GPR139, ADAMTS20, EMX2, CYP26A1, VASH2, CD38, VEGFC, SPAG5, HTR7, F3, HES3, TGIF1, ROR2, CDCA7L, VGLL3, GRB14, AKAP13, IGF2BP2, IGF2BP3, STON1-GTF2A1L, HCRTR2, HCRTR1, PVRL2, CDC42EP4, COL18A1, TRPC3, PTH2R, RASEF, EPHA2, GPR153, NOTCH3, LAMA1, FOXI3, NPY,…
GO:0048519~negative regulation of biological process	87	14.0549	461	1812	14116	1.47018	0.000177512	0.00312231	DLEC1, PPARA, PLXNA3, NUAK2, MASP1, CBX2, PAWR, REST, GDNF, YBX2, EIF4EBP1, WNT4, MYD88, BARX2, TMSB15A, PACSIN3, SEMA3F, HEY2, HHIP, GNG4, FAM129A, DDAH2, PLD2, ADAMTS20, SOCS3, DLL3, CYP26A1, HES7, DLL1, NR0B1, SMO, DDR1, CD38, PROK2, INHBA, ADRB2, CLIC4, F3, DLL4, HES3, SCIN, ZFYVE28, TGIF1, CARTPT, KCNH8, TNFAIP3, GRB14, CXCL1, TRIOBP, CAV1, PARD3, ONECUT1, SIPA1, COL2A1, IGF2BP2, IGF2BP3, KI…
GO:0017046~peptide hormone binding	7	1.13086	494	27	15143	7.94729	0.000190844	0.00286192	HCRTR2, HCRTR1, PRLR, AVPR1A, NPR1, OXTR, NPR3
GO:0070161~anchoring junction	17	2.74637	528	172	15908	2.97785	0.000195668	0.00268287	CAV1, PARD3, LIMS2, NPY2R, ITGA2, FBLIM1, OXTR, CDH1, WTIP, CDH3, JUP, SDC1, DSG2, LAYN, PVRL2, AIF1L, TES
GO:0051270~regulation of cell motion	18	2.90792	461	193	14116	2.85579	0.00019573	0.00344222	COL18A1, PLXNA3, PARD3, ONECUT1, ITGA2, KIT, GREM1, CXCL12, LAMA1, VEGFC, CXCR4, CLIC4, DLL4, SEMA3F, F3, THBS1, SST, F2R
GO:0005912~adherens junction	16	2.58481	528	155	15908	3.11007	0.000199449	0.00273464	CAV1, PARD3, LIMS2, NPY2R, ITGA2, FBLIM1, OXTR, CDH1, WTIP, CDH3, JUP, SDC1, LAYN, PVRL2, AIF1L, TES
GO:0044425~membrane part	259	41.8417	528	6578	15908	1.18628	0.000200737	0.00275228	LYPD3, GPR126, ATP1B2, EFNA2, SYT2, LPAR2, TOMM20L, LPAR1, GNG8, MYD88, HOMER3, LTB4R, AIF1L, CHRNA5, GNG4, RAPGEF2, TMEM14C, CHRNA3, GGTA1, CDH23, ISLR2, LRRC3, PLD2, GPR139, GJD3, VANGL2, TMEM200B, CYP26A1, LHFPL3, JUP, CD38, ATP2C2, TACSTD2, HTR7, F3, ROR2, HAS3, DOC2B, GRB14, LPPR3, ORAI1, SLC2A10, LPPR1, ATP12A, TMCC3, STON1-GTF2A1L, HCRTR2, HCRTR1, VRK2, TMEM125, TMEM123, PVRL2, COX6B2, STX…
GO:0033674~positive regulation of kinase activity	20	3.23102	461	231	14116	2.65112	0.000206028	0.00362301	PARD3, VAV3, PKN1, LPAR2, KIT, LPAR1, VAV2, CARD10, PROK2, PLCE1, ADRB2, TNFRSF10B, PRLR, CXCR4, CARTPT, TGFA, THBS1, CHRNA3, F2R, FGD4
GO:0048518~positive regulation of biological process	95	15.3473	461	2033	14116	1.43086	0.000212951	0.00374455	PPARA, TACR3, MASP1, MARCKSL1, LPAR2, PAWR, LPAR1, GDNF, CXCL12, SLC1A3, MYD88, BARX2, MYOCD, PACSIN3, BOK, ROBO1, HEY2, TGFA, RHOC, FAM129A, SH3PXD2B, ARHGEF3, SOCS3, ADAMTS20, PLXNB1, SOX11, DLL3, ARHGEF17, VASH2, SMO, CD38, PROK2, VEGFC, INHBA, ADRB2, TNFRSF10B, F3, HES3, SCIN, TGIF1, CARTPT, WNT9A, TF, ORAI1, CAV1, ONECUT1, CTF1, OXTR, AKAP13, CDH1, KIT, TRH, MDK, TCF7L1, IRAK3, PLEKHG2, SMOC…
GO:0007154~cell communication	46	7.43134	461	795	14116	1.77175	0.000213496	0.00375411	CAV1, NUAK2, CTF1, EFNA2, OXTR, FGF13, TRH, GREM1, GDNF, GJC1, HCRTR2, HCRTR1, WNT4, SLC1A3, MYOCD, CHRNA5, SLC22A3, SNX22, CHRNA3, SH3PXD2B, PLD2, GJD3, IL7, NPBWR1, CACNG4, DLL1, SNAI2, NTSR1, INHBA, SMO, WNT7B, NPY, KCNN1, FREM2, HTR7, DLL4, GPR56, GRM6, AVPR1A, CLDN1, CHRNB4, CARTPT, STC1, SLC5A7, WNT9A, SST
GO:0007218~neuropeptide signaling pathway	12	1.93861	461	93	14116	3.95102	0.000214158	0.00376573	GRP, HCRTR2, HCRTR1, PROK2, NPB, GPR126, NPY, PENK, NPY2R, GPR56, GLRA2, CARTPT
GO:0050790~regulation of catalytic activity	48	7.75444	461	846	14116	1.73733	0.000234128	0.0041162	PARD3, CAV1, NPY2R, CDH1, LPAR2, LPAR1, KIT, GDNF, HCRTR2, IRAK3, GMIP, CXCR4, LTB4R, TGFA, THBS1, FGD3, CHRNA3, FGD4, GPR139, VAV3, OPRL1, IL7, HERC5, ITGA2, PKN1, NPR3, TNNI3, VAV2, CARD10, CDKN1C, GNAL, PROK2, ADRB2, PLCE1, UACA, TNFRSF10B, PRLR, HTR7, NTRK1, F3, ZFYVE28, GRM6, AVPR1A, CARTPT, RGS9, NMBR, DUSP9, F2R
GO:0007202~activation of phospholipase C activity	10	1.61551	461	65	14116	4.71083	0.000242204	0.00425789	HCRTR2, PLCE1, GPR139, LTB4R, AVPR1A, LPAR2, NPR3, LPAR1, NMBR, F2R
GO:0010863~positive regulation of phospholipase C activity	10	1.61551	461	65	14116	4.71083	0.000242204	0.00425789	HCRTR2, PLCE1, GPR139, LTB4R, AVPR1A, LPAR2, NPR3, LPAR1, NMBR, F2R
GO:0009888~tissue development	40	6.46204	461	665	14116	1.84183	0.000277433	0.00487578	LOR, PPARA, CAV1, ONECUT1, COL2A1, GREM1, GDNF, TCF7L1, GJC1, WNT4, BARX2, LECT1, EZR, SEMA3F, MSI1, EDARADD, TXNIP, COL18A1, TBX6, EVC, SCUBE1, VANGL2, DLL3, CYP26A1, HES7, UPK3A, SNAI2, TNNI3, NOTCH3, SMO, VEGFC, LAMA1, CA9, FREM2, FOXE1, TGIF1, ROR2, BMPR1B, ADAMTS2, F2R
GO:0043549~regulation of kinase activity	26	4.20032	461	357	14116	2.23006	0.000280739	0.00493375	CAV1, PARD3, LPAR2, LPAR1, KIT, IRAK3, CXCR4, TGFA, THBS1, CHRNA3, FGD4, VAV3, HERC5, PKN1, VAV2, CARD10, CDKN1C, PROK2, ADRB2, PLCE1, TNFRSF10B, PRLR, ZFYVE28, CARTPT, DUSP9, F2R
GO:0008624~induction of apoptosis by extracellular signals	13	2.10016	461	112	14116	3.55415	0.000286803	0.00504007	ARHGEF3, CFLAR, VAV3, AKAP13, ARHGEF17, VAV2, CD38, PLEKHG2, TNFRSF10B, PLEKHG5, SST, FGD3, FGD4
GO:0051347~positive regulation of transferase activity	20	3.23102	461	240	14116	2.5517	0.000334865	0.00588232	PARD3, VAV3, PKN1, LPAR2, KIT, LPAR1, VAV2, CARD10, PROK2, PLCE1, ADRB2, TNFRSF10B, PRLR, CXCR4, CARTPT, TGFA, THBS1, CHRNA3, F2R, FGD4
GO:0043067~regulation of programmed cell death	46	7.43134	461	812	14116	1.73465	0.000335571	0.00589469	NUAK2, AKAP13, CDH1, COL2A1, PAWR, KIT, GDNF, PLEKHG2, MYD88, BOK, PLEKHG5, TMEM102, DDAH2, THBS1, FGD3, TRAF4, FGD4, COL18A1, TXNIP, ARHGEF3, CFLAR, VAV3, IL7, ADAMTS20, SOCS3, ARHGEF17, VAV2, TRADD, CARD10, INHBA, SMO, PROK2, CD38, ADRB2, UACA, TNFRSF10B, PRLR, NTRK1, F3, SCIN, KCNH8, TNFAIP3, APBB2, SST, TP53INP1, F2R
GO:0000165~MAPKKK cascade	17	2.74637	461	184	14116	2.82906	0.00034624	0.00608157	CAV1, PKN1, OXTR, FGF13, LPAR2, LPAR1, PROK2, PLCE1, CXCR4, CARTPT, ROR2, TGFA, THBS1, RAPGEF2, DUSP9, F2R, FGD4
GO:0007610~behavior	31	5.00808	461	469	14116	2.02395	0.000346683	0.00608933	CXCL1, PLXNA3, NPY2R, OXTR, KIT, TRH, CXCL12, GDNF, HCRTR2, HCRTR1, SLC1A3, CXCR4, ROBO1, SEMA3F, CHRNA5, ROBO3, CHRNA3, CDH23, FZD9, PLP2, NTSR1, PROK2, NPY, PENK, EPS8, GRM6, CMTM8, CHRNB4, AVPR1A, CARTPT, CMTM3
GO:0010941~regulation of cell death	46	7.43134	461	815	14116	1.72827	0.000368838	0.00647729	NUAK2, AKAP13, CDH1, COL2A1, PAWR, KIT, GDNF, PLEKHG2, MYD88, BOK, PLEKHG5, TMEM102, DDAH2, THBS1, FGD3, TRAF4, FGD4, COL18A1, TXNIP, ARHGEF3, CFLAR, VAV3, IL7, ADAMTS20, SOCS3, ARHGEF17, VAV2, TRADD, CARD10, INHBA, SMO, PROK2, CD38, ADRB2, UACA, TNFRSF10B, PRLR, NTRK1, F3, SCIN, KCNH8, TNFAIP3, APBB2, SST, TP53INP1, F2R
GO:0032570~response to progesterone stimulus	6	0.969305	461	20	14116	9.18612	0.000371547	0.00652471	TXNIP, CD38, CAV1, SOCS3, OXTR, THBS1
GO:0010518~positive regulation of phospholipase activity	10	1.61551	461	69	14116	4.43774	0.000382789	0.00672151	HCRTR2, PLCE1, GPR139, LTB4R, AVPR1A, LPAR2, NPR3, LPAR1, NMBR, F2R
GO:0016055~Wnt receptor signaling pathway	14	2.26171	461	133	14116	3.2232	0.000402248	0.00706205	FZD9, CCDC88C, FRZB, TCF7L1, WNT7B, WNT4, NXN, SFRP4, PYGO1, ROR2, WIF1, WNT11, WNT9A, LRP5
GO:0030030~cell projection organization	26	4.20032	461	368	14116	2.1634	0.000443346	0.00778093	PLXNA3, PARD3, ONECUT1, EFNA2, CDH1, LPAR1, PRKG1, GDNF, CXCL12, ROBO1, CXCR4, TEKT2, ROBO3, FGD3, CDH23, FGD4, VAV3, VANGL2, NEUROG2, VAV2, SMO, VCAN, APBB2, BMPR1B, IGSF9, C1ORF187
GO:0048870~cell motility	23	3.71567	461	307	14116	2.29404	0.000471053	0.00826529	DNAH11, VAV3, PLXNB1, EMX2, NEUROG2, KIT, PRKG1, VAV2, CXCL12, GDNF, LAMA1, SMO, VEGFC, CXCR4, ROBO1, SEMA3F, FOXE1, TEKT2, VCAN, SCNN1B, THBS1, APBB2, LRP5
GO:0051674~localization of cell	23	3.71567	461	307	14116	2.29404	0.000471053	0.00826529	DNAH11, VAV3, PLXNB1, EMX2, NEUROG2, KIT, PRKG1, VAV2, CXCL12, GDNF, LAMA1, SMO, VEGFC, CXCR4, ROBO1, SEMA3F, FOXE1, TEKT2, VCAN, SCNN1B, THBS1, APBB2, LRP5
GO:0010517~regulation of phospholipase activity	10	1.61551	461	71	14116	4.31273	0.000474979	0.00833391	HCRTR2, PLCE1, GPR139, LTB4R, AVPR1A, LPAR2, NPR3, LPAR1, NMBR, F2R
GO:0042981~regulation of apoptosis	45	7.26979	461	804	14116	1.71383	0.000514339	0.00902157	NUAK2, AKAP13, CDH1, COL2A1, PAWR, GDNF, PLEKHG2, MYD88, BOK, PLEKHG5, TMEM102, DDAH2, THBS1, FGD3, TRAF4, FGD4, COL18A1, TXNIP, ARHGEF3, CFLAR, VAV3, IL7, ADAMTS20, SOCS3, ARHGEF17, VAV2, TRADD, CARD10, INHBA, SMO, PROK2, CD38, ADRB2, UACA, TNFRSF10B, PRLR, NTRK1, F3, SCIN, KCNH8, TNFAIP3, APBB2, SST, TP53INP1, F2R
GO:0051338~regulation of transferase activity	26	4.20032	461	372	14116	2.14013	0.000523125	0.00917501	CAV1, PARD3, LPAR2, LPAR1, KIT, IRAK3, CXCR4, TGFA, THBS1, CHRNA3, FGD4, VAV3, HERC5, PKN1, VAV2, CARD10, CDKN1C, PROK2, ADRB2, PLCE1, TNFRSF10B, PRLR, ZFYVE28, CARTPT, DUSP9, F2R
GO:0051960~regulation of nervous system development	17	2.74637	461	192	14116	2.71118	0.000555265	0.00973612	TF, PLXNA3, PLXNB1, DLL3, OXTR, DLL1, KIT, REST, TIMP2, NOTCH3, VEGFC, SMO, ROBO1, HES3, SEMA3F, TGIF1, CHRNA3
GO:0005088~Ras guanyl-nucleotide exchange factor activity	11	1.77706	494	88	15143	3.83173	0.000566744	0.00847659	ARHGEF3, PLEKHG2, VAV3, PLEKHG5, AKAP13, ARHGEF17, VAV2, RAPGEF2, SPATA13, FGD3, FGD4
GO:0001558~regulation of cell growth	17	2.74637	461	194	14116	2.68323	0.000621881	0.0108981	PLXNA3, IL7, ABTB2, SIPA1, NPR1, GREM1, DDR1, INHBA, CD38, PLCE1, MYOCD, SEMA3F, RASGRP2, AVPR1A, APBB2, IGFBP2, GNG4
GO:0005089~Rho guanyl-nucleotide exchange factor activity	10	1.61551	494	74	15143	4.14241	0.000644372	0.00963241	ARHGEF3, PLEKHG2, VAV3, PLEKHG5, AKAP13, ARHGEF17, VAV2, SPATA13, FGD3, FGD4
GO:0070482~response to oxygen levels	14	2.26171	461	141	14116	3.04032	0.000704076	0.0123301	TF, PPARA, CAV1, SOCS3, ITGA2, OXTR, TRH, MMP2, CD38, CA9, CXCR4, HIF3A, THBS1, SCNN1B
GO:0060193~positive regulation of lipase activity	10	1.61551	461	75	14116	4.08272	0.000714261	0.0125075	HCRTR2, PLCE1, GPR139, LTB4R, AVPR1A, LPAR2, NPR3, LPAR1, NMBR, F2R
GO:0016337~cell-cell adhesion	21	3.39257	461	276	14116	2.32981	0.000736787	0.0128995	PARD3, CLDN5, CDH1, COL2A1, CDH3, CLDN23, DCHS1, SCARF2, JUP, AMIGO3, EZR, BARX2, DSG2, FAT4, ROBO1, FREM2, PVRL2, CLDN1, ROR2, BMPR1B, CDH23
GO:0016477~cell migration	21	3.39257	461	276	14116	2.32981	0.000736787	0.0128995	VAV3, PLXNB1, EMX2, NEUROG2, KIT, VAV2, PRKG1, CXCL12, GDNF, LAMA1, SMO, VEGFC, CXCR4, ROBO1, SEMA3F, FOXE1, VCAN, SCNN1B, THBS1, APBB2, LRP5
GO:0007155~cell adhesion	40	6.46204	461	700	14116	1.74974	0.000749318	0.0131175	PARD3, AEBP1, LYPD3, NPNT, CLDN5, CDH1, COL2A1, CDH3, CXCL12, DCHS1, SCARF2, BARX2, EZR, ROBO1, FAT4, HEPN1, PVRL2, THBS1, SPON1, CDH23, COL18A1, COL15A1, FBLIM1, ITGA2, NID1, EMILIN2, CLDN23, JUP, ARVCF, LAMA1, DDR1, AMIGO3, DSG2, LAMC3, FREM2, GPR56, CLDN1, ROR2, VCAN, BMPR1B
GO:0022610~biological adhesion	40	6.46204	461	701	14116	1.74724	0.000777337	0.0136049	PARD3, AEBP1, LYPD3, NPNT, CLDN5, CDH1, COL2A1, CDH3, CXCL12, DCHS1, SCARF2, BARX2, EZR, ROBO1, FAT4, HEPN1, PVRL2, THBS1, SPON1, CDH23, COL18A1, COL15A1, FBLIM1, ITGA2, NID1, EMILIN2, CLDN23, JUP, ARVCF, LAMA1, DDR1, AMIGO3, DSG2, LAMC3, FREM2, GPR56, CLDN1, ROR2, VCAN, BMPR1B
GO:0045859~regulation of protein kinase activity	24	3.87722	461	345	14116	2.13011	0.000957686	0.0167363	CAV1, PARD3, HERC5, PKN1, LPAR2, KIT, LPAR1, CARD10, CDKN1C, IRAK3, PROK2, PLCE1, ADRB2, TNFRSF10B, PRLR, CXCR4, ZFYVE28, CARTPT, TGFA, DUSP9, THBS1, CHRNA3, F2R, FGD4
GO:0042995~cell projection	40	6.46204	528	697	15908	1.72906	0.00098931	0.0134965	DNAH11, PARD3, VIM, OXTR, SPAG17, SLC1A3, EZR, CXCR4, ROBO1, RASGRP2, CHRNA5, TEKT2, SH2B2, HCN4, FGD3, CHRNA3, PRSS12, CDH23, FGD4, FZD9, PLD2, TRPM6, MYO1C, ITGA2, DPYSL3, RSPH9, PROM1, SMO, SDC1, ADRB2, CA9, CLIC4, LAYN, RAB34, CYBRD1, CACNA1H, GRIP2, APBB2, FABP7, IGSF9
GO:0042221~response to chemical stimulus	63	10.1777	461	1281	14116	1.50592	0.000992502	0.0173397	PPARA, PLXNA3, PXDN, TACR3, HVCN1, MMP2, CXCL12, GNG8, EIF4EBP1, MYD88, SLC1A3, CXCR4, ROBO1, SEMA3F, CHRNA5, TMEM102, ROBO3, GNG4, DDAH2, CHRNA3, TRPM6, SOCS3, EMX2, NR0B1, GNAL, PROK2, CD38, DDR1, SDC1, KRT19, CA9, CYBRD1, STC1, CXCL1, TF, CAV1, OXTR, CDH1, TRH, CDH3, IRAK3, PLIN2, MSI1, SH2B2, SCNN1B, THBS1, COL18A1, TXNIP, PLP2, ITGA2, EPS8, UCP2, MAPK15, LIPG, CMTM8, HIF3A, AVPR1A, CHRNB4, R…
GO:0045860~positive regulation of protein kinase activity	18	2.90792	461	223	14116	2.4716	0.00102965	0.0179832	PARD3, PKN1, LPAR2, LPAR1, KIT, CARD10, PROK2, PLCE1, ADRB2, TNFRSF10B, PRLR, CXCR4, CARTPT, TGFA, THBS1, CHRNA3, F2R, FGD4
GO:0051050~positive regulation of transport	18	2.90792	461	223	14116	2.4716	0.00102965	0.0179832	ORAI1, CAV1, ITGA2, OXTR, CDH1, TRH, GDNF, VEGFC, SMO, CD38, INHBA, ADRB2, UACA, SCIN, AVPR1A, LIPG, CARTPT, F2R
GO:0050767~regulation of neurogenesis	15	2.42326	461	166	14116	2.7669	0.00107662	0.0187963	PLXNA3, PLXNB1, DLL3, DLL1, REST, KIT, TIMP2, NOTCH3, VEGFC, SMO, ROBO1, HES3, SEMA3F, TGIF1, CHRNA3
GO:0008015~blood circulation	16	2.58481	461	186	14116	2.63401	0.00114416	0.0199641	PPARA, CAV1, TACR3, EPB41, OXTR, NPR1, NPR3, TNNI3, CXCL12, ADRB2, NPY, DLL4, HTR7, AVPR1A, CARTPT, HCN4
GO:0003013~circulatory system process	16	2.58481	461	186	14116	2.63401	0.00114416	0.0199641	PPARA, CAV1, TACR3, EPB41, OXTR, NPR1, NPR3, TNNI3, CXCL12, ADRB2, NPY, DLL4, HTR7, AVPR1A, CARTPT, HCN4
GO:0030182~neuron differentiation	28	4.52342	461	438	14116	1.95747	0.00115648	0.020177	PLXNA3, PARD3, TUBB2B, CTF1, EFNA2, CDH1, PRKG1, GDNF, CXCL12, SLC1A3, CXCR4, ROBO1, POU3F4, ROBO3, CDH23, BHLHE22, EMX2, NEUROG2, EPHA2, CDKN1C, NOTCH3, SMO, NTRK1, VCAN, APBB2, BMPR1B, IGSF9, C1ORF187
GO:0016323~basolateral plasma membrane	17	2.74637	528	203	15908	2.5231	0.0012154	0.016557	TF, CAV1, LIMS2, SHROOM4, MYO1C, NPY2R, ITGA2, FBLIM1, CDH1, EPCAM, SDC1, SLC1A3, CA9, LAYN, SLC16A8, AIF1L, TES
GO:0030334~regulation of cell migration	15	2.42326	461	169	14116	2.71779	0.0012797	0.022304	COL18A1, ONECUT1, ITGA2, KIT, GREM1, CXCL12, VEGFC, LAMA1, CLIC4, CXCR4, DLL4, F3, THBS1, SST, F2R
GO:0001666~response to hypoxia	13	2.10016	461	134	14116	2.97063	0.00143851	0.025039	TF, PPARA, CAV1, SOCS3, ITGA2, TRH, MMP2, CD38, CA9, CXCR4, HIF3A, THBS1, SCNN1B
GO:0046578~regulation of Ras protein signal transduction	17	2.74637	461	210	14116	2.47879	0.00144905	0.0252203	ARHGEF3, VAV3, PSD3, AKAP13, ARHGEF17, LPAR2, LPAR1, PSD2, VAV2, PLCE1, PLEKHG2, GMIP, PLEKHG5, SH2B2, SPATA13, FGD3, FGD4
GO:0048514~blood vessel morphogenesis	17	2.74637	461	211	14116	2.46705	0.00151949	0.026431	COL18A1, CAV1, COL15A1, TNNI3, CXCL12, GJC1, VEGFC, PROK2, SMO, MYOCD, CXCR4, ROBO1, DLL4, HEY2, CCBE1, TGFA, THBS1
GO:0048545~response to steroid hormone stimulus	16	2.58481	461	192	14116	2.5517	0.0015722	0.0273358	TXNIP, CAV1, TACR3, SOCS3, OXTR, TRH, CD38, SDC1, KRT19, CA9, MAPK15, AVPR1A, RGS9, THBS1, IGFBP2, SST
GO:0007626~locomotory behavior	20	3.23102	461	274	14116	2.23506	0.00165222	0.0287082	CXCL1, PLP2, PLXNA3, NPY2R, TRH, NTSR1, CXCL12, GDNF, PROK2, EPS8, CXCR4, ROBO1, SEMA3F, GRM6, CHRNB4, CMTM8, ROBO3, CMTM3, CHRNA3, CDH23
GO:0031224~intrinsic to membrane	215	34.7334	528	5485	15908	1.18098	0.00168048	0.0228252	GPR126, LYPD3, ATP1B2, EFNA2, SYT2, LPAR2, LPAR1, TOMM20L, MYD88, LTB4R, CHRNA5, RAPGEF2, TMEM14C, CHRNA3, GGTA1, CDH23, ISLR2, LRRC3, GJD3, GPR139, VANGL2, TMEM200B, LHFPL3, CD38, ATP2C2, TACSTD2, HTR7, F3, ROR2, HAS3, LPPR3, ORAI1, SLC2A10, LPPR1, ATP12A, TMCC3, HCRTR2, HCRTR1, VRK2, TMEM125, PVRL2, TMEM123, TRPC3, PTH2R, PPAPDC1A, UPK3A, TRIL, KCNK2, EPHA2, GPR153, NOTCH3, KCNJ5, SYNE2, EPS8, …
GO:0032098~regulation of appetite	4	0.646204	461	8	14116	15.3102	0.0017036	0.0295883	PPARA, NPY, SLC22A3, CARTPT
GO:0008188~neuropeptide receptor activity	7	1.13086	494	40	15143	5.36442	0.00173038	0.0256709	HCRTR2, GPR139, TACR3, NPY2R, PROKR2, NTSR1, NMBR
GO:0040008~regulation of growth	23	3.71567	461	341	14116	2.0653	0.00186456	0.0323407	PLXNA3, SOCS3, IL7, ABTB2, SIPA1, NPR1, GREM1, HMGA2, DDR1, INHBA, CD38, PLCE1, ADRB2, MYOCD, SEMA3F, HEPN1, RASGRP2, HEY2, AVPR1A, GNG4, IGFBP2, APBB2, KCTD11
GO:0030534~adult behavior	10	1.61551	461	86	14116	3.56051	0.00190966	0.0331106	NPY, EPS8, CHRNA5, CHRNB4, CARTPT, TRH, NTSR1, GDNF, CHRNA3, CDH23
GO:0048522~positive regulation of cellular process	83	13.4087	461	1847	14116	1.37601	0.00195933	0.0339578	PPARA, MARCKSL1, LPAR2, PAWR, LPAR1, GDNF, CXCL12, SLC1A3, MYD88, BARX2, PACSIN3, MYOCD, BOK, ROBO1, HEY2, TGFA, RHOC, FAM129A, SH3PXD2B, ARHGEF3, SOCS3, ADAMTS20, PLXNB1, SOX11, DLL3, ARHGEF17, VASH2, SMO, CD38, VEGFC, INHBA, ADRB2, TNFRSF10B, F3, HES3, SCIN, TGIF1, CARTPT, WNT9A, TF, CAV1, ONECUT1, CTF1, OXTR, AKAP13, KIT, TRH, MDK, TCF7L1, PLEKHG2, SMOC1, PVRL2, PLEKHG5, THBS1, CDC42EP4, FGD3,…
GO:0042923~neuropeptide binding	7	1.13086	494	41	15143	5.23358	0.00197224	0.0292096	HCRTR2, GPR139, TACR3, NPY2R, PROKR2, NTSR1, NMBR
GO:0060191~regulation of lipase activity	10	1.61551	461	87	14116	3.51959	0.00207012	0.0358451	HCRTR2, PLCE1, GPR139, LTB4R, AVPR1A, LPAR2, NPR3, LPAR1, NMBR, F2R
GO:0051093~negative regulation of developmental process	19	3.06947	461	259	14116	2.24628	0.00211451	0.0366002	PPARA, CAV1, PLXNA3, FLT3, DLL3, NPR1, DLL1, KIT, REST, NR0B1, NOTCH3, INHBA, WNT4, ADRB2, LECT1, SEMA3F, HIST1H4F, CARTPT, THBS1
GO:0032101~regulation of response to external stimulus	14	2.26171	461	159	14116	2.69614	0.00211713	0.0366449	PPARA, CAV1, MASP1, ITGA2, GREM1, CXCL12, ADRB2, UACA, NPY, F3, CARTPT, THBS1, FABP7, F2R
GO:0009725~response to hormone stimulus	24	3.87722	461	367	14116	2.00242	0.00214953	0.0371958	TXNIP, PPARA, CAV1, TACR3, SOCS3, OXTR, ITGA2, TRH, NR0B1, GNG8, CD38, KRT19, EIF4EBP1, SDC1, CA9, MAPK15, AVPR1A, MSI1, SH2B2, RGS9, THBS1, IGFBP2, GNG4, SST
GO:0051345~positive regulation of hydrolase activity	15	2.42326	461	179	14116	2.56595	0.00220202	0.0380875	GPR139, ITGA2, LPAR2, LPAR1, NPR3, HCRTR2, PLCE1, UACA, TNFRSF10B, LTB4R, F3, AVPR1A, RGS9, NMBR, F2R
GO:0043405~regulation of MAP kinase activity	13	2.10016	461	141	14116	2.82316	0.00221824	0.0383629	CAV1, PKN1, LPAR2, LPAR1, KIT, IRAK3, PROK2, PLCE1, CXCR4, TGFA, THBS1, DUSP9, FGD4
GO:0022603~regulation of anatomical structure morphogenesis	17	2.74637	461	219	14116	2.37693	0.00222239	0.0384333	PLXNA3, PLXNB1, ATP10A, NPR1, FBLIM1, PALMD, VASH2, EZR, LECT1, ROBO1, SEMA3F, F3, CDC42EP4, THBS1, FGD3, CHRNA3, FGD4
GO:0048015~phosphoinositide-mediated signaling	10	1.61551	461	88	14116	3.47959	0.00224114	0.0387516	HCRTR2, PLCE1, GPR139, NPY, LTB4R, SPAG5, HIST1H4F, NPR3, NMBR, F2R
GO:0003779~actin binding	22	3.55412	494	326	15143	2.06866	0.00237476	0.0350723	KIAA1949, TRIOBP, SHROOM4, MYO1C, EPB41, PALLD, COTL1, TNNI3, MYO10, PFN3, EZR, SYNE2, SMTN, TMSB15A, CXCR4, SCIN, SNTB1, AIF1L, MYO16, MYO5B, FGD4, SNTG2
GO:0007243~protein kinase cascade	24	3.87722	461	370	14116	1.98619	0.00238512	0.0411921	CAV1, SOCS3, OXTR, PKN1, FGF13, LPAR2, KIT, LPAR1, CARD10, DOK1, PROK2, PLCE1, TNFRSF10B, PRLR, CXCR4, CARTPT, ROR2, TGFA, THBS1, RAPGEF2, DUSP9, F2R, FGD4, EDARADD
GO:0005615~extracellular space	38	6.13893	528	685	15908	1.67138	0.00242564	0.032791	CXCL1, TF, MASP1, CTF1, COL2A1, KIT, GREM1, MMP2, CXCL12, SEMA3F, TGFA, THBS1, LOXL1, COL18A1, LPL, IL7, KL, ADAMTS20, SCUBE1, COL25A1, TCN2, PROM1, GRP, INHBA, VEGFC, FBLN1, NPY, F3, SFRP4, LIPG, CMTM8, CARTPT, GDF10, STC1, IGFBP2, SST, CMTM3, WFDC2
GO:0016021~integral to membrane	207	33.441	528	5297	15908	1.17739	0.00261987	0.0353731	GPR126, LYPD3, ATP1B2, SYT2, LPAR2, LPAR1, TOMM20L, LTB4R, CHRNA5, RAPGEF2, TMEM14C, CHRNA3, GGTA1, CDH23, ISLR2, LRRC3, GJD3, GPR139, VANGL2, TMEM200B, LHFPL3, CD38, ATP2C2, TACSTD2, F3, HTR7, ROR2, HAS3, LPPR3, ORAI1, SLC2A10, LPPR1, ATP12A, TMCC3, HCRTR2, HCRTR1, VRK2, TMEM125, PVRL2, TMEM123, TRPC3, PTH2R, PPAPDC1A, UPK3A, TRIL, KCNK2, EPHA2, GPR153, NOTCH3, KCNJ5, SYNE2, EPS8, NTRK1, AVPR1A,…
GO:0010647~positive regulation of cell communication	22	3.55412	461	329	14116	2.04756	0.00266274	0.0458813	CFLAR, CAV1, ADAMTS20, OXTR, ITGA2, LPAR2, KIT, LPAR1, TRADD, CDKN1C, ADRB2, SLC1A3, TNFRSF10B, MYD88, F3, PLEKHG5, CARTPT, TGFA, RHOC, WNT9A, THBS1, F2R
GO:0048646~anatomical structure formation involved in morphogenesis	23	3.71567	461	352	14116	2.00076	0.00278435	0.0479287	COL18A1, TBX6, VANGL2, COL15A1, DLL3, CDH1, DLL1, HES7, MMP2, CXCL12, PROK2, VEGFC, KRT19, WNT4, CXCR4, ROBO1, DLL4, CCBE1, CACNA1H, TGIF1, ROR2, TGFA, THBS1
GO:0007169~transmembrane receptor protein tyrosine kinase signaling pathway	17	2.74637	461	224	14116	2.32387	0.00278948	0.0480149	TXNIP, KL, FLT3, KIT, EPHA2, DDR1, VEGFC, DOK1, PLCE1, ADRB2, EIF4EBP1, PRLR, EPS8, NTRK1, ROR2, SH2B2, CHRNA3
GO:0001568~blood vessel development	18	2.90792	461	245	14116	2.24966	0.00282406	0.0485961	COL18A1, CAV1, COL15A1, TNNI3, MMP2, CXCL12, GJC1, SMO, VEGFC, PROK2, MYOCD, CXCR4, ROBO1, DLL4, HEY2, CCBE1, TGFA, THBS1
GO:0055065~metal ion homeostasis	16	2.58481	461	205	14116	2.38988	0.00297142	0.0510699	CAV1, OPRL1, OXTR, LPAR2, UPK3A, LPAR1, ATP12A, TNNI3, CXCL12, PROK2, CD38, PLCE1, CXCR4, AVPR1A, STC1, F2R
GO:0060284~regulation of cell development	16	2.58481	461	205	14116	2.38988	0.00297142	0.0510699	PLXNA3, PLXNB1, DLL3, DLL1, KIT, REST, TIMP2, NOTCH3, VEGFC, SMO, MYOCD, ROBO1, HES3, SEMA3F, TGIF1, CHRNA3
GO:0007420~brain development	20	3.23102	461	289	14116	2.11906	0.00301501	0.0518004	PLXNA3, SHROOM4, EFNA2, EMX2, OXTR, CDH1, NEUROG2, PRKG1, NR0B1, CXCL12, NOTCH3, SMO, CXCR4, HES3, GPR56, AVPR1A, MYO16, POU3F4, FABP7, C1ORF187
GO:0003953~NAD+ nucleosidase activity	3	0.484653	494	3	15143	30.6538	0.00310489	0.0456225	CD38, ART5, BST1
GO:0008289~lipid binding	27	4.36187	494	450	15143	1.83923	0.00343654	0.0503791	PPARA, TSPO, CAV1, SYT2, AKAP13, LPAR2, YBX2, STAC, GMIP, RASGRP2, SNX22, RAPGEF2, SH3PXD2B, PLD2, LPL, VAV3, EPB41, KL, CYP26A1, VAV2, CD1D, LRAT, F3, SCIN, ZFYVE28, FABP7, DOC2B
GO:0005102~receptor binding	45	7.26979	494	886	15143	1.55691	0.00345251	0.0506077	CXCL1, PXDN, CTF1, EFNA2, FGF13, TRH, TIMP2, GREM1, MDK, GDNF, CXCL12, MYD88, TGFA, D4S234E, THBS1, APLN, IRS4, LPL, NPB, VAV3, PLXNB1, IL7, KL, DLL3, ITGA2, DLL1, VAV2, NR0B1, GRP, INHBA, VEGFC, PROK2, DOK1, LAMA1, NPY, PENK, DLL4, CMTM8, AVPR1A, GDF10, STC1, SST, CMTM3, GRB14, F2R
GO:0045597~positive regulation of cell differentiation	17	2.74637	461	229	14116	2.27313	0.00346859	0.0593706	SH3PXD2B, LPL, PLXNB1, ADAMTS20, SOCS3, IL7, DLL3, KIT, VEGFC, SMO, INHBA, WNT7B, ROBO1, SCIN, TGIF1, WNT9A, BMPR1B
GO:0051336~regulation of hydrolase activity	22	3.55412	461	337	14116	1.99896	0.00352835	0.0603638	CAV1, VAV3, GPR139, ITGA2, CDH1, LPAR2, LPAR1, NPR3, TNNI3, HCRTR2, PLCE1, TNFRSF10B, UACA, GMIP, LTB4R, F3, AVPR1A, RGS9, NMBR, FGD3, F2R, FGD4
GO:0009719~response to endogenous stimulus	25	4.03877	461	405	14116	1.89015	0.00360276	0.061599	PPARA, CAV1, TACR3, OXTR, TRH, GNG8, EIF4EBP1, MSI1, SH2B2, THBS1, GNG4, TXNIP, SOCS3, ITGA2, NR0B1, CD38, GNAL, KRT19, SDC1, CA9, MAPK15, AVPR1A, RGS9, IGFBP2, SST
GO:0001944~vasculature development	18	2.90792	461	251	14116	2.19588	0.00361808	0.0618531	COL18A1, CAV1, COL15A1, TNNI3, MMP2, CXCL12, GJC1, SMO, VEGFC, PROK2, MYOCD, CXCR4, ROBO1, DLL4, HEY2, CCBE1, TGFA, THBS1
GO:0022604~regulation of cell morphogenesis	12	1.93861	461	131	14116	2.80492	0.00370029	0.0632156	PLXNA3, EZR, PLXNB1, ROBO1, SEMA3F, ATP10A, FBLIM1, PALMD, CDC42EP4, FGD3, CHRNA3, FGD4
GO:0030900~forebrain development	13	2.10016	461	152	14116	2.61885	0.00411375	0.0700402	PLXNA3, EFNA2, EMX2, OXTR, NEUROG2, CDH1, PRKG1, NR0B1, NOTCH3, AVPR1A, POU3F4, FABP7, C1ORF187
GO:0040012~regulation of locomotion	15	2.42326	461	192	14116	2.39222	0.00416212	0.0708356	COL18A1, ONECUT1, ITGA2, KIT, GREM1, CXCL12, VEGFC, LAMA1, CLIC4, CXCR4, DLL4, F3, THBS1, SST, F2R
GO:0010033~response to organic substance	38	6.13893	461	721	14116	1.61383	0.00422006	0.0717873	PPARA, TF, CAV1, TACR3, OXTR, CDH1, TRH, GNG8, IRAK3, EIF4EBP1, MYD88, PLIN2, MSI1, CHRNA5, TMEM102, SH2B2, DDAH2, GNG4, THBS1, CHRNA3, TXNIP, SOCS3, ITGA2, NR0B1, GNAL, CD38, DDR1, SDC1, KRT19, CA9, EPS8, MAPK15, CHRNB4, AVPR1A, RGS9, IGFBP2, SST, F2R
GO:0007267~cell-cell signaling	33	5.33118	461	600	14116	1.68412	0.0042463	0.0722182	EFNA2, CTF1, OXTR, FGF13, TRH, GREM1, GDNF, GJC1, HCRTR2, HCRTR1, WNT4, SLC1A3, CHRNA5, SLC22A3, CHRNA3, IL7, NPBWR1, NTSR1, SNAI2, INHBA, SMO, WNT7B, NPY, KCNN1, HTR7, GPR56, GRM6, CHRNB4, CARTPT, STC1, WNT9A, SLC5A7, SST
GO:0007223~Wnt receptor signaling pathway, calcium modulating pathway	5	0.807754	461	21	14116	7.29057	0.00428631	0.0728746	WNT4, WNT7B, ROR2, WNT11, WNT9A
GO:0031644~regulation of neurological system process	13	2.10016	461	153	14116	2.60173	0.00433623	0.073693	TF, ITGA2, OXTR, KIT, GDNF, CD38, ADRB2, SLC1A3, AVPR1A, CHRNB4, CARTPT, CHRNA3, F2R
GO:0005911~cell-cell junction	15	2.42326	528	190	15908	2.37859	0.00441362	0.058919	CGNL1, PARD3, OCLN, GJD3, ASAM, CLDN5, OXTR, CDH1, CDH3, CLDN23, GJC1, JUP, DSG2, PVRL2, CLDN1
GO:0051049~regulation of transport	26	4.20032	461	435	14116	1.83018	0.00444098	0.0754082	ORAI1, CAV1, TSPO, RAB3B, OXTR, CDH1, TRH, GDNF, STON1-GTF2A1L, PACSIN3, SCNN1B, THBS1, CHRNA3, ITGA2, CD38, VEGFC, SMO, INHBA, ADRB2, UACA, SCIN, CHRNB4, AVPR1A, LIPG, CARTPT, F2R
GO:0008283~cell proliferation	26	4.20032	461	436	14116	1.82599	0.00455021	0.0771935	CXCL1, TSPO, CTF1, SIPA1, KIT, CXCL12, ZFP36L2, CXCR4, TGFA, HHIP, RAPGEF3, FZD9, CRIP3, SOX11, EMX2, ITGA2, CSRP2, PROK2, VEGFC, PLCE1, NPY, EPS8, TACSTD2, LIPG, FABP7, EMP2
GO:0016324~apical plasma membrane	12	1.93861	528	133	15908	2.71839	0.00471954	0.0628811	EPCAM, PROM1, TRPM6, CAV1, ADRB2, PARD3, EZR, SHROOM4, OXTR, UPK3A, SCNN1B, IGFBP2
GO:0005070~SH3/SH2 adaptor activity	7	1.13086	494	49	15143	4.37912	0.00492986	0.0715238	IRS4, VAV3, EPS8, SH2B2, GRB14, SH3BP2, SLA
GO:0042562~hormone binding	7	1.13086	494	49	15143	4.37912	0.00492986	0.0715238	HCRTR2, HCRTR1, PRLR, AVPR1A, NPR1, OXTR, NPR3
GO:0000187~activation of MAPK activity	9	1.45396	461	82	14116	3.36077	0.00517782	0.0873887	PROK2, PLCE1, CXCR4, TGFA, PKN1, LPAR2, LPAR1, THBS1, FGD4
GO:0051480~cytosolic calcium ion homeostasis	11	1.77706	461	118	14116	2.85444	0.00518398	0.0874882	CD38, PROK2, CAV1, PLCE1, CXCR4, OPRL1, AVPR1A, OXTR, LPAR2, LPAR1, F2R
GO:0048585~negative regulation of response to stimulus	10	1.61551	461	100	14116	3.06204	0.00530441	0.0894321	IRAK3, PPARA, ADRB2, UACA, MASP1, SOCS3, CARTPT, GREM1, FABP7, GRB14
GO:0008217~regulation of blood pressure	10	1.61551	461	100	14116	3.06204	0.00530441	0.0894321	PPARA, ADRB2, NPY, TACR3, AVPR1A, NPR1, OXTR, CARTPT, NPR3, TNNI3
GO:0043296~apical junction complex	10	1.61551	528	99	15908	3.04331	0.00554005	0.0734317	JUP, CGNL1, PARD3, OCLN, DSG2, ASAM, PVRL2, CLDN5, CLDN1, CLDN23
GO:0005913~cell-cell adherens junction	6	0.969305	528	35	15908	5.16494	0.00558795	0.0740442	JUP, PARD3, PVRL2, OXTR, CDH1, CDH3
GO:0009991~response to extracellular stimulus	16	2.58481	461	220	14116	2.22694	0.00572194	0.0961416	PPARA, CAV1, NUAK2, SOCS3, ITGA2, CD38, MYOCD, NPY, AVPR1A, LIPG, SLC22A3, CARTPT, STC1, IGFBP2, DDAH2, SST
GO:0009887~organ morphogenesis	31	5.00808	461	564	14116	1.68304	0.0058654	0.098436	COL2A1, GREM1, MMP2, TCF7L1, WNT4, BARX2, HEY2, HHIP, CDH23, EDARADD, COL18A1, TBX6, BHLHE22, SOCS3, IL7, VANGL2, ITGA2, CSRP2, TNNI3, SMO, LAMA1, VEGFC, SDC1, WNT7B, CA9, FREM2, FOXE1, TGIF1, ROR2, WNT9A, BMPR1B
GO:0060090~molecular adaptor activity	8	1.29241	494	67	15143	3.66016	0.00598743	0.0862318	IRS4, VAV3, EPS8, SH2B2, GRB14, SH3BP2, SLA, TRADD
GO:0043406~positive regulation of MAP kinase activity	10	1.61551	461	102	14116	3.002	0.00603474	0.101137	PROK2, PLCE1, CXCR4, TGFA, PKN1, LPAR2, KIT, LPAR1, THBS1, FGD4
GO:0014070~response to organic cyclic substance	11	1.77706	461	121	14116	2.78367	0.00617702	0.103401	TF, GNAL, TACR3, PLIN2, SOCS3, CHRNA5, CHRNB4, OXTR, ITGA2, TRH, CHRNA3
GO:0007186~G-protein coupled receptor protein signaling pathway	53	8.5622	461	1123	14116	1.44513	0.00627724	0.104993	GPR126, TACR3, GPR161, GLRA2, LPAR2, LPAR1, CXCL12, GNG8, LTB4R, CXCR4, HOMER3, GNG4, APLN, GPR139, PTGER4, NPBWR1, PROKR2, NTSR1, GRP, PROK2, GNAL, SMO, PLCE1, ADRB2, HTR7, GPR56, GRM6, CARTPT, CXCL1, PARD3, GPRC5C, NPY2R, OXTR, GPRC5A, HCRTR2, HCRTR1, GPR25, D4S234E, FZD9, NPB, PTH2R, OPRL1, NPR3, KCNK2, GPR153, PENK, NPY, AVPR1A, TBXA2R, RGS9, NMBR, SST, F2R
GO:0005902~microvillus	6	0.969305	528	36	15908	5.02146	0.0063161	0.0833092	PROM1, EZR, MYO1C, CLIC4, OXTR, CDH23
GO:0065008~regulation of biological quality	66	10.6624	461	1469	14116	1.37573	0.00641812	0.107225	PPARA, PLXNA3, TACR3, ATP10A, LPAR2, LPAR1, CXCL12, WNT4, HMCN1, SLC1A3, TMSB15A, CXCR4, SEMA3F, SLC22A3, GNG4, CHRNA3, CCDC88C, SCUBE1, CYP26A1, FBLIM1, INHBA, PROK2, CD38, PLCE1, ADRB2, LRAT, F3, SCIN, CLDN1, CARTPT, STC1, TRIOBP, TF, PARD3, CAV1, SIPA1, OXTR, COL2A1, PALMD, KIT, ATP12A, GREM1, EZR, TMEM123, SH2B2, CDC42EP4, FGD3, FGD4, LPL, OPRL1, IL7, ITGA2, NPR1, NPR3, UPK3A, CSRP2, TNNI3, N…
GO:0007417~central nervous system development	25	4.03877	461	425	14116	1.8012	0.00646618	0.107985	PLXNA3, SHROOM4, EFNA2, OXTR, CDH1, PRKG1, CXCL12, B3GNT5, CXCR4, POU3F4, SOX11, EMX2, DLL3, CYP26A1, NEUROG2, NR0B1, NOTCH3, SMO, HES3, GPR56, MYO16, AVPR1A, FABP7, C1ORF187, SNTG2
GO:0000902~cell morphogenesis	22	3.55412	461	356	14116	1.89227	0.00656913	0.109612	COL18A1, PLXNA3, PARD3, SHROOM4, ONECUT1, EFNA2, VANGL2, NEUROG2, UPK3A, CXCL12, LAMA1, SMO, EZR, SLC1A3, CXCR4, ROBO1, VCAN, ROBO3, APBB2, BMPR1B, C1ORF187, CDH23
GO:0001667~ameboidal cell migration	6	0.969305	461	37	14116	4.96547	0.00663021	0.110576	SMO, CXCR4, SEMA3F, GDNF, CXCL12, LRP5
GO:0007200~activation of phospholipase C activity by G-protein coupled receptor protein signaling pathway coupled to IP3 second messenger	7	1.13086	461	52	14116	4.12198	0.0066367	0.110678	HCRTR2, PLCE1, GPR139, LTB4R, NPR3, NMBR, F2R
GO:0016327~apicolateral plasma membrane	10	1.61551	528	102	15908	2.9538	0.00672221	0.088439	JUP, CGNL1, PARD3, OCLN, DSG2, ASAM, PVRL2, CLDN5, CLDN1, CLDN23
GO:0005925~focal adhesion	10	1.61551	528	102	15908	2.9538	0.00672221	0.088439	CAV1, SDC1, LIMS2, LAYN, NPY2R, AIF1L, FBLIM1, ITGA2, CDH1, TES
GO:0048468~cell development	34	5.49273	461	644	14116	1.6166	0.00674867	0.112443	PARD3, PLXNA3, ONECUT1, EFNA2, CTF1, CDH1, KIT, PRKG1, CXCL12, GDNF, GJC1, YBX2, WNT4, SLC1A3, CXCR4, ROBO1, SEMA3F, PVRL2, ROBO3, CDH23, COL18A1, SOX11, CYP26A1, NEUROG2, CDKN1C, SMO, SDC1, KRT19, VCAN, BMPR1B, APBB2, IGSF9, C1ORF187, F2R
GO:0006874~cellular calcium ion homeostasis	14	2.26171	461	183	14116	2.34254	0.00699732	0.116348	CAV1, OPRL1, OXTR, LPAR2, LPAR1, TNNI3, CXCL12, PROK2, CD38, PLCE1, CXCR4, AVPR1A, STC1, F2R
GO:0051015~actin filament binding	7	1.13086	494	53	15143	4.04862	0.00725923	0.103631	EZR, SHROOM4, SCIN, MYO16, AIF1L, MYO5B, FGD4
GO:0043627~response to estrogen stimulus	10	1.61551	461	105	14116	2.91623	0.00727263	0.120654	TXNIP, CD38, CAV1, KRT19, TACR3, SOCS3, MAPK15, OXTR, RGS9, IGFBP2
GO:0030036~actin cytoskeleton organization	16	2.58481	461	226	14116	2.16782	0.00727487	0.120689	CXCL1, TRIOBP, NUAK2, EPB41, SHROOM4, ARHGEF17, PRKG1, KRT19, PFN3, EZR, EPS8, TMSB15A, SCIN, SH2B2, FGD3, FGD4
GO:0060429~epithelium development	16	2.58481	461	227	14116	2.15827	0.00757142	0.125305	LOR, COL18A1, TXNIP, ONECUT1, SCUBE1, VANGL2, UPK3A, GREM1, LAMA1, VEGFC, WNT4, EZR, CA9, FREM2, MSI1, TGIF1
GO:0045202~synapse	22	3.55412	528	355	15908	1.86714	0.00766334	0.100225	RAB3B, EFNA2, SYT2, GLRA2, PSD3, SLC1A3, EPS8, HOMER3, RASGRP2, SNTB1, CHRNB4, CHRNA5, GRIP2, DOC2B, APBB2, IGSF9, SYT17, CHRNA3, DLG2, PRSS12, F2R, CDH23
GO:0045907~positive regulation of vasoconstriction	4	0.646204	461	13	14116	9.42166	0.00770507	0.127377	CD38, CAV1, AVPR1A, F2R
GO:0048666~neuron development	21	3.39257	461	339	14116	1.89684	0.0078446	0.129536	PARD3, PLXNA3, EFNA2, CTF1, CDH1, NEUROG2, PRKG1, CXCL12, GDNF, CDKN1C, SMO, SLC1A3, CXCR4, ROBO1, VCAN, ROBO3, APBB2, BMPR1B, IGSF9, C1ORF187, CDH23
GO:0008360~regulation of cell shape	7	1.13086	461	54	14116	3.96931	0.00797424	0.131537	EZR, ATP10A, FBLIM1, PALMD, CDC42EP4, FGD3, FGD4
GO:0032355~response to estradiol stimulus	7	1.13086	461	54	14116	3.96931	0.00797424	0.131537	TXNIP, CD38, TACR3, SOCS3, MAPK15, OXTR, IGFBP2
GO:0007411~axon guidance	10	1.61551	461	107	14116	2.86172	0.00819985	0.13501	PLXNA3, CXCR4, ROBO1, EFNA2, NEUROG2, ROBO3, APBB2, BMPR1B, CXCL12, C1ORF187
GO:0051128~regulation of cellular component organization	26	4.20032	461	458	14116	1.73828	0.00835898	0.137451	TRIOBP, CAV1, PLXNA3, ATP10A, OXTR, KIT, PALMD, CXCL12, STON1-GTF2A1L, IRAK3, EIF4EBP1, EZR, PACSIN3, TMSB15A, ROBO1, SEMA3F, TGFA, THBS1, CDC42EP4, CHRNA3, FGD3, FGD4, PLXNB1, FBLIM1, ITGA2, SCIN
GO:0004872~receptor activity	79	12.7625	494	1838	15143	1.31755	0.00838487	0.118772	PPARA, PLXNA3, TSPO, GPR126, TACR3, GPR161, GLRA2, LPAR2, LPAR1, IL17RD, SLC1A5, HMCN1, MYD88, LTB4R, ROBO1, CXCR4, SEMA3F, CHRNA5, ROBO3, CHRNA3, TRPM6, GPR139, PTGER4, PLXNB1, NPBWR1, PROKR2, NTSR1, NR0B1, SMO, DDR1, CD38, ADRB2, TNFRSF10B, SEMA4G, TACSTD2, ULBP1, HTR7, GRM6, GPR56, ROR2, PARD3, GPRC5C, NPY2R, OXTR, KIT, GPRC5A, SCARF2, HCRTR2, HCRTR1, IRAK3, IL10RB, PVRL2, GPR25, TMEM123, PRSS…
GO:0030335~positive regulation of cell migration	9	1.45396	461	89	14116	3.09644	0.00843218	0.138572	COL18A1, VEGFC, ONECUT1, F3, ITGA2, KIT, THBS1, CXCL12, F2R
GO:0015629~actin cytoskeleton	18	2.90792	528	269	15908	2.01605	0.00844625	0.109922	TRIOBP, CGNL1, SHROOM4, EPB41, MYO1C, CDH1, PALLD, TNNI3, JUP, MYO10, PFN3, EZR, SMTN, CLIC4, AIF1L, MYO16, SH2B2, MYO5B
GO:0005924~cell-substrate adherens junction	10	1.61551	528	106	15908	2.84234	0.00858839	0.111672	CAV1, SDC1, LIMS2, LAYN, NPY2R, AIF1L, FBLIM1, ITGA2, CDH1, TES
GO:0055074~calcium ion homeostasis	14	2.26171	461	188	14116	2.28024	0.00869333	0.14256	CAV1, OPRL1, OXTR, LPAR2, LPAR1, TNNI3, CXCL12, PROK2, CD38, PLCE1, CXCR4, AVPR1A, STC1, F2R
GO:0009628~response to abiotic stimulus	22	3.55412	461	368	14116	1.83057	0.00937727	0.152921	COL18A1, TXNIP, CAV1, TRPC3, TACR3, SOCS3, PKN1, ITGA2, KIT, TRH, HVCN1, SNAI2, ADRB2, SLC1A3, UACA, STAC, GRM6, DDB2, AVPR1A, THBS1, IGFBP2, SST
GO:0051954~positive regulation of amine transport	4	0.646204	461	14	14116	8.74868	0.00957221	0.155853	OXTR, CARTPT, TRH, GDNF
GO:0007204~elevation of cytosolic calcium ion concentration	10	1.61551	461	110	14116	2.78367	0.00975588	0.158606	CD38, PROK2, PLCE1, CXCR4, OPRL1, AVPR1A, OXTR, LPAR2, LPAR1, F2R
GO:0045926~negative regulation of growth	10	1.61551	461	110	14116	2.78367	0.00975588	0.158606	INHBA, ADRB2, PLXNA3, IL7, SEMA3F, SIPA1, NPR1, APBB2, GREM1, GNG4
GO:0031175~neuron projection development	17	2.74637	461	256	14116	2.03339	0.0098724	0.160348	PLXNA3, PARD3, EFNA2, CDH1, NEUROG2, PRKG1, CXCL12, GDNF, SMO, CXCR4, ROBO1, VCAN, ROBO3, APBB2, BMPR1B, IGSF9, C1ORF187
GO:0009925~basal plasma membrane	5	0.807754	528	26	15908	5.794	0.00997563	0.128585	TF, CAV1, SHROOM4, MYO1C, SLC16A8
GO:0016328~lateral plasma membrane	4	0.646204	528	14	15908	8.60823	0.0100179	0.129096	JUP, MYO1C, CLDN1, CDH1
GO:0019935~cyclic-nucleotide-mediated signaling	11	1.77706	461	130	14116	2.59096	0.0100605	0.163153	GNAL, ADRB2, NPY, PTGER4, OPRL1, HTR7, NPY2R, GRM6, PDE9A, NPR3, RAPGEF2
GO:0030308~negative regulation of cell growth	9	1.45396	461	92	14116	2.99547	0.0102191	0.165513	INHBA, PLXNA3, IL7, SEMA3F, SIPA1, NPR1, APBB2, GREM1, GNG4
GO:0001570~vasculogenesis	6	0.969305	461	41	14116	4.48103	0.0102526	0.16601	SMO, CAV1, MYOCD, HEY2, TNNI3, GJC1
GO:0050840~extracellular matrix binding	5	0.807754	494	27	15143	5.67664	0.0107493	0.149802	LYPD3, SMOC1, ITGA2, NID1, THBS1
GO:0005884~actin filament	6	0.969305	528	41	15908	4.40909	0.0109717	0.140545	EZR, SHROOM4, MYO1C, AIF1L, SH2B2, PALLD
GO:0032989~cellular component morphogenesis	23	3.71567	461	397	14116	1.77398	0.0111197	0.178787	COL18A1, PLXNA3, PARD3, SHROOM4, ONECUT1, EFNA2, VANGL2, NEUROG2, UPK3A, CXCL12, LAMA1, SMO, KRT19, EZR, SLC1A3, CXCR4, ROBO1, VCAN, ROBO3, APBB2, BMPR1B, C1ORF187, CDH23
GO:0007264~small GTPase mediated signal transduction	19	3.06947	461	305	14116	1.9075	0.0112804	0.181134	ARHGEF3, PLD2, RAB3B, VAV3, RASEF, RRAD, RASGEF1C, VAV2, DOK1, PLCE1, NTRK1, RAB34, RASGRP2, RHOC, RAPGEF3, CDC42EP4, ARL5C, RAPGEF2, RAB20
GO:0045596~negative regulation of cell differentiation	15	2.42326	461	216	14116	2.12642	0.0113795	0.182579	PPARA, CAV1, PLXNA3, FLT3, DLL3, DLL1, KIT, REST, NR0B1, NOTCH3, INHBA, WNT4, SEMA3F, HIST1H4F, CARTPT
GO:0042493~response to drug	15	2.42326	461	216	14116	2.12642	0.0113795	0.182579	COL18A1, TXNIP, CAV1, SOCS3, EMX2, ITGA2, OXTR, CDH1, CDH3, SLC1A3, PLIN2, CA9, IGFBP2, SST, CHRNA3
GO:0044463~cell projection part	16	2.58481	528	234	15908	2.06009	0.0114189	0.145865	DNAH11, FZD9, PLD2, TRPM6, PARD3, MYO1C, ITGA2, RSPH9, SPAG17, EZR, SLC1A3, ROBO1, CYBRD1, HCN4, PRSS12, CDH23
GO:0030799~regulation of cyclic nucleotide metabolic process	10	1.61551	461	113	14116	2.70977	0.0115249	0.184695	GNAL, ADRB2, OPRL1, HTR7, NTRK1, NPY2R, GRM6, NPR1, NPR3, TIMP2
GO:0045664~regulation of neuron differentiation	11	1.77706	461	133	14116	2.53251	0.0116997	0.18723	NOTCH3, PLXNA3, PLXNB1, ROBO1, SEMA3F, HES3, TGIF1, DLL1, REST, TIMP2, CHRNA3
GO:0006875~cellular metal ion homeostasis	14	2.26171	461	196	14116	2.18717	0.0120609	0.192447	CAV1, OPRL1, OXTR, LPAR2, LPAR1, TNNI3, CXCL12, PROK2, CD38, PLCE1, CXCR4, AVPR1A, STC1, F2R
GO:0030055~cell-substrate junction	10	1.61551	528	112	15908	2.69007	0.0120926	0.153821	CAV1, SDC1, LIMS2, LAYN, NPY2R, AIF1L, FBLIM1, ITGA2, CDH1, TES
GO:0007595~lactation	5	0.807754	461	28	14116	5.46793	0.0122579	0.195279	CAV1, PRLR, HK2, OXTR, APLN
GO:0019933~cAMP-mediated signaling	9	1.45396	461	95	14116	2.90088	0.0122727	0.195491	GNAL, ADRB2, PTGER4, OPRL1, HTR7, NPY2R, GRM6, NPR3, RAPGEF2
GO:0005856~cytoskeleton	62	10.0162	528	1381	15908	1.35263	0.0124041	0.157476	FAM110A, LOR, TUBB2B, AURKB, SPAG17, TMSB15A, HOMER3, SNTB1, AIF1L, DLG2, CHRNA3, CDH23, KIAA1949, KIF12, PSD3, RAI14, FBLIM1, PALLD, LRRC26, JUP, KRT19, TRIM36, SMTN, CLIC4, SPAG5, SCIN, TNFAIP3, SNTG2, DNAH11, TRIOBP, CGNL1, PARD3, SHROOM4, VIM, CDH1, IGF2BP2, PFN3, TRIM67, EZR, TEKT2, SH2B2, NDRG2, CDC42EP4, MYO5B, FGD3, PSTPIP2, FGD4, MYO1C, EPB41, DPYSL3, COTL1, TNNI3, MICALL1, TRADD, GDPD2,…
GO:0003002~regionalization	14	2.26171	461	197	14116	2.17607	0.0125443	0.19938	EMX2, DLL3, CYP26A1, HES7, DLL1, GREM1, TCF7L1, SMO, HES3, TGIF1, ROR2, HHIP, BMPR1B, LRP5
GO:0031667~response to nutrient levels	14	2.26171	461	197	14116	2.17607	0.0125443	0.19938	PPARA, CAV1, NUAK2, SOCS3, ITGA2, CD38, NPY, LIPG, CARTPT, SLC22A3, STC1, IGFBP2, DDAH2, SST
GO:0030029~actin filament-based process	16	2.58481	461	241	14116	2.03289	0.0126564	0.200979	CXCL1, TRIOBP, NUAK2, EPB41, SHROOM4, ARHGEF17, PRKG1, KRT19, PFN3, EZR, EPS8, TMSB15A, SCIN, SH2B2, FGD3, FGD4
GO:0048732~gland development	11	1.77706	461	135	14116	2.49499	0.0128997	0.20444	DDR1, CAV1, PRLR, HK2, FOXE1, OXTR, ITGA2, CDH1, NR0B1, MDK, APLN
GO:0006140~regulation of nucleotide metabolic process	10	1.61551	461	116	14116	2.63969	0.0135236	0.213251	GNAL, ADRB2, OPRL1, HTR7, NTRK1, NPY2R, GRM6, NPR1, NPR3, TIMP2
GO:0043065~positive regulation of apoptosis	24	3.87722	461	430	14116	1.70905	0.013943	0.219122	TXNIP, COL18A1, CFLAR, ARHGEF3, VAV3, AKAP13, ARHGEF17, PAWR, VAV2, TRADD, INHBA, CD38, PLEKHG2, ADRB2, TNFRSF10B, UACA, BOK, SCIN, PLEKHG5, APBB2, SST, FGD3, TP53INP1, FGD4
GO:0030155~regulation of cell adhesion	11	1.77706	461	137	14116	2.45857	0.01419	0.22256	DDR1, LAMA1, VAV3, PRLR, ONECUT1, SMOC1, SIPA1, ITGA2, DLL1, NID1, THBS1
GO:0007389~pattern specification process	17	2.74637	461	267	14116	1.94961	0.0143227	0.224402	DNAH11, EMX2, DLL3, CYP26A1, HES7, DLL1, GREM1, CXCL12, TCF7L1, SMO, CXCR4, HES3, TGIF1, ROR2, HHIP, BMPR1B, LRP5
GO:0007171~activation of transmembrane receptor protein tyrosine kinase activity	3	0.484653	461	6	14116	15.3102	0.0145691	0.22781	ADRB2, PRLR, CHRNA3
GO:0040017~positive regulation of locomotion	9	1.45396	461	98	14116	2.81208	0.0146143	0.228435	COL18A1, VEGFC, ONECUT1, F3, ITGA2, KIT, THBS1, CXCL12, F2R
GO:0051272~positive regulation of cell motion	9	1.45396	461	98	14116	2.81208	0.0146143	0.228435	COL18A1, VEGFC, ONECUT1, F3, ITGA2, KIT, THBS1, CXCL12, F2R
GO:0043068~positive regulation of programmed cell death	24	3.87722	461	433	14116	1.6972	0.0149239	0.232694	TXNIP, COL18A1, CFLAR, ARHGEF3, VAV3, AKAP13, ARHGEF17, PAWR, VAV2, TRADD, INHBA, CD38, PLEKHG2, ADRB2, TNFRSF10B, UACA, BOK, SCIN, PLEKHG5, APBB2, SST, FGD3, TP53INP1, FGD4
GO:0045792~negative regulation of cell size	9	1.45396	461	99	14116	2.78367	0.0154625	0.240051	INHBA, PLXNA3, IL7, SEMA3F, SIPA1, NPR1, APBB2, GREM1, GNG4
GO:0010942~positive regulation of cell death	24	3.87722	461	435	14116	1.6894	0.0158216	0.244918	TXNIP, COL18A1, CFLAR, ARHGEF3, VAV3, AKAP13, ARHGEF17, PAWR, VAV2, TRADD, INHBA, CD38, PLEKHG2, ADRB2, TNFRSF10B, UACA, BOK, SCIN, PLEKHG5, APBB2, SST, FGD3, TP53INP1, FGD4
GO:0045177~apical part of cell	13	2.10016	528	179	15908	2.18812	0.0162233	0.201121	TRPM6, PARD3, CAV1, SHROOM4, OXTR, CDH1, UPK3A, PROM1, EPCAM, ADRB2, EZR, IGFBP2, SCNN1B
GO:0032535~regulation of cellular component size	17	2.74637	461	271	14116	1.92084	0.016257	0.250781	TRIOBP, PLXNA3, IL7, SIPA1, NPR1, CSRP2, GREM1, CXCL12, INHBA, CD38, TMSB15A, SEMA3F, SCIN, TMEM123, AVPR1A, APBB2, GNG4
GO:0050795~regulation of behavior	6	0.969305	461	46	14116	3.99396	0.0164361	0.253179	TACR3, F3, ITGA2, GREM1, THBS1, CXCL12
GO:0030879~mammary gland development	7	1.13086	461	63	14116	3.40227	0.0164451	0.2533	DDR1, CAV1, PRLR, HK2, OXTR, ITGA2, APLN
GO:0045178~basal part of cell	5	0.807754	528	30	15908	5.02146	0.0164849	0.204033	TF, CAV1, SHROOM4, MYO1C, SLC16A8
GO:0010627~regulation of protein kinase cascade	16	2.58481	461	249	14116	1.96758	0.016609	0.255489	CFLAR, CAV1, PKN1, LPAR2, LPAR1, TIMP2, TRADD, ADRB2, MYD88, TNFRSF10B, F3, PLEKHG5, RHOC, TNFAIP3, F2R, FGD4
GO:0009967~positive regulation of signal transduction	18	2.90792	461	295	14116	1.86836	0.0167715	0.257653	CFLAR, CAV1, ADAMTS20, LPAR2, KIT, LPAR1, TRADD, CDKN1C, ADRB2, TNFRSF10B, MYD88, F3, PLEKHG5, TGFA, RHOC, WNT9A, THBS1, F2R
GO:0030005~cellular di-, tri-valent inorganic cation homeostasis	15	2.42326	461	227	14116	2.02337	0.0168905	0.259235	TF, CAV1, OPRL1, OXTR, LPAR2, LPAR1, TNNI3, CXCL12, PROK2, CD38, PLCE1, CXCR4, AVPR1A, STC1, F2R
GO:0007167~enzyme linked receptor protein signaling pathway	20	3.23102	461	342	14116	1.79067	0.0169161	0.259573	TXNIP, KL, FLT3, CTF1, KIT, EPHA2, DDR1, DOK1, VEGFC, PLCE1, ADRB2, EIF4EBP1, PRLR, EPS8, NTRK1, GDF10, ROR2, SH2B2, BMPR1B, CHRNA3
GO:0005515~protein binding	290	46.8498	494	8154	15143	1.09022	0.0169646	0.226577	FAM110A, LYPD3, MASP1, ATP1B2, EFNA2, SYT2, LPAR2, AURKB, LPAR1, REST, PRKG1, MYD88, HOMER3, HIST1H2BI, MOS, AIF1L, RAPGEF2, DDAH2, CDH23, ISLR2, LRRC3, MATN3, PLD2, GPR139, GJD3, EMX2, JUP, VEGFC, KRT19, LAMC3, F3, TGIF1, ROR2, STC1, GRB14, CTSL2, ORAI1, AKAP13, IGF2BP2, IGF2BP3, TAGLN2, STON1-GTF2A1L, VRK2, PFN3, PVRL2, STX11, CDC42EP4, COL18A1, NPB, TRPC3, EMILIN2, TNNI3, TRIL, EPHA2, KCNJ5, N…
GO:0050920~regulation of chemotaxis	5	0.807754	461	31	14116	4.93877	0.017453	0.266665	F3, ITGA2, GREM1, THBS1, CXCL12
GO:0030165~PDZ domain binding	6	0.969305	494	47	15143	3.91326	0.0178623	0.237114	CCDC88C, MPP3, CLDN1, LPAR2, LPAR1, SNTG2
GO:0006811~ion transport	37	5.97738	461	768	14116	1.4752	0.0182471	0.277036	ORAI1, TF, TSPO, CAV1, ATP1B2, GLRA2, ATP12A, HVCN1, SLC1A3, CHRNA5, SLC22A3, ANO2, SCNN1B, HCN4, KCNG1, CHRNA3, PLP2, SGK1, TRPM6, TRPC3, CACNG4, TCN2, KCNK2, KCNJ5, ATP6V1C2, ATP2C2, NPY, KCNN1, CLIC4, UCP2, SLC16A8, CHRNB4, CACNA1H, KCNH8, SLC5A7, KCTD11, F2R
GO:0007268~synaptic transmission	18	2.90792	461	298	14116	1.84955	0.0183293	0.2781	NPBWR1, OXTR, NTSR1, GJC1, HCRTR2, HCRTR1, SLC1A3, KCNN1, NPY, HTR7, GRM6, CHRNB4, CHRNA5, SLC22A3, CARTPT, SLC5A7, SST, CHRNA3
GO:0005261~cation channel activity	17	2.74637	494	275	15143	1.89497	0.0183347	0.242606	ORAI1, TRPM6, TRPC3, CACNG4, HVCN1, KCNK2, KCNJ5, KCNN1, CHRNB4, CHRNA5, CACNA1H, KCNH8, SCNN1B, HCN4, KCNG1, KCTD11, CHRNA3
GO:0030814~regulation of cAMP metabolic process	9	1.45396	461	103	14116	2.67557	0.0192139	0.289474	GNAL, ADRB2, OPRL1, HTR7, NTRK1, NPY2R, GRM6, NPR3, TIMP2
GO:0048667~cell morphogenesis involved in neuron differentiation	14	2.26171	461	209	14116	2.05113	0.0195927	0.294292	PLXNA3, PARD3, EFNA2, NEUROG2, CXCL12, SLC1A3, ROBO1, CXCR4, VCAN, ROBO3, APBB2, BMPR1B, C1ORF187, CDH23
GO:0033605~positive regulation of catecholamine secretion	3	0.484653	461	7	14116	13.123	0.0199603	0.298939	OXTR, CARTPT, GDNF
GO:0035095~behavioral response to nicotine	3	0.484653	461	7	14116	13.123	0.0199603	0.298939	CHRNA5, CHRNB4, CHRNA3
GO:0040036~regulation of fibroblast growth factor receptor signaling pathway	3	0.484653	461	7	14116	13.123	0.0199603	0.298939	WNT4, HHIP, THBS1
GO:0007188~G-protein signaling, coupled to cAMP nucleotide second messenger	8	1.29241	461	85	14116	2.88192	0.0207772	0.309162	GNAL, ADRB2, PTGER4, OPRL1, HTR7, NPY2R, GRM6, NPR3
GO:0019226~transmission of nerve impulse	20	3.23102	461	350	14116	1.74974	0.0209534	0.311349	NPBWR1, OXTR, CACNG4, NTSR1, GJC1, HCRTR2, HCRTR1, SLC1A3, KCNN1, NPY, HTR7, GRM6, CHRNB4, CLDN1, CHRNA5, SLC22A3, CARTPT, SLC5A7, SST, CHRNA3
GO:0051952~regulation of amine transport	5	0.807754	461	33	14116	4.63945	0.021575	0.31901	OXTR, CARTPT, TRH, GDNF, CHRNA3
GO:0046873~metal ion transmembrane transporter activity	19	3.06947	494	328	15143	1.77568	0.0219469	0.283394	ORAI1, TF, TRPM6, TRPC3, CACNG4, HVCN1, KCNK2, KCNJ5, ATP2C2, KCNN1, CHRNB4, CHRNA5, CACNA1H, KCNH8, SCNN1B, HCN4, KCNG1, KCTD11, CHRNA3
GO:0051969~regulation of transmission of nerve impulse	11	1.77706	461	147	14116	2.29132	0.0221306	0.325789	TF, CD38, SLC1A3, AVPR1A, CHRNB4, OXTR, CARTPT, ITGA2, KIT, GDNF, CHRNA3
GO:0001502~cartilage condensation	4	0.646204	461	19	14116	6.4464	0.0225951	0.331408	BARX2, ROR2, COL2A1, BMPR1B
GO:0032102~negative regulation of response to external stimulus	6	0.969305	461	50	14116	3.67445	0.0228714	0.334731	PPARA, ADRB2, UACA, CARTPT, GREM1, FABP7
GO:0001525~angiogenesis	11	1.77706	461	148	14116	2.27584	0.0230723	0.337136	COL18A1, VEGFC, PROK2, CXCR4, ROBO1, DLL4, CCBE1, COL15A1, TGFA, THBS1, CXCL12
GO:0019992~diacylglycerol binding	7	1.13086	494	68	15143	3.15554	0.023083	0.295791	VAV3, STAC, GMIP, RASGRP2, AKAP13, VAV2, RAPGEF2
GO:0043122~regulation of I-kappaB kinase/NF-kappaB cascade	9	1.45396	461	107	14116	2.57555	0.0235737	0.343103	CFLAR, TNFRSF10B, MYD88, PLEKHG5, RHOC, LPAR1, TNFAIP3, F2R, TRADD
GO:0019229~regulation of vasoconstriction	5	0.807754	461	34	14116	4.503	0.0238405	0.346257	CD38, CAV1, AVPR1A, TBXA2R, F2R
GO:0042127~regulation of cell proliferation	37	5.97738	461	787	14116	1.43959	0.0246054	0.355223	CXCL1, DLEC1, CAV1, MARCKSL1, CTF1, PAWR, KIT, TIMP2, CDCA7, MYD88, MYOCD, HEY2, TGFA, THBS1, TXNIP, COL18A1, IL7, FLT3, ITGA2, VASH2, CDKN1C, SMO, VEGFC, CD38, LAMA1, DDR1, ADRB2, F3, SCIN, AVPR1A, MYO16, TGIF1, FABP7, SST, KCTD11, F2R, LRP5
GO:0005179~hormone activity	9	1.45396	494	108	15143	2.55449	0.0246757	0.312836	GRP, INHBA, NPY, PENK, KL, STC1, TRH, SST, APLN
GO:0008277~regulation of G-protein coupled receptor protein signaling pathway	6	0.969305	461	51	14116	3.6024	0.0247017	0.356343	PLD2, ADRB2, RGS20, PLCE1, RGS9, GNG4
GO:0055066~di-, tri-valent inorganic cation homeostasis	15	2.42326	461	239	14116	1.92178	0.0250491	0.36037	TF, CAV1, OPRL1, OXTR, LPAR2, LPAR1, TNNI3, CXCL12, PROK2, CD38, PLCE1, CXCR4, AVPR1A, STC1, F2R
GO:0009611~response to wounding	27	4.36187	461	530	14116	1.55991	0.0251747	0.36182	CXCL1, PPARA, TF, MASP1, CDH3, MDK, SLC1A3, HMCN1, MYD88, CXCR4, IL10RB, LTB4R, SCNN1B, THBS1, KL, SCUBE1, ITGA2, NOTCH3, PROK2, SMO, SDC1, F3, VCAN, BMPR1B, CD302, SYT17, F2R
GO:0055080~cation homeostasis	17	2.74637	461	286	14116	1.82009	0.0254181	0.364621	TF, CAV1, OPRL1, OXTR, LPAR2, UPK3A, LPAR1, TNNI3, ATP12A, CXCL12, PROK2, CD38, PLCE1, CXCR4, AVPR1A, STC1, F2R
GO:0022836~gated channel activity	18	2.90792	494	310	15143	1.7799	0.0256249	0.32281	ORAI1, TRPC3, GLRA2, CACNG4, HVCN1, KCNK2, KCNJ5, KCNN1, CLIC4, CHRNB4, CHRNA5, CACNA1H, KCNH8, SCNN1B, HCN4, KCNG1, KCTD11, CHRNA3
GO:0002685~regulation of leukocyte migration	4	0.646204	461	20	14116	6.12408	0.0259541	0.370749	ITGA2, GREM1, THBS1, CXCL12
GO:0051047~positive regulation of secretion	9	1.45396	461	109	14116	2.52829	0.0259956	0.37122	INHBA, CD38, VEGFC, SCIN, AVPR1A, OXTR, CARTPT, TRH, GDNF
GO:0031344~regulation of cell projection organization	8	1.29241	461	89	14116	2.75239	0.026	0.37127	PLXNA3, PLXNB1, ROBO1, SEMA3F, ITGA2, KIT, CDC42EP4, CHRNA3
GO:0032095~regulation of response to food	3	0.484653	461	8	14116	11.4826	0.0260459	0.371792	PPARA, NPY, CARTPT
GO:0009897~external side of plasma membrane	12	1.93861	528	170	15908	2.12674	0.0262169	0.305608	KCNJ5, PARD3, FREM2, F3, SCUBE1, TMEM123, ITGA2, KIT, MMP15, SCNN1B, THBS1, CD302
GO:0043069~negative regulation of programmed cell death	20	3.23102	461	359	14116	1.70587	0.0263818	0.375598	CFLAR, NUAK2, ADAMTS20, SOCS3, IL7, COL2A1, KIT, GDNF, SMO, PROK2, MYD88, PRLR, F3, NTRK1, KCNH8, TNFAIP3, DDAH2, APBB2, THBS1, F2R
GO:0007219~Notch signaling pathway	6	0.969305	461	52	14116	3.53312	0.0266235	0.378323	NOTCH3, DLL4, HEY2, DLL3, DLL1, HES7
GO:0060548~negative regulation of cell death	20	3.23102	461	360	14116	1.70113	0.0270134	0.382695	CFLAR, NUAK2, ADAMTS20, SOCS3, IL7, COL2A1, KIT, GDNF, SMO, PROK2, MYD88, PRLR, F3, NTRK1, KCNH8, TNFAIP3, DDAH2, APBB2, THBS1, F2R
GO:0030808~regulation of nucleotide biosynthetic process	9	1.45396	461	110	14116	2.5053	0.0272693	0.385548	GNAL, ADRB2, OPRL1, HTR7, NTRK1, NPY2R, GRM6, NPR1, NPR3
GO:0030802~regulation of cyclic nucleotide biosynthetic process	9	1.45396	461	110	14116	2.5053	0.0272693	0.385548	GNAL, ADRB2, OPRL1, HTR7, NTRK1, NPY2R, GRM6, NPR1, NPR3
GO:0007010~cytoskeleton organization	23	3.71567	461	436	14116	1.6153	0.0285342	0.399471	CXCL1, PLD2, TRIOBP, CAV1, SHROOM4, NUAK2, EPB41, SIPA1, ARHGEF17, PALLD, PRKG1, KRT19, PLCE1, PFN3, EZR, TMSB15A, EPS8, SPAG5, SCIN, TEKT2, SH2B2, FGD3, FGD4
GO:0000904~cell morphogenesis involved in differentiation	15	2.42326	461	244	14116	1.8824	0.0291571	0.406218	COL18A1, PLXNA3, PARD3, EFNA2, NEUROG2, CXCL12, SLC1A3, CXCR4, ROBO1, VCAN, ROBO3, APBB2, BMPR1B, C1ORF187, CDH23
GO:0006468~protein amino acid phosphorylation	32	5.16963	461	667	14116	1.46904	0.0300184	0.41543	NUAK2, LPAR2, LPAR1, KIT, AURKB, PRKG1, PRKX, IRAK3, STK32B, VRK2, CXCR4, MOS, TGFA, THBS1, YES1, FGD4, TRPM6, SGK1, FLT3, NPR1, PKN1, EPHA2, PROK2, DDR1, PLCE1, PRLR, NTRK1, MAPK15, CARTPT, ROR2, BMPR1B, F2R
GO:0048858~cell projection morphogenesis	15	2.42326	461	245	14116	1.87472	0.0300906	0.416196	PLXNA3, PARD3, ONECUT1, EFNA2, VANGL2, NEUROG2, CXCL12, SMO, CXCR4, ROBO1, VCAN, ROBO3, APBB2, BMPR1B, C1ORF187
GO:0043279~response to alkaloid	6	0.969305	461	54	14116	3.40227	0.0307467	0.423114	GNAL, TACR3, CHRNA5, CHRNB4, OXTR, CHRNA3
GO:0048583~regulation of response to stimulus	24	3.87722	461	465	14116	1.58041	0.0312341	0.428203	PPARA, CAV1, MASP1, TACR3, SOCS3, PKN1, ITGA2, GREM1, CXCL12, CD1D, IRAK3, ADRB2, UACA, MYD88, NPY, F3, PVRL2, CARTPT, SH2B2, THBS1, FABP7, GRB14, F2R, FGD4
GO:0001501~skeletal system development	18	2.90792	461	319	14116	1.7278	0.0325589	0.441822	MATN3, AEBP1, EVC, DLL3, COL2A1, HES7, NPR3, FRZB, MMP2, INHBA, SMO, BARX2, LECT1, GDF10, ROR2, STC1, WNT9A, BMPR1B
GO:0005112~Notch binding	3	0.484653	494	9	15143	10.2179	0.032721	0.393203	DLL4, DLL3, DLL1
GO:0004690~cyclic nucleotide-dependent protein kinase activity	3	0.484653	494	9	15143	10.2179	0.032721	0.393203	AKAP13, PRKG1, PRKX
GO:0002040~sprouting angiogenesis	3	0.484653	461	9	14116	10.2068	0.032775	0.444013	ROBO1, CCBE1, THBS1
GO:0032147~activation of protein kinase activity	9	1.45396	461	114	14116	2.4174	0.0327966	0.444232	ADRB2, PARD3, PLCE1, TNFRSF10B, PRLR, CARTPT, CHRNA3, F2R, CARD10
GO:0006917~induction of apoptosis	18	2.90792	461	320	14116	1.7224	0.0333868	0.450176	ARHGEF3, CFLAR, VAV3, AKAP13, ARHGEF17, VAV2, TRADD, INHBA, CD38, PLEKHG2, UACA, TNFRSF10B, BOK, PLEKHG5, SST, FGD3, TP53INP1, FGD4
GO:0030674~protein binding, bridging	8	1.29241	494	94	15143	2.60884	0.0335913	0.40135	IRS4, LOR, VAV3, EPS8, SH2B2, GRB14, SH3BP2, SLA
GO:0005923~tight junction	7	1.13086	528	73	15908	2.88906	0.0337874	0.376162	CGNL1, PARD3, OCLN, ASAM, CLDN5, CLDN1, CLDN23
GO:0070160~occluding junction	7	1.13086	528	73	15908	2.88906	0.0337874	0.376162	CGNL1, PARD3, OCLN, ASAM, CLDN5, CLDN1, CLDN23
GO:0048729~tissue morphogenesis	12	1.93861	461	180	14116	2.04136	0.0338117	0.454418	TBX6, LAMA1, VEGFC, WNT4, CA9, FREM2, VANGL2, FOXE1, TGIF1, TNNI3, GREM1, TCF7L1
GO:0051179~localization	115	18.5784	461	2993	14116	1.17653	0.0341292	0.457567	TSPO, AP1G2, ATP1B2, SYT2, TOMM20L, AURKB, PRKG1, GDNF, CXCL12, PACSIN3, HOMER3, ROBO1, CHRNA5, RAB20, CHRNA3, PLD2, PLXNB1, VANGL2, EMX2, TCN2, NR0B1, VEGFC, ATP2C2, TRIM36, DOC2B, DNAH11, ORAI1, SLC2A10, CAV1, ATP12A, LLGL2, STON1-GTF2A1L, SLC35F2, HCN4, STX11, TRPC3, VAV3, MYO1C, RASEF, ITGA2, NEUROG2, UPK3A, VAV2, KCNK2, KCNJ5, LAMA1, NPY, UCP2, CHRNB4, CACNA1H, FABP7, CLTCL1, SYT17, KCTD11, …
GO:0007187~G-protein signaling, coupled to cyclic nucleotide second messenger	9	1.45396	461	115	14116	2.39638	0.0342893	0.459149	GNAL, ADRB2, NPY, PTGER4, OPRL1, HTR7, NPY2R, GRM6, NPR3
GO:0012502~induction of programmed cell death	18	2.90792	461	321	14116	1.71703	0.0344795	0.461022	ARHGEF3, CFLAR, VAV3, AKAP13, ARHGEF17, VAV2, TRADD, INHBA, CD38, PLEKHG2, UACA, TNFRSF10B, BOK, PLEKHG5, SST, FGD3, TP53INP1, FGD4
GO:0044456~synapse part	15	2.42326	528	246	15908	1.83712	0.0350196	0.386996	RAB3B, SYT2, GLRA2, PSD3, EPS8, HOMER3, CHRNA5, CHRNB4, GRIP2, DOC2B, SYT17, PRSS12, DLG2, CHRNA3, F2R
GO:0042330~taxis	11	1.77706	461	160	14116	2.10515	0.0367297	0.482725	CXCL1, PLP2, PROK2, PLXNA3, CXCR4, ROBO1, SEMA3F, CMTM8, ROBO3, CMTM3, CXCL12
GO:0006935~chemotaxis	11	1.77706	461	160	14116	2.10515	0.0367297	0.482725	CXCL1, PLP2, PROK2, PLXNA3, CXCR4, ROBO1, SEMA3F, CMTM8, ROBO3, CMTM3, CXCL12
GO:0045761~regulation of adenylate cyclase activity	8	1.29241	461	96	14116	2.5517	0.0371696	0.486871	GNAL, ADRB2, OPRL1, HTR7, NTRK1, NPY2R, GRM6, NPR3
GO:0001822~kidney development	8	1.29241	461	96	14116	2.5517	0.0371696	0.486871	SDC1, PLCE1, SOX11, PYGO1, NID1, UPK3A, GREM1, GDNF
GO:0031646~positive regulation of neurological system process	5	0.807754	461	39	14116	3.92569	0.0372748	0.487857	TF, SLC1A3, OXTR, CARTPT, ITGA2
GO:0005184~neuropeptide hormone activity	4	0.646204	494	23	15143	5.3311	0.0374574	0.436321	GRP, NPY, PENK, TRH
GO:0030551~cyclic nucleotide binding	4	0.646204	494	23	15143	5.3311	0.0374574	0.436321	PDE10A, RAPGEF3, PRKG1, HCN4
GO:0008361~regulation of cell size	13	2.10016	461	206	14116	1.93235	0.0375326	0.490269	PLXNA3, IL7, SIPA1, NPR1, CSRP2, GREM1, CD38, INHBA, SEMA3F, TMEM123, AVPR1A, APBB2, GNG4
GO:0045777~positive regulation of blood pressure	4	0.646204	461	23	14116	5.32529	0.037538	0.490318	TACR3, AVPR1A, OXTR, CARTPT
GO:0043235~receptor complex	9	1.45396	528	116	15908	2.33758	0.0389592	0.420474	ADRB2, EPS8, IL10RB, CHRNA5, CHRNB4, ITGA2, BMPR1B, CHRNA3, TRADD
GO:0043123~positive regulation of I-kappaB kinase/NF-kappaB cascade	8	1.29241	461	97	14116	2.52539	0.0389872	0.50367	CFLAR, TNFRSF10B, MYD88, PLEKHG5, RHOC, LPAR1, F2R, TRADD
GO:0030003~cellular cation homeostasis	15	2.42326	461	254	14116	1.80829	0.0389916	0.503709	TF, CAV1, OPRL1, OXTR, LPAR2, LPAR1, TNNI3, CXCL12, PROK2, CD38, PLCE1, CXCR4, AVPR1A, STC1, F2R
GO:0006812~cation transport	27	4.36187	461	553	14116	1.49503	0.0399153	0.512046	ORAI1, TF, CAV1, ATP1B2, HVCN1, ATP12A, SLC22A3, SCNN1B, HCN4, KCNG1, SGK1, TRPM6, TRPC3, CACNG4, TCN2, KCNK2, KCNJ5, ATP6V1C2, ATP2C2, NPY, KCNN1, UCP2, CACNA1H, KCNH8, SLC5A7, KCTD11, F2R
GO:0030194~positive regulation of blood coagulation	3	0.484653	461	10	14116	9.18612	0.0400995	0.513692	F3, THBS1, F2R
GO:0004888~transmembrane receptor activity	55	8.8853	494	1305	15143	1.29192	0.0401392	0.459449	PLXNA3, GPR126, TACR3, GPR161, LPAR2, LPAR1, MYD88, HMCN1, ROBO1, LTB4R, CXCR4, CHRNA5, CHRNA3, GPR139, PTGER4, PLXNB1, NPBWR1, PROKR2, NTSR1, DDR1, SMO, ADRB2, HTR7, ULBP1, GPR56, GRM6, ROR2, GPRC5C, NPY2R, OXTR, KIT, GPRC5A, SCARF2, HCRTR2, HCRTR1, IL10RB, GPR25, PRSS12, FZD9, PTH2R, OPRL1, FLT3, NPR1, NPR3, EPHA2, GPR153, PRLR, NPY, NTRK1, AVPR1A, TBXA2R, CHRNB4, NMBR, BMPR1B, F2R
GO:0007193~inhibition of adenylate cyclase activity by G-protein signaling	5	0.807754	461	40	14116	3.82755	0.0403893	0.516272	GNAL, OPRL1, NPY2R, GRM6, NPR3
GO:0034702~ion channel complex	13	2.10016	528	205	15908	1.91061	0.0406141	0.434025	GLRA2, KCNK2, KCNJ5, KCNN1, CLIC4, CHRNA5, CHRNB4, ANO2, CACNA1H, SCNN1B, KCNG1, KCTD11, CHRNA3
GO:0043062~extracellular structure organization	11	1.77706	461	163	14116	2.06641	0.0408704	0.520526	COL18A1, WNT7B, ADAMTS20, SMOC1, GLRA2, CDH1, NID1, COL2A1, APBB2, ADAMTS2, F2R
GO:0032990~cell part morphogenesis	15	2.42326	461	256	14116	1.79416	0.0411818	0.523261	PLXNA3, PARD3, ONECUT1, EFNA2, VANGL2, NEUROG2, CXCL12, SMO, CXCR4, ROBO1, VCAN, ROBO3, APBB2, BMPR1B, C1ORF187
GO:0008092~cytoskeletal protein binding	25	4.03877	494	504	15143	1.52053	0.0412271	0.468576	TRIOBP, SHROOM4, EZR, PFN3, PACSIN3, TMSB15A, CXCR4, AIF1L, SNTB1, MYO5B, FGD4, KIAA1949, EPB41, MYO1C, TNNI3, PALLD, COTL1, JUP, SDC1, MYO10, SMTN, SYNE2, SCIN, MYO16, SNTG2
GO:0030695~GTPase regulator activity	21	3.39257	494	404	15143	1.59339	0.0413706	0.46977	ARHGEF3, VAV3, SIPA1, PSD3, AKAP13, ARHGEF17, RASGEF1C, PSD2, VAV2, PLCE1, PLEKHG2, RGS20, GMIP, RASGRP2, PLEKHG5, RGS9, RAPGEF3, RAPGEF2, SPATA13, FGD3, FGD4
GO:0005198~structural molecule activity	30	4.84653	494	634	15143	1.4505	0.0418203	0.473492	LOR, CAV1, OCLN, TSPAN2, TUBB2B, CLDN5, VIM, COL2A1, WNT4, FBN3, FBN2, THBS1, COL18A1, MATN3, EPB41, COL15A1, EMILIN2, CLDN23, CARD10, JUP, TUBBP5, LAMA1, FBLN1, WNT7B, KRT19, SMTN, LAMC3, CLDN1, WNT9A, CLTCL1
GO:0043066~negative regulation of apoptosis	19	3.06947	461	354	14116	1.64347	0.0419719	0.530134	CFLAR, NUAK2, ADAMTS20, SOCS3, IL7, COL2A1, GDNF, SMO, PROK2, MYD88, PRLR, F3, NTRK1, KCNH8, TNFAIP3, DDAH2, APBB2, THBS1, F2R
GO:0050769~positive regulation of neurogenesis	6	0.969305	461	59	14116	3.11394	0.0427314	0.536652	VEGFC, SMO, PLXNB1, ROBO1, DLL3, KIT
GO:0031279~regulation of cyclase activity	8	1.29241	461	99	14116	2.47437	0.0427947	0.537191	GNAL, ADRB2, OPRL1, HTR7, NTRK1, NPY2R, GRM6, NPR3
GO:0048812~neuron projection morphogenesis	13	2.10016	461	213	14116	1.86885	0.0465294	0.56799	PLXNA3, PARD3, EFNA2, NEUROG2, CXCL12, SMO, ROBO1, CXCR4, VCAN, ROBO3, APBB2, BMPR1B, C1ORF187
GO:0050801~ion homeostasis	21	3.39257	461	409	14116	1.5722	0.0467394	0.569663	TF, CAV1, OPRL1, OXTR, NPR1, LPAR2, UPK3A, LPAR1, TNNI3, ATP12A, CXCL12, CD38, PROK2, PLCE1, CXCR4, CHRNB4, CLDN1, AVPR1A, STC1, CHRNA3, F2R
GO:0030817~regulation of cAMP biosynthetic process	8	1.29241	461	101	14116	2.42538	0.0468348	0.570421	GNAL, ADRB2, OPRL1, HTR7, NTRK1, NPY2R, GRM6, NPR3
GO:0051339~regulation of lyase activity	8	1.29241	461	101	14116	2.42538	0.0468348	0.570421	GNAL, ADRB2, OPRL1, HTR7, NTRK1, NPY2R, GRM6, NPR3
GO:0002009~morphogenesis of an epithelium	8	1.29241	461	101	14116	2.42538	0.0468348	0.570421	LAMA1, VEGFC, WNT4, CA9, FREM2, VANGL2, TGIF1, GREM1
GO:0010740~positive regulation of protein kinase cascade	11	1.77706	461	167	14116	2.01691	0.046874	0.570731	CFLAR, ADRB2, TNFRSF10B, MYD88, F3, PLEKHG5, RHOC, LPAR2, LPAR1, F2R, TRADD
GO:0043236~laminin binding	3	0.484653	494	11	15143	8.36014	0.0478959	0.521456	LYPD3, ITGA2, THBS1
GO:0002688~regulation of leukocyte chemotaxis	3	0.484653	461	11	14116	8.35102	0.0479736	0.579372	GREM1, THBS1, CXCL12
GO:0008593~regulation of Notch signaling pathway	3	0.484653	461	11	14116	8.35102	0.0479736	0.579372	HEY2, DLL3, KIT
GO:0005216~ion channel activity	20	3.23102	494	386	15143	1.58828	0.0489012	0.528987	ORAI1, TRPM6, TRPC3, GLRA2, CACNG4, HVCN1, KCNK2, KCNJ5, KCNN1, CLIC4, CHRNB4, CHRNA5, CACNA1H, ANO2, KCNH8, SCNN1B, HCN4, KCNG1, KCTD11, CHRNA3
GO:0060589~nucleoside-triphosphatase regulator activity	21	3.39257	494	413	15143	1.55867	0.0506679	0.541955	ARHGEF3, VAV3, SIPA1, PSD3, AKAP13, ARHGEF17, RASGEF1C, PSD2, VAV2, PLCE1, PLEKHG2, RGS20, GMIP, RASGRP2, PLEKHG5, RGS9, RAPGEF3, RAPGEF2, SPATA13, FGD3, FGD4
GO:0007409~axonogenesis	12	1.93861	461	193	14116	1.90386	0.0514889	0.605908	PLXNA3, PARD3, CXCR4, ROBO1, EFNA2, NEUROG2, VCAN, ROBO3, APBB2, BMPR1B, CXCL12, C1ORF187
GO:0030001~metal ion transport	23	3.71567	461	465	14116	1.51456	0.0518864	0.608807	ORAI1, TF, CAV1, SGK1, TRPM6, TRPC3, ATP1B2, CACNG4, ATP12A, TCN2, KCNK2, KCNJ5, ATP2C2, KCNN1, NPY, CACNA1H, KCNH8, SLC5A7, SCNN1B, HCN4, KCNG1, KCTD11, F2R
GO:0008284~positive regulation of cell proliferation	21	3.39257	461	414	14116	1.55321	0.0524962	0.613216	COL18A1, MARCKSL1, FLT3, IL7, CTF1, ITGA2, KIT, VASH2, LAMA1, CD38, VEGFC, SMO, ADRB2, MYOCD, F3, HEY2, AVPR1A, TGIF1, TGFA, F2R, LRP5
GO:0030031~cell projection assembly	7	1.13086	461	83	14116	2.58244	0.0535125	0.620458	VAV3, ONECUT1, VANGL2, LPAR1, VAV2, FGD3, FGD4
GO:0002683~negative regulation of immune system process	7	1.13086	461	83	14116	2.58244	0.0535125	0.620458	INHBA, IRAK3, MASP1, FLT3, PAWR, GREM1, THBS1
GO:0016043~cellular component organization	96	15.5089	461	2498	14116	1.17676	0.0539992	0.623882	TSPO, PLXNA3, OCLN, TUBB2B, EFNA2, CBX2, LPAR1, AURKB, PRKG1, CXCL12, GDNF, PACSIN3, ROBO1, HIST1H2BI, STAG3, ROBO3, CHRNA3, CDH23, PLD2, GJD3, SCUBE3, ADAMTS20, SCUBE1, VANGL2, JUP, PLCE1, KRT19, SPAG5, ADAMTS2, IGSF9, C1ORF187, CAV1, ONECUT1, SIPA1, STON1-GTF2A1L, PFN3, PVRL2, HIST1H4F, STX11, FGD3, FGD4, COL18A1, LPL, HIST1H3J, VAV3, EPB41, NEUROG2, UPK3A, VAV2, LAMA1, EPS8, HIST1H3F, SYT17, C…
GO:0022834~ligand-gated channel activity	9	1.45396	494	127	15143	2.17232	0.0556801	0.576956	KCNJ5, ORAI1, TRPC3, GLRA2, CHRNA5, CHRNB4, HCN4, SCNN1B, CHRNA3
GO:0015276~ligand-gated ion channel activity	9	1.45396	494	127	15143	2.17232	0.0556801	0.576956	KCNJ5, ORAI1, TRPC3, GLRA2, CHRNA5, CHRNB4, HCN4, SCNN1B, CHRNA3
GO:0032403~protein complex binding	12	1.93861	494	196	15143	1.87677	0.0560973	0.579754	IRS4, DOK1, ADRB2, CLIC4, MYO16, ITGA2, RGS9, REST, TIMP2, THBS1, GRB14, TRADD
GO:0046463~acylglycerol biosynthetic process	3	0.484653	461	12	14116	7.6551	0.0563539	0.640037	LPL, PLCE1, PNPLA3
GO:0046460~neutral lipid biosynthetic process	3	0.484653	461	12	14116	7.6551	0.0563539	0.640037	LPL, PLCE1, PNPLA3
GO:0008354~germ cell migration	3	0.484653	461	12	14116	7.6551	0.0563539	0.640037	CXCR4, KIT, CXCL12
GO:0009898~internal side of plasma membrane	17	2.74637	528	316	15908	1.62085	0.0617504	0.583154	LOR, IRS4, RAB3B, LIMS2, SHROOM4, KIT, JUP, GNG8, EZR, SYNE2, PACSIN3, HEPN1, SNTB1, RHOC, GNG4, CLTCL1, SNTG2
GO:0010810~regulation of cell-substrate adhesion	5	0.807754	461	46	14116	3.3283	0.0620767	0.676613	DDR1, ONECUT1, SMOC1, NID1, THBS1
GO:0015674~di-, tri-valent inorganic cation transport	11	1.77706	461	176	14116	1.91377	0.0624819	0.679065	ORAI1, TF, TRPM6, CAV1, ATP2C2, TRPC3, NPY, CACNA1H, CACNG4, TCN2, F2R
GO:0022838~substrate specific channel activity	20	3.23102	494	398	15143	1.54039	0.0626253	0.621344	ORAI1, TRPM6, TRPC3, GLRA2, CACNG4, HVCN1, KCNK2, KCNJ5, KCNN1, CLIC4, CHRNB4, CHRNA5, CACNA1H, ANO2, KCNH8, SCNN1B, HCN4, KCNG1, KCTD11, CHRNA3
GO:0060341~regulation of cellular localization	14	2.26171	461	248	14116	1.72857	0.062887	0.6815	RAB3B, OXTR, CDH1, TRH, GDNF, VEGFC, SMO, CD38, INHBA, UACA, AVPR1A, CHRNB4, CARTPT, CHRNA3
GO:0006936~muscle contraction	10	1.61551	461	153	14116	2.00133	0.0629018	0.681588	SMTN, LTB4R, SNTB1, CHRNB4, CACNA1H, OXTR, HCN4, TNNI3, GDNF, GJC1
GO:0016459~myosin complex	6	0.969305	528	65	15908	2.78112	0.0639095	0.596132	CGNL1, MYO10, SHROOM4, MYO1C, MYO16, MYO5B
GO:0031253~cell projection membrane	6	0.969305	528	65	15908	2.78112	0.0639095	0.596132	FZD9, PLD2, TRPM6, MYO1C, ROBO1, CYBRD1
GO:0016499~orexin receptor activity	2	0.323102	494	2	15143	30.6538	0.0640548	0.629923	HCRTR2, HCRTR1
GO:0019898~extrinsic to membrane	24	3.87722	528	494	15908	1.46375	0.0644057	0.599061	PLD2, CYP2J2, AP1G2, EPB41, BST1, SCUBE1, SIPA1, CYP26A1, CDH1, JUP, GNG8, EZR, PLIN2, RASGRP2, GRIP2, RGS9, HHIP, STX11, CDC42EP4, DOC2B, GNG4, SYT17, GRB14, PSTPIP2
GO:0007156~homophilic cell adhesion	9	1.45396	461	131	14116	2.10369	0.0646356	0.691807	DSG2, FAT4, FREM2, ROBO1, PVRL2, CDH1, CDH3, DCHS1, CDH23
GO:0005083~small GTPase regulator activity	15	2.42326	494	274	15143	1.67813	0.0648937	0.634873	ARHGEF3, VAV3, SIPA1, PSD3, ARHGEF17, AKAP13, PSD2, VAV2, PLEKHG2, GMIP, PLEKHG5, RAPGEF2, SPATA13, FGD3, FGD4
GO:0005903~brush border	5	0.807754	528	46	15908	3.27487	0.0651868	0.603632	PROM1, PLD2, TRPM6, MYO1C, CYBRD1
GO:0050820~positive regulation of coagulation	3	0.484653	461	13	14116	7.06624	0.0651991	0.695062	F3, THBS1, F2R
GO:0046504~glycerol ether biosynthetic process	3	0.484653	461	13	14116	7.06624	0.0651991	0.695062	LPL, PLCE1, PNPLA3
GO:0032107~regulation of response to nutrient levels	3	0.484653	461	13	14116	7.06624	0.0651991	0.695062	PPARA, NPY, CARTPT
GO:0032104~regulation of response to extracellular stimulus	3	0.484653	461	13	14116	7.06624	0.0651991	0.695062	PPARA, NPY, CARTPT
GO:0044253~positive regulation of multicellular organismal metabolic process	3	0.484653	461	13	14116	7.06624	0.0651991	0.695062	ADRB2, ITGA2, F2R
GO:0006972~hyperosmotic response	3	0.484653	461	13	14116	7.06624	0.0651991	0.695062	TACR3, PKN1, SST
GO:0043408~regulation of MAPKKK cascade	8	1.29241	461	109	14116	2.24737	0.0653791	0.696095	CAV1, ADRB2, PKN1, LPAR2, LPAR1, TIMP2, F2R, FGD4
GO:0008324~cation transmembrane transporter activity	26	4.20032	494	557	15143	1.43088	0.0661579	0.642215	ORAI1, TF, SLC2A10, HVCN1, ATP12A, SLC1A5, SLC1A3, CHRNA5, SLC22A3, COX6B2, SCNN1B, HCN4, CHRNA3, KCNG1, TRPM6, TRPC3, CACNG4, KCNK2, KCNJ5, ATP2C2, KCNN1, CHRNB4, CACNA1H, KCNH8, SLC5A7, KCTD11
GO:0031346~positive regulation of cell projection organization	5	0.807754	461	47	14116	3.25749	0.0661847	0.700676	PLXNB1, ROBO1, ITGA2, KIT, CDC42EP4
GO:0004714~transmembrane receptor protein tyrosine kinase activity	6	0.969305	494	67	15143	2.74512	0.0668433	0.646138	DDR1, FLT3, NTRK1, ROR2, KIT, EPHA2
GO:0051046~regulation of secretion	12	1.93861	461	202	14116	1.81903	0.0668751	0.70455	INHBA, CD38, VEGFC, RAB3B, SCIN, AVPR1A, CHRNB4, OXTR, CARTPT, TRH, GDNF, CHRNA3
GO:0050921~positive regulation of chemotaxis	4	0.646204	461	29	14116	4.2235	0.0672116	0.706421	F3, ITGA2, THBS1, CXCL12
GO:0001655~urogenital system development	8	1.29241	461	110	14116	2.22694	0.0679691	0.710593	SDC1, PLCE1, SOX11, PYGO1, NID1, UPK3A, GREM1, GDNF
GO:0035282~segmentation	5	0.807754	461	48	14116	3.18962	0.0704306	0.723765	DLL3, ROR2, DLL1, HES7, TCF7L1
GO:0001726~ruffle	6	0.969305	528	67	15908	2.6981	0.0709097	0.635677	EZR, LAYN, RAB34, SH2B2, FGD3, FGD4
GO:0010035~response to inorganic substance	12	1.93861	461	205	14116	1.79241	0.0725869	0.734838	TXNIP, CAV1, PXDN, SDC1, SLC1A3, UCP2, AVPR1A, CYBRD1, HVCN1, IGFBP2, THBS1, CHRNA3
GO:0055082~cellular chemical homeostasis	19	3.06947	461	380	14116	1.53102	0.0727457	0.735636	TF, CAV1, OPRL1, OXTR, LPAR2, LPAR1, TNNI3, CXCL12, PROK2, CD38, PLCE1, CXCR4, CHRNB4, CLDN1, AVPR1A, CARTPT, STC1, CHRNA3, F2R
GO:0003008~system process	60	9.69305	461	1503	14116	1.22237	0.0740331	0.742028	PPARA, IGDCC3, TACR3, CXCL12, GDNF, HMCN1, SLC1A3, LTB4R, CHRNA5, SNTB1, SLC22A3, CHRNA3, CDH23, COCH, NPBWR1, CACNG4, NTSR1, GNAL, PROK2, ADRB2, LRAT, SMTN, TACSTD2, HTR7, DLL4, GRM6, CLDN1, CARTPT, CAV1, SHROOM4, OXTR, COL2A1, KIT, CDH3, GJC1, HCRTR2, HCRTR1, KIRREL, POU3F4, HCN4, SCNN1B, FZD9, COL18A1, EPB41, OPRL1, ITGA2, NPR1, NPR3, TNNI3, PROM1, PENK, KCNN1, NPY, AVPR1A, CHRNB4, CACNA1H, SL…
GO:0010720~positive regulation of cell development	6	0.969305	461	69	14116	2.66264	0.0740882	0.742298	VEGFC, SMO, PLXNB1, ROBO1, DLL3, KIT
GO:0007631~feeding behavior	6	0.969305	461	69	14116	2.66264	0.0740882	0.742298	HCRTR2, HCRTR1, NPY, OXTR, CARTPT, TRH
GO:0005154~epidermal growth factor receptor binding	3	0.484653	494	14	15143	6.56868	0.074353	0.686571	VAV3, TGFA, VAV2
GO:0007271~synaptic transmission, cholinergic	3	0.484653	461	14	14116	6.56151	0.0744703	0.744165	CHRNB4, SLC5A7, CHRNA3
GO:0045823~positive regulation of heart contraction	3	0.484653	461	14	14116	6.56151	0.0744703	0.744165	ADRB2, TACR3, AVPR1A
GO:0015075~ion transmembrane transporter activity	32	5.16963	494	725	15143	1.353	0.0753931	0.691818	ORAI1, TF, SLC2A10, ATP1B2, ATP10A, GLRA2, HVCN1, ATP12A, SLC1A5, SLC1A3, CHRNA5, SLC22A3, ANO2, COX6B2, SCNN1B, HCN4, CHRNA3, KCNG1, PLP2, TRPM6, TRPC3, CACNG4, KCNK2, KCNJ5, ATP2C2, KCNN1, CLIC4, CHRNB4, CACNA1H, KCNH8, SLC5A7, KCTD11
GO:0048878~chemical homeostasis	24	3.87722	461	512	14116	1.43533	0.0754111	0.748708	TF, LPL, CAV1, OPRL1, OXTR, NPR1, LPAR2, UPK3A, LPAR1, TNNI3, ATP12A, CXCL12, CD38, PROK2, PLCE1, CXCR4, LIPG, CHRNB4, CLDN1, AVPR1A, CARTPT, STC1, CHRNA3, F2R
GO:0008237~metallopeptidase activity	11	1.77706	494	183	15143	1.84258	0.0764235	0.696935	ADAMTS18, ADAMTS7, AEBP1, ADAMTSL1, ADAMTSL3, ADAMTS20, PM20D1, MMP15, ADAMTS2, MMP2, MMP11
GO:0030855~epithelial cell differentiation	9	1.45396	461	137	14116	2.01156	0.079298	0.766681	TXNIP, COL18A1, LOR, LAMA1, EZR, ONECUT1, SCUBE1, MSI1, UPK3A
GO:0045211~postsynaptic membrane	9	1.45396	528	135	15908	2.00859	0.0799941	0.681651	HOMER3, GLRA2, PSD3, CHRNA5, CHRNB4, GRIP2, DLG2, CHRNA3, F2R
GO:0008083~growth factor activity	10	1.61551	494	161	15143	1.90397	0.080497	0.716398	CXCL1, INHBA, VEGFC, IL7, TGFA, GDF10, FGF13, GDNF, MDK, CXCL12
GO:0044092~negative regulation of molecular function	17	2.74637	461	334	14116	1.55852	0.0805923	0.772391	CAV1, OPRL1, IL7, NPY2R, NPR3, TNNI3, NR0B1, YBX2, CDKN1C, IRAK3, GNAL, SMO, ADRB2, GMIP, GRM6, ZFYVE28, DUSP9
GO:0015267~channel activity	20	3.23102	494	412	15143	1.48805	0.0815598	0.721281	ORAI1, TRPM6, TRPC3, GLRA2, CACNG4, HVCN1, KCNK2, KCNJ5, KCNN1, CLIC4, CHRNB4, CHRNA5, CACNA1H, ANO2, KCNH8, SCNN1B, HCN4, KCNG1, KCTD11, CHRNA3
GO:0022803~passive transmembrane transporter activity	20	3.23102	494	413	15143	1.48445	0.082777	0.726776	ORAI1, TRPM6, TRPC3, GLRA2, CACNG4, HVCN1, KCNK2, KCNJ5, KCNN1, CLIC4, CHRNB4, CHRNA5, CACNA1H, ANO2, KCNH8, SCNN1B, HCN4, KCNG1, KCTD11, CHRNA3
GO:0019897~extrinsic to plasma membrane	5	0.807754	528	50	15908	3.01288	0.083168	0.696402	GNG8, SCUBE1, CDH1, RGS9, GNG4
GO:0050864~regulation of B cell activation	5	0.807754	461	51	14116	3.002	0.0839786	0.786715	INHBA, CD38, IL7, FLT3, PAWR
GO:0030552~cAMP binding	3	0.484653	494	15	15143	6.13077	0.083999	0.732192	PDE10A, RAPGEF3, HCN4
GO:0002687~positive regulation of leukocyte migration	3	0.484653	461	15	14116	6.12408	0.0841304	0.787337	ITGA2, THBS1, CXCL12
GO:0001936~regulation of endothelial cell proliferation	4	0.646204	461	32	14116	3.82755	0.0850425	0.791037	CAV1, F3, THBS1, VASH2
GO:0006970~response to osmotic stress	4	0.646204	461	32	14116	3.82755	0.0850425	0.791037	TACR3, PKN1, ITGA2, SST
GO:0032420~stereocilium	3	0.484653	528	15	15908	6.02576	0.0865576	0.711454	PROM1, MYO1C, CDH23
GO:0009952~anterior/posterior pattern formation	9	1.45396	461	140	14116	1.96845	0.0873151	0.799993	HES3, EMX2, DLL3, ROR2, CYP26A1, DLL1, HES7, TCF7L1, LRP5
GO:0031252~cell leading edge	9	1.45396	528	138	15908	1.96492	0.0881895	0.718451	EZR, CXCR4, LAYN, ROBO1, RAB34, SH2B2, APBB2, FGD3, FGD4
GO:0014032~neural crest cell development	4	0.646204	461	33	14116	3.71156	0.0913892	0.81515	SMO, SEMA3F, CYP26A1, GDNF
GO:0014033~neural crest cell differentiation	4	0.646204	461	33	14116	3.71156	0.0913892	0.81515	SMO, SEMA3F, CYP26A1, GDNF
GO:0006816~calcium ion transport	9	1.45396	461	142	14116	1.94073	0.092913	0.820536	ORAI1, TRPM6, CAV1, ATP2C2, TRPC3, NPY, CACNA1H, CACNG4, F2R
GO:0051129~negative regulation of cellular component organization	9	1.45396	461	142	14116	1.94073	0.092913	0.820536	TRIOBP, IRAK3, PLXNA3, EIF4EBP1, TMSB15A, PACSIN3, SEMA3F, SCIN, THBS1
GO:0044087~regulation of cellular component biogenesis	9	1.45396	461	142	14116	1.94073	0.092913	0.820536	TRIOBP, CAV1, EIF4EBP1, TMSB15A, SCIN, OXTR, KIT, CDC42EP4, THBS1
GO:0051216~cartilage development	6	0.969305	461	74	14116	2.48273	0.0934288	0.822325	BARX2, LECT1, EVC, ROR2, COL2A1, BMPR1B
GO:0004806~triacylglycerol lipase activity	3	0.484653	494	16	15143	5.7476	0.0939986	0.772888	LPL, LIPG, PNPLA3
GO:0005626~insoluble fraction	36	5.81583	528	839	15908	1.29277	0.0940758	0.742404	LOR, CAV1, CYP2J2, ASAM, SYT2, AKAP13, SLC1A5, VRK2, ART5, SLC1A3, RASGRP2, ELOVL2, SLC22A3, RAPGEF3, SCNN1B, YES1, PSTPIP2, PLP2, CCDC88C, KL, PSD3, CYP26A1, SPINT1, NPR3, NR0B1, JUP, CD38, ADRB2, PLCE1, LRAT, UACA, EPS8, SLC16A8, MYO16, GRIP2, GRB14
GO:0043535~regulation of blood vessel endothelial cell migration	3	0.484653	461	16	14116	5.74132	0.0941442	0.824779	VEGFC, DLL4, THBS1
GO:0014902~myotube differentiation	3	0.484653	461	16	14116	5.74132	0.0941442	0.824779	BARX2, AVPR1A, CACNA1H
GO:0030032~lamellipodium assembly	3	0.484653	461	16	14116	5.74132	0.0941442	0.824779	VAV3, VAV2, FGD4
GO:0004465~lipoprotein lipase activity	2	0.323102	494	3	15143	20.4359	0.0945297	0.774879	LPL, LIPG
GO:0003680~AT DNA binding	2	0.323102	494	3	15143	20.4359	0.0945297	0.774879	POU3F4, HMGA2
GO:0046582~Rap GTPase activator activity	2	0.323102	494	3	15143	20.4359	0.0945297	0.774879	SIPA1, RAPGEF2
GO:0002318~myeloid progenitor cell differentiation	2	0.323102	461	3	14116	20.4136	0.0946167	0.826382	FLT3, KIT
GO:0060084~synaptic transmission involved in micturition	2	0.323102	461	3	14116	20.4136	0.0946167	0.826382	CHRNB4, CHRNA3
GO:0040037~negative regulation of fibroblast growth factor receptor signaling pathway	2	0.323102	461	3	14116	20.4136	0.0946167	0.826382	WNT4, THBS1
GO:0008218~bioluminescence	2	0.323102	461	3	14116	20.4136	0.0946167	0.826382	HMCN1, NID1
GO:0042060~wound healing	11	1.77706	461	191	14116	1.76348	0.0952437	0.828487	NOTCH3, PPARA, SDC1, HMCN1, F3, SCUBE1, ITGA2, CDH3, SCNN1B, SYT17, F2R
GO:0016310~phosphorylation	34	5.49273	461	800	14116	1.30137	0.0968116	0.833648	NUAK2, HK2, LPAR2, LPAR1, KIT, AURKB, PRKG1, PRKX, IRAK3, STK32B, VRK2, CXCR4, MOS, TGFA, THBS1, YES1, FGD4, TRPM6, SGK1, FLT3, NPR1, PKN1, EPHA2, ATP6V1C2, PROK2, DDR1, PLCE1, PRLR, NTRK1, MAPK15, CARTPT, ROR2, BMPR1B, F2R
GO:0005892~nicotinic acetylcholine-gated receptor-channel complex	3	0.484653	528	16	15908	5.64915	0.0968266	0.752937	CHRNA5, CHRNB4, CHRNA3
GO:0001756~somitogenesis	4	0.646204	461	34	14116	3.6024	0.0979262	0.837228	DLL3, ROR2, DLL1, HES7
GO:0048520~positive regulation of behavior	4	0.646204	461	34	14116	3.6024	0.0979262	0.837228	F3, ITGA2, THBS1, CXCL12
GO:0017148~negative regulation of translation	4	0.646204	461	34	14116	3.6024	0.0979262	0.837228	EIF4EBP1, IGF2BP2, IGF2BP3, YBX2
GO:0031333~negative regulation of protein complex assembly	4	0.646204	461	34	14116	3.6024	0.0979262	0.837228	TRIOBP, EIF4EBP1, TMSB15A, SCIN
GO:0008344~adult locomotory behavior	5	0.807754	461	54	14116	2.83522	0.0986995	0.839668	EPS8, TRH, NTSR1, GDNF, CDH23
GO:0003012~muscle system process	10	1.61551	461	168	14116	1.82264	0.098712	0.839707	SMTN, LTB4R, SNTB1, CHRNB4, CACNA1H, OXTR, HCN4, TNNI3, GDNF, GJC1
GO:0048471~perinuclear region of cytoplasm	15	2.42326	528	288	15908	1.56921	0.0988015	0.760251	FZD9, TF, CAV1, SLC2A10, RASEF, SIPA1, HERC5, ITGA2, CDH1, DOK1, UACA, SERHL2, PLEKHG5, MYO16, NDRG2

## Sheet: k-means UP NeuN+
GO category	N UP genes in a GO process	% UP genes in a GO process	N UP genes in a GO domain	N genes in a GO process	N genes in a GO domain	Fold Enrichment	PValue	FDR	Genes
GO:0005737~cytoplasm	295	43.0029	536	7319	15908	1.19625	1.51823e-05	0.000211896	SLC9A9, SNCG, SLC2A4RG, SEC31B, SCN3A, DYNC2LI1, GPR120, ADORA1, MAGED1, ISG15, PPP1R1B, RBM8A, CH25H, RARA, TWIST2, MRPL35, OXR1, PLD3, DAB2IP, ARC, BSG, HTR4, UBR1, MGAT1, RND2, SERPINF1, PARP14, CC2D2A, MRPL45, MCTS1, HS3ST3B1, SLC2A12, GNAI2, HSD17B14, ALDOC, IFI30, HSPA1A, CACNB4, HSPA1B, MST4, TJAP1, RPS27, ISY1, PPP2R2B, RAP1GAP2, IQSEC1, HAP1, RGPD5, LGALS1, ARFIP2, PTPN14, CIDEA, APOL2, …
GO:0044459~plasma membrane part	107	15.5977	536	2203	15908	1.44152	6.56137e-05	0.000915459	SEC31B, SCN3A, SLC6A20, EFNA1, SLC7A8, L1CAM, JAG1, ADORA1, HTR1B, ANK3, PDE4A, SPRED2, RAB26, GNG7, ARC, CDHR1, SCN2A, HLA-A, HTR4, HLA-C, MFGE8, HLA-F, RND2, CBLN3, CRHR2, CBLN4, GPR56, PDGFRB, HS3ST3B1, FXYD1, FGFR1, KCNA2, NEDD9, CACNB2, CACNB4, EPHB3, TJAP1, SLCO2A1, ADRB3, KCNS1, PPL, GABRD, PHACTR1, PTPN3, SYT12, KCTD5, SHANK2, P2RX7, CD274, ITGA7, ADRA1B, RHBDL1, MAP7, MERTK, SLC9A1, RHOJ…
GO:0030424~axon	17	2.47813	536	159	15908	3.17324	9.26077e-05	0.00129186	SNCG, CCK, RXRA, ALDOC, SCN2A, L1CAM, ADORA1, MBP, ITPR2, AMIGO1, PCSK1, P2RX7, GRM2, ANK3, CNTN2, SYNJ2, MYH14
GO:0050794~regulation of cellular process	283	41.2536	500	6819	14116	1.17168	0.000111888	0.0019562	SNCG, SLC2A4RG, XRCC2, RARRES1, EFNA1, GDF7, GPR124, GPR123, BTC, GPR120, L1CAM, HMGN5, ADORA1, MAGED1, MAP3K6, HTR1B, PPP1R1B, RBM8A, RARA, RAB26, TWIST2, GNG7, DAB2IP, ARC, ZC3HC1, RXRA, HTR4, DCDC1, RND2, CRHR2, ADAMTS8, HES5, SERPINF1, BHLHA9, PARP14, MED18, PDGFRB, VGLL4, MCTS1, ZNF613, GNAI2, IFI30, HSPA1A, CACNB4, HSPA1B, ZNF230, EPHB3, MST4, ADRB3, ZNF226, ZNF222, PPP2R2B, RAP1GAP2, IL1RA…
GO:0007242~intracellular signaling cascade	70	10.2041	500	1256	14116	1.57344	0.000142763	0.00249537	RHOJ, MCHR1, EFNA1, GNA12, PRKAG2, SDCBP2, ADORA1, MAP3K6, HTR1B, STAC2, TIAM2, GSN, TICAM1, TICAM2, SPRED2, RARA, RAB26, SIK1, GNG7, SRPK2, RET, RXRA, MLXIPL, HTR4, DCDC1, PTHLH, RND2, SH2D3C, CRHR2, ADM, DEF8, GADD45B, RASD1, LRRK1, RASD2, KALRN, WNT5A, FGFR1, GNAI2, MKNK2, CALCOCO1, ADRB3, RGS11, HRH1, STAT4, HRH3, RASGRP3, PKD1, KNDC1, DCLK1, MCF2, NLK, ARFIP2, CIDEA, BRIP1, MAPK11, SHANK2, B…
GO:0043005~neuron projection	26	3.79009	536	342	15908	2.25631	0.000240829	0.0033563	SNCG, CCK, ALDOC, BNIP3, L1CAM, CPEB1, ADORA1, MBP, PCSK1, TIAM2, ANK3, SYNJ2, SYNPO, ARC, RXRA, SCN2A, ITPR2, AMIGO1, ARHGAP32, P2RX7, GRM2, DRP2, CNTN2, MYH14, HTR2A, KALRN
GO:0007165~signal transduction	133	19.3878	500	2840	14116	1.32213	0.000301029	0.00525487	GPR124, EFNA1, GPR123, GNA12, GPR120, ADORA1, ITPKA, MAP3K6, HTR1B, UNC5B, TIAM2, ANK3, PPP1R1B, PDE4A, SPRED2, IL15RA, RARA, RAB26, MX1, GNG7, DAB2IP, RET, RXRA, BAIAP2, HTR4, MLXIPL, RPS6KC1, DCDC1, RND2, PTHLH, CRHR2, IGBP1, GPR56, PDGFRB, LRRK1, KALRN, WNT5A, FGFR1, GNAI2, NEDD9, EPHB3, ADRB3, PPP2R2B, IL1RAPL1, GABRD, ARFIP2, NR4A1, BRIP1, CIDEA, SHANK2, BRCA1, P2RX7, BBC3, RGS4, CD274, ADRA…
GO:0005887~integral to plasma membrane	62	9.0379	536	1188	15908	1.54891	0.000591728	0.00822786	MCHR1, LDLR, SCN3A, GM2A, SLC6A20, EFNA1, TRPV2, IL28RA, SLC7A8, JAG1, KCNJ11, ADORA1, HTR1B, RAMP1, SLC43A1, RAMP3, CDHR1, SCN2A, HTR4, HLA-A, HLA-C, IL6R, TRPM2, CRHR2, GRM2, GPR56, CNTN2, PDGFRB, KCNH2, HS3ST3B1, FXYD1, FGFR1, KCNA2, CACNB2, EPHB3, SLCO2A1, TNFRSF1A, ADRB3, KCNS1, HRH1, HRH3, RASGRP3, ABCD2, PKD1, FUT1, PLA2R1, DCLK1, GABRD, PTPRB, TSPAN15, KCTD5, FZD6, P2RX7, ADCY9, SLC6A7, I…
GO:0031226~intrinsic to plasma membrane	63	9.18367	536	1215	15908	1.53892	0.000631484	0.00877839	MCHR1, LDLR, SCN3A, GM2A, SLC6A20, EFNA1, TRPV2, IL28RA, SLC7A8, JAG1, KCNJ11, ADORA1, HTR1B, RAB26, RAMP1, SLC43A1, RAMP3, CDHR1, SCN2A, HTR4, HLA-A, HLA-C, IL6R, TRPM2, CRHR2, GRM2, GPR56, CNTN2, PDGFRB, KCNH2, HS3ST3B1, FXYD1, FGFR1, KCNA2, CACNB2, EPHB3, SLCO2A1, TNFRSF1A, ADRB3, KCNS1, HRH1, HRH3, RASGRP3, ABCD2, PKD1, FUT1, PLA2R1, DCLK1, GABRD, PTPRB, TSPAN15, KCTD5, FZD6, P2RX7, ADCY9, SL…
GO:0042995~cell projection	41	5.97668	536	697	15908	1.74583	0.000703699	0.0097777	MCHR1, SNCG, CCK, ALDOC, DYNC2LI1, GNA12, NEDD9, BNIP3, L1CAM, CPEB1, ADORA1, TPM1, MBP, PCSK1, PEX19, TIAM2, ANK3, GSN, PDE4A, SYNJ2, PKD1, CYS1, SYNPO, ARC, TESC, BAIAP2, RXRA, SCN2A, ARFIP2, ITPR2, AMIGO1, P2RX7, ARHGAP32, GRM2, DRP2, CC2D2A, CNTN2, MYH14, MERTK, KALRN, HTR2A
GO:0007243~protein kinase cascade	27	3.93586	500	370	14116	2.06017	0.000698324	0.0121503	WNT5A, FGFR1, GNAI2, EFNA1, PRKAG2, GNA12, MKNK2, ADORA1, MAP3K6, STAT4, RASGRP3, TICAM1, TICAM2, SPRED2, PKD1, SIK1, SRPK2, RET, NLK, MLXIPL, MAPK11, SH2D3C, P2RX7, RGS4, ADRA1B, GADD45B, SLC9A1
GO:0005509~calcium ion binding	52	7.58017	532	919	15143	1.6106	0.000778446	0.0117039	SGSH, LDLR, LTBP3, TRPV2, ARSJ, FSTL1, JAG1, KCNIP3, EFHD2, SLC24A4, SLC25A25, GSN, RGN, RET, EGFL7, CRTAC1, CACNG8, NCALD, CDHR1, TRPM2, PTHLH, BSPRY, CHGA, GALNT9, CABP1, CACNB2, PCDHGC5, CACNB4, NECAB3, NECAB1, STAT6, PCSK1, NPTX1, STAT4, RASGRP3, NPTX2, PRSS3, EHD2, TESC, C3ORF25, ANXA5, ANXA4, ITPR2, SNED1, FBLN5, CDH18, DRP2, ANXA11, ITGA7, RHOT2, RHBDL3, MYLK
GO:0050789~regulation of biological process	287	41.8367	500	7106	14116	1.14025	0.000867415	0.0150714	SNCG, SLC2A4RG, XRCC2, RARRES1, EFNA1, GDF7, GPR124, GPR123, BTC, GPR120, L1CAM, HMGN5, ADORA1, MAGED1, MAP3K6, HTR1B, PPP1R1B, RBM8A, RARA, RAB26, TWIST2, GNG7, DAB2IP, ARC, ZC3HC1, RXRA, HTR4, DCDC1, RND2, CRHR2, ADAMTS8, HES5, SERPINF1, BHLHA9, PARP14, MED18, PDGFRB, VGLL4, MCTS1, ZNF613, GNAI2, IFI30, HSPA1A, CACNB4, HSPA1B, ZNF230, EPHB3, MST4, ADRB3, ZNF226, ZNF222, PPP2R2B, RAP1GAP2, IL1RA…
GO:0065007~biological regulation	300	43.7318	500	7484	14116	1.13169	0.000931355	0.0161738	SLC9A9, SNCG, SLC2A4RG, XRCC2, RARRES1, EFNA1, GDF7, GPR124, GPR123, BTC, GPR120, L1CAM, HMGN5, ADORA1, MAGED1, MAP3K6, HTR1B, PPP1R1B, RBM8A, RARA, RAB26, TWIST2, GNG7, DAB2IP, ARC, ZC3HC1, RXRA, HTR4, DCDC1, RND2, CRHR2, ADAMTS8, HES5, SERPINF1, BHLHA9, PARP14, MED18, PDGFRB, VGLL4, MCTS1, ZNF613, GNAI2, IFI30, HSPA1A, CACNB4, HSPA1B, ZNF230, EPHB3, MST4, ADRB3, ZNF226, ZNF222, PPP2R2B, RAP1GAP…
GO:0044424~intracellular part	390	56.8513	536	10624	15908	1.0895	0.00156104	0.0215702	SLC9A9, SLC2A4RG, XRCC2, SCN3A, MAGED1, KIAA1267, ISG15, PPP1R1B, CH25H, KRR1, BSG, ARC, RXRA, SERPINF1, BHLHA9, MED18, VGLL4, MCTS1, ZNF613, SDAD1, GNAI2, HSD17B14, HSPA1A, CACNB4, HSPA1B, ZNF230, MST4, RPS27, ZNF226, ZNF222, ISY1, PPP2R2B, IQSEC1, CCDC86, ESRRG, NUF2, ZNF521, ZNF221, ZNF585B, APOL2, MAP7, MAB21L2, SGSH, TAF1A, TTC25, LDLR, TRPV2, ZNF155, BNIP3, PDIA5, NAP1L2, RTN2, ST6GALNAC4, …
GO:0048471~perinuclear region of cytoplasm	21	3.06122	536	288	15908	2.1641	0.00182187	0.025132	SLC2A12, SNCG, CSF1, CLU, CABP1, TRAIP, PLEKHF1, PCSK1, RASGRP3, SRFBP1, GSN, PDE4A, PLEKHG5, SYNJ2, RARA, MAP7, RAP1GAP2, RASD1, GRASP, SEPT9, KALRN
GO:0019935~cyclic-nucleotide-mediated signaling	13	1.89504	500	130	14116	2.8232	0.0021937	0.0377023	MCHR1, GNAI2, HTR4, ADORA1, PTHLH, CRHR2, ADRB3, HTR1B, ADM, HRH3, ADCY9, ADRA1B, OPRD1
GO:0007187~G-protein signaling, coupled to cyclic nucleotide second messenger	12	1.74927	500	115	14116	2.94595	0.00249985	0.0428561	PTHLH, ADRB3, MCHR1, CRHR2, HTR1B, HRH3, GNAI2, ADCY9, HTR4, ADRA1B, ADORA1, OPRD1
GO:0008227~amine receptor activity	7	1.02041	532	41	15143	4.85976	0.00286079	0.0423862	ADRB3, HTR1B, HRH1, HRH3, HTR4, ADRA1B, HTR2A
GO:0005622~intracellular	399	58.1633	536	10995	15908	1.07703	0.0037104	0.0505636	SLC9A9, SLC2A4RG, XRCC2, SCN3A, MAGED1, KIAA1267, ISG15, PPP1R1B, CH25H, KRR1, BSG, ARC, RXRA, SERPINF1, BHLHA9, MED18, VGLL4, MCTS1, ZNF613, SDAD1, GNAI2, HSD17B14, HSPA1A, CACNB4, HSPA1B, ZNF230, MST4, RPS27, ZNF226, ZNF222, ISY1, PPP2R2B, IQSEC1, CCDC86, ESRRG, NUF2, ZNF521, ZNF221, ZNF585B, APOL2, MAP7, MAB21L2, SGSH, TAF1A, TTC25, LDLR, TRPV2, ZNF155, BNIP3, PDIA5, NAP1L2, RTN2, ST6GALNAC4, …
GO:0044463~cell projection part	17	2.47813	536	234	15908	2.15617	0.00582391	0.0782939	ARC, CCK, DYNC2LI1, L1CAM, ADORA1, TPM1, MBP, PCSK1, ARHGAP32, P2RX7, PEX19, PDE4A, CC2D2A, SYNJ2, CYS1, SYNPO, HTR2A
GO:0019933~cAMP-mediated signaling	10	1.45773	500	95	14116	2.97179	0.00638275	0.106004	PTHLH, ADRB3, MCHR1, CRHR2, GNAI2, ADM, ADCY9, ADRA1B, ADORA1, OPRD1
GO:0043679~nerve terminal	6	0.874636	536	37	15908	4.81283	0.0075645	0.100565	PCSK1, P2RX7, CCK, SYNJ2, L1CAM, ADORA1
GO:0005261~cation channel activity	19	2.76968	532	275	15143	1.96662	0.00842197	0.120024	KCNK15, SCN1B, SCN3A, CACNG8, TRPV2, KCNA2, SCN2A, CACNB2, CACNB4, KCTD5, KCNJ11, TRPM2, ITPR2, KCNIP3, KCNS1, P2RX7, PKD1, SCN4B, KCNH2
GO:0008277~regulation of G-protein coupled receptor protein signaling pathway	7	1.02041	500	51	14116	3.87498	0.00886046	0.144224	RAMP3, ADRB3, RGS11, RGS4, RAMP1, RGS14, GNG7
GO:0045202~synapse	22	3.207	536	355	15908	1.83927	0.00899386	0.118479	GABRD, PHACTR1, ARC, CABP1, SYT12, BCAN, L1CAM, CPEB1, CACNB4, ADORA1, SHANK2, CBLN3, CBLN4, ARHGAP32, P2RX7, GRM2, ANK3, SV2B, LGI3, GRASP, SYNPO, MT3
GO:0005515~protein binding	314	45.7726	532	8154	15143	1.09612	0.00910315	0.129119	SNCG, LTBP3, EFNA1, GPR124, GDF7, BTC, L1CAM, ADORA1, RNF213, MAGED1, MAP3K6, HTR1B, SHD, ISG15, KIAA1267, RBM8A, SEMA7A, BTBD3, RARA, RAB26, TWIST2, DAB2IP, BSG, ZC3HC1, CDHR1, RXRA, UBR1, RND2, CRHR2, ADAMTS8, PARP14, MED18, PDGFRB, MRPL45, SDAD1, GNAI2, HSD17B14, ALDOC, CACNB2, HSPA1A, CACNB4, HSPA1B, EPHB3, MST4, TJAP1, ADRB3, RPS27, HAP1, RGPD5, LGALS1, ARFIP2, NUF2, ESRRG, CIDEA, ZNF521, OB…
GO:0033267~axon part	7	1.02041	536	54	15908	3.84729	0.00925698	0.12174	PCSK1, P2RX7, CCK, SYNJ2, L1CAM, ADORA1, MBP
GO:0030817~regulation of cAMP biosynthetic process	10	1.45773	500	101	14116	2.79525	0.00943189	0.152817	PTHLH, ADRB3, MCHR1, HTR1B, GRM2, HRH3, GNAI2, ADCY9, ADORA1, OPRD1
GO:0007188~G-protein signaling, coupled to cAMP nucleotide second messenger	9	1.31195	500	85	14116	2.98927	0.0102572	0.165084	PTHLH, ADRB3, MCHR1, CRHR2, GNAI2, ADCY9, ADRA1B, ADORA1, OPRD1
GO:0010646~regulation of cell communication	52	7.58017	500	1038	14116	1.41432	0.0102819	0.165449	SNCG, GDF7, EFNA1, PRRX1, BCAN, L1CAM, JAG1, ADORA1, KCNJ11, MAP3K6, HTR1B, TIAM2, TICAM1, AGPAT9, TICAM2, SPRED2, RGN, RAMP1, AGPAT2, GNG7, RAMP3, ARC, DAB2IP, IL6R, IGBP1, IL12A, KALRN, GNAI2, CSF1, ONECUT2, TNFRSF1A, ADRB3, RGMA, CHD8, RGS11, HRH3, RASGRP3, PLEKHG5, BHLHE40, RAP1GAP2, KNDC1, IQSEC1, MCF2, NLK, LGALS1, CIDEA, RGS14, P2RX7, RGS4, DGKZ, ARAP1, HTR2A
GO:0014070~response to organic cyclic substance	11	1.6035	500	121	14116	2.56655	0.0106405	0.170726	FOS, PCSK1, CDKN1A, HTR1B, P2RX7, GRM2, HRH3, ALDOC, RXRA, ADRA1B, SLC9A1
GO:0030814~regulation of cAMP metabolic process	10	1.45773	500	103	14116	2.74097	0.0106599	0.171009	PTHLH, ADRB3, MCHR1, HTR1B, GRM2, HRH3, GNAI2, ADCY9, ADORA1, OPRD1
GO:0030030~cell projection organization	23	3.35277	500	368	14116	1.7645	0.0116088	0.184814	FGFR1, CCK, GDF7, MCF2, BAIAP2, RXRA, DYNC2LI1, CLU, ONECUT2, ARFIP2, RPL24, L1CAM, EPHB3, TPM1, AMIGO1, P2RX7, UNC5B, ADM, ANK3, CC2D2A, CNTN2, DCLK1, KALRN
GO:0044444~cytoplasmic part	190	27.6968	536	4895	15908	1.152	0.0121128	0.156424	SLC9A9, SNCG, RNASEL, SEC31B, GPR120, ADORA1, PACSIN1, SLC25A25, TIAM2, ANK3, PPP1R1B, CISD3, CH25H, PDE4A, SPRED2, IL15RA, LGI3, RARA, MX1, MRPL35, OXR1, PLD3, ARC, C2CD2, BSG, BEND5, NCALD, HTR4, HLA-A, RPS6KC1, FGF22, UBR1, MOXD1, MGAT1, RND2, CCDC3, SERPINF1, CC2D2A, HSPB1, MRPL45, HS3ST3B1, SEPT9, KALRN, MAP6D1, SLC2A12, PAM, GNAI2, MAMDC2, HSD17B14, ALDOC, COX7B, CLU, IFI30, NEDD9, HSPA1A, …
GO:0031280~negative regulation of cyclase activity	7	1.02041	500	55	14116	3.59316	0.0126784	0.200115	MCHR1, GRM2, HRH3, GNAI2, ADCY9, ADORA1, OPRD1
GO:0051350~negative regulation of lyase activity	7	1.02041	500	55	14116	3.59316	0.0126784	0.200115	MCHR1, GRM2, HRH3, GNAI2, ADCY9, ADORA1, OPRD1
GO:0007194~negative regulation of adenylate cyclase activity	7	1.02041	500	55	14116	3.59316	0.0126784	0.200115	MCHR1, GRM2, HRH3, GNAI2, ADCY9, ADORA1, OPRD1
GO:0048858~cell projection morphogenesis	17	2.47813	500	245	14116	1.95896	0.013689	0.214322	CCK, GDF7, RXRA, BAIAP2, ONECUT2, CLU, DYNC2LI1, RPL24, L1CAM, EPHB3, AMIGO1, UNC5B, ADM, ANK3, CNTN2, DCLK1, KALRN
GO:0005248~voltage-gated sodium channel activity	4	0.58309	532	15	15143	7.59048	0.0142406	0.194936	SCN1B, SCN3A, SCN2A, SCN4B
GO:0046872~metal ion binding	169	24.6356	532	4140	15143	1.16195	0.0143225	0.195947	SLC9A9, RNASEL, SLC2A4RG, SCN3A, LTBP3, FSTL1, JAG1, RNF213, MOBKL2C, ZXDA, LNX1, TRIM47, MAP3K6, SLC25A25, CISD3, CH25H, RGN, RARA, RET, SLC12A8, ZC3HC1, CRTAC1, NCALD, DTX3L, RXRA, CDHR1, SCN2A, UBR1, MOXD1, PTHLH, KDM2B, ADAMTS8, PGCP, LRRK1, KALRN, ZNF613, PAM, TSHZ2, IFIH1, SCN1B, ADAMTSL2, KCNA2, CACNB2, CACNB4, ZNF230, AGMAT, MST4, ZNF331, PRUNE2, KCNS1, TRIM66, RPS27, ZNF226, ZNF222, ADAM…
GO:0048519~negative regulation of biological process	82	11.9534	500	1812	14116	1.27761	0.0143546	0.223549	RARRES1, XRCC2, BTC, IL28RA, IGFBP6, HR, BNIP3, JAG1, KCNJ11, ADORA1, MBP, KCNIP3, MAGED1, PACSIN1, HTR1B, GSN, RARA, SIK1, TWIST2, MT3, ATF7IP, ZC3HC1, EGFL7, RXRA, MLXIPL, HRK, IL6R, PTHLH, SERPINB9, ADAMTS8, SERPINF1, HES5, ADM, IL12A, HSPB1, CUX1, RASD1, MAP6D1, C1D, SBNO2, CCK, GNAI2, ONECUT2, CLU, IFI30, HSPA1A, HSPA1B, TPM1, STAT6, NPAS1, ADRB3, RGS11, CHD8, TRIM66, HRH3, EIF3E, NKX3-1, NE…
GO:0022843~voltage-gated cation channel activity	12	1.74927	532	147	15143	2.32362	0.0144925	0.198041	KCNS1, SCN1B, SCN3A, CACNG8, KCNA2, SCN2A, CACNB2, SCN4B, CACNB4, KCTD5, KCNH2, KCNJ11
GO:0030001~metal ion transport	27	3.93586	500	465	14116	1.63928	0.014564	0.226431	SLC9A9, KCNK15, SCN1B, SCN3A, TRPV2, CAMK2G, KCNA2, CACNB2, CACNB4, KCNJ11, KCNIP3, KCNS1, SLC24A4, PKD1, NEDD4L, SLC39A4, SLC12A8, CACNG8, SCN2A, KCTD5, TRPM2, ITPR2, P2RX7, BSPRY, SCN4B, KCNH2, SLC9A1
GO:0031420~alkali metal ion binding	16	2.33236	532	228	15143	1.99749	0.0147016	0.200609	SLC9A9, KCNK15, SLC12A8, SCN1B, SCN3A, KCNA2, SCN2A, GMPR, KCNJ11, TRPM2, KCNIP3, KCNS1, SLC24A4, SCN4B, KCNH2, SLC9A1
GO:0044464~cell part	512	74.6356	536	14826	15908	1.02494	0.015008	0.190284	SLC9A9, SLC2A4RG, C20ORF108, XRCC2, SCN3A, BTC, L1CAM, MAGED1, HTR1B, ISG15, KIAA1267, PPP1R1B, CH25H, GNG7, KRR1, ARC, BSG, CDHR1, RXRA, SCN2A, TMEM132E, TMEM132C, SERPINF1, BHLHA9, MED18, VGLL4, MCTS1, ZNF613, SDAD1, SCN1B, GNAI2, HSD17B14, CACNB2, HSPA1A, ZNF230, HSPA1B, CACNB4, MST4, ADRB3, RPS27, ZNF226, ZNF222, ISY1, C19ORF26, PPP2R2B, IQSEC1, CCDC86, NUF2, ESRRG, ZNF521, ZNF221, IFI27L2, Z…
GO:0005623~cell	512	74.6356	536	14827	15908	1.02487	0.0152191	0.192704	SLC9A9, SLC2A4RG, C20ORF108, XRCC2, SCN3A, BTC, L1CAM, MAGED1, HTR1B, ISG15, KIAA1267, PPP1R1B, CH25H, GNG7, KRR1, ARC, BSG, CDHR1, RXRA, SCN2A, TMEM132E, TMEM132C, SERPINF1, BHLHA9, MED18, VGLL4, MCTS1, ZNF613, SDAD1, SCN1B, GNAI2, HSD17B14, CACNB2, HSPA1A, ZNF230, HSPA1B, CACNB4, MST4, ADRB3, RPS27, ZNF226, ZNF222, ISY1, C19ORF26, PPP2R2B, IQSEC1, CCDC86, NUF2, ESRRG, ZNF521, ZNF221, IFI27L2, Z…
GO:0004879~ligand-dependent nuclear receptor activity	7	1.02041	532	58	15143	3.43534	0.0156493	0.212154	NR1D1, ZBTB9, RXRA, ESRRG, NR2F6, NR4A1, RARA
GO:0030808~regulation of nucleotide biosynthetic process	10	1.45773	500	110	14116	2.56655	0.0159151	0.244783	PTHLH, ADRB3, MCHR1, HTR1B, GRM2, HRH3, GNAI2, ADCY9, ADORA1, OPRD1
GO:0030802~regulation of cyclic nucleotide biosynthetic process	10	1.45773	500	110	14116	2.56655	0.0159151	0.244783	PTHLH, ADRB3, MCHR1, HTR1B, GRM2, HRH3, GNAI2, ADCY9, ADORA1, OPRD1
GO:0004439~phosphatidylinositol-4,5-bisphosphate 5-phosphatase activity	3	0.437318	532	6	15143	14.2321	0.0167613	0.225503	SYNJ2, PTPMT1, INPP5B
GO:0034595~phosphoinositide 5-phosphatase activity	3	0.437318	532	6	15143	14.2321	0.0167613	0.225503	SYNJ2, PTPMT1, INPP5B
GO:0048666~neuron development	21	3.06122	500	339	14116	1.74888	0.017802	0.269727	FGFR1, RET, CCK, GDF7, MCF2, BAIAP2, RXRA, CLU, ONECUT2, RPL24, L1CAM, EPHB3, AMIGO1, UNC5B, ADM, ANK3, NR2F6, CNTN2, NTM, DCLK1, KALRN
GO:0005886~plasma membrane	149	21.7201	536	3777	15908	1.17082	0.0182153	0.22632	SEC31B, SCN3A, SLC6A20, LYPD5, GPR124, EFNA1, GPR123, BTC, GNA12, SLC7A8, GPR120, L1CAM, JAG1, ADORA1, MAGED1, HTR1B, ANK3, SEMA7A, PDE4A, SPRED2, RAB26, GNG7, ARC, BSG, CDHR1, BAIAP2, SCN2A, HLA-A, HTR4, MFGE8, HLA-C, HLA-F, CBLN3, RND2, CBLN4, CRHR2, RELT, PARP14, GPR56, HSPB1, PDGFRB, HS3ST3B1, SEPT9, FXYD1, FGFR1, GNAI2, KCNA2, CACNB2, NEDD9, CACNB4, EPHB3, TJAP1, SLCO2A1, ADRB3, KCNS1, PPL, …
GO:0030799~regulation of cyclic nucleotide metabolic process	10	1.45773	500	113	14116	2.49841	0.0186697	0.280935	PTHLH, ADRB3, MCHR1, HTR1B, GRM2, HRH3, GNAI2, ADCY9, ADORA1, OPRD1
GO:0032496~response to lipopolysaccharide	8	1.16618	500	77	14116	2.93319	0.0189152	0.284076	TNFRSF1A, FOS, PCSK1, P2RX7, ADM, TICAM1, IL12A, IL6R
GO:0048812~neuron projection morphogenesis	15	2.18659	500	213	14116	1.98817	0.0193016	0.288995	CCK, GDF7, RXRA, BAIAP2, CLU, RPL24, L1CAM, EPHB3, AMIGO1, UNC5B, ADM, ANK3, CNTN2, DCLK1, KALRN
GO:0031175~neuron projection development	17	2.47813	500	256	14116	1.87478	0.0199075	0.296642	FGFR1, CCK, GDF7, MCF2, RXRA, BAIAP2, CLU, RPL24, L1CAM, EPHB3, AMIGO1, UNC5B, ADM, ANK3, CNTN2, DCLK1, KALRN
GO:0032990~cell part morphogenesis	17	2.47813	500	256	14116	1.87478	0.0199075	0.296642	CCK, GDF7, RXRA, BAIAP2, ONECUT2, CLU, DYNC2LI1, RPL24, L1CAM, EPHB3, AMIGO1, UNC5B, ADM, ANK3, CNTN2, DCLK1, KALRN
GO:0019932~second-messenger-mediated signaling	16	2.33236	500	235	14116	1.92218	0.0200471	0.298394	MCHR1, GNAI2, HTR4, ADORA1, PTHLH, CRHR2, ADRB3, HRH1, HTR1B, ADM, HRH3, ADCY9, GSN, ADRA1B, OPRD1, HTR2A
GO:0022832~voltage-gated channel activity	14	2.04082	532	195	15143	2.04359	0.0201307	0.26467	KCNK15, SCN1B, SCN3A, CACNG8, KCNA2, SCN2A, CACNB2, CACNB4, KCTD5, KCNJ11, KCNIP3, KCNS1, SCN4B, KCNH2
GO:0005244~voltage-gated ion channel activity	14	2.04082	532	195	15143	2.04359	0.0201307	0.26467	KCNK15, SCN1B, SCN3A, CACNG8, KCNA2, SCN2A, CACNB2, CACNB4, KCTD5, KCNJ11, KCNIP3, KCNS1, SCN4B, KCNH2
GO:0043169~cation binding	169	24.6356	532	4179	15143	1.1511	0.0201428	0.264808	SLC9A9, RNASEL, SLC2A4RG, SCN3A, LTBP3, FSTL1, JAG1, RNF213, MOBKL2C, ZXDA, LNX1, TRIM47, MAP3K6, SLC25A25, CISD3, CH25H, RGN, RARA, RET, SLC12A8, ZC3HC1, CRTAC1, NCALD, DTX3L, RXRA, CDHR1, SCN2A, UBR1, MOXD1, PTHLH, KDM2B, ADAMTS8, PGCP, LRRK1, KALRN, ZNF613, PAM, TSHZ2, IFIH1, SCN1B, ADAMTSL2, KCNA2, CACNB2, CACNB4, ZNF230, AGMAT, MST4, ZNF331, PRUNE2, KCNS1, TRIM66, RPS27, ZNF226, ZNF222, ADAM…
GO:0045761~regulation of adenylate cyclase activity	9	1.31195	500	96	14116	2.64675	0.020256	0.301007	PTHLH, ADRB3, MCHR1, GRM2, HRH3, GNAI2, ADCY9, ADORA1, OPRD1
GO:0043167~ion binding	171	24.9271	532	4241	15143	1.1477	0.0214105	0.279057	SLC9A9, RNASEL, SLC2A4RG, SCN3A, LTBP3, FSTL1, JAG1, RNF213, MOBKL2C, ZXDA, LNX1, TRIM47, MAP3K6, SLC25A25, CISD3, CH25H, RGN, RARA, RET, SLC12A8, ZC3HC1, CRTAC1, NCALD, DTX3L, RXRA, CDHR1, SCN2A, UBR1, MOXD1, PTHLH, KDM2B, ADAMTS8, PGCP, LRRK1, KALRN, FXYD1, ZNF613, PAM, TSHZ2, IFIH1, SCN1B, ADAMTSL2, KCNA2, CACNB2, CACNB4, ZNF230, AGMAT, MST4, ZNF331, PRUNE2, KCNS1, TRIM66, RPS27, ZNF226, ZNF22…
GO:0006140~regulation of nucleotide metabolic process	10	1.45773	500	116	14116	2.43379	0.0217551	0.319489	PTHLH, ADRB3, MCHR1, HTR1B, GRM2, HRH3, GNAI2, ADCY9, ADORA1, OPRD1
GO:0008219~cell death	37	5.39359	500	719	14116	1.45283	0.0218787	0.320991	CCK, ALDOC, CLU, BNIP3, L1CAM, MST4, KCNIP3, MAGED1, PRUNE2, TNFRSF1A, TIAM2, UNC5B, GSN, CASP7, PLEKHG5, TICAM1, PPP2R2B, AIFM3, MCF2, LGALS1, SCN2A, HRK, CIDEA, TNFSF9, BCL2L12, BRCA1, PLEKHF1, RASSF5, P2RX7, BBC3, HSPB8, RHOT2, HSPB1, GADD45B, KALRN, HTR2A, C1D
GO:0048522~positive regulation of cellular process	82	11.9534	500	1847	14116	1.2534	0.0220774	0.323402	XRCC2, GDF7, BTC, PRKAG2, PRRX1, BNIP3, L1CAM, JAG1, ADORA1, ZXDA, MAGED1, FOS, TNFRSF11A, TIAM2, EMID2, TICAM1, TICAM2, RARA, MX1, AGPAT2, CYR61, ATF7IP, AIFM3, EGR4, RXRA, MLXIPL, HRK, MFGE8, IL6R, SIX4, MED6, AMIGO1, PTHLH, SERPINF1, HES5, ADM, CCND3, IL12A, PDGFRB, MCTS1, KALRN, FGFR1, CCK, GNAI2, CSF1, ONECUT2, CLU, TFEB, TPM1, TRAIP, CALCOCO1, STAT6, ADRB3, TNFRSF1A, PRUNE2, PCSK1, HRH1, CH…
GO:0030182~neuron differentiation	25	3.64431	500	438	14116	1.61142	0.0228377	0.332548	FGFR1, CCK, EFNA1, GDF7, ONECUT2, CLU, L1CAM, JAG1, EPHB3, UNC5B, ANK3, NR2F6, DCLK1, RET, MCF2, RXRA, BAIAP2, RPL24, AMIGO1, ADM, HES5, CNTN2, CUX1, NTM, KALRN
GO:0004672~protein kinase activity	32	4.66472	532	606	15143	1.50306	0.0228709	0.295151	SGK494, FGFR1, RNASEL, CDK18, CAMK2G, PRKAG2, MKNK2, EPHB3, RIOK2, MST4, ITPKA, SGK223, MAP3K6, PACSIN1, SIK1, CDK14, DCLK1, SRPK2, RET, NLK, GTF2H4, RPS6KC1, MAPK11, MAST3, CCND3, HSPB8, PDGFRB, MERTK, KCNH2, LRRK1, MYLK, KALRN
GO:0046873~metal ion transmembrane transporter activity	20	2.91545	532	328	15143	1.73563	0.0228862	0.295318	KCNK15, SCN1B, SCN3A, CACNG8, TRPV2, KCNA2, SCN2A, CACNB2, CACNB4, KCTD5, KCNJ11, TRPM2, ITPR2, KCNIP3, KCNS1, P2RX7, PKD1, SCN4B, KCNH2, SLC39A4
GO:0001993~regulation of systemic arterial blood pressure by norepinephrine-epinephrine	3	0.437318	500	7	14116	12.0994	0.0232746	0.337751	ADRB3, ADRA1B, TPM1
GO:0051967~negative regulation of synaptic transmission, glutamatergic	3	0.437318	500	7	14116	12.0994	0.0232746	0.337751	HTR1B, ADORA1, HTR2A
GO:0030155~regulation of cell adhesion	11	1.6035	500	137	14116	2.2668	0.0235379	0.340868	TESC, LAMA4, GSN, CSF1, EMID2, ONECUT2, IL12A, L1CAM, TPM1, DPP4, CYR61
GO:0031279~regulation of cyclase activity	9	1.31195	500	99	14116	2.56655	0.0238906	0.345023	PTHLH, ADRB3, MCHR1, GRM2, HRH3, GNAI2, ADCY9, ADORA1, OPRD1
GO:0007154~cell communication	40	5.8309	500	795	14116	1.42048	0.0239532	0.345758	WNT5A, SCN1B, CPLX1, EFNA1, CAMK2G, GPR120, CACNB2, CACNB4, JAG1, ADORA1, MBP, FOS, PCSK1, HRH1, HTR1B, NPTX1, TNFRSF11A, ISG15, HRH3, NPTX2, HAP1, GABRD, BAIAP3, HRK, RPS6KC1, TNFSF9, PTHLH, AMIGO1, CDKN1A, P2RX7, ARHGAP32, GRM2, ADM, GPR56, ADRA1B, SNX33, SNX30, MERTK, HTR2A, MGST2
GO:0016265~death	37	5.39359	500	724	14116	1.4428	0.0245689	0.352942	CCK, ALDOC, CLU, BNIP3, L1CAM, MST4, KCNIP3, MAGED1, PRUNE2, TNFRSF1A, TIAM2, UNC5B, GSN, CASP7, PLEKHG5, TICAM1, PPP2R2B, AIFM3, MCF2, LGALS1, SCN2A, HRK, CIDEA, TNFSF9, BCL2L12, BRCA1, PLEKHF1, RASSF5, P2RX7, BBC3, HSPB8, RHOT2, HSPB1, GADD45B, KALRN, HTR2A, C1D
GO:0005272~sodium channel activity	5	0.728863	532	32	15143	4.44754	0.0247072	0.314913	SCN1B, SCN3A, SCN2A, SCN4B, TRPM2
GO:0051339~regulation of lyase activity	9	1.31195	500	101	14116	2.51572	0.0265539	0.375602	PTHLH, ADRB3, MCHR1, GRM2, HRH3, GNAI2, ADCY9, ADORA1, OPRD1
GO:0006836~neurotransmitter transport	8	1.16618	500	83	14116	2.72116	0.0273226	0.384174	P2RX7, CPLX1, GRM2, HRH3, SLC6A7, SLC6A20, BAIAP3, SV2B
GO:0009266~response to temperature stimulus	8	1.16618	500	83	14116	2.72116	0.0273226	0.384174	ADRB3, FOS, ADM, TRPV2, HSPB8, NR2F6, HSPB1, GMPR
GO:0009966~regulation of signal transduction	43	6.26822	500	878	14116	1.38266	0.0275878	0.387107	GDF7, EFNA1, CSF1, ONECUT2, PRRX1, L1CAM, JAG1, TNFRSF1A, MAP3K6, ADRB3, RGMA, RGS11, CHD8, TIAM2, RASGRP3, AGPAT9, PLEKHG5, TICAM1, SPRED2, TICAM2, RGN, RAP1GAP2, RAMP1, KNDC1, IQSEC1, AGPAT2, GNG7, RAMP3, DAB2IP, MCF2, NLK, LGALS1, CIDEA, IL6R, RGS14, P2RX7, IGBP1, RGS4, IL12A, DGKZ, ARAP1, KALRN, HTR2A
GO:0048523~negative regulation of cellular process	74	10.7872	500	1660	14116	1.25853	0.027781	0.389233	RARRES1, XRCC2, BTC, IL28RA, IGFBP6, HR, BNIP3, JAG1, KCNJ11, ADORA1, MBP, KCNIP3, MAGED1, PACSIN1, HTR1B, GSN, SIK1, TWIST2, MT3, ATF7IP, ZC3HC1, EGFL7, RXRA, MLXIPL, HRK, PTHLH, SERPINB9, ADAMTS8, HES5, ADM, IL12A, HSPB1, CUX1, RASD1, MAP6D1, C1D, SBNO2, GNAI2, ONECUT2, CLU, IFI30, HSPA1A, HSPA1B, TPM1, NPAS1, ADRB3, RGS11, CHD8, TRIM66, HRH3, EIF3E, NKX3-1, BHLHE40, BAZ2A, HHATL, CEBPA, TESC, …
GO:0000724~double-strand break repair via homologous recombination	4	0.58309	500	19	14116	5.94358	0.0279185	0.390743	OBFC2B, XRCC2, RAD51AP1, BRCA1
GO:0050433~regulation of catecholamine secretion	4	0.58309	500	19	14116	5.94358	0.0279185	0.390743	SNCG, HTR1B, HRH3, HTR2A
GO:0000725~recombinational repair	4	0.58309	500	19	14116	5.94358	0.0279185	0.390743	OBFC2B, XRCC2, RAD51AP1, BRCA1
GO:0003707~steroid hormone receptor activity	6	0.874636	532	49	15143	3.48542	0.0279277	0.348327	NR1D1, RXRA, ESRRG, NR2F6, NR4A1, RARA
GO:0051952~regulation of amine transport	5	0.728863	500	33	14116	4.27758	0.0280644	0.392342	SNCG, HTR1B, P2RX7, HRH3, HTR2A
GO:0009987~cellular process	392	57.1429	500	10541	14116	1.0499	0.0290118	0.402624	SLC9A9, SLC2A4RG, XRCC2, SCN3A, L1CAM, MAGED1, MAP3K6, HTR1B, ISG15, PPP1R1B, CH25H, GNG7, KRR1, BSG, ARC, CDHR1, RXRA, SCN2A, BCL2L12, SERPINF1, BHLHA9, MED18, UBL4A, VGLL4, MCTS1, ZNF613, SDAD1, SCN1B, GNAI2, WDR5B, CACNB2, HSPA1A, CACNB4, HSPA1B, ZNF230, MST4, SGK223, ADRB3, RPS27, ZNF226, ZNF222, ISY1, PPP2R2B, ESRRG, NUF2, ZNF521, ZNF221, ZNF585B, APOL2, MAP7, SLC9A1, SGSH, ASPDH, TAF1A, LDL…
GO:0006816~calcium ion transport	11	1.6035	500	142	14116	2.18699	0.0292436	0.405115	BSPRY, P2RX7, SLC24A4, CACNG8, TRPV2, CAMK2G, CACNB2, PKD1, CACNB4, TRPM2, ITPR2
GO:0000267~cell fraction	49	7.14286	536	1083	15908	1.34282	0.0299761	0.346107	SCN3A, BTC, L1CAM, KCNJ11, FOS, ST6GALNAC4, TIAM2, ANK3, CASP7, PDE4A, GPX3, SYNJ2, LGI3, DPP4, SCN2A, HTR4, HLA-C, ADM, HSPB1, CA4, RASD1, WNT5A, FGFR1, GNAI2, OAS3, PCDHGC5, SLCO2A1, ADRB3, HRH3, PKD1, FUT1, EHD2, PLEC, MOGAT1, MCF2, GALT, EPHX2, TSPAN15, ITPR2, P2RX7, SLC6A7, FBLN5, DRP2, ADRA1B, RHBDL1, MERTK, OPRD1, MGST2, SLC9A1
GO:0000165~MAPKKK cascade	13	1.89504	500	184	14116	1.99465	0.0304631	0.418058	WNT5A, FGFR1, RET, GNAI2, EFNA1, ADORA1, MAP3K6, SH2D3C, P2RX7, RASGRP3, RGS4, SPRED2, GADD45B
GO:0048871~multicellular organismal homeostasis	8	1.16618	500	85	14116	2.65713	0.030612	0.41962	PTHLH, ADRB3, P2RX7, CSF1, PDGFRB, CIDEA, ADORA1, HTR2A
GO:0051241~negative regulation of multicellular organismal process	12	1.74927	500	164	14116	2.06576	0.0312938	0.426723	ADRB3, HTR1B, P2RX7, GNAI2, ADM, CIDEA, RARA, IL6R, ANXA5, ADORA1, ANXA4, HTR2A
GO:0005216~ion channel activity	22	3.207	532	386	15143	1.62232	0.0314098	0.382739	FXYD1, GABRD, KCNK15, SCN1B, SCN3A, CACNG8, TRPV2, KCNA2, SCN2A, CACNB2, CACNB4, KCTD5, KCNJ11, P2RX6P, TRPM2, ITPR2, KCNIP3, KCNS1, P2RX7, PKD1, SCN4B, KCNH2
GO:0014069~postsynaptic density	7	1.02041	536	71	15908	2.92611	0.0319782	0.364695	ARHGAP32, ARC, CABP1, CPEB1, ADORA1, SHANK2, SYNPO
GO:0002237~response to molecule of bacterial origin	8	1.16618	500	86	14116	2.62623	0.0323523	0.437586	TNFRSF1A, FOS, PCSK1, P2RX7, ADM, TICAM1, IL12A, IL6R
GO:0007267~cell-cell signaling	31	4.51895	500	600	14116	1.45865	0.0338092	0.452222	WNT5A, SCN1B, CPLX1, EFNA1, CAMK2G, GPR120, CACNB2, CACNB4, ADORA1, MBP, PCSK1, HTR1B, NPTX1, HRH1, TNFRSF11A, HRH3, ISG15, NPTX2, HAP1, GABRD, BAIAP3, TNFSF9, PTHLH, P2RX7, GRM2, ADM, GPR56, ADRA1B, MERTK, MGST2, HTR2A
GO:0050801~ion homeostasis	23	3.35277	500	409	14116	1.58762	0.0339986	0.454098	FXYD1, SLC9A9, MCHR1, CCK, AIFM3, EPHX2, SLC7A8, BNIP3, CACNB4, ABCB7, ADORA1, KCNJ11, MBP, AMIGO1, P2RX7, ADM, HRH3, RGN, NEDD4L, KCNH2, SLC39A4, SLC9A1, MT3
GO:0034703~cation channel complex	10	1.45773	536	132	15908	2.24842	0.0342214	0.384938	KCNS1, SCN3A, CACNG8, KCNA2, SCN2A, CACNB2, SCN4B, CACNB4, KCTD5, KCNH2
GO:0006917~induction of apoptosis	19	2.76968	500	320	14116	1.67627	0.0355305	0.469051	AIFM3, MCF2, HRK, CIDEA, BNIP3, NR4A1, ADORA1, TRAIP, BRCA1, MAGED1, PLEKHF1, PRUNE2, CDKN1A, TIAM2, BBC3, TICAM1, PLEKHG5, MX1, KALRN
GO:0022008~neurogenesis	31	4.51895	500	601	14116	1.45623	0.0362746	0.476174	FGFR1, CCK, XRCC2, GDF7, EFNA1, CLU, ONECUT2, L1CAM, JAG1, EPHB3, MBP, PCSK1, UNC5B, ANK3, GSN, NR2F6, DCLK1, MT3, RET, MCF2, BAIAP2, RXRA, RPL24, AMIGO1, ADM, HES5, SERPINF1, CNTN2, CUX1, NTM, KALRN
GO:0009409~response to cold	4	0.58309	500	21	14116	5.37752	0.0363856	0.477229	ADRB3, FOS, ADM, GMPR
GO:0001659~temperature homeostasis	4	0.58309	500	21	14116	5.37752	0.0363856	0.477229	ADRB3, CIDEA, ADORA1, HTR2A
GO:0001836~release of cytochrome c from mitochondria	4	0.58309	500	21	14116	5.37752	0.0363856	0.477229	CCK, BBC3, CASP7, CLU
GO:0046058~cAMP metabolic process	4	0.58309	500	21	14116	5.37752	0.0363856	0.477229	PTHLH, ADM, ADCY9, CACNB4
GO:0050805~negative regulation of synaptic transmission	4	0.58309	500	21	14116	5.37752	0.0363856	0.477229	HTR1B, GNAI2, ADORA1, HTR2A
GO:0005488~binding	456	66.4723	532	12531	15143	1.03581	0.0365408	0.430366	SLC9A9, SLC2A4RG, XRCC2, SCN3A, LTBP3, BTC, FSTL1, L1CAM, ACBD4, MAGED1, MAP3K6, HTR1B, ISG15, KIAA1267, CH25H, BTBD3, KRR1, BSG, CRTAC1, CDHR1, RXRA, SCN2A, ADAMTS8, BHLHA9, MED18, MCTS1, ZNF613, SDAD1, SCN1B, GNAI2, HSD17B14, CACNB2, HSPA1A, CACNB4, HSPA1B, ZNF230, MST4, SGK223, ADRB3, RPS27, ZNF226, DDX60L, ZNF222, NUF2, ESRRG, C3ORF25, ZNF521, ZNF221, ZNF585B, APOL2, RGS4, SLC9A1, SGSH, ASPDH…
GO:0012502~induction of programmed cell death	19	2.76968	500	321	14116	1.67105	0.0366591	0.479819	AIFM3, MCF2, HRK, CIDEA, BNIP3, NR4A1, ADORA1, TRAIP, BRCA1, MAGED1, PLEKHF1, PRUNE2, CDKN1A, TIAM2, BBC3, TICAM1, PLEKHG5, MX1, KALRN
GO:0006915~apoptosis	31	4.51895	500	602	14116	1.45381	0.0367473	0.480652	CCK, ALDOC, CLU, BNIP3, MST4, KCNIP3, MAGED1, TNFRSF1A, PRUNE2, UNC5B, TIAM2, GSN, CASP7, TICAM1, PLEKHG5, AIFM3, MCF2, LGALS1, SCN2A, HRK, CIDEA, TNFSF9, BCL2L12, BRCA1, PLEKHF1, RASSF5, BBC3, RHOT2, GADD45B, C1D, KALRN
GO:0034593~phosphatidylinositol bisphosphate phosphatase activity	3	0.437318	532	9	15143	9.4881	0.0375209	0.439063	SYNJ2, PTPMT1, INPP5B
GO:0019888~protein phosphatase regulator activity	6	0.874636	532	53	15143	3.22237	0.0375554	0.439368	PHACTR1, TESC, PHACTR2, PPP1R1B, IGBP1, PPP2R2B
GO:0022625~cytosolic large ribosomal subunit	5	0.728863	536	38	15908	3.90515	0.0378806	0.41668	RPL41, RPL37, RPL24, RPL38, RPL39
GO:0032781~positive regulation of ATPase activity	3	0.437318	500	9	14116	9.41067	0.038078	0.493066	MYBPC3, RGN, TPM1
GO:0015629~actin cytoskeleton	16	2.33236	536	269	15908	1.7653	0.0389504	0.425668	ARC, EPB41, ACTA2, MYBPC3, SYNPO2, TPM1, ARPC1B, ARHGAP32, GSN, ACTR1A, MYH14, HAP1, MYO5C, SEPT9, KALRN, SYNPO
GO:0009898~internal side of plasma membrane	18	2.62391	536	316	15908	1.69058	0.0389811	0.425925	RHOJ, SEC31B, GM2A, PTPN3, CABP1, CACNB2, CACNB4, ZFYVE20, MBP, STARD13, RND2, PEX19, SPRED2, RAB26, EHD2, RASD1, GRASP, GNG7
GO:0022857~transmembrane transporter activity	43	6.26822	532	906	15143	1.35095	0.039565	0.456806	FXYD1, SLC2A12, SLC9A9, KCNK15, SCN1B, SCN3A, SLC6A20, TRPV2, KCNA2, COX7B, SLC7A8, CACNB2, ATP10D, CACNB4, SLC47A1, KCNJ11, P2RX6P, SLCO2A1, KCNIP3, KCNS1, SLC24A4, PKD1, SLC39A4, SLC43A1, GABRD, BSG, SLC12A8, COX7A1, SLCO4A1, CACNG8, SCN2A, KCTD5, ABCB7, TRPM2, ITPR2, P2RX7, ADAMTS8, SLC6A7, SCN4B, KCNH2, MRPL45, SLC46A2, SLC9A1
GO:0044456~synapse part	15	2.18659	536	246	15908	1.8097	0.0397541	0.432336	GABRD, ARC, CABP1, BCAN, L1CAM, CPEB1, ADORA1, SHANK2, ARHGAP32, GRM2, LGI3, SV2B, GRASP, MT3, SYNPO
GO:0048699~generation of neurons	29	4.22741	500	559	14116	1.46463	0.0398426	0.509095	FGFR1, CCK, XRCC2, GDF7, EFNA1, CLU, ONECUT2, L1CAM, JAG1, EPHB3, MBP, UNC5B, ANK3, NR2F6, DCLK1, MT3, RET, MCF2, BAIAP2, RXRA, RPL24, AMIGO1, ADM, HES5, SERPINF1, CNTN2, CUX1, NTM, KALRN
GO:0031256~leading edge membrane	4	0.58309	536	23	15908	5.16158	0.0406502	0.439686	PDE4A, SYNJ2, ADORA1, TPM1
GO:0043229~intracellular organelle	323	47.0845	536	8977	15908	1.06788	0.0407372	0.440395	SLC9A9, SNCG, SEC31B, SLC2A4RG, XRCC2, DYNC2LI1, GPR120, HMGN5, ADORA1, KIAA1267, PPP1R1B, RBM8A, CH25H, C1ORF107, RARA, TWIST2, MRPL35, OXR1, PLD3, KRR1, ARC, BSG, ZC3HC1, RXRA, HTR4, PARP11, MGAT1, RND2, HES5, SERPINF1, BHLHA9, PARP14, MED18, CC2D2A, VGLL4, MRPL45, HS3ST3B1, ZNF613, SDAD1, GNAI2, ALDOC, IFI30, HSPA1A, ZNF230, HSPA1B, MST4, TJAP1, RPS27, ZNF226, ZNF222, ISY1, PPP2R2B, IQSEC1, HA…
GO:0048878~chemical homeostasis	27	3.93586	500	512	14116	1.4888	0.0413249	0.52219	FXYD1, SLC9A9, MCHR1, CCK, LDLR, SLC7A8, BNIP3, CACNB4, ADORA1, KCNJ11, MBP, HRH3, RGN, NEDD4L, SLC39A4, MT3, AIFM3, EPHX2, MLXIPL, ABCB7, AMIGO1, PTHLH, P2RX7, ADM, ADRA1B, KCNH2, SLC9A1
GO:0022838~substrate specific channel activity	22	3.207	532	398	15143	1.5734	0.0415362	0.473418	FXYD1, GABRD, KCNK15, SCN1B, SCN3A, CACNG8, TRPV2, KCNA2, SCN2A, CACNB2, CACNB4, KCTD5, KCNJ11, P2RX6P, TRPM2, ITPR2, KCNIP3, KCNS1, P2RX7, PKD1, SCN4B, KCNH2
GO:0007409~axonogenesis	13	1.89504	500	193	14116	1.90164	0.041582	0.524428	CCK, GDF7, RXRA, BAIAP2, RPL24, L1CAM, EPHB3, AMIGO1, UNC5B, ANK3, CNTN2, DCLK1, KALRN
GO:0042981~regulation of apoptosis	39	5.68513	500	804	14116	1.36946	0.0417627	0.525995	IFIH1, CCK, XRCC2, CLU, BTC, BNIP3, HSPA1A, HSPA1B, ADORA1, TRAIP, MST4, KCNIP3, MAGED1, PRUNE2, CHD8, TIAM2, PLEKHG5, TICAM1, MX1, TWIST2, ZC3HC1, AIFM3, MCF2, RXRA, LGALS1, HRK, CIDEA, NR4A1, IL6R, ANXA5, ANXA4, BRCA1, PLEKHF1, SERPINB9, CDKN1A, P2RX7, BBC3, IL12A, HSPB1, KALRN
GO:0012501~programmed cell death	31	4.51895	500	611	14116	1.43239	0.0431925	0.53822	CCK, ALDOC, CLU, BNIP3, MST4, KCNIP3, MAGED1, TNFRSF1A, PRUNE2, UNC5B, TIAM2, GSN, CASP7, TICAM1, PLEKHG5, AIFM3, MCF2, LGALS1, SCN2A, HRK, CIDEA, TNFSF9, BCL2L12, BRCA1, PLEKHF1, RASSF5, BBC3, RHOT2, GADD45B, C1D, KALRN
GO:0030234~enzyme regulator activity	40	5.8309	532	839	15143	1.35706	0.043395	0.488647	GM2A, MYBPC3, CABP1, PRKAG2, STARD13, RGS11, TIAM2, RASGRP3, PPP1R1B, PLEKHG5, RGN, PPP2R2B, RAP1GAP2, KNDC1, IQSEC1, ALS2CL, ARHGAP9, PHACTR1, DAB2IP, PHACTR2, TESC, AIFM3, MCF2, EXPH5, ANXA5, ANXA4, RGS14, SH2D3C, SERPINB9, CDKN1A, ARHGAP32, SERPINF1, IGBP1, RGS4, RIN1, DGKZ, SH3BP1, ARAP1, KALRN, MGST2
GO:0031252~cell leading edge	10	1.45773	536	138	15908	2.15066	0.0434878	0.462381	TESC, TIAM2, GSN, BAIAP2, PDE4A, ARFIP2, SYNJ2, NEDD9, ADORA1, TPM1
GO:0043226~organelle	323	47.0845	536	8989	15908	1.06645	0.0439559	0.466041	SLC9A9, SNCG, SEC31B, SLC2A4RG, XRCC2, DYNC2LI1, GPR120, HMGN5, ADORA1, KIAA1267, PPP1R1B, RBM8A, CH25H, C1ORF107, RARA, TWIST2, MRPL35, OXR1, PLD3, KRR1, ARC, BSG, ZC3HC1, RXRA, HTR4, PARP11, MGAT1, RND2, HES5, SERPINF1, BHLHA9, PARP14, MED18, CC2D2A, VGLL4, MRPL45, HS3ST3B1, ZNF613, SDAD1, GNAI2, ALDOC, IFI30, HSPA1A, ZNF230, HSPA1B, MST4, TJAP1, RPS27, ZNF226, ZNF222, ISY1, PPP2R2B, IQSEC1, HA…
GO:0009187~cyclic nucleotide metabolic process	5	0.728863	500	38	14116	3.71474	0.0441586	0.546312	PTHLH, ADM, ADCY9, PDE4A, CACNB4
GO:0045767~regulation of anti-apoptosis	5	0.728863	500	38	14116	3.71474	0.0441586	0.546312	CDKN1A, ADM, RARA, IL6R, SLC9A1
GO:0034702~ion channel complex	13	1.89504	536	205	15908	1.88209	0.0446344	0.471307	GABRD, FXYD1, SCN3A, CACNG8, KCNA2, SCN2A, CACNB2, CACNB4, KCTD5, KCNJ11, KCNS1, SCN4B, KCNH2
GO:0004935~adrenoceptor activity	3	0.437318	532	10	15143	8.53929	0.0458314	0.507986	ADRB3, HTR4, ADRA1B
GO:0019208~phosphatase regulator activity	6	0.874636	532	56	15143	3.04974	0.0459591	0.508981	PHACTR1, TESC, PHACTR2, PPP1R1B, IGBP1, PPP2R2B
GO:0045777~positive regulation of blood pressure	4	0.58309	500	23	14116	4.90991	0.0460148	0.561485	ADRA1B, EPHX2, ADORA1, TPM1
GO:0008289~lipid binding	24	3.49854	532	450	15143	1.5181	0.0460197	0.509452	EPB41, RXRA, ESRRG, RPS6KC1, GPR120, MFGE8, ANXA5, ANXA4, ITPR2, ACBD4, APOL2, ARHGAP32, RASSF5, ACOT7, STAC2, RASGRP3, ANXA11, DEF8, DGKZ, RARA, SNX33, SNX30, PLEKHA2, ARAP1
GO:0007399~nervous system development	50	7.28863	500	1088	14116	1.29743	0.0463865	0.564466	XRCC2, EFNA1, GDF7, POU6F2, BCAN, L1CAM, JAG1, SDCBP2, ADORA1, MBP, FOS, UNC5B, GSN, ANK3, SEMA7A, NR2F6, MT3, RET, BAIAP2, RXRA, SCN2A, MBNL1, AMIGO1, HES5, ADM, SERPINF1, GPR56, CNTN2, CUX1, KALRN, FGFR1, CCK, CLU, ONECUT2, GPM6B, EPHB3, NPAS1, RGMA, PCSK1, NPTX1, HRH3, HAP1, DCLK1, MCF2, RPL24, MAFK, FZD6, DRP2, MAB21L2, NTM
GO:0005096~GTPase activator activity	14	2.04082	532	220	15143	1.81136	0.0465131	0.513274	DAB2IP, RGS14, STARD13, RGS11, ARHGAP32, TIAM2, RASGRP3, RGS4, RIN1, RAP1GAP2, SH3BP1, ARAP1, ALS2CL, ARHGAP9
GO:0043067~regulation of programmed cell death	39	5.68513	500	812	14116	1.35597	0.0465641	0.565883	IFIH1, CCK, XRCC2, CLU, BTC, BNIP3, HSPA1A, HSPA1B, ADORA1, TRAIP, MST4, KCNIP3, MAGED1, PRUNE2, CHD8, TIAM2, PLEKHG5, TICAM1, MX1, TWIST2, ZC3HC1, AIFM3, MCF2, RXRA, LGALS1, HRK, CIDEA, NR4A1, IL6R, ANXA5, ANXA4, BRCA1, PLEKHF1, SERPINB9, CDKN1A, P2RX7, BBC3, IL12A, HSPB1, KALRN
GO:0051239~regulation of multicellular organismal process	44	6.41399	500	937	14116	1.32573	0.046838	0.56806	SNCG, CCK, XRCC2, GNAI2, EFNA1, CSF1, MYBPC3, BTC, BCAN, JAG1, ADORA1, TPM1, MBP, STAT6, TNFRSF1A, ADRB3, HTR1B, TICAM1, TICAM2, RARA, BHLHE40, TWIST2, AGPAT2, MT3, ARC, TESC, EPHX2, CIDEA, IL6R, ANXA5, ANXA4, PTHLH, AMIGO1, P2RX7, LAMA4, SERPINF1, HES5, ADM, ADRA1B, IL12A, CELF2, KCNH2, KALRN, HTR2A
GO:0005543~phospholipid binding	12	1.74927	532	177	15143	1.92978	0.0475663	0.521338	ARHGAP32, EPB41, ANXA11, RPS6KC1, MFGE8, SNX33, SNX30, ANXA5, ANXA4, ARAP1, PLEKHA2, ITPR2
GO:0044421~extracellular region part	43	6.26822	536	960	15908	1.32938	0.0477662	0.494991	WNT5A, CCK, ADAMTSL2, LDLR, MAMDC2, COL21A1, GDF7, ADAMTS16, CSF1, IGFBP6, CLU, BTC, BCAN, FSTL1, PCSK1, ISG15, GSN, DMKN, EMID2, PRSS3, GPX3, IL15RA, COL6A1, PLA2R1, RAMP1, HAPLN4, EGFL7, CRTAC1, LGALS1, FGF22, MFGE8, IL6R, TNFSF9, PTHLH, LAMA4, ADAMTS8, SERPINF1, ADM, FBLN5, IL12A, PGCP, IGFBP1, COL24A1
GO:0008047~enzyme activator activity	19	2.76968	532	335	15143	1.61439	0.0479196	0.524015	DAB2IP, AIFM3, GM2A, MYBPC3, PRKAG2, RGS14, STARD13, ARHGAP32, RGS11, TIAM2, RASGRP3, RGS4, RIN1, RAP1GAP2, SH3BP1, ARAP1, ALS2CL, MGST2, ARHGAP9
GO:0042391~regulation of membrane potential	10	1.45773	500	134	14116	2.10687	0.0482138	0.578842	AMIGO1, P2RX7, CCK, AIFM3, BNIP3, CACNB4, KCNH2, ADORA1, KCNJ11, MBP
GO:0016773~phosphotransferase activity, alcohol group as acceptor	35	5.10204	532	721	15143	1.38176	0.048532	0.528623	SGK494, FGFR1, RNASEL, CDK18, CAMK2G, PRKAG2, MKNK2, EPHB3, RIOK2, MST4, ITPKA, SGK223, MAP3K6, PACSIN1, CERKL, SIK1, CDK14, DCLK1, SRPK2, RET, NLK, GTF2H4, RPS6KC1, MAPK11, MAST3, CCND3, HSPB8, UCKL1, PDGFRB, DGKZ, MERTK, KCNH2, LRRK1, MYLK, KALRN
GO:0010941~regulation of cell death	39	5.68513	500	815	14116	1.35098	0.0495379	0.588978	IFIH1, CCK, XRCC2, CLU, BTC, BNIP3, HSPA1A, HSPA1B, ADORA1, TRAIP, MST4, KCNIP3, MAGED1, PRUNE2, CHD8, TIAM2, PLEKHG5, TICAM1, MX1, TWIST2, ZC3HC1, AIFM3, MCF2, RXRA, LGALS1, HRK, CIDEA, NR4A1, IL6R, ANXA5, ANXA4, BRCA1, PLEKHF1, SERPINB9, CDKN1A, P2RX7, BBC3, IL12A, HSPB1, KALRN
GO:0004674~protein serine/threonine kinase activity	23	3.35277	532	430	15143	1.52251	0.0497393	0.537585	SGK494, SRPK2, CDK18, NLK, CAMK2G, PRKAG2, GTF2H4, MKNK2, RPS6KC1, MAPK11, MST4, RIOK2, ITPKA, MAST3, MAP3K6, CCND3, HSPB8, SIK1, LRRK1, CDK14, MYLK, DCLK1, KALRN
GO:0006468~protein amino acid phosphorylation	33	4.8105	500	667	14116	1.39679	0.0501197	0.593359	SGK494, FGFR1, RNASEL, CDK18, GNAI2, GDF7, EFNA1, CAMK2G, MKNK2, EPHB3, ADORA1, RIOK2, MST4, SGK223, MAP3K6, STAT4, SIK1, CDK14, DCLK1, SRPK2, RET, NLK, RPS6KC1, MAPK11, MAST3, P2RX7, CDK2AP1, PDGFRB, MERTK, GADD45B, LRRK1, MYLK, KALRN
GO:0043195~terminal button	4	0.58309	536	25	15908	4.74866	0.0502703	0.513215	P2RX7, CCK, L1CAM, ADORA1
GO:0050873~brown fat cell differentiation	4	0.58309	500	24	14116	4.70533	0.0512536	0.60177	CEBPA, ADRB3, LAMA4, BNIP3
GO:0007193~inhibition of adenylate cyclase activity by G-protein signaling	5	0.728863	500	40	14116	3.529	0.0517788	0.605611	MCHR1, GNAI2, ADCY9, ADORA1, OPRD1
GO:0048518~positive regulation of biological process	86	12.5364	500	2033	14116	1.19427	0.0522501	0.609027	MCHR1, XRCC2, GDF7, BTC, PRKAG2, PRRX1, BNIP3, L1CAM, JAG1, ADORA1, ZXDA, MAGED1, FOS, TNFRSF11A, TIAM2, EMID2, TICAM1, TICAM2, RARA, MX1, AGPAT2, CYR61, ATF7IP, AIFM3, EGR4, RXRA, MLXIPL, HRK, MFGE8, IL6R, SIX4, MED6, AMIGO1, PTHLH, SERPINF1, ADM, HES5, CCND3, IL12A, PDGFRB, MCTS1, KALRN, FGFR1, CCK, GNAI2, CSF1, ONECUT2, CLU, TFEB, CACNB4, TPM1, TRAIP, CALCOCO1, STAT6, ADRB3, TNFRSF1A, PRUNE2, …
GO:0045860~positive regulation of protein kinase activity	14	2.04082	500	223	14116	1.77241	0.0535882	0.618576	CCK, GNAI2, EFNA1, CSF1, PRKAG2, ADORA1, MAP3K6, P2RX7, CERKL, CCND3, ADCY9, DGKZ, GADD45B, HTR2A
GO:0043065~positive regulation of apoptosis	23	3.35277	500	430	14116	1.51008	0.0537611	0.619793	CCK, AIFM3, MCF2, RXRA, HRK, CIDEA, BNIP3, NR4A1, ADORA1, TRAIP, BRCA1, MAGED1, PLEKHF1, PRUNE2, P2RX7, CDKN1A, TIAM2, BBC3, TICAM1, PLEKHG5, IL12A, MX1, KALRN
GO:0008324~cation transmembrane transporter activity	28	4.08163	532	557	15143	1.43088	0.0547483	0.573094	SLC9A9, KCNK15, SCN1B, SCN3A, SLC6A20, TRPV2, KCNA2, COX7B, SLC7A8, CACNB2, CACNB4, KCNJ11, KCNIP3, KCNS1, PKD1, SLC39A4, COX7A1, CACNG8, SCN2A, KCTD5, TRPM2, ITPR2, P2RX7, SLC6A7, SCN4B, KCNH2, SLC46A2, SLC9A1
GO:0005626~insoluble fraction	38	5.53936	536	839	15908	1.34423	0.0554379	0.54891	FGFR1, GNAI2, SCN3A, OAS3, PCDHGC5, L1CAM, KCNJ11, SLCO2A1, ADRB3, FOS, HRH3, TIAM2, ANK3, PDE4A, SYNJ2, PKD1, LGI3, FUT1, EHD2, DPP4, PLEC, MOGAT1, MCF2, SCN2A, HTR4, HLA-C, TSPAN15, ITPR2, P2RX7, SLC6A7, DRP2, ADRA1B, HSPB1, CA4, RHBDL1, OPRD1, MGST2, SLC9A1
GO:0014059~regulation of dopamine secretion	3	0.437318	500	11	14116	7.69964	0.0555355	0.632078	SNCG, HTR1B, HTR2A
GO:0015267~channel activity	22	3.207	532	412	15143	1.51994	0.0560102	0.581629	FXYD1, GABRD, KCNK15, SCN1B, SCN3A, CACNG8, TRPV2, KCNA2, SCN2A, CACNB2, CACNB4, KCTD5, KCNJ11, P2RX6P, TRPM2, ITPR2, KCNIP3, KCNS1, P2RX7, PKD1, SCN4B, KCNH2
GO:0051970~negative regulation of transmission of nerve impulse	4	0.58309	500	25	14116	4.51712	0.0567675	0.640387	HTR1B, GNAI2, ADORA1, HTR2A
GO:0043068~positive regulation of programmed cell death	23	3.35277	500	433	14116	1.49962	0.0570338	0.64216	CCK, AIFM3, MCF2, RXRA, HRK, CIDEA, BNIP3, NR4A1, ADORA1, TRAIP, BRCA1, MAGED1, PLEKHF1, PRUNE2, P2RX7, CDKN1A, TIAM2, BBC3, TICAM1, PLEKHG5, IL12A, MX1, KALRN
GO:0022803~passive transmembrane transporter activity	22	3.207	532	413	15143	1.51626	0.0573564	0.590558	FXYD1, GABRD, KCNK15, SCN1B, SCN3A, CACNG8, TRPV2, KCNA2, SCN2A, CACNB2, CACNB4, KCTD5, KCNJ11, P2RX6P, TRPM2, ITPR2, KCNIP3, KCNS1, P2RX7, PKD1, SCN4B, KCNH2
GO:0060589~nucleoside-triphosphatase regulator activity	22	3.207	532	413	15143	1.51626	0.0573564	0.590558	DAB2IP, MCF2, MYBPC3, EXPH5, RGS14, STARD13, SH2D3C, ARHGAP32, RGS11, RASGRP3, TIAM2, RGS4, PLEKHG5, RIN1, SH3BP1, RAP1GAP2, KNDC1, ARAP1, IQSEC1, ALS2CL, ARHGAP9, KALRN
GO:0006812~cation transport	28	4.08163	500	553	14116	1.42947	0.05763	0.646099	SLC9A9, KCNK15, SCN1B, SCN3A, TRPV2, CAMK2G, KCNA2, CACNB2, ATP10D, CACNB4, KCNJ11, KCNIP3, KCNS1, SLC24A4, PKD1, NEDD4L, SLC39A4, SLC12A8, CACNG8, SCN2A, KCTD5, TRPM2, ITPR2, P2RX7, BSPRY, SCN4B, KCNH2, SLC9A1
GO:0051128~regulation of cellular component organization	24	3.49854	500	458	14116	1.47941	0.0580393	0.648779	RHOJ, ATF7IP, CCK, EFNA1, BTC, CLU, GNA12, MFGE8, NEXN, TPM1, BRCA1, MBP, AMIGO1, ARPC1B, PACSIN1, P2RX7, GSN, ITGA7, NEDD4L, MYH14, ARAP1, MAP6D1, KALRN, SYNPO
GO:0010942~positive regulation of cell death	23	3.35277	500	435	14116	1.49273	0.0591653	0.656054	CCK, AIFM3, MCF2, RXRA, HRK, CIDEA, BNIP3, NR4A1, ADORA1, TRAIP, BRCA1, MAGED1, PLEKHF1, PRUNE2, P2RX7, CDKN1A, TIAM2, BBC3, TICAM1, PLEKHG5, IL12A, MX1, KALRN
GO:0032587~ruffle membrane	3	0.437318	536	12	15908	7.41978	0.0596191	0.575996	PDE4A, SYNJ2, TPM1
GO:0001518~voltage-gated sodium channel complex	3	0.437318	536	12	15908	7.41978	0.0596191	0.575996	SCN3A, SCN2A, SCN4B
GO:0045785~positive regulation of cell adhesion	6	0.874636	500	60	14116	2.8232	0.0604019	0.66388	CSF1, EMID2, IL12A, L1CAM, TPM1, CYR61
GO:0035091~phosphoinositide binding	8	1.16618	532	100	15143	2.27714	0.0617213	0.618302	ARHGAP32, EPB41, RPS6KC1, SNX33, SNX30, ARAP1, PLEKHA2, ITPR2
GO:0008217~regulation of blood pressure	8	1.16618	500	100	14116	2.25856	0.0638327	0.684723	ADRB3, CHGA, HRH3, ACTA2, ADRA1B, EPHX2, ADORA1, TPM1
GO:0045937~positive regulation of phosphate metabolic process	8	1.16618	500	100	14116	2.25856	0.0638327	0.684723	P2RX7, CCK, CCND3, GDF7, PRKAG2, IL12A, IL6R, ADORA1
GO:0010562~positive regulation of phosphorus metabolic process	8	1.16618	500	100	14116	2.25856	0.0638327	0.684723	P2RX7, CCK, CCND3, GDF7, PRKAG2, IL12A, IL6R, ADORA1
GO:0005251~delayed rectifier potassium channel activity	3	0.437318	532	12	15143	7.11607	0.0642022	0.633278	KCNS1, KCNA2, KCNH2
GO:0003708~retinoic acid receptor activity	3	0.437318	532	12	15143	7.11607	0.0642022	0.633278	ZBTB9, RXRA, RARA
GO:0007268~synaptic transmission	17	2.47813	500	298	14116	1.61055	0.064271	0.687295	GABRD, CPLX1, SCN1B, BAIAP3, CACNB2, CACNB4, ADORA1, MBP, NPTX1, HRH1, P2RX7, HTR1B, GRM2, HRH3, NPTX2, HAP1, HTR2A
GO:0008015~blood circulation	12	1.74927	500	186	14116	1.82142	0.0662484	0.69866	ADRB3, CHGA, HRH3, EPB41, ADM, ACTA2, MYBPC3, ADRA1B, EPHX2, KCNH2, ADORA1, TPM1
GO:0003013~circulatory system process	12	1.74927	500	186	14116	1.82142	0.0662484	0.69866	ADRB3, CHGA, HRH3, EPB41, ADM, ACTA2, MYBPC3, ADRA1B, EPHX2, KCNH2, ADORA1, TPM1
GO:0019222~regulation of metabolic process	144	20.9913	500	3621	14116	1.12273	0.0663307	0.699125	SLC2A4RG, GDF7, EFNA1, TCEAL6, HMGN5, ADORA1, ZXDA, MAGED1, MAP3K6, HTR1B, RBM8A, SPRED2, RARA, RAB26, TWIST2, RXRA, HRK, MLXIPL, SIX4, PTHLH, KDM2B, HES5, BHLHA9, PARP14, MED18, HSPB1, PDGFRB, VGLL4, MCTS1, ZNF613, TSHZ2, GNAI2, ONECUT2, TFEB, IFI30, ZNF230, ZNF331, ADRB3, FOXQ1, TRIM66, ZNF226, EIF3H, EIF3E, ZNF222, TEF, NKX3-1, BHLHE40, SETDB1, TESC, PTPN3, ESRRG, NR4A1, BRIP1, CIDEA, ZNF521, …
GO:0010959~regulation of metal ion transport	7	1.02041	500	81	14116	2.4398	0.0666892	0.70114	MCHR1, P2RX7, GNAI2, NEDD4L, CACNB4, ADORA1, HTR2A
GO:0033674~positive regulation of kinase activity	14	2.04082	500	231	14116	1.71103	0.066938	0.702531	CCK, GNAI2, EFNA1, CSF1, PRKAG2, ADORA1, MAP3K6, P2RX7, CERKL, CCND3, ADCY9, DGKZ, GADD45B, HTR2A
GO:0042127~regulation of cell proliferation	37	5.39359	500	787	14116	1.3273	0.067252	0.704278	FGFR1, RARRES1, GNAI2, CSF1, IGFBP6, CLU, IL28RA, BTC, PRRX1, IFI30, JAG1, ADORA1, MAGED1, STAT6, TNFRSF11A, HRH3, TICAM1, NKX3-1, CEBPA, TESC, KAT2B, PDF, EGR4, RXRA, MFGE8, IL6R, BRCA1, PTHLH, CDKN1A, ADAMTS8, ADM, CD274, IL12A, PDGFRB, MCTS1, MAB21L2, HTR2A
GO:0031410~cytoplasmic vesicle	30	4.37318	536	642	15908	1.38687	0.0675076	0.623033	PAM, SEC31B, LDLR, TRPV2, CAMK2G, CLU, BCAN, GPR120, PCSK1, PACSIN1, NPTX1, SPRED2, IL15RA, SV2B, LGI3, SLC39A4, HAP1, ALS2CL, MT3, ARC, BSG, NCALD, CACNG8, SYT12, C2ORF40, RAB37, SERPINF1, C12ORF39, ANXA11, MAP6D1
GO:0048667~cell morphogenesis involved in neuron differentiation	13	1.89504	500	209	14116	1.75606	0.0677754	0.707168	CCK, GDF7, RXRA, BAIAP2, RPL24, L1CAM, EPHB3, AMIGO1, UNC5B, ANK3, CNTN2, DCLK1, KALRN
GO:0032459~regulation of protein oligomerization	2	0.291545	500	2	14116	28.232	0.0694527	0.716253	CCK, CLU
GO:0006873~cellular ion homeostasis	20	2.91545	500	374	14116	1.50973	0.072804	0.733614	FXYD1, MCHR1, CCK, AIFM3, EPHX2, BNIP3, CACNB4, ABCB7, ADORA1, KCNJ11, MBP, AMIGO1, P2RX7, ADM, HRH3, RGN, NEDD4L, KCNH2, SLC39A4, MT3
GO:0004993~serotonin receptor activity	3	0.437318	532	13	15143	6.56868	0.0741609	0.688045	HTR1B, HTR4, HTR2A
GO:0001726~ruffle	6	0.874636	536	67	15908	2.65783	0.0745795	0.661034	TESC, BAIAP2, PDE4A, ARFIP2, SYNJ2, TPM1
GO:0048002~antigen processing and presentation of peptide antigen	4	0.58309	500	28	14116	4.03314	0.0748911	0.743915	HLA-A, IFI30, HLA-C, HLA-F
GO:0031645~negative regulation of neurological system process	4	0.58309	500	28	14116	4.03314	0.0748911	0.743915	HTR1B, GNAI2, ADORA1, HTR2A
GO:0014048~regulation of glutamate secretion	3	0.437318	500	13	14116	6.51508	0.0752084	0.745448	P2RX7, HRH3, ADORA1
GO:0030866~cortical actin cytoskeleton organization	3	0.437318	500	13	14116	6.51508	0.0752084	0.745448	EPB41L1, EPB41, EHD2
GO:0022891~substrate-specific transmembrane transporter activity	38	5.53936	532	827	15143	1.30791	0.076536	0.699927	FXYD1, SLC2A12, SLC9A9, KCNK15, SCN1B, SCN3A, SLC6A20, TRPV2, KCNA2, COX7B, SLC7A8, CACNB2, ATP10D, CACNB4, KCNJ11, P2RX6P, KCNIP3, SLCO2A1, KCNS1, PKD1, SLC39A4, SLC43A1, GABRD, BSG, COX7A1, CACNG8, SCN2A, KCTD5, TRPM2, ITPR2, P2RX7, ADAMTS8, SLC6A7, SCN4B, MRPL45, KCNH2, SLC46A2, SLC9A1
GO:0030695~GTPase regulator activity	21	3.06122	532	404	15143	1.47958	0.0771413	0.702887	DAB2IP, MCF2, EXPH5, RGS14, STARD13, SH2D3C, ARHGAP32, RGS11, RASGRP3, TIAM2, RGS4, PLEKHG5, RIN1, SH3BP1, RAP1GAP2, KNDC1, ARAP1, IQSEC1, ALS2CL, ARHGAP9, KALRN
GO:0044419~interspecies interaction between organisms	16	2.33236	500	283	14116	1.59616	0.0772306	0.755015	ATF7IP, CEBPA, IFIH1, CCDC86, KAT2B, LDLR, RXRA, HLA-A, BNIP3, HLA-C, MFGE8, KCTD5, TNFRSF1A, ISG15, UCKL1, NEDD4L
GO:0010033~response to organic substance	34	4.95627	500	721	14116	1.33133	0.0776557	0.756982	LDLR, ALDOC, HSPA1A, HSPA1B, KCNJ11, STAT6, FOS, PCSK1, TNFRSF1A, HTR1B, HRH3, GSN, TICAM1, RARA, GNG7, CYR61, BSG, KAT2B, BAIAP2, RXRA, MFGE8, IL6R, ANXA5, BRCA1, CDKN1A, P2RX7, GRM2, ADCY9, ADM, ADRA1B, IL12A, CA4, HSPB1, IGFBP1, SLC9A1
GO:0043209~myelin sheath	3	0.437318	536	14	15908	6.35981	0.0786787	0.681401	HRH3, ITPR2, MBP
GO:0048545~response to steroid hormone stimulus	12	1.74927	500	192	14116	1.7645	0.0789729	0.762985	FOS, PCSK1, CDKN1A, HTR1B, LDLR, ADM, RXRA, CA4, RARA, MFGE8, IL6R, BRCA1
GO:0022836~gated channel activity	17	2.47813	532	310	15143	1.56094	0.0791627	0.712574	GABRD, KCNK15, SCN1B, SCN3A, CACNG8, KCNA2, SCN2A, CACNB2, CACNB4, KCTD5, KCNJ11, ITPR2, KCNIP3, KCNS1, P2RX7, SCN4B, KCNH2
GO:0016023~cytoplasmic membrane-bounded vesicle	26	3.79009	536	550	15908	1.40301	0.0795254	0.685464	PAM, LDLR, CAMK2G, TRPV2, CLU, BCAN, GPR120, PCSK1, PACSIN1, NPTX1, SV2B, LGI3, SLC39A4, HAP1, ALS2CL, MT3, ARC, BSG, CACNG8, NCALD, C2ORF40, RAB37, SERPINF1, C12ORF39, ANXA11, MAP6D1
GO:0031960~response to corticosteroid stimulus	7	1.02041	500	85	14116	2.32499	0.080143	0.768199	FOS, PCSK1, CDKN1A, HTR1B, ADM, RXRA, IL6R
GO:0003001~generation of a signal involved in cell-cell signaling	7	1.02041	500	85	14116	2.32499	0.080143	0.768199	P2RX7, GRM2, HRH3, BAIAP3, CAMK2G, GPR120, CACNB4
GO:0080090~regulation of primary metabolic process	131	19.0962	500	3291	14116	1.12379	0.0803283	0.769015	SLC2A4RG, GDF7, TCEAL6, HMGN5, ADORA1, ZXDA, MAGED1, MAP3K6, HTR1B, RBM8A, RARA, RAB26, TWIST2, RXRA, MLXIPL, SIX4, PTHLH, KDM2B, HES5, BHLHA9, PARP14, MED18, PDGFRB, HSPB1, VGLL4, MCTS1, ZNF613, TSHZ2, GNAI2, ONECUT2, TFEB, ZNF230, ZNF331, ADRB3, FOXQ1, TRIM66, ZNF226, EIF3H, EIF3E, ZNF222, TEF, NKX3-1, BHLHE40, SETDB1, TESC, PTPN3, ESRRG, NR4A1, BRIP1, CIDEA, ZNF521, ZNF221, MAFK, ZNF835, BRCA1…
GO:0030955~potassium ion binding	9	1.31195	532	128	15143	2.0014	0.0810925	0.721547	KCNS1, KCNK15, SLC12A8, SLC24A4, KCNA2, GMPR, KCNH2, KCNJ11, KCNIP3
GO:0000902~cell morphogenesis	19	2.76968	500	356	14116	1.50676	0.0817227	0.775068	CCK, GDF7, BAIAP2, RXRA, DYNC2LI1, ONECUT2, CLU, RPL24, L1CAM, EPHB3, AMIGO1, P2RX7, UNC5B, ADM, ANK3, CNTN2, MAP7, DCLK1, KALRN
GO:0055082~cellular chemical homeostasis	20	2.91545	500	380	14116	1.48589	0.0818706	0.775701	FXYD1, MCHR1, CCK, AIFM3, EPHX2, BNIP3, CACNB4, ABCB7, ADORA1, KCNJ11, MBP, AMIGO1, P2RX7, ADM, HRH3, RGN, NEDD4L, KCNH2, SLC39A4, MT3
GO:0044057~regulation of system process	17	2.47813	500	309	14116	1.55322	0.0832016	0.781323	SNCG, ARC, CCK, GNAI2, BTC, MYBPC3, EPHX2, BCAN, ADORA1, TPM1, HTR1B, ADM, ADRA1B, CELF2, BHLHE40, KCNH2, HTR2A
GO:0009123~nucleoside monophosphate metabolic process	6	0.874636	500	66	14116	2.56655	0.0835823	0.782907	PTHLH, ADM, ADCY9, PDE4A, CACNB4, AMPD3
GO:0051347~positive regulation of transferase activity	14	2.04082	500	240	14116	1.64687	0.0844291	0.786391	CCK, GNAI2, EFNA1, CSF1, PRKAG2, ADORA1, MAP3K6, P2RX7, CERKL, CCND3, ADCY9, DGKZ, GADD45B, HTR2A
GO:0031323~regulation of cellular metabolic process	137	19.9708	500	3464	14116	1.11657	0.0845749	0.786986	SLC2A4RG, GDF7, EFNA1, TCEAL6, HMGN5, ADORA1, ZXDA, MAGED1, MAP3K6, HTR1B, RBM8A, SPRED2, RARA, RAB26, TWIST2, RXRA, MLXIPL, SIX4, PTHLH, KDM2B, HES5, BHLHA9, PARP14, MED18, PDGFRB, HSPB1, VGLL4, MCTS1, ZNF613, TSHZ2, GNAI2, ONECUT2, TFEB, ZNF230, ZNF331, ADRB3, FOXQ1, TRIM66, ZNF226, EIF3H, EIF3E, ZNF222, TEF, NKX3-1, BHLHE40, SETDB1, TESC, PTPN3, ESRRG, NR4A1, BRIP1, ZNF521, ZNF221, MAFK, ZNF83…
GO:0045211~postsynaptic membrane	9	1.31195	536	135	15908	1.97861	0.0855009	0.712797	GABRD, ARHGAP32, ARC, CABP1, CPEB1, ADORA1, SHANK2, GRASP, SYNPO
GO:0030865~cortical cytoskeleton organization	3	0.437318	500	14	14116	6.04971	0.0857519	0.791728	EPB41L1, EPB41, EHD2
GO:0031365~N-terminal protein amino acid modification	3	0.437318	500	14	14116	6.04971	0.0857519	0.791728	KAT2B, PDF, MAP6D1
GO:0019212~phosphatase inhibitor activity	4	0.58309	532	30	15143	3.79524	0.0865976	0.745727	PHACTR1, TESC, PHACTR2, PPP1R1B
GO:0034614~cellular response to reactive oxygen species	4	0.58309	500	30	14116	3.76427	0.0882146	0.80133	FOS, GPX3, TPM1, MT3
GO:0045768~positive regulation of anti-apoptosis	4	0.58309	500	30	14116	3.76427	0.0882146	0.80133	CDKN1A, ADM, IL6R, SLC9A1
GO:0034706~sodium channel complex	3	0.437318	536	15	15908	5.93582	0.0888252	0.727031	SCN3A, SCN2A, SCN4B
GO:0051259~protein oligomerization	11	1.6035	500	174	14116	1.78478	0.0895975	0.806538	TNFRSF1A, P2RX7, KCNA2, ALDOC, GPX3, HR, GNMT, ANXA5, TRIM21, LNX1, SEPT9
GO:0006814~sodium ion transport	9	1.31195	500	130	14116	1.95452	0.0899323	0.807779	SLC9A9, SCN1B, SLC24A4, SCN3A, SCN2A, SCN4B, NEDD4L, TRPM2, SLC9A1
GO:0010324~membrane invagination	13	1.89504	500	220	14116	1.66825	0.0910413	0.811837	RAMP3, ARC, LDLR, MFGE8, ADORA1, ADRB3, P2RX7, PACSIN1, LRP10, RIN1, PLA2R1, MERTK, EHD2
GO:0006897~endocytosis	13	1.89504	500	220	14116	1.66825	0.0910413	0.811837	RAMP3, ARC, LDLR, MFGE8, ADORA1, ADRB3, P2RX7, PACSIN1, LRP10, RIN1, PLA2R1, MERTK, EHD2
GO:0051240~positive regulation of multicellular organismal process	14	2.04082	500	244	14116	1.61987	0.0925801	0.817335	CSF1, BTC, EPHX2, IL6R, TPM1, ADRB3, P2RX7, ADM, TICAM1, IL12A, ADRA1B, RARA, AGPAT2, HTR2A
GO:0043231~intracellular membrane-bounded organelle	285	41.5452	536	7982	15908	1.0597	0.0926337	0.742533	SLC9A9, SLC2A4RG, SEC31B, XRCC2, DYNC2LI1, GPR120, HMGN5, ADORA1, KIAA1267, PPP1R1B, RBM8A, CH25H, C1ORF107, RARA, TWIST2, MRPL35, OXR1, PLD3, KRR1, ARC, BSG, ZC3HC1, RXRA, HTR4, PARP11, MGAT1, RND2, HES5, SERPINF1, BHLHA9, PARP14, MED18, VGLL4, MRPL45, HS3ST3B1, ZNF613, SDAD1, GNAI2, ALDOC, IFI30, HSPA1A, HSPA1B, ZNF230, MST4, TJAP1, RPS27, ZNF226, ZNF222, ISY1, PPP2R2B, IQSEC1, HAP1, RGPD5, CCD…
GO:0043228~non-membrane-bounded organelle	100	14.5773	536	2596	15908	1.14326	0.0936896	0.746683	SNCG, DYNC2LI1, HMGN5, ADORA1, ANK3, OXR1, MRPL35, KRR1, ARC, RPS6KC1, FGF22, ARPC1B, KDM2B, IGBP1, CC2D2A, HSPB1, MRPL45, MAP6D1, KALRN, SEPT9, SDAD1, SSH3, ALDOC, NEDD9, RPS27, DDX47, TRIM66, EIF3E, PPL, ISY1, PPP2R2B, HAP1, SETDB1, PTPN3, EPB41, PTPN14, NUF2, SHANK2, BRCA1, MAP7, MYH14, TAF1A, CDC14B, MYBPC3, CPEB1, CBFA2T3, FAM83D, FOS, CERKL, ACTR6, GSN, ACTR1A, SYNJ2, KRT222, NCKIPSD, CYS1,…
GO:0043232~intracellular non-membrane-bounded organelle	100	14.5773	536	2596	15908	1.14326	0.0936896	0.746683	SNCG, DYNC2LI1, HMGN5, ADORA1, ANK3, OXR1, MRPL35, KRR1, ARC, RPS6KC1, FGF22, ARPC1B, KDM2B, IGBP1, CC2D2A, HSPB1, MRPL45, MAP6D1, KALRN, SEPT9, SDAD1, SSH3, ALDOC, NEDD9, RPS27, DDX47, TRIM66, EIF3E, PPL, ISY1, PPP2R2B, HAP1, SETDB1, PTPN3, EPB41, PTPN14, NUF2, SHANK2, BRCA1, MAP7, MYH14, TAF1A, CDC14B, MYBPC3, CPEB1, CBFA2T3, FAM83D, FOS, CERKL, ACTR6, GSN, ACTR1A, SYNJ2, KRT222, NCKIPSD, CYS1,…
GO:0015674~di-, tri-valent inorganic cation transport	11	1.6035	500	176	14116	1.7645	0.0948596	0.8252	BSPRY, P2RX7, SLC24A4, CACNG8, TRPV2, CAMK2G, CACNB2, PKD1, CACNB4, TRPM2, ITPR2
GO:0001934~positive regulation of protein amino acid phosphorylation	7	1.02041	500	89	14116	2.22049	0.0950032	0.825685	P2RX7, CCK, CCND3, GDF7, PRKAG2, IL12A, IL6R
GO:0008637~apoptotic mitochondrial changes	4	0.58309	500	31	14116	3.64284	0.0952235	0.826426	CCK, BBC3, CASP7, CLU
GO:0043227~membrane-bounded organelle	285	41.5452	536	7989	15908	1.05877	0.0961167	0.75599	SLC9A9, SLC2A4RG, SEC31B, XRCC2, DYNC2LI1, GPR120, HMGN5, ADORA1, KIAA1267, PPP1R1B, RBM8A, CH25H, C1ORF107, RARA, TWIST2, MRPL35, OXR1, PLD3, KRR1, ARC, BSG, ZC3HC1, RXRA, HTR4, PARP11, MGAT1, RND2, HES5, SERPINF1, BHLHA9, PARP14, MED18, VGLL4, MRPL45, HS3ST3B1, ZNF613, SDAD1, GNAI2, ALDOC, IFI30, HSPA1A, HSPA1B, ZNF230, MST4, TJAP1, RPS27, ZNF226, ZNF222, ISY1, PPP2R2B, IQSEC1, HAP1, RGPD5, CCD…
GO:0031099~regeneration	6	0.874636	500	69	14116	2.45496	0.0967014	0.831321	CDKN1A, ADM, GSN, ALDOC, RXRA, IGFBP1
GO:0009889~regulation of biosynthetic process	118	17.2012	500	2966	14116	1.12319	0.0967807	0.83158	SLC2A4RG, GDF7, TCEAL6, HMGN5, ADORA1, ZXDA, MAGED1, HTR1B, RBM8A, RARA, RAB26, TWIST2, RXRA, MLXIPL, SIX4, PTHLH, KDM2B, HES5, BHLHA9, PARP14, MED18, HSPB1, VGLL4, MCTS1, ZNF613, TSHZ2, GNAI2, ONECUT2, TFEB, ZNF230, ZNF331, ADRB3, FOXQ1, TRIM66, ZNF226, EIF3H, EIF3E, ZNF222, TEF, NKX3-1, BHLHE40, SETDB1, TESC, ESRRG, NR4A1, BRIP1, ZNF521, ZNF221, MAFK, ZNF835, BRCA1, ZNF585B, CHAF1B, MCHR1, TAF1…
GO:0032879~regulation of localization	29	4.22741	500	610	14116	1.34218	0.097311	0.833302	SNCG, MCHR1, GNAI2, CSF1, MYBPC3, PRKAG2, BTC, ONECUT2, JAG1, CACNB4, ADORA1, TPM1, KCNJ11, PCSK1, PACSIN1, HTR1B, HRH3, RAB26, NEDD4L, EGFL7, CIDEA, MFGE8, IL6R, NEXN, P2RX7, LAMA4, PDGFRB, ARAP1, HTR2A
GO:0032059~bleb	2	0.291545	536	3	15908	19.7861	0.0975435	0.761311	P2RX7, TPM1
GO:0031982~vesicle	30	4.37318	536	670	15908	1.32892	0.0975437	0.761312	PAM, SEC31B, LDLR, TRPV2, CAMK2G, CLU, BCAN, GPR120, PCSK1, PACSIN1, NPTX1, SPRED2, IL15RA, SV2B, LGI3, SLC39A4, HAP1, ALS2CL, MT3, ARC, BSG, NCALD, CACNG8, SYT12, C2ORF40, RAB37, SERPINF1, C12ORF39, ANXA11, MAP6D1
GO:0008284~positive regulation of cell proliferation	21	3.06122	500	414	14116	1.43206	0.0991161	0.839041	FGFR1, PDF, GNAI2, EGR4, CSF1, BTC, CLU, PRRX1, MFGE8, IL6R, PTHLH, CDKN1A, TNFRSF11A, ADM, HRH3, TICAM1, IL12A, PDGFRB, MAB21L2, MCTS1, HTR2A
GO:0030425~dendrite	10	1.45773	536	163	15908	1.8208	0.0993767	0.767991	PCSK1, ARHGAP32, ARC, CCK, DRP2, BNIP3, CPEB1, ADORA1, HTR2A, SYNPO
GO:0042221~response to chemical stimulus	55	8.01749	500	1281	14116	1.21215	0.0996713	0.840768	LDLR, SLC7A8, BNIP3, KCNJ11, FOS, HTR1B, GSN, PDE4A, GPX3, TICAM1, RARA, DPP4, GNG7, OXR1, MT3, CYR61, NAPRT1, BSG, BAIAP2, RXRA, MFGE8, IL6R, TRPM2, GRM2, ADM, IL12A, HSPB1, PDGFRB, CA4, GNAI2, ALDOC, CLU, HSPA1A, HSPA1B, ENSA, SLC47A1, TPM1, STAT6, TNFRSF1A, PCSK1, HRH3, NEDD4L, KAT2B, EPHX2, ANXA5, BRCA1, ITPR2, P2RX7, CDKN1A, ADCY9, ANXA11, ADRA1B, IGFBP1, HTR2A, SLC46A2, SLC9A1
GO:0015672~monovalent inorganic cation transport	17	2.47813	500	318	14116	1.50926	0.0997302	0.84095	SLC9A9, KCNK15, SLC12A8, SCN1B, SCN3A, KCNA2, SCN2A, KCTD5, KCNJ11, TRPM2, KCNIP3, KCNS1, SLC24A4, SCN4B, NEDD4L, KCNH2, SLC9A1
