# Supplementary material for: Coordinated Cell Type–Specific Epigenetic Remodeling in Prefrontal Cortex Begins before Birth and Continues into Early Adulthood
Source: PLoS Genet. 2013 Apr 11;9(4):e1003433. doi: 10.1371/journal.pgen.1003433 (PMC3623761; doi:10.1371/journal.pgen.1003433)
Supplement: Table S7 — CpG methylation levels at promoters of genes subject to developmental up-regulation of H3K4me3 levels in PFC neurons. (XLS) [file pgen.1003433.s012.xls]

## Sheet: H3K4me3 UP cases
CpG ID_promoter	DNAmeth (prenatal average)	DNAmeth (> 1yr-old average)	t-test p-value	FDR	DNAmeth down
cg20334738_MAB21L2	0.0517211	0.703244	3.43411e-83	1.35304e-80	0
cg15686608_DAB2IP	0.0647818	0.657915	1.08643e-62	2.14028e-60	0
cg09970593_OPRD1	0.762474	0.342812	3.39922e-56	4.4643e-54	1
cg04582938_UAP1L1	0.180101	0.45302	3.27584e-53	3.22671e-51	0
cg03330058_ABTB1	0.1097	0.476668	4.62413e-53	3.64381e-51	0
cg02609880_BCAN	0.0828457	0.345876	1.85167e-52	1.21593e-50	0
cg11314271_RGPD5	0.785456	0.436186	2.52725e-49	1.42248e-47	1
cg11258532_CA7	0.628882	0.826393	3.4519e-49	1.70006e-47	0
cg26218269_MAB21L2	0.0644277	0.49694	6.57366e-49	2.8778e-47	0
cg06911113_UBXN10	0.0280974	0.30706	1.21288e-47	4.77874e-46	0
cg10430690_KALRN	0.845765	0.46544	2.83595e-47	1.01579e-45	1
cg13060154_DAB2IP	0.0237351	0.335789	5.0551e-47	1.65976e-45	0
cg11042320_PDGFRB	0.0931384	0.338176	1.39e-45	4.21277e-44	0
cg09290866_IL15RA	0.0738411	0.420789	2.16118e-45	6.08217e-44	0
cg22242539_SERPINF1	0.248701	0.49987	3.28588e-45	8.6309e-44	0
cg12144803_KALRN	0.858273	0.531258	1.653e-44	4.07051e-43	1
cg09628707_KCNS1	0.158653	0.354763	7.55281e-44	1.75048e-42	0
cg04629204_EXTL1	0.0167811	0.160395	1.16077e-43	2.5408e-42	0
cg06288351_KCNS1	0.0930131	0.402368	3.83304e-43	7.94852e-42	0
cg08317263_CCDC69	0.107071	0.389516	5.22144e-43	1.02862e-41	0
cg24921089_AMPD3	0.0681057	0.275406	2.108e-42	3.955e-41	0
cg23801057_P2RX7	0.770294	0.387201	2.74133e-42	4.90947e-41	1
cg00973286_TNFRSF1A	0.0701496	0.273674	4.48487e-42	7.68277e-41	0
cg08700651_IL28RA	0.141948	0.399539	6.96178e-41	1.14289e-39	0
cg04818845_PLEKHG5	0.0472387	0.158808	4.31158e-40	6.79506e-39	0
cg16179125_CTSZ	0.0316513	0.366932	1.96346e-39	2.97539e-38	0
cg24391122_SNAPC2	0.176754	0.0601663	1.85159e-38	2.70194e-37	1
cg00308665_HTR2A	0.0744241	0.245636	4.01649e-38	5.65177e-37	0
cg22566906_GRASP	0.365254	0.649006	3.0549e-36	4.15044e-35	0
cg25732252_ST6GALNAC4	0.504334	0.269702	1.04299e-35	1.3698e-34	1
cg00407150_HHATL	0.767084	0.453055	2.11592e-35	2.68926e-34	1
cg03167763_UBXN10	0.0644547	0.240991	2.56221e-35	3.15472e-34	0
cg21012874_SNCG	0.0440183	0.230023	6.37845e-35	7.61548e-34	0
cg13590277_SYNPO	0.150569	0.390831	7.64015e-35	8.85359e-34	0
cg21475402_BCAN	0.0224773	0.243202	1.87242e-34	2.10781e-33	0
cg01348086_RGS14	0.767958	0.636817	2.30731e-34	2.52522e-33	1
cg14542839_PAMR1	0.106592	0.316681	2.51952e-34	2.68294e-33	0
cg14449575_HAPLN4	0.232746	0.41416	2.35412e-33	2.44085e-32	0
cg18140857_SDR16C5	0.973562	0.791239	4.29954e-33	4.34364e-32	1
cg27244482_CAMK2A	0.114157	0.465102	6.95846e-33	6.85409e-32	0
cg03085312_RARA	0.0545917	0.145009	3.22416e-32	3.09834e-31	0
cg15396367_UAP1L1	0.0624946	0.224106	3.60524e-32	3.38206e-31	0
cg02688643_MGST2	0.788976	0.893749	6.54926e-32	6.00095e-31	0
cg17936488_FAM78A	0.821295	0.651287	1.47536e-31	1.32112e-30	1
cg18353563_ABTB1	0.0544125	0.245939	1.53838e-31	1.34694e-30	0
cg05443740_KCNIP3	0.0180851	0.216338	6.31566e-31	5.4095e-30	0
cg06750167_TESC	0.284861	0.544734	6.77483e-31	5.67932e-30	0
cg22940789_DCLK1	0.0383599	0.135486	8.04743e-31	6.6056e-30	0
cg24132694_SNAPC2	0.119604	0.286913	4.8252e-30	3.87985e-29	0
cg25165880_ACOT7	0.268716	0.129266	8.17309e-30	6.44039e-29	1
cg07509155_IL28RA	0.132101	0.26321	3.92239e-29	3.03024e-28	0
cg21428681_NKX3-1	0.0341775	0.106477	3.94893e-29	2.99208e-28	0
cg11226328_EPB41	0.0473307	0.145911	4.48676e-29	3.33544e-28	0
cg19724470_CD274	0.409126	0.227635	2.18329e-28	1.59299e-27	1
cg23679724_CTSZ	0.916164	0.745366	4.33868e-28	3.10807e-27	1
cg02224164_ARHGAP9	0.809217	0.693326	5.42374e-28	3.81599e-27	1
cg07713493_CDK18	0.492451	0.279088	5.94358e-28	4.10837e-27	1
cg17412560_KCNIP3	0.440384	0.23495	1.28741e-27	8.7455e-27	1
cg18743730_CA4	0.332409	0.51998	2.19577e-27	1.46633e-26	0
cg23704362_C8orf46	0.075773	0.235634	2.66192e-27	1.748e-26	0
cg18765542_DGKZ	0.0220489	0.0776819	4.82379e-27	3.11569e-26	0
cg04536922_FAM13A	0.0510243	0.139197	7.338e-27	4.66318e-26	0
cg00548268_NPTX2	0.0580359	0.205275	1.90504e-26	1.1914e-25	0
cg09786257_PCSK1	0.0233788	0.0798164	1.95247e-26	1.20199e-25	0
cg03330678_SEPT9	0.529008	0.287662	5.82602e-26	3.53147e-25	1
cg03160740_VIPR1	0.0352431	0.11507	5.96796e-26	3.56269e-25	0
cg15824056_SYNJ2	0.0763039	0.207933	7.10913e-26	4.18059e-25	0
cg02254461_CSRNP1	0.279313	0.463668	1.35771e-25	7.86675e-25	0
cg16213655_PPL	0.0366092	0.125863	7.52144e-25	4.29485e-24	0
cg20557104_B3GNT8	0.163821	0.289958	7.70124e-25	4.3347e-24	0
cg13870494_MAMDC2	0.194159	0.406081	1.07464e-24	5.96348e-24	0
cg25853020_IL6R	0.0535661	0.142195	1.2426e-24	6.79976e-24	0
cg17558126_RASSF5	0.0981929	0.241609	1.45365e-24	7.84572e-24	0
cg03118854_PNPLA5	0.13415	0.271947	1.88204e-24	1.00206e-23	0
cg10362475_SHANK2	0.0301725	0.0858901	3.56691e-24	1.87382e-23	0
cg08128768_DAB2IP	0.0170409	0.235594	9.78498e-24	5.07274e-23	0
cg06385087_CTSZ	0.0848099	0.19201	5.77432e-23	2.95465e-22	0
cg21481775_NKX3-1	0.0217962	0.0507736	4.30479e-22	2.17447e-21	0
cg22285621_SSH3	0.0152109	0.0757778	4.3301e-22	2.15957e-21	0
cg22150335_ANK3	0.537583	0.328333	1.23068e-21	6.06109e-21	1
cg24950749_SDCBP2	0.880003	0.780838	1.32867e-21	6.46291e-21	1
cg16191009_CPNE9	0.288079	0.411365	1.39234e-21	6.69003e-21	0
cg25580018_ADAMTSL2	0.0231101	0.136775	1.44199e-21	6.84511e-21	0
cg10334385_C2orf50	0.0703532	0.161697	2.18934e-21	1.0269e-20	0
cg17108383_PCDHGC5	0.893658	0.784574	2.82373e-21	1.30888e-20	1
cg02844051_DMKN	0.870128	0.708432	2.98519e-21	1.36763e-20	1
cg05046097_SNCG	0.754265	0.644903	5.61004e-21	2.54064e-20	1
cg09588653_SLC6A7	0.604289	0.717451	1.08746e-20	4.86884e-20	0
cg24794433_DAB2IP	0.0351258	0.232849	1.2405e-20	5.49167e-20	0
cg24214470_SERPINF1	0.82065	0.72186	1.68805e-20	7.38989e-20	1
cg03533058_NR4A1	0.810426	0.679603	1.94701e-20	8.42993e-20	1
cg27234090_USP2	0.0394964	0.102166	3.20333e-20	1.37186e-19	0
cg25020459_COL6A1	0.0262674	0.169048	9.79846e-20	4.15118e-19	0
cg24264506_TTC12	0.0242321	0.112662	1.07073e-19	4.48797e-19	0
cg15720535_AGPAT2	0.484362	0.664323	1.17367e-19	4.86765e-19	0
cg14809191_FOXQ1	0.0210935	0.0488701	1.389e-19	5.70068e-19	0
cg14201417_ADAMTSL2	0.0396945	0.122058	1.53801e-19	6.24717e-19	0
cg19201019_B3GNT8	0.856364	0.776997	1.54441e-19	6.20914e-19	1
cg02017041_SCN1B	0.0727285	0.146867	1.84973e-19	7.36154e-19	0
cg22189286_HSPB8	0.844541	0.713912	4.81287e-19	1.89627e-18	1
cg24981018_ARC	0.504514	0.357909	5.17285e-19	2.01793e-18	1
cg01663968_CTSZ	0.0307881	0.0945783	7.22944e-19	2.79255e-18	0
cg01386493_ADRB3	0.110018	0.194239	1.26355e-18	4.83339e-18	0
cg15195412_CX3CL1	0.063466	0.153268	1.35524e-18	5.13429e-18	0
cg20427865_CX3CL1	0.0584314	0.125946	1.50715e-18	5.65539e-18	0
cg02148642_RGPD5	0.612008	0.774029	1.51886e-18	5.64557e-18	0
cg09173897_PPP4R4	0.201951	0.306607	1.8752e-18	6.90495e-18	0
cg08897388_LAMA4	0.0255913	0.0635937	2.12995e-18	7.77038e-18	0
cg04589904_ADRB1	0.03047	0.0695405	2.42456e-18	8.76402e-18	0
cg17906786_C13orf36	0.119372	0.175701	2.22261e-17	7.961e-17	0
cg00943245_PCDHGC5	0.839639	0.771507	6.88171e-17	2.4427e-16	1
cg06347928_IFIH1	0.0296511	0.0566461	1.0532e-16	3.705e-16	0
cg11706911_AGMAT	0.11931	0.194402	2.07616e-16	7.239e-16	0
cg24930915_RAB26	0.0715796	0.108783	3.68156e-16	1.2724e-15	0
cg05874450_POPDC3	0.0495182	0.0923566	3.90382e-16	1.33748e-15	0
cg25023994_BANK1	0.238704	0.327435	8.99491e-16	3.05517e-15	0
cg00728602_C6orf27	0.0861632	0.0504125	1.4416e-15	4.85463e-15	1
cg10031456_RASGRP3	0.672701	0.527601	3.49825e-15	1.16806e-14	1
cg25552492_LGI3	0.0122141	0.0230324	5.66628e-15	1.87606e-14	0
cg10335931_MYBPC3	0.859587	0.895727	1.2973e-14	4.25946e-14	0
cg00332153_BANK1	0.0835238	0.203103	3.85097e-14	1.25395e-13	0
cg09837169_TIAM2	0.783908	0.860794	4.44309e-14	1.4349e-13	0
cg14719352_FUT1	0.752	0.824299	5.91643e-14	1.89518e-13	0
cg12724357_SYT12	0.0749432	0.0449973	8.96144e-14	2.84742e-13	1
cg17757055_PARM1	0.0658291	0.0984802	1.25822e-13	3.9659e-13	0
cg17449882_C8orf46	0.60084	0.522744	1.32821e-13	4.1533e-13	1
cg03270167_RAMP1	0.0778939	0.141454	1.46566e-13	4.547e-13	0
cg20291222_CAPS2	0.227435	0.151981	1.73617e-13	5.34416e-13	1
cg04845063_FAM13A	0.13089	0.203707	3.17963e-13	9.71143e-13	0
cg24326142_CSF1	0.0405137	0.0779882	1.97213e-12	5.97707e-12	0
cg17470143_DCLK1	0.689057	0.597264	1.23202e-11	3.70546e-11	1
cg24273512_POPDC3	0.062673	0.104689	1.91914e-11	5.72835e-11	0
cg07348311_IFIH1	0.27833	0.193842	1.94626e-11	5.76561e-11	1
cg12177743_TTC12	0.038767	0.0704976	6.57989e-11	1.93468e-10	0
cg14642338_PAMR1	0.414424	0.536237	7.13521e-11	2.08242e-10	0
cg22805308_PLEKHG5	0.303611	0.38805	8.39442e-11	2.43191e-10	0
cg06948937_CDK18	0.871243	0.812156	1.0003e-10	2.87676e-10	1
cg24087944_GABRD	0.548592	0.616396	1.04096e-10	2.97203e-10	0
cg11656547_MAMDC2	0.079659	0.114476	3.1143e-10	8.82759e-10	0
cg25645462_GPR56	0.869666	0.900872	8.33202e-10	2.34487e-09	0
cg21092462_KCNH1	0.0423451	0.0601021	8.67509e-10	2.4241e-09	0
cg12727795_PDGFRB	0.0561949	0.0908909	1.06334e-09	2.95039e-09	0
cg24334983_ANXA11	0.142993	0.191024	1.12242e-09	3.09254e-09	0
cg10726357_SLC46A2	0.433217	0.497746	2.13617e-09	5.8448e-09	0
cg15410903_GSTO2	0.0136113	0.0307312	3.14385e-09	8.54261e-09	0
cg10133777_DMKN	0.502805	0.437983	9.05522e-09	2.44367e-08	1
cg12448933_RAB37	0.0302155	0.0541876	9.59833e-09	2.57261e-08	0
cg02250594_ONECUT2	0.020973	0.0389066	1.03564e-08	2.75705e-08	0
cg03359508_ANXA11	0.120473	0.167506	1.14586e-08	3.02999e-08	0
cg05413282_PRSS3	0.830839	0.867492	2.15487e-08	5.66013e-08	0
cg13645811_SYNJ2	0.150071	0.214052	3.0207e-08	7.88184e-08	0
cg26036443_EHD2	0.0707766	0.0991578	3.33167e-08	8.63603e-08	0
cg24988345_SCHIP1	0.234672	0.297874	3.97984e-08	1.02487e-07	0
cg13021192_CTSZ	0.0386355	0.0765294	5.65764e-08	1.44747e-07	0
cg02250787_HTR2A	0.0493169	0.0733165	8.05753e-08	2.04817e-07	0
cg18212039_EXTL1	0.759978	0.703477	1.69167e-07	4.27255e-07	1
cg01623438_CTSZ	0.785272	0.736212	2.12697e-07	5.33775e-07	1
cg20828084_KIAA1199	0.877538	0.840275	2.32382e-07	5.79484e-07	1
cg16787352_ANKRD9	0.227135	0.177512	2.51932e-07	6.24285e-07	1
cg16303453_CA7	0.0870035	0.0671881	4.79782e-07	1.18146e-06	1
cg07436807_ACTA2	0.858048	0.885239	6.47474e-07	1.5845e-06	0
cg21370143_MYBPC3	0.851282	0.886361	7.74059e-07	1.88259e-06	0
cg18272264_CACNB4	0.0186217	0.0262651	7.90402e-07	1.91054e-06	0
cg09038885_ADRA1B	0.0359893	0.0492195	8.033e-07	1.92988e-06	0
cg00113951_CABP1	0.117883	0.140332	9.5095e-07	2.27075e-06	0
cg27461196_FXYD1	0.611983	0.657248	1.79282e-06	4.25526e-06	0
cg12229172_MGST2	0.0609463	0.10309	2.25523e-06	5.32072e-06	0
cg22325823_RAB37	0.238098	0.185981	2.29208e-06	5.37548e-06	1
cg07331806_AIFM3	0.0649029	0.084015	2.47115e-06	5.76114e-06	0
cg21342728_MCHR1	0.0744051	0.10517	2.47868e-06	5.74471e-06	0
cg15264255_NIPAL2	0.129542	0.160509	3.32983e-06	7.67225e-06	0
cg13474750_SH3BP1	0.931383	0.943016	3.79205e-06	8.68645e-06	0
cg12172720_SYNPO	0.717908	0.659877	6.3567e-06	1.44771e-05	1
cg19751300_ST8SIA5	0.0499356	0.0383923	7.06707e-06	1.60025e-05	1
cg13881341_FUT1	0.402081	0.462349	7.62348e-06	1.71637e-05	0
cg10970409_VIPR1	0.0907687	0.125627	9.62932e-06	2.15566e-05	0
cg07861564_HSPB8	0.0180529	0.0259153	1.13127e-05	2.51819e-05	0
cg07602200_P2RX7	0.0479688	0.0348065	1.35444e-05	2.99802e-05	1
cg21575929_ADRA1B	0.970418	0.959052	1.55588e-05	3.42466e-05	1
cg12453288_C2orf50	0.0428935	0.0610324	1.58179e-05	3.46236e-05	0
cg17385448_AGMAT	0.407577	0.341404	1.96588e-05	4.27932e-05	1
cg01109219_RASGRP3	0.746238	0.793874	4.70554e-05	0.000101867	0
cg05684891_DAB2IP	0.0286964	0.035599	7.61253e-05	0.000163898	0
cg16716983_DRP2	0.695895	0.646646	0.000108895	0.000233177	1
cg20066612_KCNJ9	0.212795	0.257854	0.000115827	0.000246681	0
cg04755031_PNPLA5	0.0430854	0.0519	0.000118267	0.000250523	0
cg02549424_AIFM3	0.17282	0.210291	0.000127973	0.000269632	0
cg23756219_DRP2	0.274169	0.357164	0.00015585	0.000326622	0
cg15014549_SLC47A1	0.0348595	0.0417592	0.000167407	0.000348985	0
cg16241714_CEBPD	0.0121123	0.0191265	0.000171656	0.00035596	0
cg12354377_ANK3	0.218581	0.26985	0.000180118	0.000371552	0
cg20051033_CPNE9	0.0615889	0.0759537	0.00019256	0.000395149	0
cg07654896_RGN	0.145878	0.248537	0.000195923	0.000399967	0
cg19869139_OPRD1	0.912257	0.895861	0.000253424	0.000514687	1
cg18282543_BAIAP3	0.0312531	0.0409635	0.000309892	0.000626141	0
cg06063714_GABRD	0.511709	0.477855	0.000460116	0.000924926	1
cg15019617_IFIT1	0.0849288	0.0655292	0.000541745	0.00108349	1
cg01532103_BSG	0.0410663	0.051558	0.000631116	0.00125586	0
cg12243255_CSRNP1	0.0189745	0.013442	0.000685209	0.00135665	1
cg12799895_NPTX2	0.0114179	0.0174659	0.000734344	0.00144666	0
cg04034767_GRASP	0.0312727	0.0390311	0.000825469	0.00161808	0
cg08715837_TUBA8	0.0414169	0.0495724	0.000844015	0.00164625	0
cg23265096_CTSZ	0.497514	0.530259	0.000856614	0.00166259	0
cg14401897_SBNO2	0.84715	0.875908	0.000859374	0.00165977	0
cg08665772_KCNJ9	0.0777587	0.0986532	0.0015569	0.00299229	0
cg08687825_PRSS35	0.0330136	0.0408806	0.00168898	0.00323037	0
cg24335895_COX7A1	0.321205	0.373536	0.00175625	0.00334281	0
cg18138500_GNG7	0.494106	0.521407	0.0018314	0.00346909	0
cg18273501_CALHM2	0.0286806	0.0345226	0.00192617	0.00363115	0
cg01567482_RGS14	0.906309	0.893599	0.00228121	0.00427999	1
cg19435264_SLC6A7	0.0265399	0.0333662	0.0024368	0.00455023	0
cg12460541_ITPKA	0.161617	0.179131	0.00252375	0.00469037	0
cg26624118_SLC43A1	0.0360854	0.0424383	0.00256371	0.00474226	0
cg14603345_BTBD3	0.0116087	0.0175378	0.00265267	0.00488389	0
cg02589695_RASSF5	0.35904	0.394251	0.00334355	0.00612725	0
cg03724463_CCK	0.0522306	0.0706805	0.00391597	0.00714302	0
cg12320306_ADM	0.0353738	0.041581	0.00500344	0.00908458	0
cg05879919_ANKRD9	0.0417613	0.0486723	0.0050149	0.00906362	0
cg13573276_SDR16C5	0.115024	0.131671	0.00507062	0.00912248	0
cg14826456_ADRB1	0.0682469	0.0574899	0.00619713	0.0110985	1
cg24938727_HHATL	0.245536	0.211208	0.00667056	0.0118923	1
cg18540325_PRSS3	0.472646	0.437483	0.00693276	0.0123041	1
cg16864658_CCK	0.0466792	0.0561878	0.00984067	0.0173867	0
cg06734962_CEBPD	0.0201485	0.024181	0.0102134	0.0179646	0
cg17332016_SLC47A1	0.0225585	0.0276255	0.0139197	0.024375	0
cg02105377_MAGI1	0.0183156	0.0152946	0.0177711	0.0309814	1
cg25250998_GSTO2	0.0232843	0.0291939	0.018177	0.0315495	0
cg24407308_DGKZ	0.0309083	0.0372675	0.018443	0.0318709	0
cg20466180_SCHIP1	0.110788	0.132456	0.0192321	0.0330893	0
cg24703717_HLA-F	0.0246537	0.0190063	0.0202444	0.0346795	1
cg14249872_KCNK1	0.0216326	0.0256621	0.0204796	0.0349306	0
cg00995152_DAB2IP	0.677942	0.646784	0.0213175	0.0362031	1
cg20195812_STAT4	0.0510319	0.0592639	0.0219986	0.0371993	0
cg22374901_TESC	0.0402786	0.0452834	0.0255615	0.0430395	0
cg10894512_ACTA2	0.823893	0.838766	0.0274511	0.0460244	0
cg26044825_NFIC	0.0169836	0.0142087	0.029889	0.0498994	1
cg00236832_RARA	0.0616074	0.0714906	0.0305562	0.050798	0
cg17775235_NPTX1	0.0318114	0.036176	0.0309841	0.0512929	0
cg12400881_PPL	0.0161899	0.0186282	0.0314735	0.0518852	0
cg04532952_CA4	0.0544795	0.0641937	0.0317	0.0520408	0
cg15942481_CAPS2	0.0708065	0.0594883	0.0340282	0.0556312	1
cg21309147_STAC2	0.015481	0.0184811	0.0346301	0.0563813	0
cg09879099_ONECUT2	0.0229251	0.0265124	0.0354408	0.0574637	0
cg13958676_LGI3	0.0281698	0.0335023	0.0424497	0.0685458	0
cg10685945_AGPAT9	0.0243956	0.0285695	0.0446834	0.0718582	0
cg07043494_HRH1	0.73504	0.712975	0.04479	0.0717369	1
cg08497766_IL15RA	0.0434168	0.0491768	0.046704	0.0744995	0
cg06264060_MCHR1	0.431698	0.468075	0.0533133	0.0846994	0
cg09967877_SYT12	0.0294469	0.0231539	0.0541652	0.0857072	1
cg17471928_STAC2	0.027774	0.0321331	0.0601349	0.0947726	0
cg08035082_AMPD3	0.871265	0.885322	0.0619396	0.0972279	0
cg02141570_LOC348840	0.323535	0.340704	0.0638153	0.0997747	0
cg14592406_CABP1	0.0112286	0.00881019	0.0681572	0.106142	1
cg16173067_SDCBP2	0.895824	0.902788	0.0703823	0.109176	0
cg09625066_RGN	0.411608	0.473693	0.070658	0.109174	0
cg03241282_LOC348840	0.25588	0.273863	0.0714401	0.109951	0
cg27567335_RAMP1	0.0930807	0.0995141	0.0720813	0.110506	0
cg23548920_ARRDC2	0.0237894	0.0208413	0.0739361	0.11291	1
cg19549068_CLU	0.0250074	0.0271843	0.074354	0.11311	0
cg22605643_RGS4	0.0823929	0.0966876	0.0773708	0.117247	0
cg20811389_CDC14B	0.0293958	0.0263456	0.080206	0.121077	1
cg24450312_RASSF5	0.0444413	0.0476948	0.0803684	0.120859	0
cg23486067_PLSCR1	0.0644718	0.0511061	0.0806265	0.120787	1
cg10104451_ARC	0.0966649	0.0818341	0.082762	0.123516	1
cg23180489_LYNX1	0.673066	0.69566	0.0897779	0.133481	0
cg20586531_PLSCR1	0.85359	0.866355	0.0898963	0.133155	0
cg15692239_ALDOC	0.0214429	0.0174349	0.0982239	0.144945	1
cg24524435_UCKL1	0.0575121	0.0508577	0.098622	0.144989	1
cg05261299_NR4A1	0.647272	0.669434	0.103824	0.152069	0
cg06726207_SIX4	0.0324804	0.0356286	0.117107	0.170889	0
cg09501516_RGS4	0.0843615	0.0940956	0.119322	0.173479	0
cg02519806_SYNPO2	0.0409937	0.0347563	0.126247	0.182872	1
cg07895149_CALHM2	0.0403271	0.0472156	0.130336	0.188103	0
cg14159894_BTBD3	0.0471323	0.0407813	0.131224	0.188694	1
cg23187653_PCSK1	0.0267761	0.0314383	0.136167	0.19509	0
cg07758904_SLC46A2	0.0975985	0.076898	0.148578	0.212101	1
cg07737781_MLXIPL	0.042054	0.0448296	0.152578	0.217025	0
cg14289461_LAMA4	0.205861	0.222309	0.161671	0.229131	0
cg15925792_MX1	0.041142	0.045185	0.163119	0.230355	0
cg16826718_HRK	0.0549716	0.0486463	0.165987	0.233567	1
cg21698790_HRK	0.0163599	0.0142565	0.16696	0.2341	1
cg20925955_TIAM2	0.923182	0.91569	0.170283	0.237914	1
cg07374145_ARRDC2	0.00925329	0.010423	0.173315	0.241293	0
cg02047577_UCKL1	0.0150026	0.0131525	0.176185	0.244426	1
cg04452095_SEPT9	0.54809	0.533004	0.18666	0.258049	1
cg07200280_RFTN1	0.0361709	0.0403357	0.197588	0.272201	0
cg17236617_ACOT7	0.0346076	0.03153	0.205726	0.282425	1
cg24046110_LYNX1	0.0494831	0.042515	0.222868	0.304896	1
cg24331079_STAT4	0.925999	0.929669	0.224557	0.306144	0
cg22269795_EFHD2	0.0141215	0.0157174	0.22984	0.312266	0
cg26071978_AGPAT9	0.018572	0.0162767	0.230764	0.312443	1
cg13272258_USP2	0.0129461	0.0144034	0.243854	0.329035	0
cg19899882_FOXQ1	0.0182977	0.0199381	0.253331	0.340656	0
cg08067365_ISG15	0.0294275	0.026348	0.268247	0.359488	1
cg00929855_HSPA1A	0.0346405	0.0374145	0.268847	0.35907	0
cg07102705_HTR4	0.0196185	0.0212341	0.277799	0.369773	0
cg12616277_ESYT3	0.0610739	0.0648594	0.278145	0.368987	0
cg06367117_ALDOC	0.0165483	0.0181515	0.293557	0.388125	0
cg18401406_C13orf36	0.524989	0.509827	0.302169	0.398175	1
cg01533387_IFI30	0.0226375	0.0245292	0.304637	0.40009	0
cg11298412_PARM1	0.0237684	0.0252028	0.308173	0.403389	0
cg10167296_RASSF5	0.0282868	0.0298636	0.312059	0.407123	0
cg23610018_VGLL4	0.0125373	0.0112261	0.315174	0.40983	1
cg02823866_CD274	0.0409676	0.0373212	0.324468	0.420528	1
cg23089438_CSF1	0.0719123	0.0693135	0.344524	0.445058	1
cg14837082_HRH1	0.760618	0.771245	0.347953	0.448017	0
cg20022511_ISG15	0.0345452	0.0325157	0.358189	0.459695	1
cg15973234_KIAA1199	0.0456633	0.0430979	0.362956	0.464301	1
cg09607282_RTN2	0.124698	0.119962	0.376604	0.4802	1
cg15955341_GSTM4	0.0145358	0.0157755	0.378067	0.480511	0
cg04396791_SHANK2	0.0180529	0.0166326	0.378307	0.47927	1
cg22197787_KCNH1	0.0220364	0.0202297	0.380234	0.480167	1
cg14063008_DAB2IP	0.0157711	0.0170813	0.386264	0.486224	0
cg16224854_SLC25A25	0.0294295	0.0309549	0.388692	0.487722	0
cg10154926_HAP1	0.0147699	0.0158562	0.426783	0.533818	0
cg22152328_MX1	0.0274145	0.0286724	0.428583	0.534373	0
cg26532905_RNASEL	0.806671	0.798615	0.433036	0.538221	1
cg22857604_RASSF5	0.0217519	0.0236494	0.434641	0.538518	0
cg03059018_SIX4	0.0627418	0.0579369	0.442417	0.546434	1
cg23050981_L1CAM	0.0595815	0.0688298	0.453768	0.558702	0
cg27176536_RAB26	0.172751	0.168608	0.454381	0.557713	1
cg12228707_ADM	0.0202799	0.0214732	0.454697	0.556368	0
cg06864275_SBNO2	0.0139438	0.0150918	0.462511	0.564177	0
cg09729918_SLC25A25	0.0225575	0.0236938	0.477404	0.580547	0
cg12601987_RASD1	0.0346948	0.0334399	0.488798	0.592574	1
cg22153116_TTC39B	0.0241254	0.0231031	0.496845	0.600481	1
cg05325699_HAP1	0.0442799	0.0426994	0.516903	0.622813	1
cg19835478_COL6A1	0.100951	0.105896	0.534551	0.642113	0
cg11815363_KCNK1	0.0168202	0.0161172	0.536596	0.64261	1
cg17619823_ADRB3	0.012995	0.0139242	0.538618	0.643077	0
cg23861715_CDC14B	0.0517286	0.0542975	0.539038	0.641634	0
cg21973517_VGLL4	0.0698134	0.0654867	0.553596	0.656978	1
cg14402472_HLA-F	0.0179838	0.0168774	0.564059	0.667385	1
cg07981910_DAB2IP	0.00987765	0.0104543	0.565928	0.667592	0
cg26499611_BAIAP3	0.0774585	0.0755421	0.568818	0.668997	1
cg11221513_C22orf9	0.024268	0.0235022	0.570617	0.669117	1
cg19192120_SSH3	0.0808525	0.0836163	0.574935	0.672179	0
cg19626078_KNDC1	0.0131866	0.0125775	0.575985	0.671414	1
cg13725272_MAGI1	0.013662	0.0142851	0.578534	0.672396	0
cg26872475_NLRX1	0.0457375	0.0443285	0.591552	0.685504	1
cg25741794_EFHD2	0.0439807	0.0416555	0.596949	0.68973	1
cg08617916_RASSF5	0.0372003	0.0381815	0.59952	0.690675	0
cg09800519_RXRA	0.019602	0.0203554	0.60519	0.695174	0
cg05920090_HSPA1A	0.0340411	0.0349959	0.605359	0.693347	0
cg11065693_IRF9	0.0273634	0.0283723	0.61223	0.699184	0
cg27176392_GNG7	0.876939	0.873769	0.627164	0.714169	1
cg11680158_TTC39B	0.0501612	0.0489951	0.628067	0.713137	1
cg14338062_ARHGAP9	0.909099	0.9075	0.628142	0.711172	1
cg25537774_AGPAT2	0.0135489	0.0140997	0.628233	0.709237	0
cg12955583_KNDC1	0.00996284	0.0104193	0.636522	0.716542	0
cg22185378_MLXIPL	0.952291	0.953864	0.655522	0.735828	0
cg11730691_NLRX1	0.0260775	0.0267742	0.656075	0.734357	0
cg04137037_TEF	0.0148587	0.0154182	0.658126	0.734566	0
cg05953394_PRKAG2	0.03171	0.0327026	0.663622	0.738608	0
cg04001668_GPR56	0.960914	0.959543	0.665862	0.739013	1
cg04845144_RTN2	0.0191306	0.0199969	0.6781	0.750482	0
cg05593300_PRRX1	0.106473	0.110852	0.679959	0.750431	0
cg07764959_SLC43A1	0.0345383	0.0331156	0.680177	0.748575	1
cg17371067_CEBPB	0.015085	0.0155833	0.680194	0.746508	0
cg24104611_C22orf9	0.116131	0.112904	0.685852	0.750627	1
cg11903880_GSTM4	0.757831	0.75473	0.708175	0.772912	1
cg27650175_DAB2IP	0.0104964	0.010107	0.710478	0.773283	1
cg25834275_NFIC	0.0117589	0.0113472	0.711314	0.77206	1
cg13401831_TUBA8	0.0355912	0.034902	0.737133	0.797886	1
cg12603043_EHD2	0.0636683	0.0649601	0.739151	0.797878	0
cg10730174_PRRX1	0.0219427	0.0211966	0.741814	0.798564	1
cg01860753_RASSF5	0.0691087	0.0680506	0.745052	0.799865	1
cg21075829_ESYT3	0.298628	0.302999	0.761531	0.815335	0
cg18189938_EPB41	0.0146886	0.014268	0.762144	0.81378	1
cg19452316_RASSF5	0.0327796	0.031674	0.766552	0.816274	1
cg04416752_ST6GALNAC4	0.0358906	0.0351191	0.769831	0.817557	1
cg23520347_RASSF5	0.0435224	0.0446353	0.772569	0.818259	0
cg04790936_SH3BP1	0.0121729	0.0124974	0.786039	0.830293	0
cg19302283_BTC	0.845996	0.847583	0.793023	0.835431	0
cg04185861_IL6R	0.0134018	0.0136998	0.801189	0.841783	0
cg21497439_HAPLN4	0.727508	0.724896	0.814006	0.852974	1
cg11777321_TEF	0.0219335	0.0222513	0.853381	0.891862	0
cg12939547_C6orf27	0.878739	0.879675	0.859878	0.896275	0
cg00415978_SYNPO2	0.0974192	0.0967098	0.872513	0.907045	1
cg16408394_RXRA	0.024612	0.0243764	0.877172	0.909488	1
cg10314752_PPP4R4	0.0388344	0.0391344	0.878488	0.908462	0
cg22044848_RFTN1	0.0356	0.0353767	0.890554	0.918529	1
cg04096365_IFI30	0.0320314	0.031792	0.894978	0.920682	1
cg16111791_CACNB4	0.0386196	0.0383671	0.900336	0.923783	1
cg12998491_FAM78A	0.00766843	0.00756707	0.90171	0.922789	1
cg04929736_CLU	0.0356573	0.0358871	0.908704	0.927537	0
cg25786436_PRKAG2	0.0169521	0.0171356	0.912072	0.92857	0
cg15269863_PRSS35	0.0955735	0.095931	0.924805	0.939106	0
cg10926623_L1CAM	0.0578088	0.0574107	0.936495	0.948532	1
cg06990298_RASD1	0.0218927	0.0217769	0.95127	0.961026	1
cg08259617_GADD45B	0.0196955	0.0196156	0.953753	0.961071	1
cg10617171_SCN1B	0.01656	0.016622	0.957446	0.962331	0
cg23129478_ST8SIA5	0.0289279	0.0288679	0.986055	0.988564	1
cg01808706_ITPKA	0.0143978	0.014379	0.987967	0.987967	1
