# Supplementary material for: Coordinated Cell Type–Specific Epigenetic Remodeling in Prefrontal Cortex Begins before Birth and Continues into Early Adulthood
Source: PLoS Genet. 2013 Apr 11;9(4):e1003433. doi: 10.1371/journal.pgen.1003433 (PMC3623761; doi:10.1371/journal.pgen.1003433)
Supplement: Table S8 — CpG methylation levels at promoters of genes subject to developmental down-regulation of H3K4me3 levels in PFC neurons. (XLS) [file pgen.1003433.s013.xls]

## Sheet: H3K4me3 DOWN cases
CpG ID_promoter	DNAmeth (prenatal average)	DNAmeth (> 1yr-old average)	t-test p-value	FDR	DNAmeth down
cg18006568_ANKRD53	0.0561512	0.505751	1.9987e-70	1.48703e-67	0
cg19111262_IGSF9	0.226276	0.662548	4.31473e-66	1.60508e-63	0
cg04337944_FBLN1	0.048616	0.526633	4.45612e-65	1.10512e-62	0
cg15120497_TRH	0.488132	0.88333	8.05841e-64	1.49886e-61	0
cg03270204_DDR1	0.0787673	0.705529	1.17772e-61	1.75245e-59	0
cg08598221_SNTB1	0.252341	0.72163	2.05672e-61	2.55033e-59	0
cg19034028_CDH3	0.405063	0.777446	5.57732e-55	5.9279e-53	0
cg05798712_FABP7	0.0983212	0.357492	6.27704e-55	5.83765e-53	0
cg20648149_SYNE2	0.279868	0.713787	3.79834e-54	3.13996e-52	0
cg11885098_EFNA2	0.111503	0.42108	2.59664e-51	1.9319e-49	0
cg24127874_HES6	0.0489342	0.477937	8.16778e-51	5.52439e-49	0
cg04355435_TMEM125	0.0268842	0.233214	9.94172e-51	6.16387e-49	0
cg26531804_SPINT1	0.0701682	0.349854	1.10341e-50	6.31492e-49	0
cg14782678_TMEM102	0.226489	0.566058	4.22756e-50	2.24664e-48	0
cg06650786_NOTCH3	0.107309	0.523756	4.92255e-50	2.44158e-48	0
cg01344171_RSPH9	0.137307	0.528231	4.76724e-48	2.21677e-46	0
cg02797569_PCOLCE	0.443237	0.720816	4.25596e-47	1.86261e-45	0
cg05668853_RAB34	0.12479	0.462629	6.49624e-47	2.68511e-45	0
cg19096475_ASAM	0.105295	0.483148	3.93953e-46	1.54264e-44	0
cg00016968_RHOC	0.437125	0.734912	4.2944e-46	1.59752e-44	0
cg20439022_SLC16A8	0.231126	0.581467	4.38025e-46	1.55186e-44	0
cg25313204_SLC22A3	0.455217	0.809377	5.88822e-46	1.99129e-44	0
cg18618334_CXCL12	0.0371165	0.309419	2.44898e-45	7.92192e-44	0
cg01617750_CMTM8	0.439815	0.783216	6.15311e-45	1.90746e-43	0
cg16944093_LIMS2	0.0645223	0.342689	8.42553e-45	2.50744e-43	0
cg16509045_TRPM6	0.329877	0.546063	1.74418e-43	4.99102e-42	0
cg16076328_EPCAM	0.195841	0.594057	2.27965e-43	6.2817e-42	0
cg12564962_DSCR6	0.550712	0.803151	5.78105e-43	1.53611e-41	0
cg22398616_LECT1	0.229836	0.478904	4.24508e-42	1.08908e-40	0
cg12317456_MMP2	0.0255744	0.171009	2.38497e-40	5.91473e-39	0
cg23881725_DLEC1	0.0440701	0.34382	3.77583e-40	9.062e-39	0
cg03005261_CCDC109B	0.0667164	0.306955	4.21499e-40	9.79984e-39	0
cg04818845_PLEKHG5	0.0472387	0.158808	4.31158e-40	9.72066e-39	0
cg05554718_HIST1H1D	0.175717	0.538966	7.12224e-40	1.55851e-38	0
cg22892904_CBX2	0.157111	0.422505	9.08167e-40	1.9305e-38	0
cg24765079_CDH1	0.0691722	0.363514	1.03257e-39	2.13397e-38	0
cg09312149_TRIM36	0.0673641	0.239829	1.76342e-39	3.5459e-38	0
cg03030757_FANCE	0.0496548	0.335633	1.93821e-39	3.79482e-38	0
cg27504117_ANKMY1	0.140232	0.380838	7.6864e-39	1.46633e-37	0
cg21402071_CHRNB4	0.0380749	0.364106	3.06327e-38	5.69769e-37	0
cg00499822_CXCL12	0.25053	0.648951	1.01578e-37	1.84327e-36	0
cg16714091_ADAMTSL1	0.0405332	0.162314	3.04162e-37	5.38801e-36	0
cg10521852_LPAR2	0.0536559	0.378942	3.73098e-37	6.45546e-36	0
cg00597076_MYO1C	0.562366	0.787444	6.4759e-37	1.09502e-35	0
cg21237418_RAB34	0.0392452	0.247146	1.28643e-36	2.12691e-35	0
cg07846167_FBLIM1	0.111196	0.314839	1.56296e-35	2.52792e-34	0
cg11455040_SLC45A3	0.0282192	0.126221	2.09041e-35	3.30907e-34	0
cg06521852_TRIOBP	0.141341	0.380747	2.28622e-35	3.54365e-34	0
cg07180649_WNT4	0.230652	0.414512	1.22287e-34	1.85676e-33	0
cg00807586_DLEC1	0.0289188	0.145964	1.68685e-34	2.51003e-33	0
cg13796218_C1orf187	0.052741	0.168746	4.01923e-34	5.86335e-33	0
cg15861540_TBXA2R	0.0373203	0.173704	5.04184e-34	7.21371e-33	0
cg15014458_LYPD3	0.0763015	0.302593	1.23083e-33	1.7278e-32	0
cg27554782_CHRNB4	0.0626945	0.216842	1.46741e-33	2.02177e-32	0
cg21104946_WNT7B	0.0585526	0.277312	1.6934e-33	2.2907e-32	0
cg21279955_SLC27A3	0.0511991	0.152697	3.80323e-33	5.05286e-32	0
cg09088834_NINL	0.0190933	0.190035	4.07997e-33	5.32544e-32	0
cg17701886_B3GNT5	0.0729706	0.268305	4.21762e-33	5.41019e-32	0
cg05559445_CDKN1C	0.0618821	0.200476	5.72036e-33	7.21348e-32	0
cg20807545_ADAMTS18	0.118705	0.341152	7.5976e-33	9.42102e-32	0
cg23320056_ARHGEF2	0.149844	0.326516	8.25735e-33	1.00713e-31	0
cg19103609_PKN1	0.629222	0.372444	2.30949e-32	2.77139e-31	1
cg06776256_GPRC5A	0.145478	0.352353	5.21112e-32	6.15408e-31	0
cg04032226_NAGS	0.0140475	0.256922	7.10953e-32	8.26483e-31	0
cg09214254_SMOC2	0.0373522	0.137833	1.45455e-31	1.6649e-30	0
cg03278643_EVC2	0.326061	0.563286	6.45666e-31	7.27842e-30	0
cg16080552_TACSTD2	0.0694928	0.236553	1.41654e-30	1.57299e-29	0
cg09191626_SPON1	0.146817	0.320262	3.24974e-30	3.5556e-29	0
cg05501584_ST8SIA2	0.104399	0.256414	4.06632e-30	4.38455e-29	0
cg03143849_CDKN1C	0.327391	0.53701	5.52637e-30	5.87374e-29	0
cg27637521_SOCS3	0.0117556	0.213395	6.10687e-30	6.39931e-29	0
cg20503329_COL15A1	0.644383	0.804686	6.90199e-30	7.13206e-29	0
cg24126851_DCHS1	0.537529	0.724551	1.34546e-29	1.37126e-28	0
cg11226328_EPB41	0.0473307	0.145911	4.48676e-29	4.51101e-28	0
cg15083227_PLEKHO2	0.0358154	0.136218	1.38136e-28	1.37031e-27	0
cg06469542_ISM2	0.337324	0.544245	2.89739e-28	2.83639e-27	0
cg00208967_OLFM2	0.0331507	0.098028	3.58205e-28	3.4611e-27	0
cg17506742_IL10RB	0.0273909	0.202682	3.95508e-28	3.77253e-27	0
cg13097407_CRIP3	0.0375558	0.194145	4.15767e-28	3.91558e-27	0
cg04463638_CLDN5	0.54857	0.749817	5.46985e-28	5.08696e-27	0
cg00516481_PDE9A	0.0153726	0.063759	9.8401e-28	9.03831e-27	0
cg22879289_NID1	0.529631	0.694098	1.1235e-27	1.01937e-26	0
cg26565838_GALNT10	0.159508	0.0766639	3.93668e-27	3.52879e-26	1
cg07991621_SH3BP2	0.0751061	0.158824	5.03869e-27	4.46284e-26	0
cg22425806_TGFA	0.0495263	0.136362	6.68867e-27	5.85455e-26	0
cg19786920_NSUN7	0.11515	0.248321	8.01556e-27	6.93439e-26	0
cg11450827_CLDN5	0.839676	0.602993	8.18332e-27	6.99815e-26	1
cg00708598_LECT1	0.0722066	0.181565	1.69906e-26	1.43648e-25	0
cg17655614_CDH1	0.20797	0.368897	1.77174e-26	1.48109e-25	0
cg03776060_AIF1L	0.0181044	0.106813	4.10093e-26	3.3901e-25	0
cg11072113_VWCE	0.384833	0.53772	4.14255e-26	3.38688e-25	0
cg24251035_ZC3HAV1L	0.147215	0.319849	4.57922e-26	3.70319e-25	0
cg12992720_LPAR2	0.048807	0.188363	4.65998e-26	3.72798e-25	0
cg15305511_EVC2	0.101439	0.19762	5.50913e-26	4.36042e-25	0
cg24762359_ATP12A	0.0202077	0.0597628	6.37935e-26	4.99604e-25	0
cg18059933_TP53INP1	0.0406481	0.213152	8.1963e-26	6.35213e-25	0
cg18081258_NDRG2	0.0380876	0.109274	9.13085e-26	7.00346e-25	0
cg05507459_NXNL2	0.30617	0.463621	9.81888e-26	7.45433e-25	0
cg23412777_PYGO1	0.781177	0.519236	1.23479e-25	9.27966e-25	1
cg13797282_CARD10	0.511446	0.674416	2.59498e-25	1.93066e-24	0
cg23517605_TUBB2B	0.0191999	0.067748	9.44904e-25	6.96048e-24	0
cg17803089_FANCE	0.0265471	0.100622	1.18014e-24	8.6081e-24	0
cg02238826_B3GNT5	0.0219825	0.135439	3.12262e-24	2.25556e-23	0
cg14566624_GPR153	0.0290728	0.124131	8.53497e-24	6.10579e-23	0
cg19614321_RASSF2	0.0351174	0.152468	1.06383e-23	7.53798e-23	0
cg01062029_ROR2	0.0349999	0.101197	1.09252e-23	7.66827e-23	0
cg09754413_RNF182	0.031059	0.0635576	1.41439e-23	9.83463e-23	0
cg10979891_SMOC1	0.0938007	0.180195	1.72127e-23	1.18577e-22	0
cg03682712_LOXL1	0.0486287	0.17367	1.8217e-23	1.24343e-22	0
cg27555365_TMEM102	0.0311419	0.0816324	2.2947e-23	1.55205e-22	0
cg20797216_FBN3	0.152822	0.354679	5.16987e-23	3.46521e-22	0
cg12265604_HAS3	0.0433795	0.0897113	5.59275e-23	3.71518e-22	0
cg14435807_LOXL1	0.0482274	0.196071	6.63684e-23	4.36975e-22	0
cg07612655_PTGIS	0.393268	0.562356	8.46176e-23	5.52241e-22	0
cg25589890_ULBP1	0.0200836	0.190548	1.05254e-22	6.80947e-22	0
cg06783668_ANKRD53	0.039411	0.140674	1.22018e-22	7.82599e-22	0
cg00451635_EMP2	0.201043	0.337697	1.44314e-22	9.17686e-22	0
cg07914866_IRAK3	0.36937	0.525654	1.67062e-22	1.05334e-21	0
cg22708914_SH2D4A	0.194649	0.314922	2.26995e-22	1.4192e-21	0
cg08822227_SH3BP2	0.0411617	0.119865	4.69693e-22	2.9121e-21	0
cg05885123_CRIP3	0.0191675	0.100151	9.94804e-22	6.11681e-21	0
cg07715201_GDNF	0.0376161	0.0933876	1.21097e-21	7.38491e-21	0
cg26706003_AVPR1A	0.432134	0.32814	1.23242e-21	7.45466e-21	1
cg07640473_SEMA3F	0.024167	0.0936596	1.51562e-21	9.09374e-21	0
cg11667754_CDH1	0.0309602	0.0812514	1.64948e-21	9.81769e-21	0
cg26777475_PCOLCE	0.588471	0.765212	1.79703e-21	1.0611e-20	0
cg00810473_SNX22	0.0245839	0.0783986	1.95292e-21	1.14407e-20	0
cg16670497_GSTM2	0.026636	0.109253	2.57716e-21	1.49797e-20	0
cg20542800_LTB4R	0.783257	0.67682	2.9438e-21	1.69782e-20	1
cg24056567_PSD3	0.0878701	0.16527	3.56076e-21	2.03785e-20	0
cg25361844_SIPA1	0.0318256	0.0842429	6.07646e-21	3.45106e-20	0
cg26668713_SIPA1	0.0317089	0.13362	7.32496e-21	4.12861e-20	0
cg11102782_ISYNA1	0.0283736	0.088693	1.40801e-20	7.87638e-20	0
cg09094355_PRKX	0.0460783	0.105916	2.77832e-20	1.54259e-19	0
cg02860342_HCN4	0.0687483	0.142745	3.19453e-20	1.76054e-19	0
cg18411898_RPRM	0.0295453	0.0655195	5.32575e-20	2.9135e-19	0
cg26743024_CACNG4	0.323314	0.447156	1.42233e-19	7.72417e-19	0
cg00582628_RGS20	0.152105	0.251954	1.68989e-19	9.11072e-19	0
cg03160815_NPB	0.0659049	0.122554	2.35436e-19	1.26018e-18	0
cg12064929_DYDC2	0.432033	0.570103	2.57748e-19	1.36974e-18	0
cg13316191_CDCA7L	0.0363089	0.112967	5.00348e-19	2.64014e-18	0
cg18354594_C1orf229	0.85933	0.912169	5.75998e-19	3.0179e-18	0
cg14170423_RASGRP2	0.175286	0.311342	7.90978e-19	4.1153e-18	0
cg04055049_GPR153	0.0217745	0.0566455	8.77555e-19	4.53403e-18	0
cg16335762_CMTM3	0.0711065	0.194347	1.06943e-18	5.48728e-18	0
cg07617246_IGDCC4	0.565336	0.664921	1.1744e-18	5.98462e-18	0
cg16433922_SFRP4	0.0722423	0.117822	1.59429e-18	8.06905e-18	0
cg27532722_MMP11	0.190244	0.281034	1.64261e-18	8.25743e-18	0
cg14607011_C10orf125	0.632464	0.771695	2.00978e-18	1.00354e-17	0
cg12770741_NXN	0.535262	0.38269	2.32857e-18	1.15497e-17	1
cg25829226_PLEKHO2	0.0552457	0.090905	3.12522e-18	1.53984e-17	0
cg14370448_TBX6	0.269769	0.176818	4.00366e-18	1.95969e-17	1
cg15733507_C9orf140	0.0267599	0.064282	4.05937e-18	1.97397e-17	0
cg09757107_CDC42EP4	0.0309327	0.0609334	5.36382e-18	2.59135e-17	0
cg04868764_SPINT1	0.0535529	0.0976358	6.26969e-18	3.00945e-17	0
cg17965019_HIST1H3J	0.0259467	0.0750881	7.62126e-18	3.63475e-17	0
cg05322019_SEMA4G	0.875325	0.914486	7.90878e-18	3.74785e-17	0
cg03567830_NTSR1	0.0154592	0.0436702	1.01049e-17	4.75823e-17	0
cg10693071_TRIM36	0.0599428	0.126872	1.05621e-17	4.94226e-17	0
cg08164315_PTGER4	0.0188958	0.0507711	1.1092e-17	5.15777e-17	0
cg20088964_HMGA2	0.0399981	0.0979427	1.17378e-17	5.4242e-17	0
cg03251079_HMGA2	0.0214475	0.0461056	1.2345e-17	5.66956e-17	0
cg13974531_PYDC1	0.127814	0.198097	1.44397e-17	6.59089e-17	0
cg08040428_PSD3	0.0470332	0.085674	2.38689e-17	1.08284e-16	0
cg13134662_VAV2	0.0648621	0.121247	2.58772e-17	1.16683e-16	0
cg04600618_RSPH9	0.0203387	0.0665429	2.97604e-17	1.33384e-16	0
cg21072025_GNG8	0.0144043	0.032637	7.91555e-17	3.52645e-16	0
cg24194539_AIM1	0.0141393	0.0467776	8.09869e-17	3.58656e-16	0
cg19420968_HCRTR1	0.813791	0.893162	9.53122e-17	4.19599e-16	0
cg04007936_CARHSP1	0.825294	0.731232	1.92554e-16	8.42706e-16	1
cg21238457_WNT11	0.025752	0.0513794	2.26787e-16	9.86723e-16	0
cg03070194_GSTM2	0.0207211	0.0960193	3.32282e-16	1.43731e-15	0
cg18145505_GREM1	0.0596238	0.109731	3.36208e-16	1.44589e-15	0
cg01798589_STAC	0.0909408	0.143206	3.86316e-16	1.65184e-15	0
cg24895052_MPP3	0.728139	0.815905	4.02174e-16	1.70981e-15	0
cg00901493_YBX2	0.0436474	0.0774744	5.21275e-16	2.20357e-15	0
cg15781838_LIMS2	0.879798	0.811132	6.53245e-16	2.74584e-15	1
cg22108175_LPL	0.157218	0.258505	1.32425e-15	5.53505e-15	0
cg17399166_CD1D	0.747791	0.827003	1.65274e-15	6.86951e-15	0
cg22506059_CARD10	0.65955	0.779078	2.56882e-15	1.06178e-14	0
cg25954354_AIF1L	0.0597438	0.109005	3.03979e-15	1.2495e-14	0
cg17183546_D4S234E	0.0244466	0.0436267	3.06274e-15	1.25202e-14	0
cg08380205_SPSB4	0.0893286	0.1408	3.09014e-15	1.25632e-14	0
cg20395892_IRAK3	0.210072	0.310521	3.9247e-15	1.58695e-14	0
cg07022477_HIF3A	0.398032	0.531545	5.10141e-15	2.05159e-14	0
cg08548888_MYD88	0.306169	0.428949	6.16091e-15	2.46436e-14	0
cg07965823_ISM2	0.0346199	0.0814778	8.1883e-15	3.25781e-14	0
cg11462865_KRT19	0.0164428	0.0568604	8.43167e-15	3.33679e-14	0
cg24719575_REST	0.0429725	0.0845231	9.11983e-15	3.59003e-14	0
cg15526708_TGFBR1	0.0315444	0.0612454	9.26771e-15	3.62904e-14	0
cg03097995_TNNI3	0.72033	0.626382	1.22125e-14	4.75711e-14	1
cg17729667_NINL	0.0271093	0.0637183	1.33171e-14	5.16037e-14	0
cg00864867_PAWR	0.0223287	0.0425489	1.8755e-14	7.22992e-14	0
cg26381783_KANK1	0.0219218	0.0535426	2.48577e-14	9.53306e-14	0
cg06284244_YES1	0.0415326	0.0704103	3.21719e-14	1.22748e-13	0
cg23297477_CMTM3	0.0284557	0.0961944	4.01358e-14	1.52352e-13	0
cg24454143_FLT3	0.0602828	0.0998112	5.22235e-14	1.9723e-13	0
cg15802898_FOXE1	0.0282458	0.0460745	5.4892e-14	2.06261e-13	0
cg17694279_KANK1	0.1433	0.217207	5.82745e-14	2.1787e-13	0
cg02141675_GALNT10	0.0595638	0.0392044	6.17064e-14	2.29548e-13	1
cg25404088_TRIOBP	0.144391	0.217898	9.51853e-14	3.52328e-13	0
cg16880396_SH2B2	0.799473	0.723352	1.1124e-13	4.09714e-13	1
cg17550582_SLC2A10	0.0191938	0.0335258	1.36683e-13	5.00948e-13	0
cg07703401_HBQ1	0.0302124	0.0707353	1.46085e-13	5.3278e-13	0
cg12251804_C10orf125	0.0149472	0.0345843	2.75218e-13	9.98839e-13	0
cg08996413_SLA	0.60132	0.691766	4.28464e-13	1.54746e-12	0
cg06291867_HTR7	0.0235722	0.0567043	4.40932e-13	1.5848e-12	0
cg22158923_C7orf52	0.522893	0.607987	5.64273e-13	2.01836e-12	0
cg26991946_SEMA4G	0.818282	0.866952	7.46038e-13	2.65575e-12	0
cg20312228_CCDC37	0.0332113	0.0722963	7.54436e-13	2.67286e-12	0
cg19255783_PLAC8	0.460766	0.54801	8.48623e-13	2.9923e-12	0
cg12069042_PLXNB1	0.597946	0.477385	9.12168e-13	3.20119e-12	1
cg13460409_DSCR6	0.0997192	0.196803	9.27495e-13	3.2397e-12	0
cg14859460_GRM6	0.0180182	0.0348433	1.2447e-12	4.32736e-12	0
cg00729875_PALMD	0.0317724	0.0667653	1.34451e-12	4.65262e-12	0
cg04598121_PENK	0.0221008	0.0409475	1.6558e-12	5.70332e-12	0
cg27223047_FBN2	0.0327705	0.0580682	1.78587e-12	6.12297e-12	0
cg20855565_TRIM58	0.0317309	0.055767	2.78456e-12	9.50327e-12	0
cg01009664_TRH	0.0229034	0.0461865	2.82434e-12	9.59503e-12	0
cg13337662_ATP12A	0.46952	0.59225	3.10921e-12	1.05148e-11	0
cg06992027_TAGLN2	0.0241499	0.0473043	3.18743e-12	1.07305e-11	0
cg17252960_ID4	0.0153411	0.0289818	3.45038e-12	1.15634e-11	0
cg00603172_BOK	0.801772	0.667553	4.31202e-12	1.43863e-11	1
cg12971338_TRAF4	0.0247323	0.0387682	4.65791e-12	1.54709e-11	0
cg19586576_GJC1	0.0337573	0.0599551	5.02635e-12	1.66205e-11	0
cg23547429_SLC43A3	0.175118	0.276258	5.18801e-12	1.70791e-11	0
cg26091142_ISLR2	0.0882922	0.136886	5.55354e-12	1.82019e-11	0
cg22766145_BHLHE22	0.0356841	0.0601449	5.80479e-12	1.8942e-11	0
cg08062469_SPAG5	0.063173	0.0364427	5.86877e-12	1.90671e-11	1
cg00468146_ID4	0.0270375	0.0473131	6.8315e-12	2.20984e-11	0
cg20716119_CDH1	0.0352253	0.0579713	6.89322e-12	2.22016e-11	0
cg19881895_SLC43A3	0.835846	0.753997	7.2022e-12	2.30967e-11	1
cg03975694_ZNF540	0.0406715	0.0886288	1.0798e-11	3.44794e-11	0
cg10065416_MPP3	0.0205339	0.0358188	1.15273e-11	3.66508e-11	0
cg11612345_SMOC2	0.0583591	0.0841647	1.16089e-11	3.67532e-11	0
cg15309264_VRK2	0.156007	0.104148	1.28338e-11	4.04592e-11	1
cg16899036_HOMER3	0.501612	0.624008	1.58512e-11	4.97608e-11	0
cg00462994_NAGS	0.0297821	0.0542919	2.01186e-11	6.28918e-11	0
cg21859434_CXCR4	0.0107021	0.0231644	2.11957e-11	6.59817e-11	0
cg14014225_SLC16A8	0.754165	0.840249	2.50359e-11	7.76114e-11	0
cg00331237_CSRP2	0.0294272	0.0520925	2.92364e-11	9.02567e-11	0
cg16444968_CPNE7	0.0559269	0.0805062	3.01506e-11	9.26944e-11	0
cg19055231_STAC	0.037448	0.0824048	3.45574e-11	1.05805e-10	0
cg13765621_CD1D	0.405643	0.48137	4.96111e-11	1.51273e-10	0
cg14992108_SNTB1	0.805985	0.85679	5.04142e-11	1.53095e-10	0
cg23234999_MKRN3	0.532268	0.603617	5.26196e-11	1.59142e-10	0
cg25766046_ROR2	0.0190503	0.0386839	5.60494e-11	1.68829e-10	0
cg22415472_SLC5A7	0.885671	0.844016	5.79864e-11	1.73959e-10	1
cg02164046_SST	0.0211076	0.0395814	6.34547e-11	1.896e-10	0
cg23727043_ADAMTS7	0.0655654	0.0957586	7.09574e-11	2.11169e-10	0
cg19014419_ZNF300	0.0179901	0.0350025	8.30725e-11	2.46239e-10	0
cg22805308_PLEKHG5	0.303611	0.38805	8.39442e-11	2.47835e-10	0
cg27043630_MYD88	0.0418355	0.0850898	8.95291e-11	2.63279e-10	0
cg05839235_NPR3	0.0181128	0.0296036	9.84828e-11	2.88469e-10	0
cg13744194_OCLN	0.0845241	0.117376	1.16138e-10	3.3885e-10	0
cg21604042_SCUBE3	0.0110839	0.0212553	1.2352e-10	3.5898e-10	0
cg04185037_EZR	0.0290046	0.0518958	1.34005e-10	3.87936e-10	0
cg14795968_ACADL	0.0105174	0.0267099	1.78511e-10	5.14776e-10	0
cg27610561_SLC2A10	0.887437	0.918593	1.97508e-10	5.6736e-10	0
cg25806808_CXCL1	0.0275317	0.0487253	2.27099e-10	6.49851e-10	0
cg10273210_TRIM59	0.0230748	0.0414659	2.31544e-10	6.60033e-10	0
cg18925548_MDK	0.0243057	0.0396539	3.25378e-10	9.23973e-10	0
cg07629017_NPBWR1	0.035499	0.0552558	5.88738e-10	1.66548e-09	0
cg17733331_CDH3	0.0445278	0.0745189	7.0363e-10	1.98296e-09	0
cg21296230_GREM1	0.019814	0.0368014	7.26524e-10	2.03975e-09	0
cg25645462_GPR56	0.869666	0.900872	8.33202e-10	2.33046e-09	0
cg25832796_AP1G2	0.0458698	0.0773606	8.97888e-10	2.50198e-09	0
cg00891278_CCDC37	0.0279241	0.0466888	1.0894e-09	3.0243e-09	0
cg05681757_FGD4	0.0504438	0.0903652	1.2169e-09	3.3657e-09	0
cg17469978_CAV1	0.0267938	0.0426411	1.38474e-09	3.81574e-09	0
cg07707227_CDC20B	0.0207501	0.0305288	1.45776e-09	4.00212e-09	0
cg01375994_MXRA5	0.444395	0.569213	3.05241e-09	8.34923e-09	0
cg23587449_LRAT	0.0287632	0.0480378	5.94776e-09	1.62093e-08	0
cg22843446_ASAM	0.0281841	0.0452099	8.49744e-09	2.30733e-08	0
cg25340403_LYPD3	0.361799	0.437826	9.15636e-09	2.47721e-08	0
cg09374949_ISYNA1	0.0583634	0.0724747	1.07486e-08	2.89745e-08	0
cg18055007_DDAH2	0.10155	0.160999	1.19887e-08	3.22007e-08	0
cg19461644_COL15A1	0.0292262	0.0404707	1.20529e-08	3.22566e-08	0
cg05158615_NPY	0.0328772	0.0592866	1.24112e-08	3.30965e-08	0
cg16131766_MKRN3	0.397839	0.45283	1.78535e-08	4.74392e-08	0
cg25263140_AIM1	0.0273975	0.0399037	2.21641e-08	5.86837e-08	0
cg20289911_FAM110A	0.482489	0.422019	2.28495e-08	6.02837e-08	1
cg20308679_FRZB	0.0501903	0.075972	2.3434e-08	6.16075e-08	0
cg21115990_LRP5	0.786413	0.735467	2.43513e-08	6.37936e-08	1
cg16652241_MMP15	0.0418439	0.0590362	2.54659e-08	6.64794e-08	0
cg17714030_HBQ1	0.870499	0.820673	3.18976e-08	8.29785e-08	1
cg03969797_MKRN3	0.190369	0.238762	3.48235e-08	9.02742e-08	0
cg14950072_LAMA1	0.0462361	0.0608793	3.56116e-08	9.19966e-08	0
cg06263943_CACNA1H	0.773839	0.813353	3.6793e-08	9.47197e-08	0
cg08785922_NXN	0.0265567	0.0460727	4.11265e-08	1.05511e-07	0
cg20769842_MKRN3	0.405389	0.467345	7.30225e-08	1.86697e-07	0
cg19292008_FOXE1	0.0291528	0.0412577	7.86065e-08	2.00285e-07	0
cg17498321_NOTCH3	0.0297519	0.0414749	8.67928e-08	2.20389e-07	0
cg25662535_ART5	0.0189144	0.0282095	1.13689e-07	2.87703e-07	0
cg06781209_FADS2	0.0143045	0.0237445	1.26528e-07	3.19109e-07	0
cg21574400_LIPG	0.0200199	0.0287452	1.37551e-07	3.45736e-07	0
cg00962459_PROKR1	0.601588	0.667635	1.40689e-07	3.52434e-07	0
cg10182321_STK32B	0.0229922	0.0368009	1.7089e-07	4.26651e-07	0
cg02409282_ULBP1	0.0345762	0.0488528	1.86263e-07	4.63476e-07	0
cg00948524_RNF135	0.030491	0.0653993	2.14558e-07	5.32104e-07	0
cg13184872_PNPLA3	0.0531416	0.0686576	2.42844e-07	6.00253e-07	0
cg00646140_ARSD	0.0680091	0.0939176	2.72164e-07	6.70497e-07	0
cg06434451_MARCKSL1	0.582388	0.5123	2.74196e-07	6.73274e-07	1
cg08432727_SOX11	0.0113306	0.018501	3.54846e-07	8.68438e-07	0
cg09009111_EMILIN2	0.0235524	0.0321057	3.77849e-07	9.21704e-07	0
cg21210758_EVC	0.0748455	0.0971397	4.40905e-07	1.072e-06	0
cg06254453_HIST1H3F	0.0250329	0.0390002	5.07622e-07	1.2302e-06	0
cg22892110_MAPK15	0.0360954	0.0576734	5.09632e-07	1.23106e-06	0
cg18530716_SLC16A11	0.0492228	0.0649372	6.9367e-07	1.6702e-06	0
cg18838701_TNNI3	0.127461	0.213056	8.07413e-07	1.93779e-06	0
cg16240480_EDARADD	0.836296	0.784265	9.43669e-07	2.25752e-06	1
cg09649610_GNG4	0.139742	0.183243	1.03467e-06	2.46728e-06	0
cg16585619_KRT19	0.590248	0.658783	1.65846e-06	3.94215e-06	0
cg13079099_LENG9	0.0232016	0.0419826	1.81667e-06	4.30447e-06	0
cg09998229_TBXA2R	0.0397934	0.051808	1.97987e-06	4.67626e-06	0
cg27114120_PROKR2	0.158897	0.199733	2.2258e-06	5.24048e-06	0
cg01025842_TRADD	0.0311815	0.0441214	2.36192e-06	5.54344e-06	0
cg21208104_PRSS12	0.0293484	0.0424071	2.59257e-06	6.06563e-06	0
cg02879662_HIF3A	0.0245858	0.0405669	3.60323e-06	8.40376e-06	0
cg07986525_NFE2L3	0.018412	0.0274033	3.79794e-06	8.83022e-06	0
cg07625840_PRSS12	0.0276403	0.039509	4.10816e-06	9.52171e-06	0
cg17800442_CTF1	0.110897	0.14016	4.10862e-06	9.4932e-06	0
cg02780849_GNG4	0.0734834	0.112058	4.46297e-06	1.028e-05	0
cg27398499_TACSTD2	0.139173	0.191129	6.20454e-06	1.42475e-05	0
cg27389185_ZNF540	0.109901	0.151706	6.23751e-06	1.42791e-05	0
cg19763281_NKAIN1	0.800976	0.748319	6.38099e-06	1.45627e-05	1
cg08260959_HIST1H4F	0.0349377	0.0530119	6.47526e-06	1.47327e-05	0
cg03614513_TSPAN2	0.0328716	0.0426988	6.49506e-06	1.47327e-05	0
cg23002761_FBLIM1	0.0133338	0.0220111	7.41533e-06	1.6769e-05	0
cg00347904_SCUBE3	0.0412719	0.0662973	7.45491e-06	1.68074e-05	0
cg00097536_ZFP36L2	0.0243351	0.0323471	7.89797e-06	1.77525e-05	0
cg26093711_VRK2	0.0678723	0.0940139	7.94799e-06	1.78112e-05	0
cg08109815_NMBR	0.0694645	0.0945696	8.80998e-06	1.96836e-05	0
cg12614105_NPY	0.0422821	0.0580897	9.61333e-06	2.14141e-05	0
cg15674997_GRM6	0.191155	0.246941	1.0936e-05	2.42878e-05	0
cg17925436_PALLD	0.642125	0.71316	1.36368e-05	3.01957e-05	0
cg07980518_RNF152	0.0236881	0.0343494	1.42127e-05	3.13776e-05	0
cg13224710_TGIF1	0.841539	0.805452	1.51655e-05	3.3382e-05	1
cg02794695_SLA	0.836588	0.800557	2.0493e-05	4.49758e-05	1
cg25775449_LTB4R	0.762314	0.71372	2.05052e-05	4.48703e-05	1
cg19423014_RNF152	0.0320156	0.0460477	2.26454e-05	4.94082e-05	0
cg06630737_C1orf187	0.0284487	0.0404692	2.64164e-05	5.74673e-05	0
cg26902873_PRKX	0.0267667	0.0392935	2.82857e-05	6.13543e-05	0
cg09079593_TRIM7	0.0343129	0.0451094	2.91775e-05	6.31049e-05	0
cg23695504_C1orf229	0.0143017	0.0202823	3.19568e-05	6.89156e-05	0
cg20145360_ROBO1	0.685174	0.633091	3.57062e-05	7.67786e-05	1
cg04603184_RNF182	0.0395262	0.0553936	3.62935e-05	7.78166e-05	0
cg14534464_NFE2L3	0.0418485	0.0585099	4.0523e-05	8.66355e-05	0
cg23353982_TBX6	0.01968	0.0255204	5.02141e-05	0.000107047	0
cg00888479_SLC24A3	0.0317954	0.0422265	5.34155e-05	0.000113546	0
cg05206587_GLRA2	0.384731	0.453449	5.38669e-05	0.000114179	0
cg14471615_TSKU	0.0259574	0.0328702	5.61775e-05	0.000118739	0
cg09761310_EPS8	0.0188064	0.025079	5.65682e-05	0.000119226	0
cg08261094_SFRP4	0.0724759	0.0870735	6.1927e-05	0.000130152	0
cg22705954_NR0B1	0.227559	0.314539	6.78582e-05	0.000142215	0
cg23303074_LRAT	0.056411	0.0728024	6.82067e-05	0.000142544	0
cg23089840_LRRC3	0.0939001	0.122517	7.17902e-05	0.000149613	0
cg14563260_LPAR1	0.0419974	0.0530559	9.13641e-05	0.000189874	0
cg02309594_HCRTR1	0.730747	0.682651	9.22842e-05	0.000191252	1
cg04736140_GPR161	0.0180214	0.0236726	9.44043e-05	0.000195102	0
cg24450631_IGF2BP2	0.177305	0.152435	0.000128394	0.000264613	1
cg15798455_PROK2	0.0194435	0.0265605	0.000130385	0.000267973	0
cg02945646_AP1G2	0.216211	0.252794	0.000131225	0.000268958	0
cg06852744_AEBP1	0.892844	0.908316	0.000141364	0.000288941	0
cg08211967_AKAP13	0.0309221	0.0457202	0.000147811	0.000301292	0
cg00116234_ADAMTSL1	0.0498145	0.0688952	0.000188241	0.000382655	0
cg26928603_KIRREL	0.0568323	0.0684778	0.000205674	0.000416952	0
cg13056210_MXRA5	0.442763	0.524698	0.000211184	0.000426958	0
cg02860543_IGF2BP3	0.0699247	0.0982782	0.000232186	0.000468147	0
cg09262269_LOX	0.0792446	0.0638529	0.000237736	0.000478043	1
cg12297221_ART5	0.0154908	0.0210544	0.00027239	0.000546249	0
cg18555555_FABP7	0.826945	0.867582	0.000387404	0.000774809	0
cg22126032_CAV1	0.0402679	0.0503986	0.000390255	0.000778418	0
cg09837648_PLXNB1	0.584363	0.528735	0.000392707	0.000781214	1
cg14436426_OPRL1	0.835855	0.809598	0.000553103	0.00109736	1
cg14371329_GNAL	0.851722	0.81992	0.000554283	0.00109677	1
cg11977634_DDR1	0.0335043	0.0401824	0.000634865	0.00125289	0
cg05389183_PPIC	0.0667749	0.0873324	0.00067033	0.00131938	0
cg00876704_PKN1	0.0235752	0.0317179	0.000682106	0.00133902	0
cg05421555_AKAP13	0.0200319	0.0276048	0.000685971	0.00134306	0
cg25084878_FBN2	0.155955	0.176611	0.000717396	0.0014009	0
cg08054038_PVRL2	0.263707	0.234898	0.0007384	0.00143814	1
cg26964989_LAMC3	0.0904847	0.105389	0.000757978	0.00147242	0
cg15239123_SMOC1	0.0174422	0.0225842	0.000768676	0.00148931	0
cg01720228_SMTNL2	0.653224	0.694137	0.000871725	0.00168458	0
cg02029926_CXCL1	0.0663643	0.0801957	0.0009181	0.0017696	0
cg20163288_GJC1	0.025671	0.0318476	0.00108059	0.0020774	0
cg15143643_FBLN1	0.856985	0.892506	0.00108091	0.00207267	0
cg17693957_TCN2	0.0451922	0.0547214	0.0012448	0.00238079	0
cg18925884_IL17RD	0.0423255	0.0555321	0.00131702	0.00251246	0
cg20322862_TGIF1	0.655625	0.691965	0.00144261	0.00274503	0
cg26135716_GLUL	0.0279342	0.0194331	0.00159258	0.00302266	1
cg25140571_OXTR	0.176829	0.154731	0.00179787	0.0034036	1
cg23989635_CDH1	0.0542317	0.0644763	0.00180225	0.00340323	0
cg20030243_F2R	0.0202992	0.0244748	0.00204559	0.00385295	0
cg20339230_ST8SIA2	0.0270411	0.0328805	0.00235526	0.00442504	0
cg09809672_EDARADD	0.908069	0.893845	0.00282817	0.00530014	1
cg19568591_FRZB	0.062143	0.0710369	0.00288637	0.00539563	0
cg05253159_SH2B2	0.548098	0.575342	0.00325031	0.00606073	0
cg01819572_IL17RD	0.0359892	0.0431721	0.00345081	0.0064185	0
cg01618660_TRIM14	0.946535	0.935665	0.00370797	0.00687962	1
cg00343092_TSPO	0.189607	0.165572	0.0037509	0.00694196	1
cg07017374_FLT3	0.0239076	0.0305874	0.00401828	0.00741837	0
cg00261781_MATN3	0.0145059	0.0188535	0.00411873	0.00758498	0
cg24434118_TP53INP1	0.0199314	0.0246853	0.00459694	0.00844474	0
cg05159188_HIST1H4F	0.0738088	0.0894939	0.00494184	0.00905598	0
cg04790829_TSKU	0.0166414	0.0206122	0.00531781	0.00972101	0
cg08918749_LPL	0.0363035	0.0422851	0.00575498	0.0104944	0
cg22161874_TRPM6	0.785023	0.747849	0.00664439	0.0120866	1
cg11387131_KCNJ5	0.040057	0.0296307	0.00667278	0.0121086	1
cg16415646_INHBA	0.670031	0.642864	0.00698626	0.0126467	1
cg22980351_DCAF12L1	0.23738	0.285356	0.00719037	0.0129846	0
cg02192855_HIST1H2BI	0.0410456	0.0513693	0.00736461	0.013267	0
cg14671488_YES1	0.112826	0.0859943	0.00775966	0.0139449	1
cg26632776_LRRC3	0.0235075	0.0275661	0.00816831	0.0146439	0
cg10806140_SFRP4	0.0236886	0.027934	0.00836365	0.0149581	0
cg23653187_PNPLA3	0.0549001	0.0742099	0.00915646	0.0163367	0
cg03116238_GNG8	0.0198485	0.0257718	0.0100804	0.0179422	0
cg20234959_NID1	0.680346	0.733464	0.0102901	0.0182717	0
cg08690031_CDCA7	0.0518855	0.0639648	0.0110167	0.0195153	0
cg09156233_BMPR1B	0.0120069	0.0146308	0.0114081	0.0201606	0
cg05414338_HIST1H3F	0.028909	0.0355499	0.0114632	0.02021	0
cg09418283_PAWR	0.0124151	0.015415	0.0122399	0.0215284	0
cg03139057_DLL3	0.0348531	0.0399422	0.0126587	0.0222123	0
cg22055427_P2RY1	0.0337895	0.0390327	0.0133521	0.0233741	0
cg18760752_PAFAH1B3	0.0717045	0.0779552	0.0133968	0.0233971	0
cg13206017_SST	0.083419	0.103575	0.0137083	0.0238852	0
cg22670733_CHRNA3	0.805447	0.782449	0.0140008	0.0243378	1
cg03462055_TUBB2B	0.0187921	0.0219678	0.0145264	0.0251926	0
cg05932408_PTGIS	0.0283664	0.0345363	0.0152532	0.0263915	0
cg23186643_NPB	0.0229669	0.0284072	0.0152622	0.0263458	0
cg07533148_TRIM58	0.0104925	0.0133356	0.0152651	0.0262898	0
cg02126753_AEBP1	0.0595609	0.0701255	0.0160404	0.0275613	0
cg27420236_RPRM	0.0270836	0.0323656	0.0168789	0.0289352	0
cg10741369_TRIM7	0.06812	0.0818304	0.0172918	0.0295749	0
cg11960393_LOX	0.0472705	0.0590688	0.0173601	0.0296237	0
cg26221631_BARX2	0.0188672	0.0224063	0.0182867	0.0311334	0
cg22238923_DOK1	0.0161292	0.0186374	0.0184608	0.0313581	0
cg04603031_CHRNA3	0.0203697	0.0238563	0.0196183	0.0332484	0
cg14957086_CSRP2	0.0483515	0.0605887	0.0196409	0.0332109	0
cg08321346_ANKMY1	0.0570162	0.0804122	0.0197314	0.0332884	0
cg23239039_D4S234E	0.024573	0.0289869	0.0200572	0.0337615	0
cg07004820_TGFA	0.0256148	0.0297564	0.0247148	0.0415075	0
cg02548238_LOX	0.0283554	0.0329081	0.0268338	0.0449648	0
cg24836583_HOMER3	0.0346154	0.0402849	0.0272548	0.0455676	0
cg13784792_JUP	0.0258929	0.0300782	0.0286453	0.047785	0
cg17256157_NMBR	0.0254949	0.0301885	0.0292189	0.0486329	0
cg19709625_PCOLCE2	0.0129708	0.0154794	0.0301723	0.0501076	0
cg19042950_IGF2BP3	0.0870062	0.078346	0.0313595	0.0519631	1
cg09297361_SNX22	0.0343631	0.0401364	0.0337359	0.0557766	0
cg06720956_ONECUT1	0.017334	0.0211316	0.0341489	0.0563343	0
cg23376526_SLC27A3	0.0168004	0.0209023	0.0357092	0.058778	0
cg09186006_SLC16A12	0.0129515	0.0158013	0.0372076	0.0611091	0
cg27557143_GMIP	0.0261065	0.0217246	0.0408086	0.0668757	1
cg00445824_ISYNA1	0.0551251	0.0648614	0.0448853	0.0733948	0
cg27269921_MN1	0.0113621	0.0134064	0.0457722	0.0746809	0
cg11695358_MAPK15	0.864081	0.852958	0.0465759	0.075826	1
cg27242945_CAV1	0.0274959	0.0307722	0.0475162	0.0771879	0
cg13791589_SLC45A3	0.0317901	0.026429	0.0479577	0.0777354	1
cg17892328_GLUL	0.0193184	0.0154755	0.048131	0.0778467	1
cg14156381_FBN3	0.461777	0.482116	0.0488677	0.0788668	0
cg12928668_SEMA6A	0.0274295	0.0310402	0.0496767	0.0799988	0
cg19796273_MYO10	0.0329592	0.03753	0.0503406	0.0808929	0
cg25088874_BMPR1B	0.014081	0.0176743	0.0504479	0.0808906	0
cg26815229_CYP2J2	0.111879	0.130518	0.0512559	0.0820094	0
cg03260744_TEKT2	0.91544	0.926976	0.0539097	0.0860704	0
cg11079619_INHBA	0.553633	0.532995	0.0540429	0.0860984	1
cg19219437_PCOLCE2	0.0231556	0.026698	0.0562259	0.0893848	0
cg07059875_EPCAM	0.100379	0.114503	0.0568676	0.0902121	0
cg03608167_CXCR4	0.0158768	0.0185532	0.0577255	0.0913783	0
cg11255163_CDH1	0.0161404	0.0184585	0.0602775	0.0952153	0
cg14871138_NTSR1	0.737598	0.715361	0.0621265	0.0979283	1
cg07005513_FADS2	0.0947475	0.10106	0.0650423	0.102308	0
cg22563815_CHRNA5	0.76099	0.781024	0.067992	0.106722	0
cg08636224_FKBP5	0.864924	0.875721	0.0682159	0.106848	0
cg06200013_ATP1B2	0.0314855	0.0262661	0.0701858	0.109702	1
cg19850348_PYGO1	0.026249	0.021949	0.0705159	0.109987	1
cg01086895_DCHS1	0.0940977	0.0760641	0.0710865	0.110645	1
cg05428978_CDCA7	0.0226983	0.0254279	0.0717176	0.111394	0
cg17388484_JUP	0.0475872	0.0398013	0.0729304	0.113042	1
cg11611600_ADAMTSL3	0.0312391	0.0361411	0.0771058	0.119266	0
cg03237153_PPAP2C	0.709768	0.681585	0.0783946	0.121007	1
cg16232126_SLC5A7	0.0303786	0.0349919	0.0791125	0.121863	0
cg14037665_PXDN	0.0241319	0.0275289	0.0798042	0.122674	0
cg11154798_RAI14	0.0197635	0.0227356	0.0817946	0.125475	0
cg00164041_HERC5	0.0436614	0.037238	0.0864489	0.132341	1
cg07006526_SMTN	0.00988855	0.0117006	0.0882464	0.134816	0
cg12005098_SLC16A12	0.0115962	0.013811	0.0893118	0.136164	0
cg04081402_TCN2	0.392753	0.410668	0.0905056	0.137702	0
cg08085267_C17orf57	0.328191	0.27585	0.0926456	0.14067	1
cg02475653_ATP2C2	0.737999	0.718116	0.0928497	0.140693	1
cg10812811_C20orf112	0.0209151	0.0248615	0.0942875	0.142581	0
cg03238797_ADAMTS18	0.0151058	0.0171845	0.102258	0.15432	0
cg03133269_WNT4	0.0230878	0.0261109	0.103225	0.155465	0
cg21927975_GPR153	0.0349519	0.0395492	0.10465	0.157293	0
cg10894102_CLIC4	0.0367809	0.0311841	0.109554	0.16433	1
cg13060646_PLIN2	0.009973	0.0118176	0.109635	0.164122	0
cg14840416_ZFP36L2	0.0490385	0.0425225	0.110675	0.165346	1
cg10043101_ATP1B2	0.0145678	0.0168212	0.110718	0.165078	0
cg03037266_GLRA2	0.0818532	0.0934863	0.112131	0.166851	0
cg22380033_GRB14	0.0238185	0.0277927	0.113267	0.168205	0
cg14030359_NDRG2	0.0357281	0.0396716	0.114781	0.170113	0
cg09759260_ITGA2	0.0426576	0.0390461	0.114925	0.169989	1
cg07657236_KCNH8	0.0394096	0.0428829	0.115428	0.170393	0
cg25086957_DCAF12L1	0.733105	0.752935	0.11552	0.170191	0
cg23391006_OXTR	0.0189333	0.0209423	0.120062	0.176533	0
cg21230392_PROM1	0.872979	0.863676	0.122193	0.179312	1
cg04581377_SLC35F2	0.0347748	0.0288436	0.122696	0.179697	1
cg08893585_BARX2	0.0327399	0.0364304	0.122748	0.17942	0
cg15144793_SH3BP4	0.0128479	0.0110627	0.126055	0.183892	1
cg02216250_OCLN	0.0377047	0.0325089	0.126452	0.18411	1
cg12736438_RAB20	0.0265817	0.0313474	0.126606	0.183975	0
cg15639045_SLC16A11	0.0233513	0.0257774	0.129548	0.187882	0
cg16904306_PCSK5	0.0299099	0.0260581	0.135412	0.196006	1
cg14061619_SH3BP4	0.029078	0.0315532	0.137264	0.198299	0
cg26491484_LAMC3	0.787402	0.796064	0.138017	0.199001	0
cg20019546_SFRP4	0.0536147	0.0587843	0.13913	0.200218	0
cg16418684_VWCE	0.0356426	0.0325889	0.143043	0.205452	1
cg12346881_ZNF300	0.821558	0.833245	0.143163	0.205227	0
cg08849126_GPRC5A	0.0305689	0.0331677	0.144769	0.20713	0
cg11475332_SDC1	0.0156828	0.0135749	0.146537	0.209258	1
cg23146358_CDKN1C	0.013486	0.0159936	0.148067	0.211039	0
cg13427055_HERC5	0.0237444	0.0209067	0.148389	0.211093	1
cg12864581_NKAIN1	0.906631	0.901212	0.14865	0.21106	1
cg14133708_EMILIN2	0.0772775	0.070676	0.149574	0.211968	1
cg08815652_UACA	0.0482061	0.0513525	0.149887	0.212008	0
cg19075838_EPS8	0.0190162	0.0220009	0.15026	0.212132	0
cg19731122_MYO1C	0.605734	0.621748	0.152844	0.215372	0
cg19630506_SMTN	0.0233022	0.0256737	0.154062	0.216677	0
cg22318989_NPR1	0.040747	0.0347664	0.157804	0.221521	1
cg07690018_CPNE7	0.0334874	0.0378251	0.158225	0.221694	0
cg21949781_PSTPIP2	0.0183066	0.0208919	0.159059	0.222443	0
cg19389852_TXNIP	0.0970993	0.108943	0.159133	0.22213	0
cg27059238_HIST1H2BI	0.172889	0.159325	0.160367	0.223433	1
cg14527802_TNFAIP3	0.0439181	0.037161	0.162252	0.225636	1
cg10379112_TMEM159	0.0331057	0.0296928	0.164014	0.227662	1
cg01204271_YBX2	0.0548281	0.0601058	0.165851	0.229783	0
cg18234011_IGF2BP2	0.01853	0.0209941	0.16999	0.235079	0
cg17718302_HIST1H3J	0.0273906	0.0304819	0.171009	0.23605	0
cg13880228_PRLR	0.0326376	0.0361316	0.173165	0.238583	0
cg18806980_ATP2C2	0.828922	0.839888	0.174579	0.240087	0
cg09480837_PLCE1	0.866063	0.874784	0.176874	0.242793	0
cg20919799_CDKN1C	0.0363796	0.0392168	0.178049	0.243957	0
cg17720231_IGSF9	0.0530718	0.0604707	0.184019	0.251673	0
cg14958889_GPR153	0.0224652	0.0244613	0.185524	0.253266	0
cg17124509_C17orf57	0.0888825	0.0982801	0.192489	0.262293	0
cg19528976_C7orf52	0.0247395	0.0276425	0.195427	0.265809	0
cg01824804_LOX	0.0486645	0.0518379	0.198091	0.268941	0
cg10553028_CMTM8	0.0389569	0.0431462	0.203048	0.275169	0
cg00567749_VCAN	0.0369871	0.0413214	0.203444	0.275204	0
cg24396745_HCN4	0.011144	0.0126328	0.205681	0.277725	0
cg20576510_PROM1	0.923083	0.915893	0.208527	0.281058	1
cg18329349_CAV1	0.0554408	0.0593367	0.21239	0.285747	0
cg25151806_ELOVL2	0.872474	0.882395	0.213959	0.287339	0
cg20492121_GLUL	0.019026	0.0174945	0.215348	0.288683	1
cg10319505_RASEF	0.0173983	0.0196359	0.216923	0.290271	0
cg19744952_CIC	0.13759	0.132146	0.221702	0.296134	1
cg00449941_SPAG5	0.0294935	0.0266641	0.227642	0.303522	1
cg24645221_PENK	0.0131493	0.0144319	0.233235	0.310424	0
cg04548378_CDKN1C	0.0510267	0.0559292	0.23452	0.311577	0
cg19596204_ISYNA1	0.0106141	0.0118747	0.234623	0.311158	0
cg09331011_GNAL	0.019088	0.0204776	0.237381	0.314255	0
cg26117023_DOK1	0.0258104	0.0281077	0.241176	0.318713	0
cg23456306_EFNA2	0.0132357	0.0115927	0.246118	0.324667	1
cg05938725_NUAK2	0.0173665	0.0193141	0.246514	0.324613	0
cg12515638_SFRP4	0.0205614	0.0224314	0.251917	0.331142	0
cg23921534_POU3F4	0.13471	0.153931	0.257098	0.337356	0
cg20509080_ARHGEF3	0.0233007	0.0216717	0.260124	0.340726	1
cg09573435_SEMA6A	0.0271465	0.0243162	0.261162	0.341484	1
cg02097636_PAFAH1B3	0.0132944	0.0148664	0.262276	0.342339	0
cg03099492_CYP26A1	0.0424556	0.0396561	0.265373	0.345774	1
cg04686412_PSD2	0.0474098	0.0441378	0.267226	0.347581	1
cg22832044_CDH1	0.0714321	0.0773617	0.276845	0.359463	0
cg21177096_MATN3	0.0158973	0.0172076	0.277563	0.359768	0
cg18350458_EIF4EBP1	0.0179633	0.0197851	0.28495	0.368701	0
cg27105123_EPS8L1	0.463312	0.450844	0.285698	0.369027	1
cg06948408_TMEM125	0.0787918	0.0867876	0.287194	0.370316	0
cg09327628_MARCKSL1	0.0267511	0.0249018	0.295605	0.380503	1
cg26624134_KCNJ5	0.0672303	0.0702989	0.303736	0.390292	0
cg02827328_TRIM14	0.0121815	0.0134658	0.314124	0.402945	0
cg06779945_TNFAIP3	0.0193321	0.017978	0.31429	0.402465	1
cg07846220_LAMA1	0.0148356	0.0163768	0.31669	0.404841	0
cg23704082_TRIM59	0.0207789	0.0227831	0.316735	0.404204	0
cg17397493_PRLR	0.659904	0.648918	0.318497	0.405756	1
cg15507817_WNT7B	0.0225677	0.0239344	0.323474	0.411392	0
cg21572997_LRP5	0.0205642	0.0226329	0.324847	0.412434	0
cg00755043_NXNL2	0.0313191	0.0340755	0.330937	0.41945	0
cg22759686_ARSD	0.0575438	0.0487303	0.337452	0.42698	1
cg17601843_MICALL1	0.0120183	0.0130955	0.342222	0.43228	0
cg01221637_C20orf112	0.0197455	0.0183885	0.349018	0.440118	1
cg07442479_GDNF	0.0726019	0.0756851	0.353325	0.444795	0
cg01557989_SLC24A3	0.0202445	0.0217094	0.354826	0.44593	0
cg01429321_LOX	0.0384205	0.0360871	0.357019	0.447929	1
cg18798750_ZC3HAV1L	0.0160396	0.0173765	0.360443	0.451464	0
cg06508934_TIMP2	0.0217692	0.0196818	0.369271	0.461744	1
cg12874092_VIM	0.0151016	0.0136469	0.373191	0.465863	1
cg06797533_PLIN2	0.0286881	0.0265646	0.374861	0.467163	1
cg01431114_PDE10A	0.0297886	0.031548	0.376594	0.468538	0
cg11591325_F2R	0.0214406	0.0195115	0.394521	0.490022	1
cg02018101_SYNE2	0.0196369	0.0185367	0.39474	0.489478	1
cg06508445_LOX	0.018626	0.0201564	0.395133	0.48915	0
cg00240312_CDH1	0.0132442	0.0142751	0.402414	0.497335	0
cg20670302_PSTPIP2	0.00907375	0.00983503	0.409846	0.505681	0
cg04677163_CAV1	0.0531733	0.0503746	0.41121	0.506524	1
cg21835622_DPYSL3	0.0319892	0.033637	0.414611	0.509869	0
cg00862770_FKBP5	0.0216366	0.0197663	0.419722	0.515302	1
cg02115041_NPBWR1	0.0710331	0.0734229	0.420047	0.514852	0
cg25077328_TSPO	0.904604	0.901285	0.422236	0.516683	1
cg23439277_PLCE1	0.859969	0.853049	0.423544	0.517434	1
cg01485998_VASH2	0.0268839	0.0254123	0.441474	0.538453	1
cg24997944_KCNH8	0.0279525	0.0264489	0.442542	0.538873	1
cg06722792_PDE9A	0.0293739	0.0305977	0.451526	0.548915	0
cg24133115_PDE10A	0.0237208	0.0248189	0.454504	0.551633	0
cg00410898_STC1	0.107296	0.0996033	0.458328	0.555368	1
cg20259398_CDCA7L	0.0272396	0.0285529	0.465575	0.563232	0
cg22036988_SPSB4	0.0179222	0.0187468	0.475245	0.573997	0
cg23548479_CDKN1C	0.0203433	0.0217202	0.476438	0.574505	0
cg07964538_CAV1	0.0244265	0.0228473	0.476713	0.573907	1
cg09537031_SH2D4A	0.0257655	0.0243749	0.476942	0.573255	1
cg20371891_RAB20	0.0271766	0.0286521	0.478301	0.573961	0
cg04915182_RASGEF1C	0.0784839	0.0753845	0.484314	0.58024	1
cg00078194_MDK	0.019402	0.0206822	0.491033	0.587345	0
cg08996986_EPS8L1	0.900141	0.904864	0.497567	0.594205	0
cg24813212_TEKT2	0.0150961	0.0162814	0.503455	0.600273	0
cg07973246_SRGAP1	0.0248871	0.0234739	0.53467	0.636471	1
cg11431126_RHOU	0.0546552	0.051813	0.536183	0.637253	1
cg14773282_GMIP	0.0201766	0.0190946	0.541032	0.64199	1
cg07312445_NSUN7	0.0200466	0.0209622	0.541143	0.6411	0
cg08555612_PROK2	0.0411302	0.039847	0.545933	0.645746	1
cg06162003_CBX2	0.020243	0.0211435	0.550035	0.649565	0
cg02749825_COMTD1	0.017945	0.0188023	0.559734	0.659972	0
cg23705973_HIST1H1D	0.0470651	0.0494372	0.560591	0.659936	0
cg24402880_PLAC8	0.758511	0.754313	0.571667	0.671912	1
cg09068528_ACADL	0.0386029	0.0369073	0.576757	0.676825	1
cg21718857_DLL3	0.056745	0.058463	0.581503	0.68132	0
cg22836153_LOX	0.02468	0.0236465	0.583446	0.682522	1
cg08026144_PCSK5	0.0472522	0.0488829	0.589072	0.688022	0
cg08570275_P2RY1	0.0263944	0.0252899	0.589475	0.687413	1
cg23333306_CDC42EP4	0.0164998	0.0156416	0.589608	0.686492	1
cg22677246_COTL1	0.0101501	0.0107015	0.5923	0.688548	0
cg16003238_IGDCC3	0.218457	0.224201	0.59421	0.689691	0
cg04614380_SEMA3F	0.0100459	0.0106669	0.596819	0.69164	0
cg22429822_RAB3B	0.0114562	0.0119986	0.596974	0.690745	0
cg25760229_CACNA1H	0.00976739	0.010293	0.597186	0.689916	0
cg15502888_SOCS3	0.0205267	0.021276	0.600293	0.692431	0
cg25172835_IGDCC3	0.866144	0.859978	0.602605	0.694022	1
cg02686662_PPAP2C	0.89145	0.894848	0.607411	0.698476	0
cg07862358_MYO10	0.018336	0.0193056	0.610663	0.701132	0
cg07663789_NPR3	0.024199	0.0256912	0.612302	0.70193	0
cg03913271_MICALL1	0.0929828	0.0949878	0.613838	0.702609	0
cg17896229_PROKR2	0.776262	0.773286	0.615145	0.703023	1
cg21503093_EMP2	0.0118594	0.0125601	0.616479	0.703467	0
cg00782174_SLC1A5	0.0437311	0.0419226	0.621462	0.708067	1
cg15841415_SLC1A3	0.0667965	0.0702172	0.621769	0.707334	0
cg20375554_ARHGEF2	0.0251483	0.0259426	0.62181	0.7063	0
cg25173010_TXNIP	0.0593253	0.0565404	0.630418	0.714986	1
cg15628498_ONECUT1	0.0139815	0.0145847	0.631046	0.714609	0
cg04582843_VAV2	0.0167088	0.0171711	0.63512	0.71813	0
cg25103286_NT5DC2	0.824961	0.828716	0.636234	0.718298	0
cg03600687_BOK	0.0215959	0.0222987	0.642147	0.723875	0
cg07237939_SLC22A3	0.0170251	0.0161772	0.643017	0.723759	1
cg03713346_CPNE2	0.0142315	0.0137004	0.647256	0.72743	1
cg11572744_DPYSL3	0.034059	0.0326981	0.662652	0.74361	1
cg18638581_HK2	0.844076	0.84133	0.665049	0.745175	1
cg04001668_GPR56	0.960914	0.959543	0.665862	0.744965	1
cg08661227_TAGLN2	0.013172	0.0125492	0.666263	0.744294	1
cg12653105_PLP2	0.338202	0.312322	0.66986	0.74719	1
cg02994974_SPON1	0.0311932	0.0320459	0.677692	0.754795	0
cg25215340_CDKN1C	0.0149603	0.0154334	0.690375	0.767771	0
cg24107142_HK2	0.743654	0.746915	0.691076	0.767404	0
cg18503052_PLP2	0.241036	0.258215	0.694001	0.769504	0
cg20291674_EZR	0.0249495	0.0255551	0.695796	0.770345	0
cg03169715_HAS3	0.0195806	0.0201086	0.698894	0.772626	0
cg15785720_C9orf140	0.0186378	0.0181106	0.702549	0.775514	1
cg11768886_STK32B	0.0281568	0.0270911	0.706048	0.778221	1
cg16884569_RASSF2	0.0259588	0.0267952	0.71155	0.783126	0
cg26332534_HTR7	0.0492205	0.0474916	0.713204	0.783787	1
cg23179168_FAM84B	0.0268474	0.0276198	0.717102	0.786908	0
cg15319457_HES6	0.0132624	0.0137978	0.719628	0.788517	0
cg19853229_PLEKHG2	0.0252919	0.0248099	0.733242	0.802252	1
cg24593475_SNAI2	0.0255034	0.0260988	0.741473	0.810067	0
cg19062189_TMSB15A	0.323993	0.304096	0.742797	0.810324	1
cg15676241_ITGA2	0.113751	0.114984	0.748588	0.815446	0
cg12739647_SFT2D2	0.0132495	0.0135751	0.754538	0.820725	0
cg01419479_GLUL	0.0168827	0.0162965	0.758615	0.823956	1
cg18189938_EPB41	0.0146886	0.014268	0.762144	0.826582	1
cg15312298_FAM84B	0.21016	0.208284	0.781764	0.846626	1
cg17738133_CDKN1C	0.0487198	0.0475413	0.783555	0.847333	1
cg23356993_TIMP2	0.012815	0.013049	0.784656	0.847292	0
cg14400118_MMP2	0.0486282	0.0478358	0.785039	0.846477	1
cg13562911_ELOVL2	0.0221963	0.0218226	0.797546	0.858719	1
cg02257681_DDAH2	0.0259949	0.0267242	0.802968	0.863307	0
cg13704548_IGDCC4	0.117122	0.114481	0.806973	0.866361	1
cg20008332_SOX11	0.0141217	0.0145162	0.807244	0.865403	0
cg21533271_PLXNA3	0.178475	0.186535	0.810822	0.867988	0
cg10128164_COCH	0.0562605	0.0553902	0.823614	0.880415	1
cg03332113_RAI14	0.0346407	0.0352268	0.828524	0.884393	0
cg02863842_PVRL2	0.0189923	0.0186141	0.833785	0.888734	1
cg03455458_VASH2	0.0329102	0.0332891	0.83431	0.888021	0
cg09562455_NR0B1	0.14183	0.13693	0.843573	0.896597	1
cg26870566_KIRREL	0.829945	0.831279	0.847163	0.899129	0
cg17860186_PLEKHG2	0.0367832	0.0370641	0.856287	0.907517	0
cg12454725_SYT17	0.0150526	0.0147376	0.857386	0.90739	1
cg06000781_BST1	0.845048	0.844012	0.858269	0.907034	1
cg01450842_STON1-GTF2A1L	0.877951	0.879044	0.881074	0.929815	0
cg19191401_SRGAP1	0.0348384	0.0351901	0.88282	0.930337	0
cg15259973_DSG2	0.0921399	0.0933578	0.883162	0.929381	0
cg14311811_DSG2	0.0339357	0.0335563	0.889367	0.934589	1
cg13915726_DUSP9	0.249908	0.253739	0.8921	0.936139	0
cg25500285_EIF4EBP1	0.0357867	0.0361118	0.897285	0.940253	0
cg25372103_DLL1	0.125972	0.126477	0.898936	0.940659	0
cg15786879_TMEM159	0.0418237	0.0422097	0.902845	0.943423	0
cg17811228_PSD2	0.0206593	0.0208046	0.904498	0.943824	0
cg24626923_PROKR1	0.935467	0.935806	0.905985	0.944051	0
cg07749808_SYT17	0.0142312	0.0140633	0.90943	0.946316	1
cg08419026_SLCO5A1	0.0312071	0.0315201	0.911399	0.94704	0
cg02269221_TRAF4	0.0146006	0.0147305	0.911638	0.945968	0
cg19166347_SFRP4	0.0681362	0.0676994	0.917454	0.950676	1
cg02982690_BHLHE22	0.0231423	0.0229341	0.921918	0.953974	1
cg22083639_SLCO5A1	0.0876256	0.0872521	0.923303	0.95408	1
cg01737507_PPIC	0.0271289	0.0273337	0.927736	0.957331	0
cg15195276_LPAR1	0.0242617	0.024075	0.928535	0.956828	1
cg13758659_SDC1	0.0312714	0.0314773	0.930617	0.957647	0
cg25836271_RASGRP2	0.0426116	0.042978	0.931918	0.957662	0
cg07849904_MN1	0.0509439	0.0507652	0.935112	0.959619	1
cg12164282_PXDN	0.0252197	0.0253781	0.938671	0.961943	0
cg07428182_PLXNA3	0.29347	0.289307	0.938683	0.960633	1
cg07146718_FGF13	0.477679	0.47668	0.940533	0.961204	1
cg12403575_TRADD	0.0309516	0.0307715	0.944521	0.963955	1
cg00474209_DLL1	0.0618668	0.0616379	0.94636	0.964509	1
cg13623690_COTL1	0.035412	0.0356199	0.947287	0.964134	0
cg19435409_HIST1H2AL	0.0314008	0.0312346	0.947992	0.963533	1
cg22051865_ARHGEF17	0.0129696	0.0129004	0.948577	0.962812	1
cg09892203_CACNG4	0.0105775	0.0105238	0.955626	0.968645	1
cg16743781_RHOC	0.0131292	0.0130641	0.96397	0.975774	1
cg06043114_TSPAN2	0.0382812	0.038428	0.966778	0.977286	0
cg21837443_CCDC109B	0.0286086	0.0287043	0.967621	0.976812	0
cg20065832_POU3F4	0.0716458	0.0713331	0.968117	0.975987	1
cg18934103_SLC35F2	0.0177196	0.0177699	0.969177	0.975735	0
cg04525496_VCAN	0.0296251	0.0295951	0.987241	0.992578	1
cg09881855_SNAI2	0.0293903	0.0294139	0.990448	0.994458	0
cg14613832_CYP26A1	0.0198124	0.0198225	0.994309	0.996989	0
cg08696890_CPNE2	0.018054	0.0180614	0.996423	0.997764	0
cg07129274_HIST1H2AL	0.0320547	0.0320499	0.998807	0.998807	1
