# Supplementary material for: Coordinated Cell Type–Specific Epigenetic Remodeling in Prefrontal Cortex Begins before Birth and Continues into Early Adulthood
Source: PLoS Genet. 2013 Apr 11;9(4):e1003433. doi: 10.1371/journal.pgen.1003433 (PMC3623761; doi:10.1371/journal.pgen.1003433)
Supplement: Table S9 — Statistics on the CpGs that are in promoters of the genes near developmentally up- and down-regulated H3K4me3 peaks in PFC neurons that also show a statistically significant change in DNA CpG methylation between prenatal samples and samples older than 1 year. Two tables are provided for two cutoffs that define statistical change of methylation levels: top for FDR<0.05 and bottom for FDR<1e-10. (XLSX) [file pgen.1003433.s014.xlsx]

## Sheet: Sheet1
FDR<0.05	DNAmeth down	DNAmeth up	insignifncant	%significant	% sig down	% sig up	total sig
H3K4me3 up	62	174	158	0.598985	0.15736	0.441624	236
H3K4me3 down	46	401	297	0.600806	0.061828	0.538978	447
other CpGs	3904	7194	15348	0.419648	0.147622	0.272026	11098
hypergeometric probability for comparing up and down significant	7e-08
FDR<1e-10	DNAmeth down	DNAmeth up	insignifncant	%significant	% sig down	% sig up	total sig
H3K4me3 up	36	97	261	0.337563	0.0913706	0.246193	133
H3K4me3 down	18	224	502	0.325269	0.0241935	0.301075	242
other CpGs	1661	3494	21291	0.194926	0.0628072	0.132118	5155
hypergeometric probability for comparing up and down significant	3.5e-07
