# Supplementary material for: Coordinated Cell Type–Specific Epigenetic Remodeling in Prefrontal Cortex Begins before Birth and Continues into Early Adulthood
Source: PLoS Genet. 2013 Apr 11;9(4):e1003433. doi: 10.1371/journal.pgen.1003433 (PMC3623761; doi:10.1371/journal.pgen.1003433)
Supplement: Table S10 — The transcription factor motifs enriched in the up or down H3K4me3 peaks. (XLSX) [file pgen.1003433.s015.xlsx]

## Sheet: TF
	p-value				FDR
Enriched in UP or DOWN peaks	DOWN		UP		DOWN		UP
Background (Dinucleotide or No-change)	Dinuc	N-c	Dinuc	N-c	Dinuc	N-c	Dinuc	N-c
AP-1.M00172			<0.001	<0.001			<0.001	<0.001
AP-1.M00173			<0.001	<0.001			<0.001	<0.001
AP-1.M00174			<0.001	<0.001			<0.001	<0.001
AP-1.M00188			<0.001	<0.001			<0.001	<0.001
AP-1.M00199			<0.001	<0.001			<0.001	<0.001
AP-1.M00517			<0.001	<0.001			<0.001	<0.001
AP-1.M00924			0.002	<0.001			0.0106804	<0.001
AP-1.M00925			<0.001	<0.001			<0.001	<0.001
AP-1.M00926			<0.001	<0.001			<0.001	<0.001
AP-4.M00175			<0.001	<0.001			<0.001	<0.001
AP-4.M00176			<0.001	<0.001			<0.001	<0.001
AP-4.M00927			<0.001	<0.001			<0.001	<0.001
AR.M00962	<0.001	<0.001			<0.001	<0.001
AREB6.M00415	<0.001	0.003			<0.001	0.050129
Bach1.M00495			<0.001	<0.001			<0.001	<0.001
Bach2.M00490			<0.001	<0.001			<0.001	<0.001
C_EBP.M00159	<0.001	<0.001			<0.001	<0.001
C_EBP.M00190	<0.001	0.001			<0.001	0.0259
C_EBPalpha.M00116	<0.001	0.001			<0.001	0.0246667
c-Ets-1_68.M00743			<0.001	<0.001			<0.001	<0.001
CTCF.M1018	<0.001	0.001	<0.001	<0.001	<0.001	0.0235455	<0.001	<0.001
deltaEF1.M00073			<0.001	<0.001			<0.001	<0.001
E12.M00693			<0.001	<0.001			<0.001	<0.001
E2A.M00804			<0.001	<0.001			<0.001	<0.001
E2A.M00973	<0.001	0.002	<0.001	<0.001	<0.001	0.037	<0.001	<0.001
Ebox.M01008			<0.001	<0.001			<0.001	<0.001
ERR_alpha.M00511			<0.001	0.002			<0.001	0.0259
Gfi-1.M00250	<0.001	0.002			<0.001	0.0357241
GR.M00192	<0.001	<0.001			<0.001	<0.001
GR.M00921	<0.001	<0.001			<0.001	<0.001
Hand1_E47.M00222			<0.001	0.002			<0.001	0.0252683
IRF-2.M00063			<0.001	0.002			<0.001	0.0246667
IRF-7.M00453	<0.001	0.002			<0.001	0.0345333
ISRE.M00258			<0.001	0.001			<0.001	0.0136316
LBP-1.M00644			<0.001	<0.001			<0.001	<0.001
LEF1TCF1.M00978	<0.001	0.001			<0.001	0.0225217
Lmo2_complex.M00277	<0.001	<0.001	<0.001	<0.001	<0.001	<0.001	<0.001	<0.001
Lyf-1.M00141			<0.001	<0.001			<0.001	<0.001
MAF.M00983			<0.001	<0.001			<0.001	<0.001
MyoD.M00001			0.001	<0.001			0.00539583	<0.001
MyoD.M00184			<0.001	<0.001			<0.001	<0.001
MyoD.M00929			<0.001	<0.001			<0.001	<0.001
myogenin.M00712	<0.001	0.003	<0.001	<0.001	<0.001	0.0485625	<0.001	<0.001
NF-E2.M00037			<0.001	<0.001			<0.001	<0.001
Nrf2.M00821			<0.001	0.001			<0.001	0.0132821
Oct-1.M00137	<0.001	<0.001			<0.001	<0.001
Pax.M00808			<0.001	<0.001			<0.001	<0.001
Pax-2.M00098	<0.001	<0.001			<0.001	<0.001	<0.001	<0.001
Pax-2.M00486	<0.001	<0.001			<0.001	<0.001	<0.001	<0.001
PAX6.M00979	<0.001	<0.001			<0.001	<0.001
Pax-8.M00328	<0.001	<0.001			<0.001	<0.001
Pax-8.M00717	<0.001	<0.001			<0.001	<0.001
RP58.M00532	<0.001	<0.001			<0.001	<0.001
SMAD-3.M00701			<0.001	<0.001			<0.001	<0.001
SOX-9.M00410	<0.001	<0.001			<0.001	<0.001
SRY.M00148	<0.001	0.001			<0.001	0.0215833	<0.001	<0.001
SRY.M00160	<0.001	0.001			<0.001	0.02072
STAT1.M00496	<0.001	0.001			<0.001	0.0199231	<0.001	<0.001
STAT4.M00498	<0.001	<0.001			<0.001	<0.001	<0.001	<0.001
STAT5A.M00493	<0.001	<0.001			<0.001	<0.001	<0.001	<0.001
STAT5A.M00499	<0.001	<0.001			<0.001	<0.001
STAT5A_homotetramer.M00460	<0.001	<0.001			<0.001	<0.001
STAT6.M00494	<0.001	<0.001			<0.001	<0.001	<0.001	<0.001
STAT6.M00500	<0.001	<0.001			<0.001	<0.001
T3R.M00963			<0.001	<0.001			<0.001	<0.001
TAL1.M00993			<0.001	<0.001			<0.001	<0.001
TATA.M00252	<0.001	0.001			<0.001	0.0191852
