# Supplementary material for: Coordinated Cell Type–Specific Epigenetic Remodeling in Prefrontal Cortex Begins before Birth and Continues into Early Adulthood
Source: PLoS Genet. 2013 Apr 11;9(4):e1003433. doi: 10.1371/journal.pgen.1003433 (PMC3623761; doi:10.1371/journal.pgen.1003433)
Supplement: Table S11 — GO categories enriched in the NeuN– genes whose TSS are within 2 kb of age-differential H3K4me3 peaks for Clusters corresponding to up and down groups derived from k-means clustering. (XLSX) [file pgen.1003433.s016.xlsx]

## Sheet: k-means DOWN NeuN-
GO category	N DOWN genes in a GO process	% DOWN genes in a GO process	N DOWN genes in a GO domain	N genes in a GO process	N genes in a GO domain	Fold Enrichment	PValue	FDR	Genes
GO:0007275~multicellular organismal development	517	24.6308	1565	2865	14116	1.62766	1.45988e-36	2.72147e-35	HRAS, XRCC2, PTGS2, TUBB2B, LTBP3, TUBB2A, RORA, RADIL, CITED1, CITED2, PGP, GRIN2B, CUL7, PATZ1, INA, BSG, PTPRM, RREB1, PDPN, RXRA, GRIN2A, MARK4, CTNNA2, PITPNM1, ADAMTS9, MSX1, FOXG1, TGIF2, ADAMTS2, SH3GL2, DNAH11, ERBB2, CACNB2, CACNB4, SCRIB, ACSBG1, FOXH1, ARX, ATN1, KAL1, OBSL1, DNMT3B, TCF3, LFNG, ODC1, KLF10, HGF, USF2, PKP2, KCNJ8, MAP2, AVPR1A, NEURL, FGF9, RTN1, SIK1, ANGPT2, MYC, G…
GO:0048731~system development	444	21.1529	1565	2330	14116	1.7188	2.56147e-36	4.77502e-35	HRAS, XRCC2, PTGS2, TUBB2B, LTBP3, TUBB2A, RORA, CITED1, CITED2, PGP, GRIN2B, CUL7, PATZ1, INA, BSG, PTPRM, PDPN, RXRA, GRIN2A, MARK4, CTNNA2, PITPNM1, MSX1, FOXG1, TGIF2, ADAMTS2, SH3GL2, ERBB2, CACNB2, CACNB4, SCRIB, ACSBG1, FOXH1, ARX, ATN1, KAL1, OBSL1, DNMT3B, TCF3, LFNG, ODC1, KLF10, HGF, USF2, PKP2, KCNJ8, MAP2, AVPR1A, NEURL, FGF9, RTN1, ANGPT2, MYC, GHR, AR, LYN, STX2, ARHGEF7, TLE3, TLE…
GO:0032502~developmental process	550	26.203	1565	3148	14116	1.57589	3.08022e-35	5.74205e-34	HRAS, XRCC2, PTGS2, TUBB2B, LTBP3, TUBB2A, RORA, RADIL, CITED1, CITED2, ACTG1, PGP, CUL7, GRIN2B, PATZ1, RAB27A, INA, BSG, PTPRM, RREB1, PDPN, RXRA, GRIN2A, MARK4, CTNNA2, PITPNM1, ADAMTS9, MSX1, FOXG1, TGIF2, ADAMTS2, SH3GL2, DNAH11, ERBB2, CACNB2, CACNB4, SCRIB, ACSBG1, FOXH1, ARX, ATN1, KAL1, PVRL2, OBSL1, PPP2R2B, DNMT3B, TCF3, LFNG, ODC1, KLF10, HGF, USF2, SYNE1, PKP2, KCNJ8, MAP2, AVPR1A, N…
GO:0048856~anatomical structure development	464	22.1058	1565	2527	14116	1.65619	5.50001e-34	1.0253e-32	HRAS, XRCC2, PTGS2, TUBB2B, LTBP3, TUBB2A, RORA, CITED1, CITED2, ACTG1, PGP, GRIN2B, CUL7, PATZ1, INA, BSG, PTPRM, PDPN, RXRA, GRIN2A, MARK4, CTNNA2, PITPNM1, MSX1, FOXG1, TGIF2, ADAMTS2, SH3GL2, ERBB2, CACNB2, CACNB4, SCRIB, ACSBG1, FOXH1, ARX, ATN1, KAL1, OBSL1, DNMT3B, TCF3, LFNG, ODC1, KLF10, HGF, USF2, SYNE1, PKP2, KCNJ8, MAP2, AVPR1A, NEURL, FGF9, RTN1, ANGPT2, MYC, GHR, AR, LYN, STX2, ARHG…
GO:0007399~nervous system development	255	12.1486	1565	1088	14116	2.11402	8.75131e-34	1.63139e-32	NOG, XRCC2, TUBB2B, TUBB2A, EFNA2, NELL1, AQP4, RORA, PRKG1, CITED2, ATP2B2, S1PR1, CD44, APOE, TWIST1, INA, PTPRM, EFNB3, PDPN, MDGA1, RXRA, EFNB1, MDGA2, GRIN2A, MARK4, CTNNA2, HES1, VEGFC, PITPNM1, MSX1, RND1, NAV1, HES4, NAV2, FOXG1, VEGFA, PDGFRA, CAMK1, TGIF2, EFNA5, DBN1, SH3GL2, LPPR4, ERBB2, EPHB3, MYT1, EPHB1, ACSBG1, ARX, SEMA5A, SEMA5B, LAMB2, MACF1, ATN1, CRMP1, KAL1, LHX2, DMD, BAI2…
GO:0030154~cell differentiation	311	14.8166	1565	1637	14116	1.7136	3.92632e-24	7.31934e-23	HRAS, RARRES2, NOG, XRCC2, PDLIM7, TUBB2B, TUBB2A, EFNA2, DZIP1, EDN1, RORA, PRKG1, CITED1, CITED2, ACTG1, ATP2B2, S1PR1, CUL7, CD44, APOE, PATZ1, RAB27A, TWIST1, INA, PTPRM, EFNB3, MDGA1, RXRA, EFNB1, MDGA2, GRIN2A, PPARGC1A, CTNNA2, HES1, VEGFC, REC8, RND1, NAV1, HES4, FOXG1, VEGFA, PDGFRA, CAMK1, EFNA5, TGIF2, LAMC1, TGFB1I1, DBN1, LPPR4, ERBB2, CACNB2, CACNB4, EPHB3, MYT1, EPHB1, SCRIB, ARX, …
GO:0022008~neurogenesis	150	7.14626	1565	601	14116	2.2512	1.69556e-22	3.16081e-21	NOG, XRCC2, TUBB2B, TUBB2A, EFNA2, RORA, PRKG1, NR2E1, TGFB1, TGFB2, NRCAM, ATP2B2, DAB1, S1PR1, CD44, ROBO1, APOE, ROBO2, ASPM, TWIST1, EGFR, SATB2, PTPRM, STMN3, EFNB3, STMN2, MDGA1, PLXNB2, RXRA, EFNB1, BAIAP2, MDGA2, GRIN2A, VAX2, TACC2, FOXN4, CTNNA2, HES1, ASCL1, VEGFC, SLITRK4, SLITRK3, RND1, SIX1, VEGFA, FOXG1, PDGFRA, TGIF2, EFNA5, DBN1, KALRN, FGFR1, LPPR4, SOX1, TNFRSF12A, ERBB2, SOX2,…
GO:0048869~cellular developmental process	312	14.8642	1565	1706	14116	1.64958	1.82104e-21	3.39472e-20	RARRES2, NOG, HRAS, XRCC2, PDLIM7, TUBB2B, TUBB2A, EFNA2, DZIP1, EDN1, RORA, PRKG1, CITED1, CITED2, ACTG1, ATP2B2, S1PR1, CUL7, CD44, APOE, PATZ1, RAB27A, TWIST1, INA, PTPRM, EFNB3, PDPN, MDGA1, RXRA, EFNB1, MDGA2, GRIN2A, PPARGC1A, CTNNA2, HES1, VEGFC, REC8, RND1, NAV1, HES4, FOXG1, VEGFA, PDGFRA, CAMK1, EFNA5, TGIF2, LAMC1, TGFB1I1, DBN1, LPPR4, ERBB2, CACNB2, CACNB4, EPHB3, MYT1, EPHB1, SCRIB,…
GO:0048699~generation of neurons	140	6.66984	1565	559	14116	2.25899	3.61905e-21	6.74653e-20	NOG, XRCC2, TUBB2B, TUBB2A, EFNA2, RORA, PRKG1, NR2E1, TGFB1, TGFB2, NRCAM, ATP2B2, DAB1, S1PR1, CD44, ROBO1, APOE, ROBO2, ASPM, TWIST1, EGFR, SATB2, PTPRM, STMN3, EFNB3, STMN2, MDGA1, PLXNB2, RXRA, EFNB1, BAIAP2, MDGA2, VAX2, CTNNA2, FOXN4, HES1, ASCL1, VEGFC, SLITRK4, SLITRK3, RND1, SIX1, VEGFA, FOXG1, EFNA5, TGIF2, DBN1, KALRN, FGFR1, LPPR4, SOX1, TNFRSF12A, ERBB2, SOX2, CLU, SOX5, EPHB3, EPHB…
GO:0032501~multicellular organismal process	637	30.3478	1565	4280	14116	1.34243	7.41505e-21	1.38229e-19	HRAS, XRCC2, PTGS2, TUBB2B, LTBP3, TUBB2A, GFER, RORA, RADIL, CITED1, CITED2, PGP, CUL7, GRIN2B, GRIN2C, PPP1R1B, GRIN2D, PATZ1, RAB27A, INA, BSG, PTPRM, RREB1, PDPN, RXRA, GRIN2A, BSN, COLEC12, MARK4, CTNNA2, PITPNM1, SSTR2, ADAMTS9, MSX1, SSTR1, F3, FOXG1, ABAT, TGIF2, ADAMTS3, ADAMTS2, SH3GL2, DNAH11, CYP1B1, ERBB2, PABPC4, NTAN1, CACNB2, CACNB4, SCRIB, ACSBG1, FOXH1, ARX, ATN1, KAL1, PVRL2, O…
GO:0044459~plasma membrane part	379	18.0562	1769	2203	15908	1.54708	1.01519e-20	1.48847e-19	JUB, CADM3, HRAS, GPR125, PTGS2, SYT5, SYT3, EFNA3, AQP4, SYT7, AMOTL1, ATP2B2, DIRAS1, S1PR1, CD44, GRIN2B, GRIN2C, APOE, GRIN2D, WNK4, CHRNA4, GNG2, GNG4, CDH24, RAB27A, PLD2, SLC12A7, GJD3, PTPRM, EFNB3, PTPRG, PDPN, EFNB1, MDGA1, NOXA1, CDHR2, GRIN2A, PTPRS, BSN, GEM, PTPRO, CTNNA2, CRHR1, SSTR2, RND1, SSTR1, F3, PDGFRA, RAB15, PDGFRB, EFNA5, RAB13, EFNA4, HAS3, TGFB1I1, HS3ST3B1, ADD2, UNC13…
GO:0048513~organ development	314	14.9595	1565	1738	14116	1.62959	9.29553e-21	1.73285e-19	HRAS, NOG, PTGS2, EFNA2, EDN1, FST, RORA, PRKG1, CITED1, CITED2, ATP2B2, PGP, S1PR1, GRIN2B, CUL7, CD44, APOE, CCBE1, PATZ1, TWIST1, INA, BSG, PTPRM, RARG, PDPN, EFNB1, MDGA1, RXRA, CTNNA2, HES1, VEGFC, PITPNM1, MSX1, FOXG1, VEGFA, PDGFRA, PDGFRB, EFNA5, TGIF2, LAMC1, TGFB1I1, ADAMTS2, ADD2, ALDOC, ERBB2, ELN, CACNB2, ADRBK1, CACNB4, EPHB4, EPHB1, SCRIB, FOXH1, FAM65B, ARX, SEMA5A, ACE, MACF1, DM…
GO:0009653~anatomical structure morphogenesis	234	11.1482	1565	1197	14116	1.76327	1.54119e-19	2.87305e-18	HRAS, NOG, EFNA2, FST, EDN1, RORA, CITED1, CITED2, ACTG1, ATP2B2, PGP, S1PR1, CUL7, CD44, APOE, CCBE1, TWIST1, INA, BSG, RARG, PTPRM, EFNB3, PDPN, RXRA, EFNB1, CTNNA2, HES1, VEGFC, MSX1, FOXG1, VEGFA, PDGFRA, PDGFRB, EFNA5, TGFB1I1, LAMC1, LPPR4, ERBB2, ALDOC, ELN, IGF2BP2, IGF2BP3, EPHB3, EPHB4, EPHB1, SCRIB, ARX, SEMA5A, ACE, LAMB2, MACF1, KAL1, LHX2, DMD, OBSL1, LAMB1, LFNG, BMP4, SMAD3, SKI, …
GO:0031012~extracellular matrix	98	4.66889	1769	345	15908	2.55443	9.24368e-19	1.35531e-17	CTHRC1, TGFB3, MMP2, TGFB1, TGFB2, CD44, GRIN2B, TGFBI, LOX, SPON1, SPARCL1, ADAMTS6, ADAMTS9, NAV2, F3, VEGFA, LAMC1, COL24A1, ADAMTS3, ADAMTS2, ADAMTS5, ACHE, PODN, ELN, TIMP3, LAMB2, KAL1, AGRN, LAMB1, ENTPD1, ENTPD2, ANGPTL4, BMP4, LPL, LGALS3, LGALS1, EFEMP2, CCDC80, NTN1, LAMA1, LAMA4, LAMA3, FREM3, LAMA5, FREM1, BMP7, COL21A1, FGF9, NPNT, BCAN, MMP28, GPC4, C4ORF31, GPC5, TNFRSF11B, SLC1A3…
GO:0030182~neuron differentiation	114	5.43116	1565	438	14116	2.34762	1.09175e-18	2.0352e-17	TUBB2B, TUBB2A, EFNA2, RORA, PRKG1, NR2E1, TGFB2, NRCAM, ATP2B2, S1PR1, CD44, ROBO1, ROBO2, EGFR, PTPRM, EFNB3, STMN3, STMN2, MDGA1, EFNB1, RXRA, BAIAP2, MDGA2, VAX2, CTNNA2, FOXN4, HES1, ASCL1, SLITRK4, SLITRK3, RND1, VEGFA, FOXG1, EFNA5, KALRN, FGFR1, LPPR4, SOX1, ERBB2, SOX2, CLU, SOX5, EPHB3, EPHB1, ARX, SEMA5A, LAMB2, MACF1, LHX2, DMD, KAL1, AGRN, LAMB1, BMP4, GSX2, GSX1, DOCK7, NTN1, EPHA2,…
GO:0048468~cell development	145	6.90805	1565	644	14116	2.03086	1.84337e-17	3.43635e-16	FGF18, NOG, DZIP1, EFNA2, EDN1, PRKG1, NR2E1, TGFB1, CITED1, TGFB2, ACTG1, NRCAM, ATP2B2, GSTM3, CD44, ROBO1, DDX25, ROBO2, EGFR, SATB2, PTPRM, STMN3, EFNB3, RXRA, EFNB1, BAIAP2, SIX5, VAX2, CTNNA2, HES1, ASCL1, REC8, SLITRK4, SLITRK3, RND1, VEGFA, FOXG1, EFNA5, LAMC1, KALRN, FGFR1, ACHE, LPPR4, SOX1, ERBB2, SOX2, CLU, CACNB2, CACNB4, EPHB3, SOX9, EPHB1, SCRIB, ARX, SEMA5A, LAMB2, MACF1, KAL1, LH…
GO:0050793~regulation of developmental process	148	7.05098	1565	674	14116	1.98061	1.93473e-16	4.10783e-15	NOG, XRCC2, LMO2, PDLIM7, NELL1, GNA11, FST, EDN1, GNA12, TGFB3, NR2E1, TGFB1, TGFB2, NRCAM, MYOCD, ROBO1, APOE, ROBO2, RARA, DDAH1, ASPM, TWIST1, PTPRM, PDPN, PLXNB2, CST3, SIX2, NR0B1, VASH2, HES1, ASCL1, VEGFC, F3, SIX1, VEGFA, FOXG1, MAPK9, CAMK1, TGIF2, TGFB1I1, DBN1, AKAP2, KALRN, ALDOA, PALM, FGD1, ADORA2B, TNFRSF12A, ERBB2, SOX2, CLU, SOX5, SOX9, EPHB4, ATN1, HIST1H4F, AGRN, HIST1H4D, HIS…
GO:0005886~plasma membrane	561	26.727	1769	3777	15908	1.33568	3.72285e-16	4.88498e-15	JUB, HRAS, PTGS2, SCN3B, AMOTL1, LPHN2, DIRAS1, GRIN2B, GRIN2C, GRIN2D, GNG2, GNG4, CDH24, LPHN1, RAB27A, BSG, PTPRM, PTPRG, PDPN, NOXA1, CDHR2, GRIN2A, PTPRS, BSN, PTPRT, GEM, PTPRO, CTNNA2, SSTR2, SSTR1, F3, SLC30A10, GRB14, SH3GL2, UNC13A, RALGPS2, PCDH20, ERBB2, CACNB1, CACNB2, CACNB3, CACNB4, KCNJ3, SCRIB, DAGLA, PVRL2, OBSL1, KCNK2, PCDH19, SYNE1, SYNE2, KCNJ6, PKP2, RGS3, KCNJ8, NLGN4X, SY…
GO:0005578~proteinaceous extracellular matrix	88	4.19247	1769	320	15908	2.47298	7.44396e-16	1.14353e-14	CTHRC1, COL21A1, FGF9, NPNT, BCAN, MMP28, MMP2, TGFB1, GPC4, GPC5, TNFRSF11B, SLC1A3, EMID1, GPC6, EMID2, TGFBI, LOX, COL11A1, GPC1, SPON1, SPARCL1, MMP17, MMP16, MMP15, MMP14, ADAMTS6, ADAMTS9, BGN, NAV2, VEGFA, VCAN, WNT9A, LAMC1, COL24A1, ADAMTS3, NCAN, ADAMTS2, CHL1, ADAMTS5, ADAMTS17, ACHE, PODN, SPOCK2, TNC, CD248, ELN, ADAMTS15, TIMP3, COL9A1, LAMB2, TNR, KAL1, VWC2, COL6A1, ADAMTS10, AGRN…
GO:0051239~regulation of multicellular organismal process	185	8.81372	1565	937	14116	1.78086	1.19476e-15	2.27596e-14	HRAS, NOG, SNCAIP, XRCC2, LMO2, PDGFB, PTGS2, GRIK1, PDLIM7, GRIK2, GRIK3, NELL1, FST, EDN1, F2RL1, TGFB3, CSPG5, NR2E1, TGFB1, TGFB2, DMPK, NRCAM, ATP2B2, GRIN2B, MYOCD, GRIN2C, APOE, ROBO1, GRIN2D, PRKACA, ROBO2, RARA, LGI1, DDAH1, ASPM, TWIST1, EGFR, PTPRM, PDPN, PLXNB2, CST3, GRIN2A, VASH2, HES1, ASCL1, VEGFC, SSTR2, PLCE1, F3, VEGFA, FOXG1, SIX1, CELF2, TGIF2, TGFB1I1, DBN1, KALRN, TRAF2, AC…
GO:0010646~regulation of cell communication	198	9.43306	1565	1038	14116	1.72054	4.01993e-15	7.4496e-14	HRAS, NOG, PTGS2, GDF6, FST, EDN1, CITED1, CITED2, ATP2B2, MAP3K6, MAP3K5, S1PR1, GRIN2B, APOE, GRIN2C, MAP3K9, GNG4, RAPGEF1, PLD2, BCR, GRIN2A, PIM2, FARP1, F3, VEGFA, TGFB1I1, DBN1, NEK6, GRB14, ERBB2, AKAP13, AFAP1L2, ADRBK1, SCRIB, ARHGEF10L, IQSEC2, MDFI, BMP4, CNKSR2, ABR, TAOK2, SMAD6, LGALS1, SMAD3, TRIO, SKI, HGF, RGS3, AVPR1A, RGS6, CHRNB2, BMP7, FGF9, GJA1, KCNJ11, GLI1, CHST11, AGAP2…
GO:0022610~biological adhesion	148	7.05098	1565	701	14116	1.90432	4.78646e-15	8.90399e-14	JUB, CADM3, NELL1, NELL2, CASK, RADIL, VCL, NRCAM, DAB1, S1PR1, CD44, ROBO1, TGFBI, ROBO2, CDH24, SPON1, EGFR, PCDHGA10, PTPRM, PDPN, EFNB1, CDHR2, PTPRS, ACTN1, MFGE8, PTPRT, CERCAM, CTNNA2, HES1, RND3, GPR56, RAB13, TGFB1I1, LAMC1, COL24A1, PLXNC1, ACHE, TNFRSF12A, PCDH20, PTK7, ASTN1, CX3CL1, SOX9, SRC, PXN, SCRIB, PCDHAC1, SEMA5A, LAMB2, KAL1, PVRL2, ENTPD1, LAMB1, TAOK2, ITGA3, ITGA4, PCDH19…
GO:0000904~cell morphogenesis involved in differentiation	72	3.4302	1565	244	14116	2.66158	6.88798e-15	1.28342e-13	NRP2, NOG, NRP1, EFNA2, PAX6, PIP5K1C, NR2E1, TGFB1, CITED1, TGFB2, NRCAM, ATP2B2, SLC1A3, ROBO1, ROBO2, EGR2, PTPRM, EFNB3, BAIAP2, EFNB1, RXRA, LEF1, VAX2, NRXN1, SLIT1, CTNNA2, BBS1, HES1, SLITRK4, SLITRK3, FOXG1, VCAN, EFNA5, LAMC1, KALRN, DCC, RAB3A, PARD3, LPPR4, RTN4RL1, ERBB2, SOX9, EPHB3, CDH4, EPHB1, ARX, SEMA5A, IGF1R, LAMB2, MACF1, TNR, LHX2, KAL1, LAMB1, ETV4, DCLK1, PTPRZ1, RTN4R, N…
GO:0007155~cell adhesion	147	7.00333	1565	700	14116	1.89416	9.53014e-15	1.77969e-13	JUB, CADM3, NELL1, NELL2, CASK, RADIL, VCL, NRCAM, DAB1, S1PR1, CD44, ROBO1, TGFBI, ROBO2, CDH24, SPON1, EGFR, PCDHGA10, PTPRM, PDPN, EFNB1, CDHR2, PTPRS, ACTN1, MFGE8, PTPRT, CERCAM, CTNNA2, HES1, RND3, GPR56, RAB13, TGFB1I1, LAMC1, COL24A1, PLXNC1, ACHE, TNFRSF12A, PCDH20, PTK7, ASTN1, CX3CL1, SOX9, SRC, PXN, SCRIB, PCDHAC1, SEMA5A, LAMB2, KAL1, PVRL2, ENTPD1, LAMB1, TAOK2, ITGA3, ITGA4, PCDH19…
GO:0045202~synapse	90	4.28776	1769	355	15908	2.27983	6.81867e-14	9.99423e-13	SEPT5, SEPT3, SNCAIP, GRIK1, GABRB3, SYT5, CLSTN3, GRIK2, EFNA2, GRIK3, SYT3, GABBR1, NCS1, BCAN, CASK, GABBR2, SYT7, SLC1A2, SLC1A3, GRIN2B, GRIN2C, GRIN2D, SNPH, DLG4, SNTB1, CHRNA4, PRKACA, SV2A, LGI1, DLG2, GABRG1, KCNMA1, ANKS1B, STX1A, KCND2, LYN, SPARCL1, EFNB1, GRIN2A, PSD3, BSN, NRXN1, KLHL17, GRM8, CHRM2, GRM7, PI4K2A, SH3KBP1, LRRK2, SLC40A1, UNC13A, RAB3A, ACHE, ERBB2, CALD1, SYNC, AD…
GO:0030030~cell projection organization	92	4.38304	1565	368	14116	2.25495	6.27014e-14	1.1694e-12	NRP2, JUB, LIMA1, NEURL, NRP1, PDGFB, EFNA2, PAX6, GJA1, PIP5K1C, MTSS1L, PRKG1, NR2E1, VCL, NRCAM, AKT1, ATP2B2, CD44, ROBO1, ROBO2, EGFR, EGR2, PTPRM, STX2, EFNB3, STMN3, BAIAP2, EFNB1, RXRA, VAX2, NRXN1, SLIT1, CTNNA2, BBS1, SMO, NCK2, SLITRK4, SLITRK3, ADM, CC2D2A, FOXG1, EFNA5, VCAN, KALRN, DCC, RAB3A, FGFR1, FGD1, DNAH9, PARD3, LPPR4, RTN4RL1, ERBB2, CLU, EPHB3, TPM1, CDH4, EPHB1, ARX, SEMA…
GO:0048666~neuron development	87	4.14483	1565	339	14116	2.31482	6.64502e-14	1.23968e-12	NRP2, NRP1, OPCML, EFNA2, PAX6, GJA1, PIP5K1C, KCNIP2, PRKG1, NR2E1, TGFB2, NRCAM, ATP2B2, SLC1A3, CD44, ROBO1, NR2F6, CNTNAP2, ROBO2, EGFR, EGR2, PTPRM, EFNB3, STMN3, BAIAP2, EFNB1, RXRA, VAX2, NRXN1, SLIT1, CTNNA2, BBS1, HES1, SMO, ASCL1, SLITRK4, SLITRK3, RND1, ADM, VEGFA, FOXG1, EFNA5, VCAN, KALRN, DCC, RAB3A, FGFR1, PARD3, LPPR4, SOX1, RTN4RL1, ERBB2, CTF1, CLU, EPHB3, CDH4, EPHB1, ARX, SEMA…
GO:0016020~membrane	953	45.4026	1769	7266	15908	1.17947	1.77298e-13	2.59959e-12	JUB, HRAS, SCN3B, GBGT1, PPP2R5C, AMOTL1, C1ORF70, LPHN2, DIRAS1, TMEM145, GRIN2B, GRIN2C, GRIN2D, CDH24, LPHN1, RAB27A, LRRC4, BSG, PDPN, NOXA1, GRIN2A, BSN, GEM, TMEM130, SSTR2, SSTR1, F3, SLC30A10, UNC13A, SH3GL2, ORAI2, RALGPS2, CYP1B1, CACNB1, CACNB2, CACNB3, CACNB4, SCRIB, ORAI3, FAM19A5, LPCAT1, OBSL1, C19ORF26, PPP2R2B, LFNG, NAT14, TAOK2, PKP2, RGS3, NLGN4X, RGS6, NEURL, CACHD1, DPP10, A…
GO:0031175~neuron projection development	71	3.38256	1565	256	14116	2.50159	3.13348e-13	5.84055e-12	NRP2, NRP1, EFNA2, PAX6, GJA1, PIP5K1C, PRKG1, NR2E1, NRCAM, CD44, ROBO1, ROBO2, EGFR, EGR2, PTPRM, EFNB3, STMN3, BAIAP2, EFNB1, RXRA, VAX2, NRXN1, SLIT1, CTNNA2, BBS1, SMO, SLITRK4, SLITRK3, ADM, FOXG1, VCAN, EFNA5, KALRN, DCC, FGFR1, RAB3A, PARD3, LPPR4, RTN4RL1, ERBB2, CLU, EPHB3, CDH4, EPHB1, ARX, SEMA5A, IGF1R, LAMB2, MACF1, PTK2B, TNR, LHX2, DMD, KAL1, LAMB1, ETV4, DCLK1, PTPRZ1, RTN4R, NTN…
GO:0048812~neuron projection morphogenesis	63	3.00143	1565	213	14116	2.66783	3.5437e-13	6.60627e-12	NRP2, NRP1, EFNA2, PAX6, GJA1, PIP5K1C, NR2E1, NRCAM, ROBO1, ROBO2, EGFR, PTPRM, EGR2, EFNB3, BAIAP2, RXRA, EFNB1, VAX2, NRXN1, SLIT1, CTNNA2, SMO, SLITRK4, SLITRK3, ADM, FOXG1, VCAN, EFNA5, KALRN, DCC, RAB3A, PARD3, LPPR4, RTN4RL1, ERBB2, CLU, EPHB3, CDH4, EPHB1, ARX, SEMA5A, IGF1R, LAMB2, MACF1, TNR, DMD, KAL1, LHX2, ETV4, DCLK1, PTPRZ1, RTN4R, NTNG1, DOCK7, NTN1, EPHA4, SEMA6C, ULK1, CHRNB2, B…
GO:0006928~cell motion	107	5.09767	1565	475	14116	2.03183	6.85027e-13	1.27697e-11	JUB, CTHRC1, PTGS2, PDGFB, PLXNA2, EFNA2, TUBB2C, PRKG1, NR2E1, TGFB1, TGFB2, VCL, NRCAM, ACTG1, DAB1, CD44, ROBO1, ROBO2, TWIST1, SATB2, PTPRM, EFNB3, MDGA1, EFNB1, SIX4, CERCAM, CTNNA2, TNS3, VEGFC, ASCL1, SIX1, FOXG1, CELF3, PDGFRB, EFNA5, LAMC1, DNAH11, PALM, SOX1, TNFRSF12A, ERBB2, ASTN1, CX3CL1, EPHB3, EPHB1, SRC, SCRIB, ARX, SEMA5A, MACF1, LHX2, KAL1, ADRA2A, VAV3, TAOK2, ITGA4, VAV2, NTN1…
GO:0007154~cell communication	155	7.38447	1565	795	14116	1.75858	1.03952e-12	1.93781e-11	SLC8A3, SEPT5, FGF18, KCNC4, GABRB3, GRIK1, SYT5, FGF14, GRIK2, EFNA2, EFNA3, EDN1, FGF13, FGF12, TGFB1, TGFB2, DMPK, S1PR1, GRIN2B, MYOCD, GRIN2C, APOE, GRIN2D, CHRNA4, PLD2, GJD3, KCND2, STC2, EFNB3, EFNB1, GRIN2A, HRK, BSN, CTNNA2, SSTR2, CAMK4, SSTR1, SIX1, GPR56, AKAP5, SNTG1, ABAT, EFNA5, EFNA4, TFAP2C, C6ORF145, ACHE, GAL3ST4, ADORA2B, ERBB2, SOX2, KCNA1, GSDMD, CACNB2, MME, CACNB4, EPHB1,…
GO:0048667~cell morphogenesis involved in neuron differentiation	61	2.90615	1565	209	14116	2.63258	1.64468e-12	3.06597e-11	NRP2, NRP1, EFNA2, PAX6, PIP5K1C, NR2E1, NRCAM, ATP2B2, SLC1A3, ROBO1, ROBO2, PTPRM, EGR2, EFNB3, BAIAP2, RXRA, EFNB1, VAX2, NRXN1, SLIT1, CTNNA2, BBS1, HES1, SLITRK4, SLITRK3, FOXG1, VCAN, EFNA5, KALRN, DCC, RAB3A, PARD3, LPPR4, RTN4RL1, ERBB2, EPHB3, CDH4, EPHB1, ARX, SEMA5A, IGF1R, LAMB2, MACF1, TNR, KAL1, LHX2, ETV4, DCLK1, PTPRZ1, RTN4R, NTNG1, DOCK7, NTN1, EPHA4, SEMA6C, ULK1, CHRNB2, BMPR1…
GO:0007417~central nervous system development	98	4.66889	1565	425	14116	2.07986	1.68667e-12	3.14421e-11	NOG, GRIK1, PLXNA2, EFNA2, RORA, PRKG1, NR2E1, CITED2, ZIC2, NRCAM, ATP2B2, S1PR1, DAB1, ROBO2, ASPM, EGFR, IRS2, CA10, MDGA1, MDGA2, NR0B1, CTNNA2, TACC2, HES1, PITPNM1, ASCL1, MSX1, FOXG1, GPR56, EFNA5, SH3GL2, SOX1, SOX3, SOX2, SOX5, EPHB3, TIMP3, SRC, EPHB1, ARX, ATN1, B3GNT5, SBK1, LHX2, HAP1, BMP4, GSX2, RFX4, IKZF1, HPCAL4, GSX1, SALL3, ULK1, ITGA8, ZIC5, AVPR1A, CHRNB2, FABP7, MYH10, PAX6…
GO:0009966~regulation of signal transduction	166	7.90853	1565	878	14116	1.70534	2.13446e-12	3.97889e-11	FGF18, NOG, HRAS, PDGFB, ZAK, GRIK2, GDF6, EDN1, TGFB3, TSPAN6, IQGAP2, TGFB1, CITED1, CITED2, TGFB2, TBC1D16, MAP3K6, MAP3K5, S1PR1, GRIN2B, MDFIC, APOE, MAP3K9, GNG4, RAPGEF1, EGFR, PLD2, BCR, STMN3, SOCS1, PSD3, SOCS7, PIM2, PSD2, NR0B1, FARP1, ASCL1, PLCE1, F3, VEGFA, TGFB1I1, TNFAIP3, NEK6, GRB14, KALRN, TRAF2, FGD1, ADORA2B, AGFG2, ERBB2, SOX2, SOX4, AKAP13, AFAP1L2, ADRBK1, SRC, SCRIB, GMI…
GO:0065007~biological regulation	959	45.6884	1565	7484	14116	1.1558	2.20161e-12	4.10411e-11	JUB, HRAS, PPP2R5C, PGAM1, RADIL, RORA, LPHN2, MAP3K6, DIRAS1, ZNF777, MAP3K5, GRIN2B, CUL7, GRIN2C, GRIN2D, MED26, MAP3K9, ZNF396, PATZ1, LPHN1, RAB27A, PDPN, RREB1, NOXA1, GRIN2A, GEM, MARK4, ZNF787, SSTR2, SSTR1, F3, FOXG1, MAPK9, ABAT, UNC13A, SH3GL2, RALGPS2, ZNF516, CYP1B1, PABPC4, CACNB3, CACNB4, SCRIB, ACSBG1, ARX, FOXH1, ATN1, ARNTL2, PPP2R2B, NAT14, UNC119, TAOK2, ESRRG, ZSCAN1, USF2, R…
GO:0048522~positive regulation of cellular process	297	14.1496	1565	1847	14116	1.4504	2.57235e-12	4.79538e-11	HRAS, NOG, XRCC2, PTGS2, PDLIM7, GDF6, NELL1, EDN1, TUBB2C, RORA, CITED1, CITED2, MAP3K5, S1PR1, GRIN2B, CD44, APOE, RARA, DDAH1, RAB27A, RARG, PDPN, EFNB1, RXRA, GRIN2A, RAD9A, PIM2, PPARGC1A, MARK4, VASH2, PPARGC1B, HES1, VEGFC, NOP2, F3, FOXG1, VEGFA, PDGFRA, CAMK1, PDGFRB, MAPK9, TGIF2, LAMC1, TGFB1I1, NEK6, PRODH, SIVA1, ERBB2, STK17B, AKAP13, AFAP1L2, ADRBK1, SCRIB, FOXH1, PVRL2, AGRN, LAMB…
GO:0005515~protein binding	1031	49.1186	1671	8154	15143	1.14584	4.88231e-12	7.95647e-11	JUB, HRAS, PPP2R5C, PGAM1, GFER, RADIL, RORA, AMOTL1, MAP3K6, MAP3K5, GRIN2B, CUL7, GRIN2C, MAP3K9, GRIN2D, MED26, BTBD2, PATZ1, CDH24, LPHN1, RAB27A, LRRC4, BSG, LRRC2, NOXA1, PTBP1, GRIN2A, BTBD6, GEM, MARK4, SSTR2, F3, MAPK9, ABAT, SH3GL2, CPSF3L, RALGPS2, CYP1B1, HSD17B14, PABPC4, CACNB1, CACNB2, CACNB3, CACNB4, SCRIB, FOXH1, VWA5B2, ATN1, KAL1, OBSL1, ARNTL2, C19ORF25, UNC119, ESRRG, USF2, R…
GO:0050794~regulation of cellular process	884	42.1153	1565	6819	14116	1.16931	4.7659e-12	8.88437e-11	JUB, HRAS, PPP2R5C, PGAM1, RORA, RADIL, LPHN2, MAP3K6, DIRAS1, ZNF777, MAP3K5, CUL7, GRIN2B, GRIN2C, GRIN2D, MED26, MAP3K9, ZNF396, PATZ1, LPHN1, RAB27A, PDPN, RREB1, NOXA1, GRIN2A, GEM, MARK4, ZNF787, SSTR2, SSTR1, F3, FOXG1, MAPK9, SH3GL2, UNC13A, RALGPS2, ZNF516, CACNB4, SCRIB, ARX, FOXH1, ATN1, ARNTL2, PPP2R2B, NAT14, UNC119, TAOK2, ESRRG, ZSCAN1, USF2, RGS3, RGS6, ZNF114, FGF9, ZNF530, ATP10…
GO:0007267~cell-cell signaling	124	5.90758	1565	600	14116	1.86409	4.91398e-12	9.16046e-11	SEPT5, FGF18, KCNC4, GRIK1, GABRB3, SYT5, FGF14, GRIK2, EFNA2, EFNA3, EDN1, FGF13, FGF12, DMPK, TGFB2, GRIN2B, GRIN2C, APOE, GRIN2D, CHRNA4, KCND2, EFNB3, STC2, EFNB1, GRIN2A, BSN, CTNNA2, SSTR2, CAMK4, SSTR1, SIX1, GPR56, AKAP5, ABAT, EFNA5, EFNA4, TFAP2C, ACHE, GAL3ST4, SOX2, KCNA1, MME, CACNB2, CACNB4, EPHB1, SEMA5A, DMD, AGRN, GAD1, HAP1, BMP4, UNC119, KLF10, HGF, LIN7A, CXCL14, ADRA1A, CACNA…
GO:0007409~axonogenesis	57	2.71558	1565	193	14116	2.66388	5.68725e-12	1.0602e-10	NRP2, NRP1, EFNA2, PAX6, PIP5K1C, NR2E1, NRCAM, ROBO1, ROBO2, PTPRM, EGR2, EFNB3, BAIAP2, RXRA, EFNB1, VAX2, NRXN1, SLIT1, CTNNA2, SLITRK4, SLITRK3, FOXG1, VCAN, EFNA5, KALRN, DCC, RAB3A, PARD3, LPPR4, RTN4RL1, ERBB2, EPHB3, CDH4, EPHB1, ARX, SEMA5A, IGF1R, LAMB2, MACF1, TNR, KAL1, LHX2, ETV4, DCLK1, PTPRZ1, NTNG1, RTN4R, DOCK7, NTN1, EPHA4, SEMA6C, ULK1, CHRNB2, BMPR1B, BMP7, APBB2, MYH10
GO:0030054~cell junction	110	5.24059	1769	518	15908	1.90964	2.19298e-11	3.21534e-10	JUB, SEPT3, CADM3, OCLN, GRIK1, GABRB3, SYT5, GRIK2, GRIK3, SYT3, SYT7, AMOTL1, VCL, CD44, GRIN2B, GRIN2C, GRIN2D, WNK4, CHRNA4, CDH24, GJD3, PTPRM, CDHR2, GRIN2A, PSD3, ACTN1, BSN, CTNNA2, TNS3, RND1, TGFB1I1, RAB13, UNC13A, CGNL1, ACHE, RIMS2, SCRIB, PXN, MACF1, DMD, PVRL2, OBSL1, IFT140, GABRA4, SYT12, HOMER2, SHANK3, LIN7A, LAMA3, DSG2, ITGA6, ITGA5, PKP2, CYFIP2, CHRNB2, PARD6G, TRIP6, SYT17…
GO:0007420~brain development	73	3.47785	1565	289	14116	2.27836	1.89059e-11	3.52438e-10	NOG, PLXNA2, EFNA2, PAX6, BCAN, RORA, PRKG1, NR2E1, GLI3, ZIC2, GLI1, CKB, ATP2B2, SLC1A2, DAB1, S1PR1, ROBO2, NR2F2, ASPM, NR2F1, IRS2, EGR2, CA10, MDGA1, OTX1, LDB1, LEF1, ALK, NR0B1, SLIT1, TACC2, CTNNA2, HES1, BBS1, PITPNM1, SMO, ASCL1, MSX1, FOXG1, GPR56, EFNA5, SOX1, SOX3, SOX2, SRC, ARX, IGF1R, SBK1, LHX2, POU3F4, POU3F3, HAP1, DCLK1, BMP4, RFX4, GSX2, IKZF1, GSX1, AFF2, SALL3, DKK1, ULK1,…
GO:0048858~cell projection morphogenesis	65	3.09671	1565	245	14116	2.39301	2.88266e-11	5.37377e-10	NRP2, NRP1, EFNA2, PAX6, GJA1, PIP5K1C, NR2E1, NRCAM, ROBO1, ROBO2, EGFR, EGR2, PTPRM, EFNB3, BAIAP2, RXRA, EFNB1, VAX2, NRXN1, SLIT1, CTNNA2, BBS1, SMO, SLITRK4, SLITRK3, ADM, FOXG1, VCAN, EFNA5, KALRN, DCC, RAB3A, PARD3, LPPR4, RTN4RL1, ERBB2, CLU, EPHB3, CDH4, EPHB1, ARX, SEMA5A, IGF1R, LAMB2, MACF1, TNR, LHX2, DMD, KAL1, ETV4, DCLK1, PTPRZ1, RTN4R, NTNG1, DOCK7, NTN1, EPHA4, SEMA6C, ULK1, LAM…
GO:0048518~positive regulation of biological process	315	15.0071	1565	2033	14116	1.39756	4.65397e-11	8.67579e-10	NOG, HRAS, XRCC2, PTGS2, PDLIM7, MASP1, GDF6, NELL1, EDN1, TUBB2C, FST, RORA, CITED1, CITED2, ATP2B2, MAP3K5, S1PR1, GRIN2B, CD44, APOE, RARA, DDAH1, RAB27A, RARG, PDPN, EFNB1, RXRA, GRIN2A, RAD9A, PIM2, PPARGC1A, MARK4, VASH2, PPARGC1B, HES1, VEGFC, NOP2, F3, FOXG1, VEGFA, PDGFRA, CAMK1, PDGFRB, MAPK9, TGIF2, LAMC1, TGFB1I1, NEK6, PRODH, SIVA1, ERBB2, STK17B, AKAP13, AFAP1L2, ADRBK1, CACNB3, CAC…
GO:0000902~cell morphogenesis	83	3.95426	1565	356	14116	2.10293	5.6905e-11	1.06081e-09	NRP2, NOG, NRP1, EFNA2, PAX6, GJA1, PIP5K1C, NR2E1, TGFB1, CITED1, TGFB2, NRCAM, ATP2B2, SLC1A3, ROBO1, ROBO2, EGFR, EGR2, PTPRM, EFNB3, PDPN, BAIAP2, EFNB1, RXRA, LEF1, VAX2, NRXN1, SLIT1, CTNNA2, BBS1, HES1, SMO, SLITRK4, SLITRK3, ADM, FOXG1, EFNA5, VCAN, LAMC1, KALRN, DCC, RAB3A, PARD3, LPPR4, RTN4RL1, ERBB2, CLU, PTK7, EPHB3, SOX9, CDH4, SCRIB, EPHB1, ARX, SEMA5A, IGF1R, EZR, LAMB2, MACF1, TN…
GO:0044425~membrane part	858	40.8766	1769	6578	15908	1.17295	8.07587e-11	1.18408e-09	JUB, HRAS, GBGT1, SCN3B, PPP2R5C, AMOTL1, C1ORF70, LPHN2, DIRAS1, TMEM145, GRIN2B, GRIN2C, GRIN2D, CDH24, LPHN1, RAB27A, LRRC4, BSG, PDPN, NOXA1, GRIN2A, BSN, GEM, TMEM130, SSTR2, SSTR1, F3, SLC30A10, SH3GL2, UNC13A, ORAI2, CYP1B1, CACNB1, CACNB2, CACNB3, CACNB4, SCRIB, ORAI3, FAM19A5, LPCAT1, OBSL1, C19ORF26, LFNG, NAT14, TAOK2, PKP2, RGS3, NLGN4X, RGS6, CACHD1, DPP10, ATP10A, BNIP3, RNF182, ST6…
GO:0032990~cell part morphogenesis	66	3.14435	1565	256	14116	2.32542	7.62653e-11	1.42171e-09	NRP2, NRP1, EFNA2, PAX6, GJA1, PIP5K1C, NR2E1, NRCAM, ROBO1, ROBO2, EGFR, EGR2, PTPRM, EFNB3, BAIAP2, RXRA, EFNB1, VAX2, NRXN1, SLIT1, CTNNA2, BBS1, SMO, SLITRK4, SLITRK3, ADM, FOXG1, VCAN, EFNA5, KALRN, DCC, RAB3A, PARD3, LPPR4, RTN4RL1, ERBB2, CLU, EPHB3, CDH4, EPHB1, ARX, SEMA5A, IGF1R, LAMB2, MACF1, TNR, LHX2, DMD, KAL1, ETV4, DCLK1, PTPRZ1, RTN4R, NTNG1, DOCK7, NTN1, EPHA4, SEMA6C, ULK1, LAM…
GO:0030900~forebrain development	47	2.23916	1565	152	14116	2.78902	9.3116e-11	1.73584e-09	NOG, SOX1, SOX3, EFNA2, SOX2, PAX6, BCAN, PRKG1, GLI3, NR2E1, SRC, GLI1, ARX, SLC1A2, DAB1, LHX2, POU3F4, POU3F3, NR2F2, DCLK1, ASPM, NR2F1, BMP4, RFX4, GSX2, IKZF1, OTX1, GSX1, LEF1, NR0B1, TACC2, HES1, SALL3, BBS1, ASCL1, MSX1, DKK1, BAX, FOXG1, ZIC5, AVPR1A, LRP8, CHRNB2, ID4, FABP7, NFIB, MYH10
GO:0032989~cellular component morphogenesis	89	4.24011	1565	397	14116	2.02207	9.58886e-11	1.78753e-09	NRP2, NOG, NEURL, NRP1, EFNA2, PAX6, GJA1, PIP5K1C, NR2E1, CITED1, TGFB1, TGFB2, NRCAM, ACTG1, ATP2B2, SLC1A3, ROBO1, ROBO2, EGFR, EGR2, PTPRM, EFNB3, PDPN, BAIAP2, EFNB1, RXRA, LEF1, VAX2, NRXN1, SLIT1, CTNNA2, BBS1, HES1, SMO, SLITRK4, SLITRK3, ADM, FOXG1, EFNA5, VCAN, LAMC1, KALRN, DCC, RAB3A, PARD3, LPPR4, RTN4RL1, ERBB2, CLU, PTK7, EPHB3, SOX9, TPM1, CDH4, SCRIB, EPHB1, ARX, SEMA5A, IGF1R, E…
GO:0007242~intracellular signaling cascade	212	10.1	1565	1256	14116	1.52245	1.05061e-10	1.95852e-09	HRAS, ADCY1, ADCY2, ADCY8, THOP1, ADCY6, EDN1, MAP3K6, MAP3K5, DIRAS1, S1PR1, APOE, WNK4, MAP3K9, RAB24, GNG2, RARA, GNG4, DDAH2, RAPGEF1, RAB20, DDAH1, RAB27A, PLD2, RARG, BCR, RREB1, RXRA, COLEC12, RAD9A, GEM, WNK2, PPARGC1A, PPARGC1B, CRHR1, RND3, SSTR2, RND1, SSTR1, MAPK9, RAB15, TGFB1I1, RAB13, UNC13A, GRB14, RALGPS2, ERBB2, STK17B, RAB40C, AKAP13, FBXO6, MDFI, ABR, TAOK2, HGF, RGS3, AVPR1A,…
GO:0030955~potassium ion binding	42	2.00095	1671	128	15143	2.97355	1.2245e-10	1.9955e-09	KCNJ16, KCNC1, SLC9A7, KCNC4, ATP1B2, KCNA2, KCNA1, KCNA3, KCNA6, KCNIP2, KCNJ11, KCNIP1, KCNJ3, KCNIP4, KCNIP3, SLC24A4, SLC24A3, KCNQ2, HCN4, KCNG3, HCN3, IMPDH1, KCNE4, KCNMA1, SLC12A7, PDXK, KCND2, KCND1, KCNB2, KCNB1, SLC12A4, ATP1A3, ATP1A2, KCNK2, KCNK4, KCNJ6, KCNT2, KCNJ8, KCNH7, KCNF1, KCNH3, KCNH5
GO:0005509~calcium ion binding	165	7.86089	1671	919	15143	1.62706	1.32827e-10	2.16462e-09	SLC8A3, CADM3, MASP1, SYT5, LTBP3, NELL1, NELL2, FAM20C, SYT3, FSTL1, SYT7, MMP2, ATP2B2, SLC25A25, GRIN2B, GRIN2C, GRIN2D, CCBE1, CIB2, CDH24, PCDHGA10, SPARCL1, NCALD, CDHR2, GRIN2A, ACTN1, COLEC12, PITPNM1, PLCE1, ATP2C2, CAMK4, VSNL1, CRELD2, PCDH20, CACNB1, CACNB2, CACNB3, CACNB4, PCDHAC1, TTYH3, DAGLA, MACF1, LPCAT1, DMD, B4GALT6, ENTPD1, ENTPD2, TRPC4, TESC, S100A16, TRPC6, EFEMP2, HPCAL4,…
GO:0050789~regulation of biological process	905	43.1158	1565	7106	14116	1.14874	2.18142e-10	4.06653e-09	JUB, HRAS, PPP2R5C, PGAM1, RORA, RADIL, LPHN2, MAP3K6, DIRAS1, ZNF777, MAP3K5, GRIN2B, CUL7, GRIN2C, GRIN2D, MED26, MAP3K9, ZNF396, PATZ1, LPHN1, RAB27A, PDPN, RREB1, NOXA1, GRIN2A, GEM, MARK4, ZNF787, SSTR2, SSTR1, F3, FOXG1, MAPK9, SH3GL2, UNC13A, RALGPS2, ZNF516, CACNB3, CACNB4, SCRIB, ARX, FOXH1, ATN1, ARNTL2, PPP2R2B, NAT14, UNC119, TAOK2, ESRRG, ZSCAN1, USF2, RGS3, RGS6, ZNF114, FGF9, ZNF53…
GO:0045595~regulation of cell differentiation	102	4.85946	1565	492	14116	1.86996	3.98864e-10	7.43552e-09	NOG, XRCC2, PDLIM7, LMO2, NELL1, GNA11, EDN1, FST, TGFB3, NR2E1, TGFB1, TGFB2, NRCAM, MYOCD, ROBO1, APOE, RARA, ROBO2, ASPM, TWIST1, PLXNB2, SIX2, NR0B1, HES1, VEGFC, ASCL1, SIX1, FOXG1, CAMK1, MAPK9, TGIF2, TGFB1I1, DBN1, KALRN, TNFRSF12A, ERBB2, SOX2, CLU, SOX5, SOX9, ATN1, HIST1H4F, AGRN, HIST1H4D, AXIN2, HIST1H4I, DNMT3B, NR1H3, MAFG, BMP4, LPL, TESC, IKZF1, KLF10, CREBBP, CD276, SMAD3, SKI, …
GO:0031226~intrinsic to plasma membrane	204	9.71891	1769	1215	15908	1.50988	6.63974e-10	9.73519e-09	EFNA3, AQP4, GRIN2B, CD44, GRIN2C, GRIN2D, CHRNA4, SLC12A7, PTPRM, GJD3, EFNB3, PDPN, PTPRG, NOXA1, MDGA1, EFNB1, GRIN2A, PTPRS, PTPRO, CRHR1, SSTR2, SSTR1, F3, PDGFRA, PDGFRB, EFNA5, HAS3, EFNA4, HS3ST3B1, PALM, LPPR4, MME, CACNB2, EPHB3, EPHB4, KCNJ3, EPHB1, KCNMB2, TRPC4, IL1RL2, KCNK2, EPHA2, NTRK3, EPHA5, EPHA4, KCNJ6, KCNJ8, NLGN4X, AVPR1A, CHRNB2, CLCN5, TM7SF2, GYPC, GJA1, CD151, KCNIP2, …
GO:0009887~organ morphogenesis	112	5.33587	1565	564	14116	1.79117	7.22386e-10	1.34665e-08	FGF18, NOG, HRAS, EDN1, FST, TGFB3, MMP2, TGFB1, TGFB2, ZIC2, ATP2B2, PGP, CD44, SMARCD3, PRKACA, TWIST1, EDARADD, BSG, SATB2, PTPRM, RARG, RXRA, SOCS1, SIX2, VAX2, SIX4, CTNNA2, VEGFC, MSX1, SIX1, FOXG1, VEGFA, PDGFRA, PDGFRB, TGFB1I1, FGD1, TSHZ1, SOX1, SOX3, ALDOC, SOX2, ELN, PTK7, SOX9, EPHB4, EPHB1, SCRIB, MACF1, LAMB1, LFNG, BMP4, GSX2, SMAD3, RFNG, CSRP2, SHANK3, LAMA1, ITGA6, LAMA5, ITGA8…
GO:0051347~positive regulation of transferase activity	61	2.90615	1565	240	14116	2.29253	7.89766e-10	1.47226e-08	ADCY1, ADCY2, ZAK, PDGFB, ADCY8, PRKAG2, EDN1, ADCY6, TGFB3, SDC4, TGFB1, TGFB2, AKT1, EDNRA, MAP3K6, MAP3K5, DAB1, MDFIC, MAP3K9, SHC1, PRKACA, GHR, EGFR, CARD10, SPDYA, PLCE1, CCND1, ADRB2, TNFRSF10B, CCND3, CCND2, WRAP53, ERN1, GADD45B, TRAF2, PARD3, ADORA2B, ERBB2, KITLG, DGKA, SERINC2, PTK2B, DGKG, ADRA2A, TRAF7, THBS1, MDFI, DGKQ, VAV3, TAOK2, LRRN3, DGKH, HGF, VAV2, LRP1, PRLR, ADCY9, PRKA…
GO:0016477~cell migration	67	3.192	1565	276	14116	2.18959	8.43571e-10	1.57256e-08	NRP2, CTHRC1, JUB, NRP1, PDGFB, PLXNA2, PAX6, PRKG1, NR2E1, TGFB1, TGFB2, NRCAM, EDNRB, DAB1, CD44, ROBO1, NR2F2, TWIST1, NR2F1, SATB2, ARHGEF7, MDGA1, EFNB1, SIX4, MMP14, CTNNA2, SMO, ASCL1, TNS3, VEGFC, NCK2, SIX1, PDGFRB, VCAN, LAMC1, DCC, SOX1, TNFRSF12A, CXCL3, ASTN1, KITLG, CX3CL1, SCRIB, SRC, ARX, PTK2B, POU3F3, THBS1, DCLK1, VAV3, TAOK2, ITGA4, VAV2, NTN1, COL5A1, LAMA1, CORO1A, ITGA6, UL…
GO:0022836~gated channel activity	72	3.4302	1671	310	15143	2.10478	1.23181e-09	2.00742e-08	KCNJ16, KCNC1, KCNC4, GRIK1, GABRB3, SCN3B, GRIK2, GRIK3, KCNIP2, KCNJ11, KCNIP1, KCNIP4, KCNIP3, GRIN2B, GRIN2C, GRIN2D, CHRNA4, KCNG3, KCNQ2, KCNMA1, GABRG1, KCND2, KCND1, GRIN2A, CACNG4, CLIC1, CNGA3, STX1B, KCNT2, GRM7, KCNH7, KCNH3, KCNH5, KCNA2, KCNA1, CACNB1, KCNA3, CACNB2, CACNB3, KCNA6, CACNB4, KCNJ3, FKBP1B, KCNMB2, HCN4, HCN3, KCNE4, TRPC4, GLRB, TRPC6, GABRA4, KCNB2, KCNB1, CACNA1S, K…
GO:0007165~signal transduction	408	19.4378	1565	2840	14116	1.2958	1.12296e-09	2.0934e-08	HRAS, PPP2R5C, RADIL, RORA, CITED1, LPHN2, MAP3K6, DIRAS1, MAP3K5, PPP1R1B, MAP3K9, GRIN2D, PPP1R1A, GNG2, GNG4, DDAH2, DDAH1, RAB27A, LPHN1, PTPRM, RREB1, PDPN, RXRA, COLEC12, PTPRT, GEM, PITPNM1, SSTR2, SSTR1, MAPK9, SH3GL2, UNC13A, GRB14, RALGPS2, ERBB2, RHPN2, ARNTL2, PPP2R2B, CDC42EP3, UNC119, TAOK2, HGF, RGS3, RGS6, AVPR1A, TNK2, GPR85, FGF9, RASSF7, GPR88, RTN1, RTN2, GUCY1A2, GUCY1A3, TME…
GO:0033674~positive regulation of kinase activity	59	2.81086	1565	231	14116	2.30376	1.26801e-09	2.36378e-08	ADCY1, ADCY2, ZAK, PDGFB, ADCY8, PRKAG2, EDN1, ADCY6, TGFB3, SDC4, TGFB1, TGFB2, AKT1, EDNRA, MAP3K6, MAP3K5, DAB1, MDFIC, MAP3K9, SHC1, PRKACA, GHR, EGFR, CARD10, SPDYA, PLCE1, CCND1, ADRB2, TNFRSF10B, CCND3, CCND2, ERN1, GADD45B, TRAF2, PARD3, ADORA2B, ERBB2, KITLG, DGKA, PTK2B, DGKG, ADRA2A, TRAF7, THBS1, MDFI, DGKQ, VAV3, TAOK2, LRRN3, DGKH, HGF, VAV2, LRP1, PRLR, ADCY9, PRKAR1B, DGKZ, LRP8, …
GO:0044456~synapse part	61	2.90615	1769	246	15908	2.22989	2.59818e-09	3.80944e-08	SEPT5, SNCAIP, GABRB3, GRIK1, SYT5, CLSTN3, GRIK2, GRIK3, SYT3, GABBR1, NCS1, BCAN, GABBR2, SYT7, SLC1A2, GRIN2B, GRIN2C, GRIN2D, DLG4, CHRNA4, SV2A, DLG2, KCNMA1, GABRG1, ANKS1B, STX1A, KCND2, LYN, GRIN2A, PSD3, NRXN1, KLHL17, CHRM2, GRM8, GRM7, PI4K2A, LRRK2, SLC40A1, RAB3A, ERBB2, CALD1, SCRIB, AMPH, PTK2B, SYN3, PRSS12, GLRB, ICA1, GABRA4, DLGAP4, HOMER2, SHANK3, LIN7A, SYNE1, GRIA1, ITGA8, S…
GO:0006813~potassium ion transport	46	2.19152	1565	160	14116	2.59319	2.05048e-09	3.82245e-08	KCNJ16, KCNC1, SLC9A7, KCNC4, ATP1B2, KCNA2, KCNA1, KCNA3, KCNA6, KCNIP2, KCNJ11, KCNIP1, KCNJ3, KCNIP4, KCNIP3, KCNMB2, SLC24A4, SLC24A3, KCNQ2, HCN4, KCNG3, HCN3, KCNE4, KCNMA1, SLC12A7, KCND2, KCND1, KCNB2, KCNB1, SLC12A4, ATP1A3, ATP1A2, KCNK2, CDK2, KCNK4, KCNJ6, KCNT2, KCNJ8, KCNN3, KCNN2, KCNH7, KCNF1, KCTD15, KCNH3, KCTD14, KCNH5
GO:0019226~transmission of nerve impulse	78	3.71606	1565	350	14116	2.01013	2.07478e-09	3.86775e-08	SEPT5, KCNC4, GABRB3, GRIK1, SYT5, GRIK2, GABBR2, KCNIP2, KCNIP1, TGFB1, DMPK, SLC1A2, SLC1A3, S1PR1, GRIN2B, GRIN2C, APOE, GRIN2D, SNPH, DLG4, CNTNAP2, CHRNA4, SLC22A3, SHC3, KCNQ2, SLC1A1, GABRG1, KCNMA1, STX1A, EGR3, EGR2, KCND2, GRIN2A, CACNG4, BSN, NRXN1, STX1B, CTNNA2, CAMK4, GRM8, NAB2, GRM7, AKAP5, ABAT, NCAN, PPFIA3, RAB3A, ACHE, ERBB2, KCNA1, CACNB2, CACNB4, FKBP1B, AMPH, ACSBG1, GJC1, …
GO:0060284~regulation of cell development	54	2.57265	1565	205	14116	2.37595	2.15805e-09	4.02297e-08	NOG, NRP1, XRCC2, EDN1, PAX6, TGFB3, NR2E1, TGFB1, TGFB2, NRCAM, METRN, MYOCD, APOE, ROBO1, ROBO2, BOC, ASPM, LYN, PLXNB2, HES1, VEGFC, ASCL1, SMO, CCND2, FOXG1, SIX1, TGIF2, TGFB1I1, DBN1, KALRN, IRX3, TNFRSF12A, SOX2, SOX5, CDH4, ATN1, VWC2, AGRN, DNMT3B, BMP4, COL4A4, DTX1, RTN4R, SMAD3, NTN1, NTRK3, ULK1, BAX, CHRNB2, ID4, BMP7, IGFBP3, WNT7A, ZFHX3
GO:0048870~cell motility	71	3.38256	1565	307	14116	2.08601	2.32475e-09	4.33373e-08	NRP2, CTHRC1, JUB, NEURL, NRP1, PDGFB, PLXNA2, PAX6, PRKG1, NR2E1, TGFB1, TGFB2, NRCAM, EDNRB, DAB1, CD44, RSPH4A, ROBO1, NR2F2, NR2F1, TWIST1, SATB2, ARHGEF7, MDGA1, EFNB1, SIX4, MMP14, CTNNA2, SMO, ASCL1, TNS3, VEGFC, NCK2, SIX1, CELF3, PDGFRB, VCAN, LAMC1, DNAH11, DCC, SOX1, TNFRSF12A, CXCL3, ASTN1, KITLG, CX3CL1, SCRIB, SRC, ARX, PTK2B, POU3F3, THBS1, DCLK1, VAV3, TAOK2, ITGA4, VAV2, NTN1, CO…
GO:0051674~localization of cell	71	3.38256	1565	307	14116	2.08601	2.32475e-09	4.33373e-08	NRP2, CTHRC1, JUB, NEURL, NRP1, PDGFB, PLXNA2, PAX6, PRKG1, NR2E1, TGFB1, TGFB2, NRCAM, EDNRB, DAB1, CD44, RSPH4A, ROBO1, NR2F2, NR2F1, TWIST1, SATB2, ARHGEF7, MDGA1, EFNB1, SIX4, MMP14, CTNNA2, SMO, ASCL1, TNS3, VEGFC, NCK2, SIX1, CELF3, PDGFRB, VCAN, LAMC1, DNAH11, DCC, SOX1, TNFRSF12A, CXCL3, ASTN1, KITLG, CX3CL1, SCRIB, SRC, ARX, PTK2B, POU3F3, THBS1, DCLK1, VAV3, TAOK2, ITGA4, VAV2, NTN1, CO…
GO:0045860~positive regulation of protein kinase activity	57	2.71558	1565	223	14116	2.30551	2.42665e-09	4.5237e-08	ADCY1, ADCY2, ZAK, PDGFB, ADCY8, PRKAG2, EDN1, ADCY6, TGFB3, SDC4, TGFB1, TGFB2, AKT1, EDNRA, MAP3K6, MAP3K5, DAB1, MDFIC, MAP3K9, SHC1, PRKACA, GHR, EGFR, CARD10, SPDYA, PLCE1, CCND1, ADRB2, TNFRSF10B, CCND3, CCND2, ERN1, GADD45B, TRAF2, PARD3, ADORA2B, ERBB2, KITLG, DGKA, PTK2B, DGKG, ADRA2A, TRAF7, THBS1, MDFI, DGKQ, TAOK2, LRRN3, DGKH, HGF, LRP1, PRLR, ADCY9, PRKAR1B, DGKZ, LRP8, F2R
GO:0005887~integral to plasma membrane	197	9.38542	1769	1188	15908	1.49121	3.72596e-09	5.463e-08	EFNA3, AQP4, GRIN2B, CD44, GRIN2C, GRIN2D, CHRNA4, SLC12A7, PTPRM, GJD3, EFNB3, PDPN, PTPRG, NOXA1, EFNB1, GRIN2A, PTPRS, PTPRO, CRHR1, SSTR2, SSTR1, PDGFRA, PDGFRB, HAS3, EFNA4, HS3ST3B1, PALM, LPPR4, MME, CACNB2, EPHB3, EPHB4, KCNJ3, EPHB1, KCNMB2, TRPC4, IL1RL2, KCNK2, EPHA2, NTRK3, EPHA5, EPHA4, KCNJ6, KCNJ8, NLGN4X, AVPR1A, CHRNB2, CLCN5, TM7SF2, GYPC, GJA1, KCNIP2, CD151, KCNJ11, EDNRA, ASG…
GO:0022843~voltage-gated cation channel activity	43	2.04859	1671	147	15143	2.65086	3.71327e-09	6.05134e-08	KCNJ16, KCNC1, KCNC4, SCN3B, KCNA2, KCNA1, CACNB1, CACNB2, KCNA3, CACNB3, KCNA6, CACNB4, KCNIP2, KCNJ11, KCNJ3, GRIN2D, KCNQ2, HCN4, KCNG3, HCN3, KCNE4, KCNMA1, KCND2, KCND1, KCNB2, KCNB1, GRIN2A, CACNG4, KCNK2, CACNA1S, KCNJ6, KCNJ8, GRM7, KCNH7, SCN4B, KCNF1, CACNA1E, KCTD15, CACNA1C, KCNH3, KCTD14, CACNA1D, KCNH5
GO:0022603~regulation of anatomical structure morphogenesis	56	2.66794	1565	219	14116	2.30644	3.35653e-09	6.25714e-08	RHOJ, NRP1, GNA12, EDN1, ATP10A, TGFB3, TGFB1, TGFB2, NRCAM, METRN, TNFRSF11B, ROBO1, APOE, ROBO2, ANGPT2, DDAH1, PTPRM, PDPN, PLXNB2, CST3, VASH2, F3, VEGFA, TGFB1I1, AKAP2, ALDOA, PALM, FGD1, ADORA2B, TNFRSF12A, ERBB2, CDH4, EPHB4, TNFRSF1A, EZR, THBS1, CDC42EP3, FGD3, ANGPTL4, COL4A2, TAOK2, RTN4R, SMAD3, NPR1, HGF, NTN1, NTRK3, CORO1A, ULK1, STAB1, BAX, ITGA7, HOPX, CHRNB2, WNT7A, MYH10
GO:0042995~cell projection	128	6.09814	1769	697	15908	1.65145	8.71093e-09	1.2772e-07	JUB, ADCY2, GRIK1, GABRB3, PDLIM7, SYT5, WFS1, GRIK2, GRIK3, GNA12, CSPG4, TGFB1, TGFB2, NRCAM, ATP2B2, GRIN2B, ROBO1, APOE, PDE4A, CHRNA4, ROBO2, RAB27A, PLD2, PTPRM, KCND2, MYO3A, PDPN, STMN2, RXRA, BAIAP2, GRIN2A, ACTN1, BASP1, CNGA3, MARK4, CTNNA2, CC2D2A, NRSN1, LRRK2, DBN1, KALRN, DNAH11, FGD1, TNFRSF12A, DIAPH1, ERBB2, ALDOC, ADRBK1, PXN, FAM65B, CRMP1, HCN4, GAD1, FGD3, TESC, MYO1C, CPNE5…
GO:0051094~positive regulation of developmental process	65	3.09671	1565	278	14116	2.10895	7.59308e-09	1.41548e-07	XRCC2, PDLIM7, FGF9, FST, PAX6, TGFB3, GLI3, TGFB1, TGFB2, AKT1, NRCAM, METRN, ROBO1, RARA, ROBO2, MKL2, BOC, DDAH1, LYN, PLXNB2, VASH2, SMO, CD83, VEGFC, ADRB2, F3, FOXG1, CAMK1, MAPK9, TGIF2, WNT9A, TGFB1I1, IRX3, TNFRSF12A, SOX2, CLU, KITLG, CDH4, TNFRSF1A, AGT, AP3D1, VWC2, THBS1, DNMT3B, ANGPTL4, BMP4, LPL, TESC, IKZF1, IL7, KLF10, CD276, SMAD3, NTN1, NTRK3, WNT7B, ID2, BAX, HOPX, BMPR1B, BM…
GO:0016301~kinase activity	146	6.95569	1671	834	15143	1.58643	1.01152e-08	1.64842e-07	STK33, ZAK, NELL1, NELL2, EFNA3, FGFRL1, CASK, PRKG1, ITPKA, DMPK, TGFB2, MAP3K6, MAP3K5, PACSIN2, WNK4, MAP3K9, PRKACA, CIB2, EGFR, BCR, PDXK, EFNB3, MYO3A, STK24, PIM2, WNK2, MARK4, WEE1, CAMK4, MAPK4, PI4K2A, AKAP5, PDGFRA, MAPK9, PDGFRB, CAMK1, AKAP7, EFNA4, LRRK2, NEK5, AKAP2, NEK6, NRBP2, KALRN, FGFR1, FGFR3, NAGS, STK11, NEK2, ERBB2, PHKA1, STK17B, PTK7, AKAP13, ADRBK1, EPHB3, EPHB4, EPHB1…
GO:0005261~cation channel activity	64	3.04907	1671	275	15143	2.10903	1.04304e-08	1.69979e-07	KCNJ16, KCNC1, KCNC4, SCN3B, KCNIP2, KCNJ11, KCNIP1, KCNIP4, KCNIP3, GRIN2B, GRIN2C, GRIN2D, CHRNA4, KCNG3, KCNQ2, TRPM4, KCNMA1, KCND2, KCND1, GRIN2A, CACNG4, CNGA3, KCNT2, GRM7, KCNH7, KCNH3, KCNH5, KCNA2, KCNA1, CACNB1, KCNA3, CACNB2, CACNB3, KCNA6, CACNB4, FKBP1B, KCNJ3, KCNMB2, GPM6A, HCN4, HCN3, KCNE4, TRPC4, TRPC6, KCNB2, KCNB1, CACNA1S, KCNK2, KCNK4, P2RX5, ACCN1, ACCN4, KCNJ6, KCNJ8, KCN…
GO:0007268~synaptic transmission	68	3.23964	1565	298	14116	2.05821	9.35129e-09	1.74324e-07	SEPT5, KCNC4, GABRB3, GRIK1, SYT5, GRIK2, GABBR2, KCNIP2, KCNIP1, DMPK, SLC1A2, SLC1A3, GRIN2B, GRIN2C, APOE, GRIN2D, SNPH, DLG4, CHRNA4, SLC22A3, SHC3, KCNQ2, SLC1A1, GABRG1, KCNMA1, STX1A, EGR3, KCND2, GRIN2A, BSN, NRXN1, STX1B, CTNNA2, CAMK4, GRM8, GRM7, AKAP5, ABAT, NCAN, PPFIA3, RAB3A, ACHE, KCNA1, CACNB2, CACNB4, AMPH, GJC1, HRH1, SYN3, DMD, AGRN, GAD1, HAP1, DTNA, COL4A4, UNC119, GLRB, ATP…
GO:0044420~extracellular matrix part	36	1.7151	1769	117	15908	2.76697	2.47916e-08	3.63495e-07	ACHE, FGF9, TNC, TIMP3, COL9A1, LAMB2, SLC1A3, GRIN2B, VWC2, COL6A1, AGRN, LOX, LAMB1, ENTPD1, COL11A1, ENTPD2, PRSS12, COL4A4, COL4A2, EFEMP2, CCDC80, COL15A1, NID1, PAPLN, COL5A2, NTN1, COL5A1, LAMA1, LAMA4, LAMA3, FREM3, LAMA5, FREM1, VEGFA, LAMC1, COL24A1
GO:0022838~substrate specific channel activity	82	3.90662	1671	398	15143	1.86709	2.81285e-08	4.58396e-07	KCNJ16, KCNC1, KCNC4, GRIK1, GABRB3, GRIK2, SCN3B, GRIK3, AQP4, KCNIP2, KCNJ11, KCNIP1, KCNIP4, KCNIP3, GRIN2B, GRIN2C, GRIN2D, CHRNA4, ANO5, KCNG3, KCNQ2, TRPM4, GABRG1, KCNMA1, KCND2, KCND1, PDPN, GRIN2A, CACNG4, CLIC1, CNGA3, STX1B, KCNT2, GRM7, KCNH7, KCNH3, KCNH5, KCNA2, KCNA1, CACNB1, KCNA3, CACNB2, CACNB3, KCNA6, CACNB4, FXYD6, KCNJ3, FKBP1B, KCNMB2, TTYH3, GPM6A, HCN4, HCN3, KCNE4, TRPC4,…
GO:0005216~ion channel activity	80	3.81134	1671	386	15143	1.87818	3.23786e-08	5.27658e-07	KCNJ16, KCNC1, KCNC4, GRIK1, GABRB3, GRIK2, SCN3B, GRIK3, KCNIP2, KCNJ11, KCNIP1, KCNIP4, KCNIP3, GRIN2B, GRIN2C, GRIN2D, CHRNA4, ANO5, KCNG3, KCNQ2, TRPM4, GABRG1, KCNMA1, KCND2, KCND1, GRIN2A, CACNG4, CLIC1, CNGA3, STX1B, KCNT2, GRM7, KCNH7, KCNH3, KCNH5, KCNA2, KCNA1, CACNB1, KCNA3, CACNB2, CACNB3, KCNA6, CACNB4, FXYD6, KCNJ3, FKBP1B, KCNMB2, TTYH3, GPM6A, HCN4, HCN3, KCNE4, TRPC4, GLRB, MLC1,…
GO:0016773~phosphotransferase activity, alcohol group as acceptor	128	6.09814	1671	721	15143	1.60883	4.05921e-08	6.61508e-07	STK33, ZAK, EFNA3, FGFRL1, CASK, PRKG1, ITPKA, DMPK, TGFB2, MAP3K6, MAP3K5, WNK4, MAP3K9, PRKACA, EGFR, BCR, PDXK, EFNB3, MYO3A, STK24, PIM2, WNK2, MARK4, WEE1, CAMK4, MAPK4, PI4K2A, PDGFRA, MAPK9, PDGFRB, CAMK1, EFNA4, LRRK2, NEK5, NEK6, NRBP2, KALRN, FGFR1, FGFR3, STK11, NEK2, ERBB2, PHKA1, STK17B, PTK7, AKAP13, ADRBK1, EPHB3, EPHB4, EPHB1, SRC, VRK1, SBK1, TAOK2, TRIO, EPHA2, NTRK3, EPHA5, IKB…
GO:0051270~regulation of cell motion	49	2.33444	1565	193	14116	2.29	4.60748e-08	8.58914e-07	JUB, NRP1, PDGFB, F2RL1, EDN1, PAX6, TGFB1, TGFB2, CITED2, VCL, AKT1, S1PR1, APOE, EGFR, IRS2, PTPRM, LYN, PDPN, ACTN1, NEXN, BBS1, VEGFC, RRAS2, F3, VEGFA, PDGFRA, PDGFRB, PARD3, TPM1, TRIB1, IGF1R, ACE, PRR5, MIA3, PTK2B, AGT, LAMB1, THBS1, SMAD3, NTN1, LAMA1, LAMA4, CORO1A, LAMA3, LAMA5, TRIP6, IGFBP3, F2R, IGFBP5
GO:0022832~voltage-gated channel activity	49	2.33444	1671	195	15143	2.27718	5.72532e-08	9.33027e-07	KCNJ16, KCNC1, KCNC4, SCN3B, KCNIP2, KCNIP1, KCNJ11, KCNIP4, KCNIP3, GRIN2D, KCNQ2, KCNG3, KCNMA1, KCND2, KCND1, GRIN2A, CACNG4, CLIC1, GRM7, KCNH7, KCNH3, KCNH5, KCNA2, KCNA1, CACNB1, KCNA3, CACNB2, KCNA6, CACNB3, CACNB4, KCNJ3, HCN4, HCN3, KCNE4, KCNB2, KCNB1, KCNK2, CACNA1S, KCNK4, KCNJ6, KCNJ8, SCN4B, KCNF1, CACNA1E, KCTD15, CACNA1C, KCTD14, CACNA1D, CLCN5
GO:0005244~voltage-gated ion channel activity	49	2.33444	1671	195	15143	2.27718	5.72532e-08	9.33027e-07	KCNJ16, KCNC1, KCNC4, SCN3B, KCNIP2, KCNIP1, KCNJ11, KCNIP4, KCNIP3, GRIN2D, KCNQ2, KCNG3, KCNMA1, KCND2, KCND1, GRIN2A, CACNG4, CLIC1, GRM7, KCNH7, KCNH3, KCNH5, KCNA2, KCNA1, CACNB1, KCNA3, CACNB2, KCNA6, CACNB3, CACNB4, KCNJ3, HCN4, HCN3, KCNE4, KCNB2, KCNB1, KCNK2, CACNA1S, KCNK4, KCNJ6, KCNJ8, SCN4B, KCNF1, CACNA1E, KCTD15, CACNA1C, KCTD14, CACNA1D, CLCN5
GO:0005488~binding	1458	69.4616	1671	12531	15143	1.0544	6.16363e-08	1.00446e-06	JUB, HRAS, SCN3B, GBGT1, PPP2R5C, PGAM1, GFER, RADIL, RORA, AMOTL1, LPHN2, MAP3K6, MAP3K5, ZNF777, DIRAS1, GRIN2B, CUL7, GRIN2C, MAP3K9, GRIN2D, MED26, BTBD2, ZNF396, PATZ1, CDH24, RAB27A, LPHN1, LRRC4, BSG, RREB1, LRRC2, NOXA1, PTBP1, GRIN2A, BSN, BTBD6, GEM, MARK4, ZNF787, SSTR2, SSTR1, MAPK4, F3, FOXG1, ABAT, MAPK9, SLC30A10, UNC13A, SH3GL2, CPSF3L, DNAH11, ZNF516, RALGPS2, CYP1B1, TNRC18, HSD…
GO:0015267~channel activity	83	3.95426	1671	412	15143	1.82565	6.44668e-08	1.05058e-06	KCNJ16, KCNC1, KCNC4, GRIK1, GABRB3, GRIK2, SCN3B, GRIK3, AQP4, KCNIP2, KCNJ11, KCNIP1, KCNIP4, KCNIP3, GRIN2B, GRIN2C, GRIN2D, CHRNA4, ANO5, KCNG3, KCNQ2, TRPM4, GABRG1, KCNMA1, KCND2, KCND1, PDPN, GRIN2A, CACNG4, CLIC1, CNGA3, STX1B, KCNT2, GRM7, KCNH7, KCNH3, KCNH5, KCNA2, KCNA1, CACNB1, CACNB2, KCNA3, CACNB3, KCNA6, CACNB4, FXYD6, KCNJ3, FKBP1B, KCNMB2, TTYH3, GPM6A, HCN4, HCN3, KCNE4, TRPC4,…
GO:0022803~passive transmembrane transporter activity	83	3.95426	1671	413	15143	1.82122	7.20217e-08	1.1737e-06	KCNJ16, KCNC1, KCNC4, GRIK1, GABRB3, GRIK2, SCN3B, GRIK3, AQP4, KCNIP2, KCNJ11, KCNIP1, KCNIP4, KCNIP3, GRIN2B, GRIN2C, GRIN2D, CHRNA4, ANO5, KCNG3, KCNQ2, TRPM4, GABRG1, KCNMA1, KCND2, KCND1, PDPN, GRIN2A, CACNG4, CLIC1, CNGA3, STX1B, KCNT2, GRM7, KCNH7, KCNH3, KCNH5, KCNA2, KCNA1, CACNB1, CACNB2, KCNA3, CACNB3, KCNA6, CACNB4, FXYD6, KCNJ3, FKBP1B, KCNMB2, TTYH3, GPM6A, HCN4, HCN3, KCNE4, TRPC4,…
GO:0019220~regulation of phosphate metabolic process	94	4.47832	1565	485	14116	1.74817	6.62297e-08	1.23464e-06	C13ORF18, ADCY1, ADCY2, PDGFB, ZAK, ADCY8, GDF6, EDN1, PRKAG2, ADCY6, TGFB3, SDC4, TGFB1, SPRY4, TGFB2, EDNRA, AKT1, EDNRB, MAP3K6, MAP3K5, SPRY1, DAB1, MDFIC, APOE, MAP3K9, PRKACA, SHC1, PDGFD, PPP1R14C, PPP1R14B, GHR, EGFR, LYN, CCDC88C, SOCS1, CARD10, SPDYA, VEGFC, NCK2, PLCE1, CCND1, ADRB2, TNFRSF10B, CCND3, CCND2, ERN1, PDGFRB, GADD45B, TRAF2, PARD3, ADORA2B, ERBB2, TRIB3, KITLG, FKBP1B, TRI…
GO:0051174~regulation of phosphorus metabolic process	94	4.47832	1565	485	14116	1.74817	6.62297e-08	1.23464e-06	C13ORF18, ADCY1, ADCY2, PDGFB, ZAK, ADCY8, GDF6, EDN1, PRKAG2, ADCY6, TGFB3, SDC4, TGFB1, SPRY4, TGFB2, EDNRA, AKT1, EDNRB, MAP3K6, MAP3K5, SPRY1, DAB1, MDFIC, APOE, MAP3K9, PRKACA, SHC1, PDGFD, PPP1R14C, PPP1R14B, GHR, EGFR, LYN, CCDC88C, SOCS1, CARD10, SPDYA, VEGFC, NCK2, PLCE1, CCND1, ADRB2, TNFRSF10B, CCND3, CCND2, ERN1, PDGFRB, GADD45B, TRAF2, PARD3, ADORA2B, ERBB2, TRIB3, KITLG, FKBP1B, TRI…
GO:0016043~cellular component organization	355	16.9128	1565	2498	14116	1.28184	7.70361e-08	1.43608e-06	JUB, NOG, HRAS, PDLIM7, TUBB2B, TUBB2A, EFNA2, TUBB2C, SYT7, PRKG1, CITED1, ACTG1, ATP2B2, HOOK2, HIST1H2BM, CD44, APOE, HIST1H2BL, HIST1H2BI, MED26, HIST1H2BJ, H1F0, INA, PLD2, GJD3, PTPRM, EFNB3, PDPN, EFNB1, RCOR1, RXRA, COLEC12, PIM2, PPARGC1A, MARK4, CTNNA2, HES1, SUV420H2, RND3, REC8, RND1, CC2D2A, FOXG1, PDGFRA, EFNA5, LAMC1, MAD2L2, ADAMTS3, DBN1, ADAMTS2, SH3GL2, ADD2, NEK6, ALDOA, PALM,…
GO:0042325~regulation of phosphorylation	91	4.3354	1565	466	14116	1.76138	7.71984e-08	1.43911e-06	ADCY1, ADCY2, PDGFB, ZAK, ADCY8, GDF6, EDN1, PRKAG2, ADCY6, TGFB3, SDC4, TGFB1, SPRY4, TGFB2, EDNRA, AKT1, EDNRB, MAP3K6, MAP3K5, SPRY1, DAB1, MDFIC, APOE, MAP3K9, PRKACA, SHC1, PDGFD, PPP1R14C, PPP1R14B, GHR, EGFR, LYN, CCDC88C, SOCS1, CARD10, SPDYA, VEGFC, NCK2, PLCE1, CCND1, ADRB2, TNFRSF10B, CCND3, CCND2, ERN1, PDGFRB, GADD45B, TRAF2, PARD3, ADORA2B, ERBB2, TRIB3, KITLG, TRIB2, TRIB1, DGKA, P…
GO:0043005~neuron projection	72	3.4302	1769	342	15908	1.89319	1.24006e-07	1.81818e-06	NRP2, ADCY2, NRP1, GRIK1, GABRB3, SYT5, GRIK2, WFS1, GRIK3, NCS1, BNIP3, GABBR2, TGFB1, SDC3, TGFB2, NRCAM, ATP2B2, SLC1A2, SLC1A3, GRIN2B, APOE, ROBO1, CHRNA4, CNTNAP1, ROBO2, TUBB3, RAB27A, KCNMA1, ANKS1B, AR, KCND2, ARHGEF7, STMN2, RXRA, GRIN2A, SLC7A10, BASP1, MARK4, CTNNA2, ADRB2, GRM8, CHRM2, GRM7, NRSN1, LRRK2, DBN1, KALRN, DCC, CALD1, ALDOC, VIM, ADRBK1, STAU1, IGF1R, CRMP1, PTK2B, LRRTM1…
GO:0007167~enzyme linked receptor protein signaling pathway	72	3.4302	1565	342	14116	1.89891	1.05821e-07	1.97268e-06	FGF18, NOG, NRP1, PDGFB, FGF9, GRIK2, LTBP3, GDF6, FST, TGFB3, FSTL1, CITED1, TGFB1, TGFB2, AKT1, EIF4EBP1, SHC1, SHC3, RAPGEF1, GHR, EGFR, IRS2, EFNB3, PTPRG, BAIAP2, SOCS7, PTPRT, ALK, DOK1, VEGFC, NCK2, PLCE1, ADRB2, MSX1, CHRDL1, DOK5, VEGFA, PDGFRA, PDGFRB, TGFB1I1, FGFR1, FGFR3, ADCYAP1R1, CTF1, ERBB2, EPHB3, EPHB4, EPHB1, SRC, PXN, FOXH1, MSX2, IGF1R, PTK2B, SH2B2, AGRN, BMP4, SMAD6, KLF10…
GO:0005604~basement membrane	27	1.28633	1769	78	15908	3.11284	1.41477e-07	2.07434e-06	ACHE, FGF9, TNC, TIMP3, LAMB2, VWC2, AGRN, ENTPD1, LAMB1, ENTPD2, COL4A4, COL4A2, EFEMP2, CCDC80, COL15A1, PAPLN, NID1, NTN1, COL5A1, LAMA1, LAMA4, LAMA3, FREM3, LAMA5, FREM1, VEGFA, LAMC1
GO:0030334~regulation of cell migration	44	2.09624	1565	169	14116	2.34835	1.1446e-07	2.13373e-06	JUB, PDGFB, F2RL1, EDN1, PAX6, TPM1, TGFB1, CITED2, VCL, TGFB2, TRIB1, AKT1, IGF1R, ACE, MIA3, PRR5, S1PR1, PTK2B, APOE, AGT, LAMB1, THBS1, EGFR, IRS2, PTPRM, PDPN, SMAD3, NEXN, NTN1, VEGFC, LAMA1, CORO1A, LAMA4, LAMA3, LAMA5, RRAS2, F3, VEGFA, PDGFRA, PDGFRB, TRIP6, IGFBP3, IGFBP5, F2R
GO:0004672~protein kinase activity	110	5.24059	1671	606	15143	1.64496	1.31829e-07	2.14835e-06	STK33, ZAK, EFNA3, FGFRL1, CASK, PRKG1, ITPKA, DMPK, TGFB2, MAP3K6, MAP3K5, WNK4, MAP3K9, PRKACA, EGFR, BCR, EFNB3, MYO3A, STK24, WNK2, PIM2, MARK4, WEE1, CAMK4, MAPK4, PDGFRA, PDGFRB, CAMK1, MAPK9, EFNA4, LRRK2, NEK5, NEK6, KALRN, NRBP2, FGFR1, FGFR3, STK11, NEK2, ERBB2, PHKA1, STK17B, PTK7, AKAP13, ADRBK1, EPHB3, EPHB4, EPHB1, SRC, VRK1, SBK1, TAOK2, TRIO, EPHA2, EPHA5, NTRK3, EPHA4, IKBKE, ULK…
GO:0040011~locomotion	85	4.04955	1565	431	14116	1.77885	1.3938e-07	2.59828e-06	NRP2, CTHRC1, JUB, HRAS, NEURL, NRP1, PDGFB, PLXNA2, PAX6, PRKG1, NR2E1, TGFB1, TGFB2, NRCAM, EDNRB, ATP2B2, DAB1, CD44, GRIN2C, RSPH4A, ROBO1, ROBO2, NR2F2, CYR61, NR2F1, TWIST1, SATB2, ARHGEF7, MDGA1, EFNB1, GRIN2A, SIX4, MMP14, CTNNA2, SMO, ASCL1, TNS3, VEGFC, NCK2, SIX1, CELF3, PDGFRB, VCAN, LAMC1, DNAH11, DCC, SOX1, TNFRSF12A, CXCL3, CXCL2, ASTN1, KITLG, CX3CL1, SCRIB, SRC, ARX, PTK2B, KAL1,…
GO:0001501~skeletal system development	68	3.23964	1565	319	14116	1.92272	1.52196e-07	2.83719e-06	FGF18, NOG, AEBP1, PDLIM7, PTGS2, FGF9, LTBP3, GNA11, EDN1, GABBR1, TGFB3, MMP2, GLI3, TGFB1, GLI1, PCGF2, TNFRSF11B, PGP, CHST11, ANKRD11, COL11A1, MYC, TWIST1, GHR, EGFR, SATB2, SIX2, HES7, SIX4, MMP14, SMO, MSX1, CHRDL1, NAB2, SIX1, PDGFRA, PDGFRB, KIAA1217, WNT9A, FGFR1, ACHE, FGFR3, SOX5, FHL2, SOX9, SUFU, MSX2, COL9A1, AXIN2, PAPSS2, PCSK5, BMP4, EVC, LGALS3, KLF10, SMAD3, CACNA1S, COL5A2, …
GO:0046873~metal ion transmembrane transporter activity	69	3.28728	1671	328	15143	1.90639	1.76337e-07	2.87367e-06	KCNJ16, KCNC1, KCNC4, SLC9A7, SCN3B, KCNIP2, KCNJ11, KCNIP1, KCNIP4, KCNIP3, ATP2B2, GRIN2B, GRIN2C, GRIN2D, CHRNA4, KCNG3, KCNQ2, TRPM4, KCNMA1, KCND2, KCND1, GRIN2A, CACNG4, CNGA3, ATP2C2, KCNT2, GRM7, KCNH7, KCNH3, SLC40A1, KCNH5, KCNA2, KCNA1, CACNB1, KCNA3, CACNB2, CACNB3, KCNA6, CACNB4, FKBP1B, KCNJ3, KCNMB2, GPM6A, SLC30A1, HCN4, HCN3, KCNE4, TRPC4, TRPC6, KCNB2, KCNB1, CACNA1S, KCNK2, KCN…
GO:0005267~potassium channel activity	37	1.76274	1671	133	15143	2.52107	2.12672e-07	3.46581e-06	KCNJ16, KCNC1, KCNC4, KCNA2, KCNA1, KCNA3, KCNA6, KCNIP2, KCNJ11, KCNJ3, KCNIP1, KCNIP4, KCNMB2, KCNIP3, KCNQ2, HCN4, KCNG3, HCN3, KCNE4, KCNMA1, KCND2, KCND1, KCNB2, KCNB1, KCNK2, KCNK4, KCNJ6, KCNT2, KCNJ8, KCNN3, KCNN2, KCNH7, KCNF1, KCTD15, KCNH3, KCTD14, KCNH5
GO:0009888~tissue development	118	5.62172	1565	665	14116	1.60051	1.88237e-07	3.50905e-06	LOR, FGF18, NOG, PTGS2, EDN1, FST, TGFB1, CITED1, ZIC2, CITED2, TGFB2, ATP2B2, PGP, GSTM3, S1PR1, CD44, PRKACA, TWIST1, EDARADD, INA, BSG, SATB2, EFNB1, RXRA, HES7, VAX2, SIX4, VEGFC, MSX1, VEGFA, SIX1, EDF1, PDGFRB, LAMC1, TGFB1I1, ADAMTS2, ERBB2, ELN, SOX5, PTK7, CACNB2, CACNB4, SOX9, TIMP3, SCRIB, FOXH1, MACF1, LHX2, DMD, OBSL1, AGRN, MEST, BMP4, EVC, IKZF1, KLF10, SMAD3, HGF, CACNA1S, SHANK3,…
GO:0009986~cell surface	72	3.4302	1769	348	15908	1.86055	2.52106e-07	3.69638e-06	MICA, GPR125, CORIN, PDGFB, CSPG4, TGFB3, SDC4, TGFB1, GPC4, NRCAM, GPC5, SLC1A3, S1PR1, SRPX, CD44, APOE, ROBO1, GPC6, TMEM102, CHRNA4, RARA, ROBO2, GPC1, DPP4, GHR, KCNMA1, GJD3, COL23A1, KCND2, SLC3A2, MMP17, MMP16, MFGE8, PTPRT, MMP15, CD83, SDC1, BGN, F3, VEGFA, CNTN1, PPFIA3, ACHE, PARD3, LPPR4, RTN4RL1, TNFRSF12A, CX3CL1, KCNJ3, EPHB4, RGMA, ACE, GPM6A, TNR, DMD, KAL1, PVRL2, LRRTM1, AGRN,…
GO:0001944~vasculature development	57	2.71558	1565	251	14116	2.04832	2.00801e-07	3.74326e-06	NRP2, FGF18, NRP1, LMO2, FGF9, EDN1, CSPG4, MMP2, CITED1, TGFB2, CITED2, AKT1, EDNRA, S1PR1, CUL7, CD44, MYOCD, HEY1, ROBO1, APOE, CCBE1, LOX, MKL2, NR2F2, ANGPT2, CYR61, PDPN, MMP14, SMO, VEGFC, BGN, PLXDC1, VEGFA, TNFRSF12A, GJC1, ZFP36L1, SEMA5A, ACE, PTK2B, AGT, DHCR7, PLCD3, HS6ST1, PLCD1, THBS1, ANGPTL4, BMP4, EPAS1, COL15A1, ITGA4, COL5A1, GPI, LAMA4, LAMA5, BAX, ITGA7, PLAU
GO:0001568~blood vessel development	56	2.66794	1565	245	14116	2.06167	2.07847e-07	3.87461e-06	NRP2, FGF18, NRP1, LMO2, FGF9, EDN1, CSPG4, MMP2, CITED1, TGFB2, CITED2, AKT1, EDNRA, S1PR1, CUL7, CD44, MYOCD, HEY1, ROBO1, APOE, CCBE1, LOX, MKL2, NR2F2, ANGPT2, CYR61, MMP14, SMO, VEGFC, BGN, PLXDC1, VEGFA, TNFRSF12A, GJC1, ZFP36L1, SEMA5A, ACE, PTK2B, AGT, DHCR7, PLCD3, HS6ST1, PLCD1, THBS1, ANGPTL4, BMP4, EPAS1, COL15A1, ITGA4, COL5A1, GPI, LAMA4, LAMA5, BAX, ITGA7, PLAU
GO:0044421~extracellular region part	158	7.52739	1769	960	15908	1.48004	2.7342e-07	4.00888e-06	CTHRC1, FGF18, NOG, MICA, MASP1, GDF6, EDN1, TGFB3, FSTL1, FGF12, MMP2, TGFB1, TGFB2, GRIN2B, CD44, APOE, TGFBI, LOX, LGI1, SPON1, EGFR, SPARCL1, CST3, MFGE8, ADAMTS6, VEGFC, ADAMTS9, NAV2, F3, VEGFA, EFNA5, LAMC1, COL24A1, ADAMTS3, ADAMTS2, ADAMTS5, ALDOA, ACHE, PODN, CLU, ELN, APOC1, CX3CL1, FXYD6, TIMP3, ACE, LAMB2, KAL1, AGRN, ENTPD1, LAMB1, ENTPD2, OLFM1, ANGPTL4, BMP4, LPL, LGALS3, LGALS1, …
GO:0044057~regulation of system process	66	3.14435	1565	309	14116	1.92656	2.19528e-07	4.09238e-06	HRAS, SNCAIP, PTGS2, GRIK1, GRIK2, GRIK3, EDN1, FST, BCAN, CSPG5, KCNIP2, SDC4, TGFB2, DMPK, EDNRB, ATP2B2, SLC1A3, MYOCD, GRIN2B, GRIN2C, APOE, GRIN2D, DLG4, GUCY1A3, PRKACA, LGI1, LTB, KCNMA1, EGFR, STX1A, EGR2, GRIN2A, INHBB, PLCE1, SSTR2, ADRB2, ADRB1, ADM, CHRM2, GRM8, CELF2, DBN1, PPFIA3, RAB3A, ACHE, ADORA2B, ADRBK1, TPM1, FKBP1B, KCNMB2, ANXA6, ACE, AGT, BHLHE40, HCN4, COL4A4, EPAS1, GSX2…
GO:0043549~regulation of kinase activity	73	3.47785	1565	357	14116	1.84439	2.81982e-07	5.25661e-06	ADCY1, ADCY2, ZAK, PDGFB, ADCY8, PRKAG2, EDN1, ADCY6, TGFB3, SDC4, TGFB1, SPRY4, TGFB2, AKT1, EDNRA, MAP3K6, MAP3K5, SPRY1, DAB1, MDFIC, APOE, MAP3K9, PRKACA, SHC1, GHR, EGFR, CARD10, SPDYA, NCK2, PLCE1, CCND1, ADRB2, TNFRSF10B, CCND3, CCND2, ERN1, GADD45B, TRAF2, PARD3, ADORA2B, ERBB2, TRIB3, KITLG, TRIB2, TRIB1, DGKA, PTK2B, DGKG, ADRA2A, MLLT1, TRAF7, THBS1, MDFI, DGKQ, VAV3, TAOK2, LRRN3, DGK…
GO:0045597~positive regulation of cell differentiation	53	2.52501	1565	229	14116	2.08755	3.03557e-07	5.65882e-06	XRCC2, PDLIM7, PAX6, TGFB3, GLI3, TGFB1, TGFB2, AKT1, NRCAM, METRN, ROBO1, RARA, ROBO2, BOC, LYN, PLXNB2, VEGFC, CD83, SMO, FOXG1, MAPK9, CAMK1, TGIF2, WNT9A, TGFB1I1, IRX3, TNFRSF12A, SOX2, CLU, KITLG, CDH4, AGT, AP3D1, VWC2, DNMT3B, BMP4, LPL, TESC, IKZF1, IL7, KLF10, CD276, SMAD3, NTN1, NTRK3, WNT7B, ID2, HOPX, BMP7, BMPR1B, IGFBP3, ZFHX3, BMP6
GO:0004714~transmembrane receptor protein tyrosine kinase activity	24	1.1434	1671	67	15143	3.24617	3.50684e-07	5.7149e-06	EGFR, NRP2, FGFR1, NRP1, FGFR3, EFNB3, ERBB2, FGFRL1, EFNA3, AXL, PTK7, ALK, EPHB3, EPHB4, EPHA2, EPHB1, EPHA5, NTRK3, IGF1R, EPHA4, PDGFRA, PDGFRB, EFNA4, MERTK
GO:0007411~axon guidance	32	1.52454	1565	107	14116	2.69751	3.13029e-07	5.83538e-06	DCC, NRP2, NRP1, EFNA2, ERBB2, PAX6, EPHB3, CDH4, EPHB1, ARX, SEMA5A, ROBO1, KAL1, LHX2, TNR, ROBO2, ETV4, EGR2, PTPRM, EFNB3, EFNB1, NRXN1, NTN1, SLIT1, EPHA4, SEMA6C, FOXG1, EFNA5, BMPR1B, BMP7, APBB2, MYH10
GO:0045859~regulation of protein kinase activity	71	3.38256	1565	345	14116	1.85625	3.241e-07	6.04176e-06	ADCY1, ADCY2, ZAK, PDGFB, ADCY8, PRKAG2, EDN1, ADCY6, TGFB3, SDC4, TGFB1, SPRY4, TGFB2, AKT1, EDNRA, MAP3K6, MAP3K5, SPRY1, DAB1, MDFIC, APOE, MAP3K9, PRKACA, SHC1, GHR, EGFR, CARD10, SPDYA, NCK2, PLCE1, CCND1, ADRB2, TNFRSF10B, CCND3, CCND2, ERN1, GADD45B, TRAF2, PARD3, ADORA2B, ERBB2, TRIB3, KITLG, TRIB2, TRIB1, DGKA, PTK2B, DGKG, ADRA2A, MLLT1, TRAF7, THBS1, MDFI, DGKQ, TAOK2, LRRN3, DGKH, HGF…
GO:0051338~regulation of transferase activity	75	3.57313	1565	372	14116	1.81851	3.4054e-07	6.34823e-06	ADCY1, ADCY2, ZAK, PDGFB, ADCY8, PRKAG2, EDN1, ADCY6, TGFB3, SDC4, TGFB1, SPRY4, TGFB2, EDNRA, AKT1, MAP3K6, MAP3K5, SPRY1, DAB1, MDFIC, APOE, MAP3K9, PRKACA, SHC1, GHR, EGFR, CARD10, SPDYA, NCK2, PLCE1, CCND1, ADRB2, TNFRSF10B, CCND3, CCND2, WRAP53, ERN1, GADD45B, TRAF2, PARD3, ADORA2B, ERBB2, TRIB3, KITLG, TRIB2, TRIB1, DGKA, SERINC2, PTK2B, DGKG, ADRA2A, MLLT1, TRAF7, THBS1, MDFI, DGKQ, VAV3, …
GO:0048646~anatomical structure formation involved in morphogenesis	72	3.4302	1565	352	14116	1.84496	3.40546e-07	6.34835e-06	NRP2, FGF18, NOG, NEURL, NRP1, FGF9, EDN1, CSPG4, RORA, MMP2, GLI3, ZIC2, TGFB2, CITED2, ACTG1, EDNRA, ATP2B2, S1PR1, CD44, ROBO1, CCBE1, PRKACA, ANGPT2, CYR61, TWIST1, EGR2, PTPRM, LDB1, LEF1, PCDH8, HES7, MMP14, VEGFC, EYA2, PLXDC1, VEGFA, TNFRSF12A, SOX2, PTK7, TPM1, SEMA5A, RGMA, MACF1, PTK2B, PLCD3, OBSL1, HS6ST1, PLCD1, AXIN2, THBS1, ANGPTL4, BMP4, KAT2A, TBX6, EPAS1, COL15A1, SMAD3, CASC5,…
GO:0048732~gland development	37	1.76274	1565	135	14116	2.4721	3.52526e-07	6.57167e-06	NOG, NEURL, NRG3, ERBB2, SOX2, PAX6, TGFB3, HK2, MDK, GLI3, TGFB1, SCRIB, CITED2, TGFB2, GLI1, ATP2B2, IGF1R, LY6E, APLN, BMP4, EGFR, IRS2, AR, IKZF1, GSX1, LEF1, CDO1, NR0B1, NTN1, USF2, HES1, PRLR, LAMA5, SIX1, CRH, PTCH1, BMP7
GO:0006468~protein amino acid phosphorylation	117	5.57408	1565	667	14116	1.58219	3.94896e-07	7.36151e-06	STK33, ZAK, GDF6, TGFB3, CASK, PRKG1, TGFB1, DMPK, TGFB2, MAP3K6, MAP3K5, MDFIC, WNK4, MAP3K9, PRKACA, EGFR, BCR, MYO3A, STK24, PIM2, WNK2, MARK4, WEE1, PLCE1, CAMK4, MAPK4, PDGFRA, MAPK9, PDGFRB, CAMK1, LRRK2, NEK5, NEK6, KALRN, NRBP2, FGFR1, FGFR3, ADORA2B, STK11, NEK2, ERBB2, STK17B, PTK7, ADRBK1, EPHB3, EPHB4, EPHB1, SRC, VRK1, SBK1, ADRA2A, MDFI, TAOK2, TRIO, HGF, EPHA2, EPHA5, NTRK3, IKBKE,…
GO:0022604~regulation of cell morphogenesis	36	1.7151	1565	131	14116	2.47873	4.8596e-07	9.0591e-06	RHOJ, ALDOA, FGD1, PALM, NRP1, TNFRSF12A, ATP10A, GNA12, TGFB3, CDH4, TGFB1, TGFB2, NRCAM, METRN, EZR, ROBO1, APOE, ROBO2, CDC42EP3, FGD3, TAOK2, PDPN, PLXNB2, RTN4R, SMAD3, NTN1, NTRK3, CORO1A, ULK1, VEGFA, ITGA7, CHRNB2, TGFB1I1, WNT7A, AKAP2, MYH10
GO:0050767~regulation of neurogenesis	42	2.00095	1565	166	14116	2.28212	5.28455e-07	9.85126e-06	IRX3, NOG, XRCC2, NRP1, TNFRSF12A, SOX2, SOX5, PAX6, CDH4, NR2E1, TGFB1, NRCAM, METRN, ATN1, ROBO1, APOE, VWC2, ROBO2, DNMT3B, ASPM, BMP4, LYN, DTX1, PLXNB2, RTN4R, NTN1, HES1, NTRK3, SMO, ASCL1, VEGFC, ULK1, CCND2, FOXG1, SIX1, CHRNB2, ID4, TGIF2, BMP7, DBN1, WNT7A, KALRN
GO:0051128~regulation of cellular component organization	87	4.14483	1565	458	14116	1.71337	5.31622e-07	9.91031e-06	RHOJ, LIMA1, NRP1, ATP10A, GNA12, EDN1, TGFB3, VILL, TGFB1, TGFB2, AKT1, NRCAM, EIF4EBP1, METRN, S1PR1, CUL7, PACSIN2, APOE, ROBO1, ROBO2, LTB, MYC, STMN3, PDPN, PLXNB2, CST3, MFGE8, NEXN, MMP14, PPARGC1A, CTNNA2, NEBL, NCK2, VEGFA, AKAP5, TGFB1I1, MAD2L2, NCAN, AKAP2, DBN1, ADD2, NEK6, KALRN, ALDOA, TRIOBP, PALM, FGD1, RAB3A, TNFRSF12A, NEK2, ELN, CLU, APOC1, TPM1, CDH4, SORBS3, EZR, SET, MACF1,…
GO:0042127~regulation of cell proliferation	132	6.28871	1565	787	14116	1.51285	8.44855e-07	1.57494e-05	FGF18, NOG, HRAS, PDGFB, PTGS2, EDN1, FGFRL1, TGFB3, NR2E1, TGFB1, TGFB2, S1PR1, CDCA7, MYOCD, APOE, EGFR, IRS2, PTPRM, RARG, EFNB1, RXRA, SIX5, MFGE8, MARK4, VASH2, HES1, TNS3, VEGFC, SSTR2, MSX1, NOP2, SSTR1, F3, VEGFA, FOXG1, PDGFRA, PDGFRB, LAMC1, TGFB1I1, FGFR1, FGFR3, STK11, ERBB2, SOX2, CLU, ST8SIA1, SOX4, CNTFR, SOX9, ARX, ADRA2A, LAMB1, AXIN2, TCF3, MAFG, BMP4, ODC1, TESC, TP53I11, CRIP2…
GO:0021537~telencephalon development	23	1.09576	1565	65	14116	3.19162	8.92911e-07	1.66453e-05	BMP4, GSX2, EFNA2, SOX2, PAX6, BCAN, LEF1, NR2E1, GLI3, TACC2, ARX, SALL3, BBS1, ASCL1, SLC1A2, DAB1, LHX2, BAX, AVPR1A, POU3F3, ID4, LRP8, MYH10
GO:0031420~alkali metal ion binding	51	2.42973	1671	228	15143	2.02708	1.35382e-06	2.20622e-05	KCNJ16, SLC8A3, KCNC1, SLC9A7, KCNC4, SLC13A5, SLC9A5, SCN3B, ATP1B2, KCNIP2, KCNIP1, KCNJ11, KCNIP4, KCNIP3, SLC24A4, SLC24A3, KCNQ2, KCNG3, SLC4A4, IMPDH1, KCNMA1, SLC12A7, PDXK, KCND2, KCND1, KCNT2, KCNH7, KCNH3, KCNH5, SLC38A3, KCNA2, KCNA1, KCNA3, KCNA6, KCNJ3, HCN4, HCN3, KCNE4, KCNB2, SLC12A4, KCNB1, ATP1A3, ATP1A2, KCNK2, KCNK4, ACCN1, ACCN4, KCNJ6, KCNJ8, SCN4B, KCNF1
GO:0007264~small GTPase mediated signal transduction	63	3.00143	1565	305	14116	1.86311	1.4211e-06	2.64914e-05	RHOJ, HRAS, GNA12, IQGAP2, RHOV, ARHGAP4, DIRAS1, DAB1, APOE, RASL10A, RAB24, RAB6B, SHC1, RHOC, SHC3, ARL5C, RAPGEF1, RAB20, AGAP2, SHC2, RAB27A, RAP2B, PLD2, RREB1, ARHGEF7, GEM, ARHGAP29, ELMO1, RND3, ARHGAP31, DOK1, PLCE1, RND1, RRAS2, RAB15, RAB13, LRRK2, ARL4D, ARL4C, RAB3A, RALGPS2, RAB3D, RAB40C, SRC, RAB43, RASGRP1, RASGRP2, RHOBTB2, ADRA2A, KNDC1, ABR, VAV3, MAPK11, VAV2, RALGDS, MAPK12…
GO:0005912~adherens junction	39	1.85803	1769	155	15908	2.26267	1.81745e-06	2.66471e-05	JUB, PARD3, LIMA1, LIMS2, FERMT1, FHL2, GJA1, WTIP, SDC4, CDH3, TENC1, SCRIB, PXN, VCL, ARHGAP4, SORBS3, CD44, PTK2B, PVRL2, ZYX, AFAP1, PTPRM, ARHGEF7, ACTN1, NEXN, CTNNA2, ARHGAP31, TNS3, TJP1, SDC1, LAMA3, RND1, ITGA6, ITGA5, PKP2, SH3KBP1, TGFB1I1, TRIP6, PARVA
GO:0007423~sensory organ development	51	2.42973	1565	229	14116	2.00878	1.74845e-06	3.25935e-05	NOG, FGF9, EDN1, PAX6, TGFB3, GLI3, NR2E1, TGFB1, TGFB2, ATP2B2, GRIN2B, MYC, COL11A1, KCNMA1, EGFR, PTPRM, RARG, OTX1, SIX2, VAX2, SIX5, SIX4, SLC9A3R2, HES1, ASCL1, VEGFA, FOXG1, SIX1, PDGFRA, TGIF2, CUX1, TSHZ1, SOX1, ERBB2, SOX2, NHS, EPHB1, POU3F4, BMP4, DFNA5, IKZF1, GJB6, COL5A2, CACNA1S, COL5A1, ITGA8, BAX, GDF11, BMP7, BMPR1B, MYH10
GO:0040012~regulation of locomotion	45	2.14388	1565	192	14116	2.11402	1.86958e-06	3.48517e-05	JUB, PDGFB, F2RL1, EDN1, PAX6, TPM1, TGFB1, CITED2, VCL, TGFB2, TRIB1, AKT1, IGF1R, ACE, PRR5, MIA3, S1PR1, PTK2B, APOE, AGT, LAMB1, THBS1, EGFR, IRS2, PTPRM, PDPN, SMAD3, NEXN, NTN1, BBS1, VEGFC, LAMA1, CORO1A, LAMA4, LAMA3, LAMA5, RRAS2, F3, VEGFA, PDGFRA, PDGFRB, TRIP6, IGFBP3, IGFBP5, F2R
GO:0051960~regulation of nervous system development	45	2.14388	1565	192	14116	2.11402	1.86958e-06	3.48517e-05	IRX3, NOG, XRCC2, NRP1, TNFRSF12A, SOX2, SOX5, PAX6, NR2E1, CDH4, TGFB1, GLI1, NRCAM, METRN, ATN1, ROBO1, APOE, VWC2, ROBO2, AGRN, DNMT3B, ASPM, BMP4, COL4A4, LYN, DTX1, PLXNB2, RTN4R, NTN1, HES1, NTRK3, SMO, ASCL1, VEGFC, ULK1, CCND2, FOXG1, SIX1, CHRNB2, ID4, TGIF2, BMP7, DBN1, WNT7A, KALRN
GO:0030001~metal ion transport	86	4.09719	1565	465	14116	1.66818	1.94721e-06	3.62987e-05	SLC8A3, KCNJ16, KCNC1, JPH4, KCNC4, SLC9A7, SLC13A5, SLC9A5, CACHD1, ATP1B2, SCN3B, KCNIP2, KCNJ11, KCNIP1, KCNIP4, KCNIP3, ATP2B2, GRIN2B, SLC24A4, SLC24A3, CHRNA4, SLC4A4, KCNG3, KCNQ2, TRPM4, KCNMA1, SLC12A7, KCND2, KCND1, SLC3A2, GRIN2A, CACNG4, CDK2, ATP2C2, KCNT2, KCNH7, SLC30A10, KCNH3, SLC40A1, KCNH5, SLC38A3, KCNA2, CAMK2G, KCNA1, CACNB1, CACNB2, KCNA3, CACNB3, KCNA6, CACNB4, KCNJ3, FKBP…
GO:0005249~voltage-gated potassium channel activity	29	1.38161	1671	100	15143	2.62805	2.23841e-06	3.64777e-05	KCNJ16, KCNC1, KCNC4, KCNA2, KCNA1, KCNA3, KCNA6, KCNIP2, KCNJ3, KCNJ11, KCNQ2, KCNG3, HCN4, HCN3, KCNE4, KCNMA1, KCND2, KCND1, KCNB2, KCNB1, KCNK2, KCNJ6, KCNJ8, KCNF1, KCNH7, KCTD15, KCNH3, KCTD14, KCNH5
GO:0048514~blood vessel morphogenesis	48	2.2868	1565	211	14116	2.0519	1.97428e-06	3.68034e-05	NRP2, FGF18, NRP1, FGF9, TNFRSF12A, EDN1, CSPG4, CITED1, CITED2, TGFB2, GJC1, ZFP36L1, SEMA5A, EDNRA, ACE, S1PR1, CUL7, HEY1, MYOCD, ROBO1, PTK2B, APOE, AGT, CCBE1, PLCD3, PLCD1, HS6ST1, MKL2, NR2F2, THBS1, ANGPT2, ANGPTL4, CYR61, BMP4, EPAS1, COL15A1, ITGA4, MMP14, SMO, VEGFC, GPI, BGN, LAMA5, PLXDC1, BAX, VEGFA, ITGA7, PLAU
GO:0005605~basal lamina	11	0.524059	1769	17	15908	5.81877	2.60933e-06	3.82573e-05	LAMA1, LAMA4, ACHE, LAMA3, LAMB2, LAMA5, AGRN, LAMC1, LAMB1, ENTPD1, ENTPD2
GO:0005516~calmodulin binding	36	1.7151	1671	140	15143	2.33029	2.37009e-06	3.86234e-05	SLC8A3, ADCY1, CALD1, CAMK2G, PHKA1, CASK, IQGAP2, ITPKA, ATP2B2, PDE1B, SNTB1, EEF2K, CAMK2B, ASPM, TRPM4, MYO1C, MYO3A, MYO1B, GEM, RGS16, DAPK1, CAMK4, KCNN3, KCNN2, MAP2, AKAP5, CAMK1, EDF1, MARCKS, RIT2, CACNA1C, ADD2, KCNH5, CAMK1D, MYH10, SNTA1
GO:0045664~regulation of neuron differentiation	35	1.66746	1565	133	14116	2.37363	2.1087e-06	3.93091e-05	IRX3, NOG, NRP1, TNFRSF12A, SOX2, SOX5, PAX6, CDH4, NR2E1, NRCAM, METRN, ATN1, ROBO1, APOE, VWC2, ROBO2, DNMT3B, ASPM, DTX1, PLXNB2, RTN4R, NTN1, NTRK3, HES1, ASCL1, ULK1, CCND2, SIX1, FOXG1, ID4, CHRNB2, TGIF2, WNT7A, DBN1, KALRN
GO:0032879~regulation of localization	106	5.05002	1565	610	14116	1.56738	2.3172e-06	4.31957e-05	SEPT5, JUB, SNCAIP, GRIK1, PTGS2, PDGFB, WFS1, F2RL1, EDN1, FST, TGFB3, TGFB1, DMPK, CITED2, TGFB2, VCL, ATP2B2, S1PR1, GRIN2B, PACSIN2, APOE, CHRNA4, PRKACA, EGFR, IRS2, PTPRM, PDPN, ACTN1, MFGE8, VEGFC, F3, VEGFA, PDGFRA, PDGFRB, ACHE, ADORA2B, APOC1, ADRBK1, CACNB4, MIA3, PRR5, ACE, P2RY1, TRAF7, LAMB1, NR1H3, BMP4, MDFI, LPL, TRPC4, SMAD3, NTN1, P2RX5, LAMA1, LAMA4, CORO1A, LAMA3, LAMA5, AVPR…
GO:0009790~embryonic development	100	4.76417	1565	568	14116	1.58799	2.61506e-06	4.8748e-05	NOG, XRCC2, LMO2, EDN1, GNA12, TGFB3, TGFB1, CITED1, CITED2, TGFB2, ZIC2, ATP2B2, PGP, GRIN2B, PRKACA, TWIST1, ODZ4, SATB2, RARG, PDPN, EFNB1, SIX2, HES7, VAX2, SIX4, CSDA, HES1, VEGFC, MSX1, SIX1, FOXG1, VEGFA, PDGFRA, PDGFRB, TGFB1I1, TSHZ1, SOX2, PTK7, FOXH1, TPI1, MACF1, SLC30A1, AXIN2, HCN4, MAFG, BMP4, MDFI, EPAS1, SMAD6, SMAD3, SKI, SHANK3, LAMA5, ITGA8, ZIC5, HOPX, BMP7, KLF1, MYH10, NRG3…
GO:0070161~anchoring junction	41	1.95331	1769	172	15908	2.1436	4.05206e-06	5.94096e-05	JUB, PARD3, LIMA1, LIMS2, KAZ, FERMT1, FHL2, GJA1, WTIP, SDC4, CDH3, TENC1, SCRIB, PXN, VCL, ARHGAP4, SORBS3, CD44, PTK2B, PVRL2, ZYX, AFAP1, PTPRM, ARHGEF7, ACTN1, NEXN, CTNNA2, ARHGAP31, TNS3, TJP1, SDC1, LAMA3, RND1, DSG2, ITGA6, ITGA5, PKP2, SH3KBP1, TGFB1I1, TRIP6, PARVA
GO:0001822~kidney development	28	1.33397	1565	96	14116	2.63078	3.34125e-06	6.22848e-05	NOG, WFS1, GLI3, CITED1, ACE, SPRY1, CD44, AGT, POU3F3, ROBO2, PCSK5, BMP4, ODC1, SOX11, SIX2, LEF1, NID1, SDC1, PLCE1, KCNJ8, LAMA5, BAX, ITGA8, SIX1, GDF11, PYGO1, PDGFRB, BMP7
GO:0032147~activation of protein kinase activity	31	1.47689	1565	114	14116	2.45275	4.37828e-06	8.16155e-05	TRAF2, PARD3, ADCY1, ADCY2, ZAK, ADCY8, ADCY6, EDN1, TGFB2, DGKA, EDNRA, PTK2B, DGKG, PRKACA, TRAF7, GHR, EGFR, DGKQ, TAOK2, DGKH, CARD10, ADRB2, PLCE1, LRP1, TNFRSF10B, PRLR, ADCY9, PRKAR1B, DGKZ, GADD45B, F2R
GO:0007169~transmembrane receptor protein tyrosine kinase signaling pathway	49	2.33444	1565	224	14116	1.97308	4.84336e-06	9.02847e-05	FGF18, NRP1, PDGFB, GRIK2, FGF9, TGFB1, AKT1, EIF4EBP1, SHC1, SHC3, RAPGEF1, GHR, EGFR, IRS2, EFNB3, PTPRG, BAIAP2, SOCS7, PTPRT, ALK, NCK2, VEGFC, DOK1, PLCE1, ADRB2, DOK5, VEGFA, PDGFRA, PDGFRB, FGFR1, FGFR3, ERBB2, ADCYAP1R1, EPHB3, EPHB4, SRC, PXN, EPHB1, IGF1R, PTK2B, SH2B2, AGRN, AXL, HGF, EPHA2, NTRK3, EPHA5, EPHA4, PRLR
GO:0008284~positive regulation of cell proliferation	77	3.66841	1565	414	14116	1.6776	5.73817e-06	0.000106964	FGF18, NOG, HRAS, E2F3, NRP1, PTGS2, PDGFB, FGF9, EDN1, PAX6, NR2E1, TGFB1, GLI1, TGFB2, S1PR1, MYOCD, SHC1, MYC, EGFR, IRS2, LYN, EFNB1, MFGE8, MARK4, VASH2, CDK2, SPDYA, HES1, SMO, TNS3, VEGFC, NCK2, CCND1, ADRB2, NOP2, ADM, CCND2, F3, FOXG1, VEGFA, PDGFRA, PDGFRB, LAMC1, FGFR1, FGFR3, CTF1, ERBB2, SOX2, CLU, ST8SIA1, SOX4, KITLG, CNTFR, IGF1R, PTK2B, AGT, ADRA2A, LAMB1, TCF3, BMP4, ODC1, NACC1…
GO:0050790~regulation of catalytic activity	136	6.47928	1565	846	14116	1.44999	5.78779e-06	0.000107889	JUB, ADCY1, ADCY2, PDGFB, ZAK, ADCY8, GNA11, ADCY6, EDN1, TGFB3, TGFB1, TGFB2, TBC1D16, MAP3K6, MAP3K5, DAB1, S1PR1, GALR1, MDFIC, APOE, MAP3K9, PRKACA, EGFR, STMN3, CST3, CRHR1, PSMA1, SSTR2, PLCE1, F3, SIVA1, TRAF2, PALM, FGD1, ADORA2B, AGFG2, ADCYAP1R1, ERBB2, APOC1, ANAPC11, SCRIB, SERINC2, GMIP, P2RY1, ADRA2A, TRAF7, TBC1D30, FGD3, ANGPTL4, NR1H3, MDFI, VAV3, TBC1D10B, TAOK2, TBC1D10A, SMAD6…
GO:0043062~extracellular structure organization	39	1.85803	1565	163	14116	2.15811	6.01712e-06	0.000112163	ACHE, SPOCK2, TNC, ERBB2, ELN, CACNB2, CACNB4, TGFB2, NRCAM, ATP2B2, C4ORF31, TNFRSF11B, TNR, AGT, TGFBI, AGRN, LOX, COL11A1, CYR61, COL4A2, LGALS3, CCDC80, CST3, NID1, NRXN1, COL5A2, CACNA1S, COL5A1, WNT7B, ITGA8, NLGN4X, PDGFRA, LAMC1, APBB2, ADAMTS3, ADAMTS2, WNT7A, F2R, SNTA1
GO:0045211~postsynaptic membrane	34	1.61982	1769	135	15908	2.26482	9.06352e-06	0.000132881	GRIK1, GABRB3, GRIK2, CLSTN3, GRIK3, ERBB2, GABBR1, GABBR2, SCRIB, GRIN2B, GRIN2C, GRIN2D, DLG4, CHRNA4, DLG2, KCNMA1, GABRG1, ANKS1B, GLRB, GABRA4, DLGAP4, PSD3, GRIN2A, HOMER2, SHANK3, LIN7A, SYNE1, KLHL17, GRIA1, CHRM2, GRM7, CHRNB2, F2R, SNTA1
GO:0016772~transferase activity, transferring phosphorus-containing groups	150	7.14626	1671	964	15143	1.4101	8.87975e-06	0.000144699	STK33, ZAK, NELL1, NELL2, EFNA3, FGFRL1, CASK, PRKG1, ITPKA, DMPK, TGFB2, MAP3K6, MAP3K5, PACSIN2, WNK4, MAP3K9, PRKACA, CIB2, EGFR, NMNAT2, BCR, PDXK, EFNB3, MYO3A, STK24, PIM2, WNK2, MARK4, WEE1, CAMK4, MAPK4, PI4K2A, AKAP5, PDGFRA, MAPK9, PDGFRB, CAMK1, AKAP7, EFNA4, LRRK2, NEK5, AKAP2, NEK6, NRBP2, KALRN, FGFR1, FGFR3, NAGS, STK11, NEK2, ERBB2, PHKA1, STK17B, PTK7, AKAP13, ADRBK1, EPHB3, EPHB…
GO:0030335~positive regulation of cell migration	26	1.23869	1565	89	14116	2.635	7.81558e-06	0.000145686	PDGFB, EDN1, F2RL1, TGFB1, TGFB2, IGF1R, MIA3, PRR5, S1PR1, PTK2B, AGT, THBS1, LAMB1, EGFR, IRS2, PDPN, SMAD3, VEGFC, CORO1A, RRAS2, F3, VEGFA, PDGFRA, PDGFRB, TRIP6, F2R
GO:0010648~negative regulation of cell communication	52	2.47737	1565	248	14116	1.89125	8.52123e-06	0.000158838	NOG, PTGS2, RGS7BP, GRIK1, GRIK2, FGF9, GRIK3, TGFB3, PAWR, CITED1, AKT1, CHST11, PLD2, STMN3, SOCS1, SOCS7, TLE1, NR0B1, CTNNBIP1, CCND1, ADRB2, TGFB1I1, TNFAIP3, GRB14, ACHE, SOX2, ADRBK1, PRDM16, TRIB1, RGS12, AGT, VWC2, AXIN2, THBS1, MDFI, SMAD6, SKI, RGS17, RGS16, RGS22, DKK3, RGS20, LRP1, DKK1, BMPER, RGS3, AVPR1A, RGS6, DGKZ, MAPK8IP1, IGFBP3, IGFBP5
GO:0009898~internal side of plasma membrane	62	2.95379	1769	316	15908	1.76438	1.10395e-05	0.000161849	RHOJ, LOR, HRAS, FERMT1, PIP5K1C, RHOV, TENC1, SPRY4, VCL, AP1S1, DIRAS1, PRMT8, RASL10A, DLG4, AP3B2, SNTB1, GNG2, RHOC, GNG4, RAP2B, STMN2, SOCS7, GEM, CTNNA2, RND1, FNBP1L, RRAS2, RAB15, RAB13, AKAP2, ADD2, PARVA, PALM, RAB3A, LIMS2, APC2, RAB3D, PHKA1, CACNB1, RAB40C, CACNB2, CACNB4, GNG12, AMPH, EZR, RAB43, SYN3, DMD, GPSM1, AP3D1, INPP5E, AP2M1, RAPH1, CADPS, SYNE1, TJP1, SYNE2, SVIL, RHEB,…
GO:0009605~response to external stimulus	144	6.86041	1565	914	14116	1.42106	8.77464e-06	0.000163562	JUB, NOG, HRAS, MASP1, PDGFB, PTGS2, F2RL1, GNA12, TGFB3, SYT7, TGFB1, TGFB2, ATP2B2, GRIN2B, MYOCD, CD44, GRIN2C, ROBO1, GRIN2D, ROBO2, RARA, LOX, DDAH2, RGR, RAB27A, INA, RARG, STC2, PDPN, RXRA, HRK, GRIN2A, CDO1, PPARGC1A, CTNNA2, PITPNM1, SSTR2, SSTR1, F3, PDGFRA, PDGFRB, ACHE, NFKBID, ADORA2B, ERBB2, SOX2, PABPC4, CLU, GSDMD, AFAP1L2, CX3CL1, TIMP3, MDK, SCRIB, MIA3, LAMB2, KAL1, P2RY1, ARNT…
GO:0065009~regulation of molecular function	151	7.1939	1565	969	14116	1.40556	9.60367e-06	0.000179014	JUB, ADCY1, NOG, ADCY2, PDGFB, ZAK, ADCY8, GNA11, ADCY6, EDN1, TGFB3, TGFB1, TGFB2, TBC1D16, MAP3K6, MAP3K5, DAB1, S1PR1, GALR1, MDFIC, SMARCD3, APOE, MAP3K9, PRKACA, EGFR, STMN3, CST3, NR0B1, CRHR1, PSMA1, SSTR2, PLCE1, F3, EDF1, ADD2, SIVA1, TRAF2, PALM, FGD1, ADORA2B, AGFG2, ADCYAP1R1, ERBB2, APOC1, CACNB4, ANAPC11, SCRIB, SERINC2, GMIP, P2RY1, ADRA2A, TRAF7, TBC1D30, FGD3, ANGPTL4, NR1H3, MDF…
GO:0031224~intrinsic to membrane	691	32.9204	1769	5485	15908	1.13289	1.29016e-05	0.000189146	SLC9A7, HRAS, SLC9A5, SCN3B, GBGT1, C20ORF103, PPP2R5C, C1ORF70, LPHN2, TMEM145, GRIN2B, GRIN2C, GRIN2D, CDH24, LPHN1, RAB27A, LRRC4, BSG, PTPRM, PDPN, PTPRG, NOXA1, CDHR2, GRIN2A, PTPRS, TMEM132A, PTPRT, COLEC12, TMEM130, PTPRO, TMEM132D, SSTR2, SSTR1, F3, SLC30A10, ORAI2, MGAT5B, C15ORF27, PCDH20, ERBB2, CACNB1, SORCS1, CACNB2, CACNB3, CACNB4, KCNJ3, SORCS3, ORAI3, FAM19A5, DAGLA, LPCAT1, PVRL2…
GO:0034703~cation channel complex	33	1.57218	1769	132	15908	2.24816	1.47741e-05	0.000216596	KCNC1, KCNC4, KCNA2, KCNA1, CACNB1, CACNB2, KCNA3, CACNB3, KCNA6, CACNB4, KCNIP2, FKBP1B, KCNJ3, KCNMB2, KCNQ2, KCNG3, KCNMA1, KCND2, KCND1, KCNB2, KCNB1, KCNK2, CACNA1S, KCNJ6, KCNJ8, KCNN3, SCN4B, KCNF1, CACNA1E, KCTD15, CACNA1C, KCTD14, CACNA1D
GO:0030155~regulation of cell adhesion	34	1.61982	1565	137	14116	2.23849	1.16834e-05	0.000217776	ERBB2, CX3CL1, CYTH3, TPM1, SRC, TGFB1, CITED2, TGFB2, C4ORF31, MIA3, PGP, DAB1, S1PR1, TNR, TGFBI, EMID2, VWC2, THBS1, DPP4, CYR61, TESC, VAV3, CCDC80, SMAD3, NID1, MMP14, LAMA1, LAMA4, LAMA3, RND1, PRLR, ITGA6, LAMA5, FBLN2
GO:0035295~tube development	47	2.23916	1565	220	14116	1.92696	1.48482e-05	0.00027676	RAB3A, FGF18, NOG, NRP1, FGF9, EDN1, TGFB3, PTK7, GLI3, SCRIB, GLI1, ZIC2, SEMA5A, FOXH1, EDNRA, RGMA, SPRY1, CD44, DHCR7, AGT, ROBO2, HS6ST1, LOX, PCSK5, TWIST1, CYR61, CEBPA, BMP4, EPAS1, PDPN, MMP14, SHANK3, HES1, TNS3, LAMA5, VEGFA, ZIC5, SIX1, PDGFRA, CRH, HOPX, GDF11, PTCH1, BMP7, CUX1, ADAMTS2, NFIB
GO:0051272~positive regulation of cell motion	27	1.28633	1565	98	14116	2.48505	1.59605e-05	0.000297489	PDGFB, EDN1, F2RL1, TGFB1, TGFB2, IGF1R, MIA3, PRR5, S1PR1, PTK2B, AGT, THBS1, LAMB1, EGFR, IRS2, LYN, PDPN, SMAD3, VEGFC, CORO1A, RRAS2, F3, VEGFA, PDGFRA, PDGFRB, TRIP6, F2R
GO:0043085~positive regulation of catalytic activity	90	4.28776	1565	520	14116	1.56112	1.73258e-05	0.000322934	ADCY1, ADCY2, PDGFB, ZAK, ADCY8, GNA11, PRKAG2, EDN1, ADCY6, TGFB3, SDC4, TGFB1, TGFB2, EDNRA, AKT1, EDNRB, MAP3K6, MAP3K5, DAB1, S1PR1, GALR1, MDFIC, APOE, MAP3K9, PRKACA, SHC1, MYC, GHR, EGFR, AIFM3, CARD10, SPDYA, CRHR1, GNAL, PSMA1, PLCE1, CCND1, ADRB2, ADRB1, TNFRSF10B, CCND3, CCND2, CHRM2, F3, WRAP53, ERN1, GADD45B, SIVA1, TRAF2, PARD3, ADORA2B, ADCYAP1R1, ERBB2, KITLG, ANAPC11, TPM1, SCRIB…
GO:0001655~urogenital system development	29	1.38161	1565	110	14116	2.37795	1.77636e-05	0.000331092	NOG, WFS1, GLI3, CITED1, ACE, SPRY1, CD44, AGT, POU3F3, ROBO2, PCSK5, BMP4, ODC1, AR, SOX11, LEF1, SIX2, NID1, SDC1, PLCE1, KCNJ8, LAMA5, BAX, ITGA8, SIX1, GDF11, PYGO1, PDGFRB, BMP7
GO:0040007~growth	41	1.95331	1565	183	14116	2.02083	1.79166e-05	0.000333944	FGFR1, FGFR3, PTGS2, PDGFB, GDF6, FHL1, TGFB3, MREG, TIMP3, GLI3, TGFB1, TGFB2, AKT1, SLC1A2, LAMB2, LY6E, NDRG4, DHCR7, ANKRD11, CHST11, SOX15, ETNK2, DCLK1, BMP4, INA, AR, ST6GAL2, RXRA, SLC3A2, CSRP2, INHBB, BBS1, CCNB1, SMO, ULK1, GDF11, BMPR1B, BMP7, PLAU, BMP6, IGFBP5
GO:0031644~regulation of neurological system process	36	1.7151	1565	153	14116	2.12231	2.13156e-05	0.000397286	PPFIA3, RAB3A, ACHE, HRAS, SNCAIP, PTGS2, GRIK1, GRIK2, GRIK3, EDN1, BCAN, CSPG5, ATP2B2, EDNRB, SLC1A3, GRIN2B, GRIN2C, APOE, AGT, GRIN2D, DLG4, PRKACA, BHLHE40, LGI1, LTB, COL4A4, EGFR, STX1A, EGR2, GRIN2A, ADRB2, GRM8, AVPR1A, CHRNB2, DBN1, F2R
GO:0030055~cell-substrate junction	29	1.38161	1769	112	15908	2.32845	2.71646e-05	0.000398213	JUB, LIMA1, LIMS2, FERMT1, FHL2, SDC4, TENC1, PXN, VCL, ARHGAP4, SORBS3, MACF1, CD44, PTK2B, DMD, ZYX, AFAP1, ARHGEF7, ACTN1, NEXN, ARHGAP31, TNS3, SDC1, LAMA3, ITGA5, SH3KBP1, TGFB1I1, TRIP6, PARVA
GO:0060348~bone development	31	1.47689	1565	123	14116	2.27329	2.22076e-05	0.000413907	FGF18, ACHE, NOG, PDLIM7, PTGS2, FGF9, GABBR1, TGFB3, FHL2, SOX9, MMP2, TGFB1, GLI1, ANKRD11, AXIN2, GHR, BMP4, EGFR, SATB2, KLF10, SMAD3, MMP14, COL5A2, SMO, CHRDL1, NAB2, BMP7, IGFBP3, BMP6, CDH11, IGFBP5
GO:0034330~cell junction organization	19	0.905193	1565	57	14116	3.0066	2.5631e-05	0.000477699	JUB, GJD3, TAOK2, TGFB3, SMAD3, ACTN1, GJA1, TGFB1, GJC1, TGFB2, VCL, TJP1, ITGA6, ITGA5, LAMA5, PTK2B, NLGN4X, LAMC1, TRIP6
GO:0048519~negative regulation of biological process	254	12.101	1565	1812	14116	1.26437	2.73164e-05	0.000509103	HRAS, NOG, XRCC2, PTGS2, MASP1, FST, FGFRL1, EDN1, CITED1, CITED2, S1PR1, GRIN2C, APOE, RARA, GNG4, DDAH2, TWIST1, PLD2, PTPRM, RARG, RXRA, CDHR2, GRIN2A, RAD9A, PIM2, CTNNA2, HES1, SSTR2, MSX1, RND1, SSTR1, F3, FOXG1, VEGFA, TGFB1I1, MAD2L2, GRB14, ADD2, SIVA1, PALM, ERBB2, IGF2BP2, ADRBK1, IGF2BP3, SCRIB, FOXH1, ATN1, DNMT3B, NR1H3, MDFI, BMP4, IKZF1, KLF12, KLF10, SMAD6, CREBBP, SMAD3, SKI, HG…
GO:0009187~cyclic nucleotide metabolic process	15	0.714626	1565	38	14116	3.56045	2.91638e-05	0.000543524	ADCY1, ADCY2, ADCY8, ADCY6, NPR1, PDE4D, RORA, CACNB4, ATP2B2, ADM, ADCY9, PDE4A, PDE5A, GUCY1A2, GUCY1A3
GO:0031252~cell leading edge	33	1.57218	1769	138	15908	2.15042	3.8267e-05	0.000560923	FGD1, JUB, PDLIM7, TNFRSF12A, DIAPH1, CTNND1, CYTH3, TPM1, PXN, SCRIB, AKT1, SLC1A2, SPRY1, EZR, ROBO1, PDE4A, ROBO2, SH2B2, FGD3, TESC, PTPRM, PDPN, BAIAP2, RAPH1, CTNNA2, ARHGAP31, CORO1A, ITGA5, ITGA8, RAB34, ANTXR1, APBB2, PARVA
GO:0010942~positive regulation of cell death	77	3.66841	1565	435	14116	1.59661	3.47592e-05	0.000647773	PTGS2, ZAK, GRIK2, NELL1, TUBB2C, TGFB3, BNIP3, PAWR, TGFB1, TGFB2, ARHGAP4, AKT1, MAP3K5, TP53I3, CD44, APOE, MX1, LTB, MYC, TOP2A, RAB27A, KCNMA1, AIFM3, RARG, AIFM2, ARHGEF7, RXRA, HRK, GRIN2A, ARHGEF17, RAD9A, ARHGEF9, MARK4, DAPK1, ADRB2, TNFRSF10B, ERN1, MAPK9, LRRK2, PRODH, KALRN, SIVA1, DCC, BID, FGD1, TRAF2, STK17B, AKAP13, SOX4, TIMP3, SCRIB, SRC, DPF1, MSX2, PLEKHG2, AGT, PLEKHG5, TNFR…
GO:0008092~cytoskeletal protein binding	86	4.09719	1671	504	15143	1.54633	3.9853e-05	0.000649267	LIMA1, IQGAP2, MTSS1L, SDC4, KLHL3, VILL, SDC2, SDC3, GLI1, VCL, FRMD3, NRCAM, HOOK2, PACSIN2, APOE, SNTB1, MKL2, MTUS2, RAB27A, FMNL1, EGFR, KCNMA1, KIAA1949, STX1A, MYO3A, NCALD, BAIAP2, ENC1, ACTN1, PTPRT, NEXN, PALLD, MARK4, FARP1, NEBL, EPB41L3, FMN2, NCK2, SDC1, SMTN, KLHL17, FHOD3, SNTG1, DBN1, ADD2, FHOD1, PARVA, ALDOA, TRIOBP, APC2, DIAPH1, CALD1, ALDOC, FHL3, TPM2, TPM1, PXN, SORBS3, AC…
GO:0009968~negative regulation of signal transduction	46	2.19152	1565	221	14116	1.87743	3.6531e-05	0.000680781	NOG, RGS7BP, FGF9, SOX2, TGFB3, ADRBK1, PAWR, PRDM16, CITED1, TRIB1, AKT1, RGS12, AGT, CHST11, VWC2, AXIN2, THBS1, MDFI, PLD2, STMN3, SMAD6, SOCS1, SOCS7, SKI, TLE1, RGS17, RGS16, NR0B1, RGS22, CTNNBIP1, DKK3, RGS20, ADRB2, CCND1, LRP1, DKK1, BMPER, RGS3, RGS6, DGKZ, TGFB1I1, MAPK8IP1, TNFAIP3, IGFBP3, GRB14, IGFBP5
GO:0008146~sulfotransferase activity	17	0.809909	1671	49	15143	3.14404	4.2743e-05	0.000696334	TPST2, GAL3ST4, HS3ST3A1, UST, HS3ST2, HS3ST1, CHST2, CHST1, SULT1C4, CHST7, CHST9, CHST11, HS6ST3, CHST14, HS6ST1, CHST15, HS3ST3B1
GO:0016323~basolateral plasma membrane	43	2.04859	1769	203	15908	1.90485	4.85899e-05	0.000712188	JUB, LIMA1, LIMS2, SLC13A5, SLC16A10, ERBB2, FERMT1, FHL2, CASK, SDC4, TENC1, PXN, VCL, ARHGAP4, SORBS3, SLC1A3, MACF1, CD44, PTK2B, DMD, P2RY1, ZYX, AFAP1, EGFR, MYO1C, STX2, ARHGEF7, PDZD11, ACTN1, NEXN, LIN7A, CTNNA2, ARHGAP31, TNS3, TJP1, SDC1, LAMA3, ITGA6, ITGA5, SH3KBP1, TGFB1I1, TRIP6, PARVA
GO:0009891~positive regulation of biosynthetic process	112	5.33587	1565	695	14116	1.45355	3.86416e-05	0.0007201	HRAS, PDGFB, GDF6, EDN1, TGFB3, CASK, RORA, TGFB1, CITED1, CITED2, TGFB2, S1PR1, MYOCD, SMARCD3, APOE, MDFIC, DDAH1, MLL4, EGFR, SATB2, IRS2, RARG, RXRA, SIX2, SIX4, TRERF1, PPARGC1A, PPARGC1B, HES1, ASCL1, SIX1, VEGFA, PDGFRA, TGFB1I1, ADORA2B, SOX2, SOX5, SOX4, AFAP1L2, SOX9, FOXH1, AGRN, TCF3, ARHGEF10L, NR1H3, BMP4, TESC, EPAS1, RFX4, IKZF1, KLF12, GSX1, CREBBP, ESRRG, CD276, SMAD3, NR4A1, TE…
GO:0042476~odontogenesis	18	0.857551	1565	54	14116	3.0066	4.46987e-05	0.000832932	BMP4, BSG, FST, TGFB3, LEF1, GLI3, TGFB1, TGFB2, SMO, SDC1, PGP, ITGA6, LAMA5, BAX, PDGFRA, LAMB1, BMP7, EDARADD
GO:0040017~positive regulation of locomotion	26	1.23869	1565	98	14116	2.39301	4.72463e-05	0.000880386	PDGFB, EDN1, F2RL1, TGFB1, TGFB2, IGF1R, MIA3, PRR5, S1PR1, PTK2B, AGT, THBS1, LAMB1, EGFR, IRS2, PDPN, SMAD3, VEGFC, CORO1A, RRAS2, F3, VEGFA, PDGFRA, PDGFRB, TRIP6, F2R
GO:0034702~ion channel complex	43	2.04859	1769	205	15908	1.88626	6.15841e-05	0.000902566	KCNC1, KCNC4, GABRB3, KCNA2, KCNA1, CACNB1, CACNB2, KCNA3, CACNB3, KCNA6, CACNB4, KCNIP2, KCNJ11, FKBP1B, KCNJ3, KCNMB2, TTYH3, CHRNA4, ANO5, KCNQ2, KCNG3, KCNMA1, GABRG1, GLRB, KCND2, GABRA4, KCND1, KCNB2, KCNB1, CLIC1, KCNK2, CACNA1S, KCNJ6, KCNJ8, KCNN3, SCN4B, KCNF1, CACNA1E, CHRNB2, KCTD15, CACNA1C, KCTD14, CACNA1D
GO:0043068~positive regulation of programmed cell death	76	3.62077	1565	433	14116	1.58315	5.23174e-05	0.000974836	PTGS2, ZAK, GRIK2, NELL1, TUBB2C, TGFB3, BNIP3, PAWR, TGFB1, TGFB2, ARHGAP4, AKT1, MAP3K5, TP53I3, CD44, APOE, MX1, LTB, MYC, TOP2A, RAB27A, KCNMA1, AIFM3, RARG, AIFM2, ARHGEF7, RXRA, HRK, GRIN2A, ARHGEF17, RAD9A, ARHGEF9, MARK4, DAPK1, ADRB2, TNFRSF10B, ERN1, MAPK9, LRRK2, PRODH, KALRN, SIVA1, DCC, BID, FGD1, TRAF2, STK17B, AKAP13, SOX4, TIMP3, SCRIB, SRC, DPF1, MSX2, PLEKHG2, AGT, PLEKHG5, TNFR…
GO:0031328~positive regulation of cellular biosynthetic process	110	5.24059	1565	685	14116	1.44844	5.30352e-05	0.000988205	HRAS, PDGFB, GDF6, EDN1, TGFB3, CASK, RORA, TGFB1, CITED1, CITED2, S1PR1, MYOCD, SMARCD3, APOE, MDFIC, DDAH1, MLL4, EGFR, SATB2, IRS2, RARG, RXRA, SIX2, SIX4, TRERF1, PPARGC1A, PPARGC1B, HES1, ASCL1, SIX1, VEGFA, PDGFRA, TGFB1I1, ADORA2B, SOX2, SOX5, SOX4, AFAP1L2, SOX9, FOXH1, AGRN, TCF3, ARHGEF10L, NR1H3, BMP4, TESC, EPAS1, RFX4, IKZF1, KLF12, GSX1, CREBBP, ESRRG, CD276, SMAD3, NR4A1, TEAD2, TE…
GO:0005924~cell-substrate adherens junction	27	1.28633	1769	106	15908	2.29058	7.33413e-05	0.00107479	JUB, LIMA1, LIMS2, FERMT1, FHL2, SDC4, TENC1, PXN, VCL, ARHGAP4, SORBS3, CD44, PTK2B, ZYX, AFAP1, ARHGEF7, ACTN1, NEXN, ARHGAP31, TNS3, SDC1, LAMA3, ITGA5, SH3KBP1, TGFB1I1, TRIP6, PARVA
GO:0051056~regulation of small GTPase mediated signal transduction	50	2.38209	1565	252	14116	1.78964	5.86263e-05	0.00109233	HRAS, IQGAP2, TBC1D16, S1PR1, AGAP2, RAPGEF1, BCR, STMN3, ARHGEF7, PSD3, ARHGEF17, PSD2, ARHGEF9, FARP1, PLCE1, KALRN, FGD1, RAP1GAP, TBC1D9, AGFG2, ERBB2, AKAP13, CYTH3, SCRIB, PLEKHG2, AGAP11, PLEKHG1, GMIP, PTK2B, RASGRP1, PLEKHG5, RASGRP2, TBC1D4, SH2B2, TBC1D30, KNDC1, ARHGEF10L, FGD3, IQSEC2, VAV3, ABR, TBC1D10B, TBC1D10A, TRIO, DOCK7, VAV2, RGNEF, RALGDS, TBC1D24, DGKZ
GO:0001932~regulation of protein amino acid phosphorylation	38	1.81039	1565	173	14116	1.98123	5.96004e-05	0.00111047	ZAK, PDGFB, GDF6, EDN1, PRKAG2, TGFB3, KITLG, TGFB1, EDNRA, EDNRB, MAP3K6, MAP3K5, PTK2B, MDFIC, MAP3K9, AGT, PDGFD, GHR, MDFI, BMP4, EGFR, LYN, CCDC88C, SMAD6, SOCS1, DOCK7, VEGFC, CCND1, CCND3, CCND2, PRKAR1B, BAX, PDGFRB, MAPK8IP1, TNK2, BMP7, IGFBP3, CBS
GO:0016202~regulation of striated muscle tissue development	17	0.809909	1565	50	14116	3.06673	5.96232e-05	0.00111089	BMP4, COL4A4, NOG, FGF9, SMAD3, CENPF, LEF1, TGFB1, ADRB2, MYOCD, SOX15, AGRN, MKL2, IGFBP3, BOC, ZFHX3, TWIST1
GO:0050840~extracellular matrix binding	12	0.571701	1671	27	15143	4.02766	6.89533e-05	0.0011231	ACHE, BGN, ITGA6, FBLN2, TGFBI, VEGFA, ELN, NID1, AGRN, THBS1, COL11A1, CYR61
GO:0043025~cell soma	37	1.76274	1769	168	15908	1.98052	7.71325e-05	0.00113032	SNCAIP, SYT5, GRIK2, GRIK3, CALD1, EFNA2, TGFB3, TGFB1, STAU1, TGFB2, ATP2B2, SLC1A3, APOE, CRMP1, ENO2, CHRNA4, GHR, KCND2, CPNE5, KCNB2, EEF1A2, SMO, ASCL1, LRP1, ULK1, CHRM2, GRM8, ITGA8, PI4K2A, MAP2, NRSN2, CACNA1E, NRSN1, FABP7, CACNA1C, KALRN, MYH10
GO:0048634~regulation of muscle development	17	0.809909	1565	51	14116	3.0066	7.8032e-05	0.00145365	BMP4, COL4A4, NOG, FGF9, SMAD3, CENPF, LEF1, TGFB1, ADRB2, MYOCD, SOX15, AGRN, MKL2, IGFBP3, BOC, ZFHX3, TWIST1
GO:0016740~transferase activity	242	11.5293	1671	1751	15143	1.25246	8.98925e-05	0.00146393	GBGT1, NELL1, FGFRL1, EFNA3, NELL2, GCAT, PRKG1, MAP3K6, MAP3K5, WNK4, MAP3K9, BCR, EFNB3, WNK2, PIM2, MARK4, MGAT1, SUV420H2, NOP2, CAMK4, MAPK4, PDGFRA, ABAT, PDGFRB, MAPK9, CAMK1, HAS3, EFNA4, NEK5, NEK6, HS3ST3B1, TPST2, MGAT5B, NAGS, NEK2, ERBB2, STK17B, AKAP13, ADRBK1, EPHB3, EPHB4, EPHB1, VRK1, LPCAT1, OBSL1, GCNT1, LFNG, DNMT3B, NAT14, CNKSR2, ST6GAL1, ST6GAL2, TAOK2, CREBBP, TRIO, EPHA2,…
GO:0021575~hindbrain morphogenesis	11	0.524059	1565	23	14116	4.31382	7.94757e-05	0.00148053	HES1, ATP2B2, SMO, DAB1, RFX4, GSX2, ULK1, LDB1, RORA, WNT7A, GLI1
GO:0005925~focal adhesion	26	1.23869	1769	102	15908	2.29224	0.000101442	0.00148631	JUB, LIMA1, LIMS2, FERMT1, FHL2, SDC4, TENC1, PXN, VCL, ARHGAP4, SORBS3, CD44, PTK2B, ZYX, AFAP1, ARHGEF7, ACTN1, ARHGAP31, TNS3, SDC1, LAMA3, ITGA5, SH3KBP1, TGFB1I1, TRIP6, PARVA
GO:0005626~insoluble fraction	129	6.14578	1769	839	15908	1.38266	0.000103661	0.0015188	SEPT5, LOR, SEPT3, HRAS, SLC13A5, PTGS2, ADCY8, GRIK2, GNA11, ADCY6, CASK, TSPAN9, CSPG5, ATP2B2, PGP, GRIN2B, GRIN2D, PDE4A, ELOVL2, PDE4B, CHRNA4, PRKACA, KCND2, STMN2, PSD3, GRIN2A, BSN, PDE4D, NR0B1, PITPNM1, SSTR2, PLCE1, SSTR1, PI4K2A, ABAT, LRRK2, GRB14, FGFR1, TPST2, GAL3ST4, CYP1B1, AKAP13, MME, ADRBK1, ACSBG1, PCDHAC1, PPP1R3C, ACE, DMD, TMEM59L, MLC1, CKAP4, GPR137B, LIN7A, LAMP1, ULK1…
GO:0005794~Golgi apparatus	133	6.33635	1769	872	15908	1.37159	0.000114136	0.00167216	STK33, HRAS, SLC9A7, GBGT1, F2RL1, SYT7, CSPG5, PRKG1, IL17RD, TGFB1, ST3GAL1, CD44, APOE, GNG2, PRKACA, PDGFD, GOLGA8A, RAB20, RAB27A, H1F0, NMNAT2, BSG, NCALD, TMEM22, TMEM132A, GRHL1, TMEM130, MGAT1, RND3, PITPNM1, PLCE1, CHPF, RAB13, PTGFRN, LRRK2, GRB14, HS3ST3B1, PACS1, TPST2, FGD1, ACHE, GAL3ST4, MGAT5B, ST8SIA1, ST8SIA2, B3GNT5, LPCAT1, B4GALT6, D4S234E, GCNT1, LFNG, FGD3, ST6GAL1, ST6GAL…
GO:0043256~laminin complex	7	0.333492	1769	9	15908	6.99428	0.00011654	0.00170735	LAMA1, LAMA4, LAMA3, LAMB2, LAMA5, LAMC1, LAMB1
GO:0005102~receptor binding	134	6.38399	1671	886	15143	1.37059	0.000107174	0.00174514	FGF18, MICA, PDGFB, FGF14, GDF6, EFNA2, ADCY6, F2RL1, TUBB2C, EDN1, GNA12, TGFB3, STOML2, FGF13, FGF12, CSPG5, TGFB1, TGFB2, GRIN2B, SMARCD3, APOE, TGFBI, PDGFD, IRS2, RARG, EFNB3, STC2, EFNB1, RXRA, SOCS1, ACTN1, MFGE8, NR0B1, PPARGC1A, PPARGC1B, TACC2, VEGFC, VEGFA, PDGFRA, PDGFRB, EFNA5, TGFB1I1, CHGB, GRB14, ADAMTS5, SIVA1, PALM, PLXNC1, DIAPH1, ERBB2, CNTFR, CX3CL1, MDK, ACE, ATN1, D4S234E, …
GO:0046578~regulation of Ras protein signal transduction	43	2.04859	1565	210	14116	1.84691	0.000100254	0.00186725	FGD1, HRAS, TBC1D9, AGFG2, ERBB2, AKAP13, CYTH3, SCRIB, TBC1D16, PLEKHG2, AGAP11, S1PR1, PLEKHG1, GMIP, PTK2B, PLEKHG5, TBC1D4, SH2B2, TBC1D30, AGAP2, FGD3, ARHGEF10L, IQSEC2, BCR, VAV3, ABR, STMN3, TBC1D10B, ARHGEF7, TBC1D10A, PSD3, TRIO, ARHGEF17, DOCK7, PSD2, ARHGEF9, RGNEF, VAV2, FARP1, TBC1D24, PLCE1, DGKZ, KALRN
GO:0016021~integral to membrane	659	31.3959	1769	5297	15908	1.11878	0.000130221	0.00190761	SLC9A7, SLC9A5, SCN3B, GBGT1, C20ORF103, PPP2R5C, C1ORF70, LPHN2, TMEM145, GRIN2B, GRIN2C, GRIN2D, CDH24, LPHN1, LRRC4, BSG, PTPRM, PTPRG, PDPN, NOXA1, CDHR2, GRIN2A, PTPRS, TMEM132A, PTPRT, COLEC12, TMEM130, PTPRO, TMEM132D, SSTR2, SSTR1, F3, SLC30A10, ORAI2, MGAT5B, C15ORF27, PCDH20, ERBB2, CACNB1, SORCS1, CACNB2, CACNB3, CACNB4, KCNJ3, SORCS3, ORAI3, FAM19A5, DAGLA, LPCAT1, PVRL2, FAM162B, C19…
GO:0008076~voltage-gated potassium channel complex	23	1.09576	1769	86	15908	2.40501	0.000132816	0.00194558	KCNMA1, KCNC1, KCNC4, KCND2, KCND1, KCNB2, KCNB1, KCNA2, KCNA1, KCNA3, KCNA6, KCNIP2, KCNJ3, KCNK2, KCNMB2, KCNJ6, KCNJ8, KCNN3, KCNF1, KCTD15, KCNG3, KCNQ2, KCTD14
GO:0034705~potassium channel complex	23	1.09576	1769	86	15908	2.40501	0.000132816	0.00194558	KCNMA1, KCNC1, KCNC4, KCND2, KCND1, KCNB2, KCNB1, KCNA2, KCNA1, KCNA3, KCNA6, KCNIP2, KCNJ3, KCNK2, KCNMB2, KCNJ6, KCNJ8, KCNN3, KCNF1, KCTD15, KCNG3, KCNQ2, KCTD14
GO:0048523~negative regulation of cellular process	231	11.0052	1565	1660	14116	1.25517	0.000112424	0.0020937	HRAS, NOG, XRCC2, MASP1, PTGS2, FST, FGFRL1, EDN1, CITED1, CITED2, S1PR1, APOE, GNG4, DDAH2, TWIST1, PLD2, RARG, PTPRM, RXRA, CDHR2, RAD9A, PIM2, HES1, SSTR2, MSX1, RND1, SSTR1, F3, VEGFA, FOXG1, TGFB1I1, MAD2L2, ADD2, GRB14, PALM, ERBB2, IGF2BP2, ADRBK1, IGF2BP3, SCRIB, FOXH1, ATN1, DNMT3B, NR1H3, MDFI, BMP4, KLF12, IKZF1, KLF10, SMAD6, CREBBP, SMAD3, SKI, HGF, RGS3, MAP2, HOPX, AVPR1A, RGS6, BM…
GO:0001503~ossification	28	1.33397	1565	115	14116	2.19613	0.000112827	0.0021012	FGF18, ACHE, NOG, PTGS2, PDLIM7, FGF9, TGFB3, GABBR1, FHL2, MMP2, TGFB1, GLI1, AXIN2, EGFR, BMP4, SATB2, KLF10, SMAD3, MMP14, COL5A2, SMO, CHRDL1, NAB2, BMP7, IGFBP3, CDH11, IGFBP5, BMP6
GO:0051093~negative regulation of developmental process	50	2.38209	1565	259	14116	1.74128	0.000119205	0.00221986	PPARA, NOG, NRP1, LMO2, FST, PAX6, GLI3, NR2E1, TGFB1, TNFRSF11B, SOX15, ANGPT2, ASPM, TWIST1, PTPRM, LDB1, CST3, SIX2, LEF1, NR0B1, HES1, CCND1, ADRB2, FOXG1, TGFB1I1, IRX3, SOX2, SOX9, PRDM16, PTK2B, HIST1H4F, HIST1H4D, AXIN2, THBS1, HIST1H4I, NR1H3, BMP4, COL4A2, DTX1, CREBBP, RTN4R, SMAD3, NPR1, SKI, NTN1, ULK1, STAB1, GDF11, HOPX, ID4, BMP7, ZFHX3
GO:0006811~ion transport	119	5.66937	1565	768	14116	1.3976	0.000121863	0.0022693	SLC8A3, KCNC1, SLC9A7, KCNC4, SLC13A5, GABRB3, GRIK1, SLC9A5, SCN3B, ATP1B2, GRIK2, GRIK3, ATP2B2, GRIN2B, GRIN2C, WNK4, GRIN2D, SLC25A22, CHRNA4, SLC4A4, SLC12A7, KCND2, KCND1, GRIN2A, CNGA3, ATP2C2, KCNT2, AKAP7, SLC30A10, SLC40A1, ADD2, SLC38A3, KCNA2, KCNA1, CACNB1, KCNA3, CACNB2, KCNA6, CACNB3, CACNB4, FXYD6, KCNJ3, KCNMB2, TTYH3, SLC30A1, HCN4, HCN3, TRPC4, MLC1, GABRA4, TRPC6, KCNB2, KCNB1…
GO:0010720~positive regulation of cell development	20	0.952835	1565	69	14116	2.61444	0.000125494	0.00233684	XRCC2, LYN, TNFRSF12A, PLXNB2, SOX2, TGFB3, PAX6, SMAD3, CDH4, NTN1, TGFB1, TGFB2, NTRK3, SMO, VEGFC, METRN, ROBO1, FOXG1, ROBO2, TGFB1I1
GO:0044093~positive regulation of molecular function	95	4.52596	1565	586	14116	1.46226	0.000128714	0.00239673	ADCY1, ADCY2, PDGFB, ZAK, ADCY8, GNA11, PRKAG2, EDN1, ADCY6, TGFB3, SDC4, TGFB1, TGFB2, EDNRA, AKT1, EDNRB, MAP3K6, MAP3K5, DAB1, S1PR1, GALR1, MDFIC, APOE, MAP3K9, PRKACA, SHC1, MYC, GHR, EGFR, AIFM3, CARD10, SPDYA, CRHR1, GNAL, PSMA1, PLCE1, CCND1, ADRB2, ADRB1, TNFRSF10B, CCND3, CCND2, CHRM2, F3, WRAP53, ERN1, EDF1, GADD45B, ADD2, SIVA1, TRAF2, PARD3, ADORA2B, ADCYAP1R1, ERBB2, CALD1, KITLG, A…
GO:0006140~regulation of nucleotide metabolic process	28	1.33397	1565	116	14116	2.1772	0.000131797	0.00245406	PALM, ADCY1, ADCY2, ADORA2B, ADCY8, ADCYAP1R1, EDN1, ADCY6, PGAM1, GABBR1, GABBR2, GPR3, EDNRA, EDNRB, S1PR1, GALR1, APOE, ADRA2A, GUCY1A3, NPR1, CRHR1, GNAL, ADRB2, SSTR2, ADRB1, ADCY9, GRM8, GRM7
GO:0031589~cell-substrate adhesion	25	1.19104	1565	98	14116	2.30097	0.000132894	0.00247447	JUB, EPDR1, TNFRSF12A, PPFIA1, PXN, SORBS3, CD44, PTK2B, AGT, LAMB1, TAOK2, ACTN1, ITGA3, NID1, RAPH1, CORO1A, ITGA6, SNED1, LAMA5, FREM1, ITGA8, ITGA7, LAMC1, ANTXR1, TRIP6
GO:0030802~regulation of cyclic nucleotide biosynthetic process	27	1.28633	1565	110	14116	2.21395	0.000133382	0.00248355	PALM, ADCY1, ADCY2, ADORA2B, ADCY8, ADCYAP1R1, EDN1, ADCY6, GABBR1, GABBR2, GPR3, EDNRA, EDNRB, S1PR1, GALR1, APOE, ADRA2A, GUCY1A3, NPR1, CRHR1, GNAL, ADRB2, SSTR2, ADRB1, ADCY9, GRM8, GRM7
GO:0030808~regulation of nucleotide biosynthetic process	27	1.28633	1565	110	14116	2.21395	0.000133382	0.00248355	PALM, ADCY1, ADCY2, ADORA2B, ADCY8, ADCYAP1R1, EDN1, ADCY6, GABBR1, GABBR2, GPR3, EDNRA, EDNRB, S1PR1, GALR1, APOE, ADRA2A, GUCY1A3, NPR1, CRHR1, GNAL, ADRB2, SSTR2, ADRB1, ADCY9, GRM8, GRM7
GO:0003779~actin binding	59	2.81086	1671	326	15143	1.6401	0.000153655	0.0025011	LIMA1, IQGAP2, MTSS1L, KLHL3, VILL, VCL, SNTB1, MKL2, KCNMA1, EGFR, FMNL1, KIAA1949, MYO3A, NCALD, ENC1, ACTN1, PALLD, NEXN, NEBL, EPB41L3, FMN2, SMTN, KLHL17, FHOD3, SNTG1, DBN1, ADD2, FHOD1, PARVA, ALDOA, TRIOBP, DIAPH1, CALD1, FHL3, TPM2, TPM1, ACE, EZR, MACF1, DMD, ACTR3C, AFAP1, EMD, PLEC, PHACTR3, MYO1C, EPB41, MYO1B, HOMER2, MPRIP, PKNOX2, CORO1A, SYNE1, SYNE2, SVIL, MARCKS, ANTXR1, SNTA1,…
GO:0070482~response to oxygen levels	32	1.52454	1565	141	14116	2.04705	0.000135051	0.00251458	PPARA, PDGFB, ALDOC, EDN1, TGFB3, BNIP3, MMP2, TGFB1, CITED2, TGFB2, EDNRA, ACE, PTK2B, CHRNA4, THBS1, DPP4, ANGPTL4, KCNMA1, NOL3, EPAS1, PDPN, CREBBP, SMAD3, MMP14, ADM, VEGFA, PDE5A, PDGFRA, HIF3A, ABAT, CHRNB2, PLAU
GO:0043405~regulation of MAP kinase activity	32	1.52454	1565	141	14116	2.04705	0.000135051	0.00251458	ZAK, ADORA2B, PDGFB, ERBB2, EDN1, TGFB3, KITLG, TRIB3, TRIB2, TGFB1, SPRY4, TRIB1, MAP3K6, SPRY1, MAP3K5, APOE, PTK2B, MDFIC, MAP3K9, ADRA2A, SHC1, THBS1, GHR, MDFI, EGFR, LRRN3, HGF, PLCE1, RGS3, MAPK8IP1, DUSP6, CBS
GO:0043167~ion binding	532	25.3454	1671	4241	15143	1.13679	0.000164458	0.00267673	JUB, SLC9A7, SLC2A4RG, MASP1, SLC9A5, PTGS2, LTBP3, SCN3B, GBGT1, FSTL1, RORA, MAP3K6, ZNF777, MAP3K5, GRIN2B, GRIN2C, GRIN2D, ZNF396, PATZ1, DDAH1, CDH24, RREB1, RXRA, CDHR2, GRIN2A, BSN, COLEC12, GEM, ADAMTS6, ZNF787, PITPNM1, ADAMTS9, SLC30A10, ADAMTS3, ADAMTS2, ADAMTS5, UNC13A, ZNF516, CYP1B1, MGAT5B, PCDH20, CACNB1, CACNB2, CACNB3, CACNB4, KCNJ3, ZNF229, DAGLA, LPCAT1, DNMT3B, ZNF70, TAOK2, …
GO:0009987~cellular process	1227	58.4564	1565	10541	14116	1.04993	0.000158255	0.00294603	JUB, CTHRC1, HRAS, GBGT1, PPP2R5C, PGAM1, GFER, RADIL, RORA, MAP3K6, MAP3K5, ZNF777, GRIN2B, CUL7, GRIN2C, MAP3K9, GRIN2D, MED26, ZNF396, PATZ1, CDH24, RAB27A, INA, BSG, PDPN, RREB1, NOXA1, PTBP1, GRIN2A, BSN, MARK4, ZNF787, SSTR2, SSTR1, MAPK4, F3, FOXG1, ABAT, MAPK9, SLC30A10, UNC13A, SH3GL2, DNAH11, CPSF3L, ZNF516, CYP1B1, PABPC4, CACNB1, CACNB2, CACNB4, SCRIB, ACSBG1, ARX, FOXH1, ATN1, LPCAT1…
GO:0009893~positive regulation of metabolic process	138	6.57456	1565	921	14116	1.3515	0.000160696	0.0029914	HRAS, PDGFB, WFS1, GDF6, EDN1, TGFB3, CASK, RORA, TGFB1, CITED1, CITED2, TGFB2, S1PR1, MYOCD, MDFIC, SMARCD3, APOE, MLL4, DDAH1, EGFR, IRS2, SATB2, RARG, RXRA, SIX2, PIM2, SIX4, PPARGC1A, TRERF1, PPARGC1B, HES1, ASCL1, PSMA1, VEGFC, SIX1, VEGFA, PDGFRA, MAPK9, TGFB1I1, LRRK2, ADORA2B, SOX2, SOX5, APOC1, SOX4, AFAP1L2, ANAPC11, SOX9, SCRIB, FOXH1, AGRN, DNMT3B, TCF3, ARHGEF10L, NR1H3, BMP4, TESC, …
GO:0015075~ion transmembrane transporter activity	112	5.33587	1671	725	15143	1.39996	0.000184017	0.00299462	SLC8A3, KCNC1, SLC9A7, KCNC4, SLC13A5, SLC9A5, GRIK1, GABRB3, ATP1B2, SCN3B, GRIK2, GRIK3, ATP2B2, SLC2A6, GRIN2B, GRIN2C, SLC2A3, GRIN2D, CHRNA4, SLC4A4, SLC12A7, KCND2, KCND1, GRIN2A, CNGA3, ATP2C2, KCNT2, SLC30A10, SLC40A1, SLC2A10, KCNA2, KCNA1, CACNB1, KCNA3, CACNB2, KCNA6, CACNB3, CACNB4, FXYD6, KCNJ3, KCNMB2, TTYH3, SLC30A1, HCN4, HCN3, TRPC4, MLC1, GABRA4, TRPC6, SLC6A11, KCNB2, KCNB1, KC…
GO:0016337~cell-cell adhesion	52	2.47737	1565	276	14116	1.69938	0.000161457	0.00300555	CADM3, CLSTN3, CLDN5, NRCAM, DAB1, CD44, ROBO1, ROBO2, COL11A1, CDH24, EGFR, PCDHGA10, PTPRM, PDPN, CDHR2, PCDHB1, PCDH8, PTPRT, PCDH7, CERCAM, CTNNA2, AMIGO2, NCAN, JAM2, PARD3, PCDH20, ASTN1, CTNND1, PCDHGC4, CLDN10, PCDHGC3, CDH3, SOX9, CDH4, SRC, DCHS1, SCRIB, CDH6, PCDHAC1, SCARF2, CDH7, EZR, PVRL2, ITGA4, PCDH19, DSG2, PKP2, ITGA5, ITGA8, CYFIP2, BMPR1B, CDH10, CDH11
GO:0050804~regulation of synaptic transmission	31	1.47689	1565	136	14116	2.05599	0.000161562	0.0030075	RAB3A, PPFIA3, HRAS, ACHE, SNCAIP, PTGS2, GRIK1, GRIK2, GRIK3, EDN1, BCAN, CSPG5, ATP2B2, SLC1A3, GRIN2B, APOE, GRIN2C, AGT, DLG4, PRKACA, BHLHE40, LGI1, LTB, COL4A4, EGFR, STX1A, EGR2, GRIN2A, GRM8, CHRNB2, DBN1
GO:0051173~positive regulation of nitrogen compound metabolic process	102	4.85946	1565	644	14116	1.4286	0.000174375	0.00324565	HRAS, PDGFB, GDF6, EDN1, TGFB3, CASK, RORA, TGFB1, CITED1, CITED2, S1PR1, MYOCD, SMARCD3, APOE, MDFIC, DDAH1, MLL4, EGFR, SATB2, RARG, RXRA, SIX2, SIX4, TRERF1, PPARGC1A, PPARGC1B, HES1, ASCL1, SIX1, VEGFA, PDGFRA, TGFB1I1, ADORA2B, SOX2, SOX5, SOX4, AFAP1L2, SOX9, FOXH1, AGRN, TCF3, ARHGEF10L, NR1H3, BMP4, TESC, RFX4, IKZF1, KLF12, EPAS1, GSX1, CREBBP, ESRRG, SMAD3, NR4A1, TEAD2, TEAD3, USF2, DN…
GO:0005003~ephrin receptor activity	9	0.428776	1671	17	15143	4.79766	0.000209007	0.00340064	EPHA5, EPHA4, EFNB3, EFNA3, EFNA4, EPHB3, EPHB4, EPHB1, EPHA2
GO:0007613~memory	14	0.666984	1565	39	14116	3.23788	0.000182922	0.00340449	ADCY1, PTGS2, ADCY8, GRIN2A, ATP1A3, NTAN1, GRIN2B, GRIA1, ITGA5, GRM7, ITGA8, CRH, CHRNB2, PLCB1
GO:0045785~positive regulation of cell adhesion	18	0.857551	1565	60	14116	2.70594	0.000192418	0.00358092	VAV3, ERBB2, CCDC80, SMAD3, NID1, CYTH3, CX3CL1, TPM1, SRC, TGFB2, CITED2, C4ORF31, ITGA6, FBLN2, EMID2, VWC2, THBS1, CYR61
GO:0030799~regulation of cyclic nucleotide metabolic process	27	1.28633	1565	113	14116	2.15518	0.00021223	0.00394894	PALM, ADCY1, ADCY2, ADORA2B, ADCY8, ADCYAP1R1, EDN1, ADCY6, GABBR1, GABBR2, GPR3, EDNRA, EDNRB, S1PR1, GALR1, APOE, ADRA2A, GUCY1A3, NPR1, CRHR1, GNAL, ADRB2, SSTR2, ADRB1, ADCY9, GRM8, GRM7
GO:0043065~positive regulation of apoptosis	73	3.47785	1565	430	14116	1.53127	0.000215044	0.00400119	PTGS2, ZAK, NELL1, TUBB2C, TGFB3, BNIP3, PAWR, TGFB1, TGFB2, ARHGAP4, AKT1, MAP3K5, TP53I3, CD44, APOE, MX1, LTB, MYC, TOP2A, RAB27A, KCNMA1, AIFM3, RARG, AIFM2, ARHGEF7, RXRA, HRK, GRIN2A, ARHGEF17, RAD9A, ARHGEF9, DAPK1, ADRB2, TNFRSF10B, ERN1, MAPK9, PRODH, KALRN, SIVA1, BID, DCC, FGD1, TRAF2, STK17B, AKAP13, SOX4, TIMP3, SCRIB, SRC, DPF1, MSX2, PLEKHG2, AGT, PLEKHG5, TNFRSF19, FGD3, PHLDA1, N…
GO:0043583~ear development	24	1.1434	1565	95	14116	2.27869	0.000218307	0.00406179	KCNMA1, DFNA5, NOG, TSHZ1, FGF9, OTX1, SOX2, EDN1, TGFB3, SIX2, GJB6, SIX4, SLC9A3R2, TGFB1, HES1, ATP2B2, ITGA8, SIX1, FOXG1, PDGFRA, POU3F4, CUX1, COL11A1, MYC
GO:0030424~axon	34	1.61982	1769	159	15908	1.92296	0.000281709	0.00412248	NRP2, DCC, NRP1, GABRB3, GRIK2, GRIK3, ALDOC, VIM, NCS1, ADRBK1, TGFB1, SDC3, TGFB2, SLC1A2, ROBO1, PTK2B, LRRTM1, ROBO2, CNTNAP1, HCN4, GAD1, PRSS12, TUBB3, KCNMA1, AR, STMN2, RXRA, DOCK7, CTNNA2, ADRB2, CHRM2, GRM7, LRRK2, MYH10
GO:0004713~protein tyrosine kinase activity	35	1.66746	1671	166	15143	1.91071	0.000256759	0.00417607	NRP2, FGFR1, FGFR3, NRP1, ZAK, ERBB2, EFNA3, FGFRL1, PTK7, FES, EPHB3, EPHB4, EPHB1, SRC, IGF1R, PTK2B, CSK, EGFR, LYN, EFNB3, STK24, AXL, NPR1, ALK, WEE1, EPHA2, EPHA5, NTRK3, EPHA4, PDGFRA, PDGFRB, EFNA4, TNK2, MERTK, NEK6
GO:0005606~laminin-1 complex	6	0.28585	1769	7	15908	7.70799	0.000291943	0.00427195	LAMA1, LAMA4, LAMA3, LAMA5, LAMC1, LAMB1
GO:0007517~muscle organ development	42	2.00095	1565	211	14116	1.79541	0.000231023	0.0042979	AEBP1, ACHE, FHL1, CTF1, TNC, ERBB2, ELN, FHL3, CACNB2, CACNB4, TPM1, TGFB2, GJC1, FAM65B, LY6E, DMD, OBSL1, MKX, AGRN, MKL2, NR2F2, COL11A1, EMD, EGR3, EVC, RXRA, CENPF, SIX4, CSRP2, CACNA1S, MSX1, SMTN, MAPK12, LAMA5, SVIL, SIX1, ITGA7, PDGFRB, IGFBP5, F2R, SNTA1, MYH10
GO:0031225~anchored to membrane	43	2.04859	1769	220	15908	1.75765	0.000313425	0.00458561	LYPD1, PARD3, HRAS, ACHE, RGS7BP, OPCML, RTN4RL1, EFNA2, EFNA3, GNA12, BCAN, CNTFR, KCNIP2, KCNIP3, GPC4, GPC5, RGMA, LY6E, MAP1LC3B, GPC6, RAB24, RAB6B, GPC1, INPP5A, DLG2, RAB27A, LPL, MDGA1, MDGA2, RTN4R, NTNG1, MMP17, BASP1, RGS17, RFTN1, RGS20, GOLGA7B, CNTN1, GFRA1, AKAP7, EFNA5, MARCKS, EFNA4
GO:0019717~synaptosome	22	1.04812	1769	85	15908	2.32751	0.000314633	0.00460325	SEPT5, RAB3A, SEPT3, STX1A, KCND2, GRIN2A, BSN, CASK, SDC3, LIN7A, GRIN2B, ITGA5, GRIN2D, SNPH, RASGRP2, ENO2, CYFIP2, SH3KBP1, DLG4, ABAT, ZMYND19, LRRK2
GO:0060541~respiratory system development	26	1.23869	1565	108	14116	2.17144	0.000252153	0.00469012	FGF18, RAB3A, FGF9, SOX2, TGFB3, GLI3, GLI1, DHCR7, HS6ST1, LOX, BMP4, CEBPA, EPAS1, PDPN, MMP14, HES1, ASCL1, TNS3, LAMA5, VEGFA, HOPX, CRH, PDGFRA, CUX1, ADAMTS2, NFIB
GO:0016055~Wnt receptor signaling pathway	30	1.42925	1565	133	14116	2.03454	0.000254311	0.00473018	NKD1, APC2, SOX4, CTNND1, TCF7L1, MACF1, AXIN2, FZD8, RARG, CCDC88C, LDB1, TLE3, FZD1, LEF1, TLE1, FZD2, MARK4, FZD7, CTNNBIP1, DKK3, CCND1, WNT7B, DKK1, NXN, SFRP4, PYGO1, WNT9A, TGFB1I1, WNT7A, LRP5
GO:0007389~pattern specification process	50	2.38209	1565	267	14116	1.6891	0.000254389	0.00473163	NOG, NRP1, FST, EDN1, PAX6, GLI3, CITED2, GLI1, EDNRA, PCGF2, NR2F2, CYR61, SATB2, EGR2, LDB1, EFNB1, OTX1, LEF1, PCDH8, VAX2, HES7, HES1, CTNNBIP1, ASCL1, SMO, VEGFA, FOXG1, SIX1, DNAH11, TSHZ1, TCF7L1, SEMA5A, FOXH1, LHX2, AXIN2, PCSK5, LFNG, KAT2A, BMP4, MDFI, GSX2, SMAD6, RFNG, MID1, GDF11, PTCH1, BMP7, BMPR1B, WNT7A, LRP5
GO:0030323~respiratory tube development	25	1.19104	1565	102	14116	2.21074	0.00025597	0.00476096	FGF18, RAB3A, FGF9, TGFB3, GLI3, GLI1, DHCR7, HS6ST1, LOX, PCSK5, BMP4, CEBPA, EPAS1, PDPN, MMP14, HES1, TNS3, LAMA5, VEGFA, HOPX, CRH, PDGFRA, CUX1, ADAMTS2, NFIB
GO:0008066~glutamate receptor activity	12	0.571701	1671	31	15143	3.50796	0.000295051	0.00479746	GRIN2B, GRIK1, GRIK2, GRM8, GRIA1, GRIN2C, GRM7, GRIK3, GRIN2D, GABBR1, GRIN2A, GABBR2
GO:0045893~positive regulation of transcription, DNA-dependent	79	3.7637	1565	477	14116	1.49385	0.000259867	0.00483328	PPARA, E2F3, TGFB3, PAX6, CASK, RORA, TGFB1, GLI1, CITED2, S1PR1, MYOCD, MDFIC, SMARCD3, SOX15, MKL2, YAP1, NR2F2, MYC, MLL4, AR, SATB2, EGR2, RARG, RXRA, SOX11, LEF1, SIX2, SIX4, PPARGC1A, TRERF1, HMGA1, PPARGC1B, HES1, ASCL1, ADRB2, SIX1, VEGFA, TGFB1I1, GLIS3, SOX2, SOX5, SOX4, FHL2, AFAP1L2, PRDM16, SOX9, TCF7L1, FOXH1, STAT6, TNFRSF1A, NPAS2, POU3F3, AGRN, NFATC2, TCF3, ARHGEF10L, NR1H3, BMP…
GO:0008324~cation transmembrane transporter activity	89	4.24011	1671	557	15143	1.44801	0.000302822	0.00492352	SLC8A3, KCNJ16, ATP5D, KCNC1, KCNC4, SLC9A7, SLC13A5, SLC9A5, SCN3B, KCNIP2, KCNJ11, KCNIP1, KCNIP4, KCNIP3, ATP2B2, SLC1A2, SLC2A6, SLC1A3, GRIN2B, GRIN2C, SLC24A3, SLC2A3, GRIN2D, CHRNA4, SLC22A3, SLC4A4, KCNG3, KCNQ2, SLC1A1, TRPM4, KCNMA1, SLC12A7, KCND2, KCND1, SLC3A2, GRIN2A, CACNG4, CNGA3, ATP2C2, KCNT2, GRM7, KCNH7, SLC30A10, KCNH3, SLC40A1, KCNH5, SLC2A10, KCNA2, KCNA1, CACNB1, CACNB2, K…
GO:0004674~protein serine/threonine kinase activity	72	3.4302	1671	430	15143	1.5174	0.000313184	0.0050916	STK33, ZAK, PRKAG2, CASK, PRKG1, ITPKA, TGFB2, DMPK, AKT1, MAP3K6, MAP3K5, PKN3, PAK3, MAP3K9, WNK4, EEF2K, PRKACA, SIK1, CDK14, ADCK5, EGFR, BCR, MYO3A, STK24, PIM2, PBK, WNK2, MARK4, WEE1, CDK2, DAPK1, HUNK, MAST4, PRKD2, CCND3, CAMK4, MAPK4, ERN1, BUB1B, CAMK1, MAPK9, RAGE, LRRK2, NEK5, NEK6, CAMK1D, KALRN, STK11, NEK2, CAMK2G, PHKA1, STK17B, AKAP13, ADRBK1, STK32C, VRK1, STK32A, SBK1, DCLK2, …
GO:0008328~ionotropic glutamate receptor complex	8	0.381134	1769	14	15908	5.13866	0.000349803	0.00511657	GRIN2B, GRIK1, GRIK2, GRIA1, GRIN2C, GRIN2D, DLG4, GRIN2A
GO:0006812~cation transport	89	4.24011	1565	553	14116	1.45165	0.00027524	0.0051185	SLC8A3, ATP5D, KCNJ16, KCNC1, JPH4, KCNC4, SLC9A7, SLC13A5, SLC9A5, CACHD1, ATP1B2, SCN3B, KCNIP2, KCNJ11, KCNIP1, KCNIP4, KCNIP3, ATP2B2, GRIN2B, SLC24A4, SLC24A3, CHRNA4, SLC22A3, SLC4A4, KCNG3, KCNQ2, TRPM4, KCNMA1, SLC12A7, KCND2, KCND1, SLC3A2, GRIN2A, CACNG4, CDK2, ATP2C2, KCNT2, KCNH7, SLC30A10, KCNH3, SLC40A1, KCNH5, SLC38A3, KCNA2, CAMK2G, KCNA1, CACNB1, CACNB2, KCNA3, CACNB3, KCNA6, CAC…
GO:0007435~salivary gland morphogenesis	6	0.28585	1565	7	14116	7.73126	0.000287478	0.00534552	EGFR, PAX6, TGFB3, BMP7, TGFB1, TGFB2
GO:0015672~monovalent inorganic cation transport	57	2.71558	1565	318	14116	1.61676	0.000290841	0.00540788	ATP5D, KCNJ16, SLC8A3, KCNC1, SLC9A7, KCNC4, SLC13A5, SLC9A5, SCN3B, ATP1B2, KCNIP2, KCNJ11, KCNIP1, KCNIP4, KCNIP3, SLC24A4, SLC24A3, KCNQ2, KCNG3, SLC4A4, KCNMA1, SLC12A7, KCND2, KCND1, CDK2, KCNT2, KCNH7, KCNH3, KCNH5, SLC38A3, KCNA2, KCNA1, KCNA3, KCNA6, KCNJ3, KCNMB2, NEDD4L, HCN4, HCN3, KCNE4, KCNB2, SLC12A4, KCNB1, ATP1A3, ATP1A2, KCNK2, KCNK4, ACCN1, ACCN4, KCNJ6, KCNJ8, KCNN3, KCNN2, SCN…
GO:0001666~response to hypoxia	30	1.42925	1565	134	14116	2.01936	0.000290853	0.0054081	PPARA, PDGFB, ALDOC, EDN1, TGFB3, BNIP3, MMP2, TGFB1, CITED2, TGFB2, EDNRA, ACE, PTK2B, CHRNA4, THBS1, DPP4, ANGPTL4, KCNMA1, NOL3, EPAS1, CREBBP, SMAD3, MMP14, ADM, VEGFA, PDE5A, HIF3A, ABAT, CHRNB2, PLAU
GO:0051969~regulation of transmission of nerve impulse	32	1.52454	1565	147	14116	1.9635	0.000297498	0.00553134	RAB3A, PPFIA3, HRAS, ACHE, SNCAIP, PTGS2, GRIK1, GRIK2, GRIK3, EDN1, BCAN, CSPG5, ATP2B2, SLC1A3, GRIN2B, APOE, GRIN2C, AGT, DLG4, PRKACA, BHLHE40, LGI1, LTB, COL4A4, EGFR, STX1A, EGR2, GRIN2A, GRM8, AVPR1A, CHRNB2, DBN1
GO:0048511~rhythmic process	29	1.38161	1565	128	14116	2.04355	0.000304736	0.00566556	HS3ST2, ERBB2, TGFB3, TGFB2, NPAS2, GRIN2B, NR1D1, AGT, PER1, FANCG, ARNTL2, NFIL3, LFNG, BMP4, EGFR, KCNMA1, EGR3, TAF4, EGR2, GRIN2A, HES7, MMP14, INHBB, CCND2, BAX, VEGFA, CRH, CHRNB2, BMPR1B
GO:0021543~pallium development	15	0.714626	1565	46	14116	2.94124	0.000308542	0.00573613	SOX2, PAX6, LEF1, BCAN, NR2E1, GLI3, TACC2, BBS1, ARX, ASCL1, DAB1, BAX, POU3F3, LRP8, ID4
GO:0030111~regulation of Wnt receptor signaling pathway	15	0.714626	1565	46	14116	2.94124	0.000308542	0.00573613	MDFI, FGF9, SOX2, SOX4, LEF1, TLE1, TCF7L1, CITED1, CTNNBIP1, DKK3, CCND1, LRP1, DKK1, MDFIC, AXIN2
GO:0034329~cell junction assembly	14	0.666984	1565	41	14116	3.07993	0.000321127	0.00596944	JUB, GJD3, TAOK2, ACTN1, GJA1, VCL, GJC1, TJP1, ITGA6, ITGA5, PTK2B, LAMA5, LAMC1, TRIP6
GO:0051254~positive regulation of RNA metabolic process	79	3.7637	1565	481	14116	1.48142	0.000335832	0.00624197	PPARA, E2F3, TGFB3, PAX6, CASK, RORA, TGFB1, GLI1, CITED2, S1PR1, MYOCD, MDFIC, SMARCD3, SOX15, MKL2, YAP1, NR2F2, MYC, MLL4, AR, SATB2, EGR2, RARG, RXRA, SOX11, LEF1, SIX2, SIX4, PPARGC1A, TRERF1, HMGA1, PPARGC1B, HES1, ASCL1, ADRB2, SIX1, VEGFA, TGFB1I1, GLIS3, SOX2, SOX5, SOX4, FHL2, AFAP1L2, PRDM16, SOX9, TCF7L1, FOXH1, STAT6, TNFRSF1A, NPAS2, POU3F3, AGRN, NFATC2, TCF3, ARHGEF10L, NR1H3, BMP…
GO:0016782~transferase activity, transferring sulfur-containing groups	17	0.809909	1671	58	15143	2.65617	0.000390578	0.00634608	TPST2, GAL3ST4, HS3ST3A1, UST, HS3ST2, HS3ST1, CHST2, CHST1, SULT1C4, CHST7, CHST9, CHST11, HS6ST3, CHST14, HS6ST1, CHST15, HS3ST3B1
GO:0007507~heart development	42	2.00095	1565	215	14116	1.76201	0.000348348	0.00647389	NRP2, NRP1, ERBB2, GNA11, EDN1, SOX4, GJA1, ADRBK1, FGF12, SOX9, GLI3, TPM1, CITED2, TGFB2, GJC1, FOXH1, MSX2, EDNRA, LY6E, MYOCD, SMARCD3, OBSL1, NFATC4, MKL2, COL11A1, PCSK5, BMP4, RXRA, ITGA4, COL5A1, SMO, PLCE1, MSX1, ADM, ID2, KCNJ8, PKP2, HOPX, PTCH1, ID3, ADAM19, MYH10
GO:0021695~cerebellar cortex development	9	0.428776	1565	18	14116	4.5099	0.000350838	0.00652003	ATP2B2, SMO, RFX4, ULK1, LDB1, RORA, WNT7A, MYH10, GLI1
GO:0030501~positive regulation of bone mineralization	9	0.428776	1565	18	14116	4.5099	0.000350838	0.00652003	BMP4, ADRB2, CD276, TGFB3, SMAD3, BMP7, BMPR1B, TGFB1, BMP6
GO:0030879~mammary gland development	18	0.857551	1565	63	14116	2.57709	0.000364741	0.00677756	NEURL, IRS2, NRG3, ERBB2, HK2, TGFB3, LEF1, CDO1, GLI3, NTN1, USF2, SCRIB, TGFB1, ATP2B2, IGF1R, PRLR, PTCH1, APLN
GO:0046872~metal ion binding	516	24.5831	1671	4140	15143	1.1295	0.000422033	0.0068555	JUB, SLC9A7, SLC2A4RG, SLC9A5, PTGS2, MASP1, LTBP3, SCN3B, GBGT1, FSTL1, RORA, MAP3K6, ZNF777, MAP3K5, GRIN2B, GRIN2C, GRIN2D, ZNF396, PATZ1, DDAH1, CDH24, RREB1, RXRA, CDHR2, GRIN2A, BSN, COLEC12, GEM, ADAMTS6, ZNF787, PITPNM1, ADAMTS9, SLC30A10, ADAMTS3, ADAMTS2, ADAMTS5, UNC13A, ZNF516, MGAT5B, CYP1B1, PCDH20, CACNB1, CACNB2, CACNB3, CACNB4, KCNJ3, ZNF229, DAGLA, LPCAT1, DNMT3B, ZNF70, TAOK2, …
GO:0006357~regulation of transcription from RNA polymerase II promoter	111	5.28823	1565	727	14116	1.37716	0.000370317	0.00688083	JDP2, FST, TGFB3, CASK, RORA, NR2E1, TGFB1, CITED1, CITED2, S1PR1, MYOCD, SMARCD3, MED26, TWIST1, SATB2, RARG, RXRA, HDAC10, SIX2, HES7, VAX2, SIX4, CSDA, NR0B1, PPARGC1A, PPARGC1B, HES1, ASCL1, MSX1, SIX1, VEGFA, TFAP2C, SOX2, SOX5, SOX9, MED12L, FOXH1, ATN1, AGRN, TCF3, ARHGEF10L, TFDP1, NR1H3, BMP4, MDFI, TAF4, EPAS1, RFX4, IKZF1, KLF12, KLF10, GSX1, CREBBP, SMAD3, NR4A1, TEAD2, SKI, TEAD3, US…
GO:0022891~substrate-specific transmembrane transporter activity	123	5.85993	1671	827	15143	1.34783	0.00042721	0.00693933	SLC8A3, KCNC1, SLC9A7, KCNC4, SLC13A5, GABRB3, GRIK1, SLC9A5, SCN3B, ATP1B2, GRIK2, GRIK3, AQP4, ATP2B2, SLC2A6, GRIN2B, GRIN2C, SLC2A3, GRIN2D, SLC25A22, CHRNA4, SLC4A4, SLC12A7, BSG, KCND2, KCND1, PDPN, GRIN2A, CNGA3, ATP2C2, KCNT2, SLC30A10, SLC40A1, SLC2A10, SLC38A3, KCNA2, KCNA1, CACNB1, CACNB2, KCNA3, KCNA6, CACNB3, CACNB4, FXYD6, KCNJ3, KCNMB2, TTYH3, SLC30A1, HCN4, HCN3, TRPC4, MLC1, GABR…
GO:0048598~embryonic morphogenesis	55	2.6203	1565	307	14116	1.61593	0.00038103	0.00707923	NOG, FGF9, EDN1, GNA12, TGFB3, GLI3, GLI1, ZIC2, ATP2B2, PCGF2, PGP, CHST11, PRKACA, COL11A1, MYC, TWIST1, ODZ4, SATB2, RARG, LDB1, OTX1, LEF1, SIX2, PCDH8, VAX2, SIX4, HES1, VEGFC, EYA2, MSX1, FOXG1, SIX1, TGFB1I1, WNT9A, TSHZ1, SOX2, PTK7, MSX2, RGMA, MACF1, FBN2, BMP4, TBX6, SMAD3, SKI, GJB6, SHANK3, DKK1, LAMA5, ITGA8, ZIC5, PTCH1, BMP7, WNT7A, LRP5
GO:0043169~cation binding	520	24.7737	1671	4179	15143	1.12763	0.000471813	0.00766122	JUB, SLC9A7, SLC2A4RG, SLC9A5, PTGS2, MASP1, LTBP3, SCN3B, GBGT1, FSTL1, RORA, MAP3K6, ZNF777, MAP3K5, GRIN2B, GRIN2C, GRIN2D, ZNF396, PATZ1, DDAH1, CDH24, RREB1, RXRA, CDHR2, GRIN2A, BSN, COLEC12, GEM, ADAMTS6, ZNF787, PITPNM1, ADAMTS9, SLC30A10, ADAMTS3, ADAMTS2, ADAMTS5, UNC13A, ZNF516, MGAT5B, CYP1B1, PCDH20, CACNB1, CACNB2, CACNB3, CACNB4, KCNJ3, ZNF229, DAGLA, LPCAT1, DNMT3B, ZNF70, TAOK2, …
GO:0030324~lung development	24	1.1434	1565	99	14116	2.18662	0.000414598	0.00770062	CEBPA, BMP4, FGF18, RAB3A, EPAS1, PDPN, FGF9, TGFB3, MMP14, GLI3, GLI1, HES1, TNS3, LAMA5, DHCR7, VEGFA, PDGFRA, CRH, HOPX, HS6ST1, LOX, CUX1, ADAMTS2, NFIB
GO:0010941~regulation of cell death	122	5.81229	1565	815	14116	1.3502	0.000418114	0.00776567	HRAS, XRCC2, ZAK, PTGS2, WFS1, GRIK2, NELL1, TUBB2C, TGFB3, NR2E1, TGFB1, CITED2, TGFB2, MAP3K5, PGP, CD44, APOE, MX1, DDAH2, RAB27A, EGFR, RARG, RXRA, HRK, GRIN2A, ACTN1, RAD9A, PIM2, CSDA, MARK4, MSX1, F3, TNFAIP8, VEGFA, MAPK9, TNFAIP3, LRRK2, PRODH, KALRN, SIVA1, TRAF2, FGD1, ERBB2, CLU, STK17B, SOX4, AKAP13, SOX9, TIMP3, SRC, SCRIB, TRAF7, FGD3, ANGPTL4, BMP4, ABR, VAV3, EEF1A2, SMAD6, LGALS…
GO:0016310~phosphorylation	120	5.71701	1565	800	14116	1.35297	0.000423559	0.00786644	STK33, ZAK, GDF6, TGFB3, CASK, PRKG1, TGFB1, DMPK, TGFB2, MAP3K6, MAP3K5, MDFIC, WNK4, MAP3K9, PRKACA, EGFR, BCR, MYO3A, STK24, PIM2, WNK2, MARK4, WEE1, PLCE1, CAMK4, MAPK4, PDGFRA, MAPK9, PDGFRB, CAMK1, LRRK2, NEK5, NEK6, KALRN, NRBP2, FGFR1, FGFR3, ADORA2B, STK11, NEK2, ERBB2, STK17B, PTK7, ADRBK1, EPHB3, EPHB4, EPHB1, SRC, VRK1, SBK1, ADRA2A, MDFI, TAOK2, TRIO, HGF, EPHA2, NTRK3, EPHA5, IKBKE,…
GO:0005085~guanyl-nucleotide exchange factor activity	32	1.52454	1671	152	15143	1.90784	0.000507696	0.00824162	FGD1, RALGPS2, AKAP13, CYTH3, ARHGAP4, PLEKHG2, PLEKHG1, RASGRP1, RASGRP2, PLEKHG5, RAPGEF1, KNDC1, ARHGEF10L, FGD3, IQSEC2, ABR, BCR, VAV3, ARHGEF7, PSD3, TRIO, ARHGEF17, DOCK7, PSD2, ARHGEF9, RGNEF, VAV2, DOCK6, RALGDS, FARP1, PLCE1, KALRN
GO:0031325~positive regulation of cellular metabolic process	130	6.19343	1565	880	14116	1.33247	0.00044601	0.00828177	HRAS, PDGFB, GDF6, EDN1, TGFB3, CASK, RORA, TGFB1, CITED1, CITED2, S1PR1, MYOCD, MDFIC, SMARCD3, APOE, MLL4, DDAH1, EGFR, IRS2, SATB2, RARG, RXRA, SIX2, PIM2, SIX4, PPARGC1A, TRERF1, PPARGC1B, HES1, ASCL1, PSMA1, VEGFC, SIX1, VEGFA, PDGFRA, TGFB1I1, LRRK2, ADORA2B, SOX2, SOX5, APOC1, SOX4, AFAP1L2, ANAPC11, SOX9, SCRIB, FOXH1, AGRN, DNMT3B, TCF3, ARHGEF10L, NR1H3, BMP4, TESC, EPAS1, RFX4, IKZF1, …
GO:0001764~neuron migration	18	0.857551	1565	64	14116	2.53682	0.000446156	0.00828447	DCC, SATB2, SOX1, MDGA1, PAX6, PRKG1, NTN1, NRCAM, ARX, ASCL1, DAB1, BAX, APBB2, NR2F2, DCLK1, MYH10, TWIST1, NR2F1
GO:0005234~extracellular-glutamate-gated ion channel activity	9	0.428776	1671	19	15143	4.29264	0.000530674	0.00861312	GRIN2B, GRIK1, GRIK2, GRIA1, GRIN2C, GRIK3, GRIN2D, GRIN2A, STX1B
GO:0042060~wound healing	38	1.81039	1565	191	14116	1.79452	0.000484416	0.00899186	PPARA, JUB, NOG, PDGFB, ERBB2, PABPC4, F2RL1, GNA12, TGFB3, SYT7, CDH3, TIMP3, TPM1, TGFB1, TGFB2, MIA3, CD44, P2RY1, SOX15, LOX, ENTPD1, PAPSS2, ENTPD2, RAB27A, INA, EFEMP2, SMAD3, COL5A1, CCNB1, PLSCR1, SDC1, PLSCR4, ITGA5, F3, PDGFRA, SYT17, PLAU, F2R, MYH10
GO:0022834~ligand-gated channel activity	28	1.33397	1671	127	15143	1.99797	0.000580599	0.00941983	KCNJ16, GRIK1, GABRB3, GRIK2, GRIK3, KCNJ3, FKBP1B, KCNJ11, GRIN2B, GRIN2C, GRIN2D, CHRNA4, HCN4, GABRG1, GLRB, TRPC4, GABRA4, TRPC6, GRIN2A, CNGA3, STX1B, P2RX5, ACCN1, KCNJ6, KCNJ8, GRIA1, KCNH7, CHRNB2
GO:0015276~ligand-gated ion channel activity	28	1.33397	1671	127	15143	1.99797	0.000580599	0.00941983	KCNJ16, GRIK1, GABRB3, GRIK2, GRIK3, KCNJ3, FKBP1B, KCNJ11, GRIN2B, GRIN2C, GRIN2D, CHRNA4, HCN4, GABRG1, GLRB, TRPC4, GABRA4, TRPC6, GRIN2A, CNGA3, STX1B, P2RX5, ACCN1, KCNJ6, KCNJ8, GRIA1, KCNH7, CHRNB2
GO:0030036~actin cytoskeleton organization	43	2.04859	1565	226	14116	1.71616	0.000520357	0.00965596	RHOJ, ALDOA, TRIOBP, FGD1, HRAS, LIMA1, PDLIM7, PDGFB, DIAPH1, CALD1, ELN, FHL3, PRKG1, TPM1, ACTG1, PRR5, EZR, PACSIN2, PTK2B, ADRA2A, OBSL1, SH2B2, TRIP10, FGD3, FMNL1, EPB41, TAOK2, ARHGEF17, ACTN1, ELMO1, EPB41L3, NCK2, FMN2, RND3, CORO1A, RND1, FHOD3, ANTXR1, DBN1, ADD2, FHOD1, PARVA, MYH10
GO:0043067~regulation of programmed cell death	121	5.76465	1565	812	14116	1.34408	0.000526035	0.00976082	HRAS, XRCC2, ZAK, PTGS2, WFS1, GRIK2, NELL1, TUBB2C, TGFB3, NR2E1, TGFB1, CITED2, TGFB2, MAP3K5, PGP, CD44, APOE, MX1, DDAH2, RAB27A, EGFR, RARG, RXRA, HRK, GRIN2A, ACTN1, RAD9A, PIM2, CSDA, MARK4, MSX1, F3, TNFAIP8, VEGFA, MAPK9, TNFAIP3, LRRK2, PRODH, KALRN, SIVA1, TRAF2, FGD1, ERBB2, CLU, STK17B, SOX4, AKAP13, SOX9, TIMP3, SCRIB, SRC, TRAF7, FGD3, ANGPTL4, ABR, VAV3, EEF1A2, SMAD6, LGALS1, KLF…
GO:0003707~steroid hormone receptor activity	15	0.714626	1671	49	15143	2.77415	0.000603731	0.00979341	PPARA, AR, RARG, RXRA, ESRRG, NR4A1, RORA, NR0B1, NR2E1, NR1D1, NR2F6, RARA, NR2F2, NR1H3, NR2F1
GO:0035272~exocrine system development	9	0.428776	1565	19	14116	4.27254	0.000547419	0.0101557	EGFR, LAMA5, PAX6, TGFB3, SOX4, TRAF7, BMP7, TGFB1, TGFB2
GO:0070169~positive regulation of biomineral formation	9	0.428776	1565	19	14116	4.27254	0.000547419	0.0101557	BMP4, ADRB2, CD276, TGFB3, SMAD3, BMP7, BMPR1B, TGFB1, BMP6
GO:0021587~cerebellum morphogenesis	9	0.428776	1565	19	14116	4.27254	0.000547419	0.0101557	ATP2B2, SMO, DAB1, RFX4, ULK1, LDB1, RORA, WNT7A, GLI1
GO:0048568~embryonic organ development	35	1.66746	1565	172	14116	1.83543	0.000551488	0.0102308	NOG, TSHZ1, LMO2, FGF9, SOX2, EDN1, TGFB3, GLI3, CITED1, CITED2, GLI1, ATP2B2, PCGF2, CHST11, MKL2, COL11A1, PCSK5, MYC, CEBPA, SATB2, RARG, CEBPB, EPAS1, OTX1, SIX2, VAX2, GJB6, SIX4, ITGA8, VEGFA, SIX1, FOXG1, WNT9A, BMP7, KLF1
GO:0030817~regulation of cAMP biosynthetic process	24	1.1434	1565	101	14116	2.14332	0.000561067	0.0104077	PALM, ADCY1, ADCY2, ADORA2B, ADCY8, ADCYAP1R1, ADCY6, EDN1, GABBR1, GABBR2, GPR3, EDNRA, CRHR1, EDNRB, GNAL, SSTR2, ADRB2, ADRB1, S1PR1, GALR1, ADCY9, GRM8, GRM7, ADRA2A
GO:0007243~protein kinase cascade	63	3.00143	1565	370	14116	1.53581	0.000563892	0.0104598	NRG3, ZAK, THOP1, GNA12, EDN1, PRKAG2, TGFB3, FGF13, AKT1, MAP3K6, MAP3K5, MDFIC, MAP3K9, WNK4, SHC1, PRKACA, SIK1, EDARADD, GHR, EGFR, SOCS1, WNK2, DAPK1, CARD10, DOK1, PLCE1, TNFRSF10B, DOK5, MAPK9, GADD45B, LRRK2, TRAF2, FGFR1, FGFR3, ADORA2B, ERBB2, STK17B, SRC, TRIB1, IGF1R, PTK2B, ADRA2A, TNFRSF19, TRAF7, THBS1, MDFI, DGKQ, TAOK2, LRRN3, MAPK11, HGF, SHANK3, RPS6KA6, DUSP4, RPS6KA3, PRLR, R…
GO:0010324~membrane invagination	42	2.00095	1565	220	14116	1.72196	0.000568214	0.0105396	RAB3A, HRAS, PDLIM7, GULP1, EPS15L1, AMPH, ASGR1, HOOK2, AP1S1, PACSIN2, APOE, AP3B2, DLG4, PLA2R1, PTX3, THBS1, TRIP10, GHR, PLD2, MRC2, LRRN3, COLEC12, MFGE8, ELMO1, CORO1A, ADRB2, LRP1, ULK1, STAB1, FNBP1L, GRIA1, RAB34, SH3KBP1, LRP8, MERTK, CLTCL1, LRP3, DNM1, SH3GL2, LRP5, CLCN5, RIN3
GO:0006897~endocytosis	42	2.00095	1565	220	14116	1.72196	0.000568214	0.0105396	RAB3A, HRAS, PDLIM7, GULP1, EPS15L1, AMPH, ASGR1, HOOK2, AP1S1, PACSIN2, APOE, AP3B2, DLG4, PLA2R1, PTX3, THBS1, TRIP10, GHR, PLD2, MRC2, LRRN3, COLEC12, MFGE8, ELMO1, CORO1A, ADRB2, LRP1, ULK1, STAB1, FNBP1L, GRIA1, RAB34, SH3KBP1, LRP8, MERTK, CLTCL1, LRP3, DNM1, SH3GL2, LRP5, CLCN5, RIN3
GO:0008360~regulation of cell shape	16	0.762268	1565	54	14116	2.67254	0.000569321	0.01056	RHOJ, ALDOA, PALM, FGD1, TAOK2, PDPN, GNA12, ATP10A, CORO1A, EZR, ITGA7, VEGFA, AKAP2, CDC42EP3, FGD3, MYH10
GO:0006939~smooth muscle contraction	12	0.571701	1565	33	14116	3.27993	0.000569459	0.0105625	KCNMA1, EDNRA, EDNRB, SSTR2, SMTN, AGT, EDN1, ADRA1A, PDE4D, CHRNB2, CACNA1C, FKBP1B
GO:0008081~phosphoric diester hydrolase activity	21	1.00048	1671	84	15143	2.26556	0.000652286	0.0105771	PLD2, GDPD5, PDE3A, PDE10A, PDE4D, PDE4C, GPCPD1, GDPD2, EDNRA, PLCB3, PLCE1, PLCB4, PDE1B, PDE4A, PDE4B, PDE5A, PLCD3, PLCD1, PDE9A, PLCB1, SMPD3
GO:0010769~regulation of cell morphogenesis involved in differentiation	20	0.952835	1565	77	14116	2.34281	0.000581002	0.0107756	NRP1, TNFRSF12A, PLXNB2, TGFB3, RTN4R, SMAD3, CDH4, NTN1, TGFB1, TGFB2, NTRK3, NRCAM, METRN, ULK1, ROBO1, APOE, ROBO2, CHRNB2, TGFB1I1, WNT7A
GO:0005624~membrane fraction	120	5.71701	1769	809	15908	1.33389	0.000762655	0.011124	SEPT5, SEPT3, HRAS, PTGS2, ADCY8, GRIK2, GNA11, ADCY6, CASK, CSPG5, TSPAN9, ATP2B2, PGP, GRIN2B, GRIN2D, PDE4A, ELOVL2, CHRNA4, PRKACA, KCND2, STMN2, PSD3, GRIN2A, BSN, NR0B1, PITPNM1, SSTR2, PLCE1, SSTR1, PI4K2A, ABAT, LRRK2, GRB14, TPST2, FGFR1, GAL3ST4, CYP1B1, AKAP13, MME, ADRBK1, ACSBG1, PCDHAC1, PPP1R3C, ACE, DMD, TMEM59L, MLC1, CKAP4, GPR137B, LIN7A, LAMP1, ULK1, KCNJ8, ITGA5, MAP2, CYFIP2…
GO:0042734~presynaptic membrane	11	0.524059	1769	29	15908	3.41101	0.000766059	0.0111734	KCNMA1, SLC1A2, SNCAIP, GRIN2B, GRIK1, GRIK2, GRM8, GRM7, GRIN2A, NRXN1, SCRIB
GO:0045944~positive regulation of transcription from RNA polymerase II promoter	63	3.00143	1565	371	14116	1.53167	0.000620197	0.0114985	PPARA, PAX6, TGFB3, CASK, RORA, TGFB1, GLI1, CITED2, S1PR1, MYOCD, SOX15, YAP1, MKL2, MYC, SATB2, AR, EGR2, RARG, RXRA, SOX11, LEF1, SIX2, SIX4, PPARGC1A, PPARGC1B, HES1, ASCL1, ADRB2, VEGFA, SIX1, GLIS3, SOX2, SOX5, SOX9, TCF7L1, FOXH1, STAT6, TNFRSF1A, NPAS2, POU3F3, AGRN, NFATC2, TCF3, ARHGEF10L, NR1H3, BMP4, CEBPA, CEBPB, EPAS1, KLF12, IKZF1, RFX4, GSX1, CREBBP, SMAD3, NR4A1, TEAD2, TEAD3, US…
GO:0042221~response to chemical stimulus	179	8.52787	1565	1281	14116	1.26038	0.000621358	0.0115199	HRAS, ADCY1, ADCY2, PDGFB, PTGS2, ADCY8, GRIK2, WFS1, EDN1, ADCY6, TGFB3, MMP2, CITED1, TGFB1, CITED2, TGFB2, ACTG1, EIF4EBP1, GSTM3, GRIN2B, CD44, APOE, ROBO1, PDE4A, CHRNA4, CREB3L1, PRKACA, ROBO2, GNG2, RARA, LOX, GNG4, DDAH2, EGFR, IRS2, BSG, RARG, PTPRM, STC2, PDPN, RXRA, BAIAP2, SOCS1, GRIN2A, SOCS7, MFGE8, COLEC12, CDO1, CNGA3, NR0B1, PPARGC1B, PYCR1, SSTR2, MSX1, SSTR1, VEGFA, PDE5A, PDGF…
GO:0022892~substrate-specific transporter activity	139	6.6222	1671	966	15143	1.30399	0.00071247	0.0115477	SLC8A3, KCNC1, SLC9A7, KCNC4, SLC13A5, ALDH1L1, GABRB3, GRIK1, SLC9A5, SCN3B, ATP1B2, GRIK2, PITPNA, GRIK3, AQP4, ATP2B2, SLC2A6, GRIN2B, GRIN2C, SLC2A3, APOE, GRIN2D, SLC25A22, CHRNA4, PITPNC1, SLC4A4, SLC12A7, BSG, KCND2, KCND1, PDPN, PCTP, GRIN2A, CNGA3, PITPNM1, ATP2C2, KCNT2, SLC30A10, SLC40A1, SLC2A10, SLC38A3, KCNA2, KCNA1, CACNB1, CACNB2, KCNA3, KCNA6, CACNB3, CACNB4, FXYD6, KCNJ3, KCNMB2…
GO:0051179~localization	383	18.2468	1565	2993	14116	1.15422	0.000624415	0.0115763	JUB, CTHRC1, SLC9A7, HRAS, PDLIM7, SLC9A5, SYT5, SCN3B, ATP1B2, PITPNA, SYT3, EDN1, AQP4, SELENBP1, SYT7, PRKG1, ATP2B2, HOOK2, CD44, GRIN2B, GRIN2C, APOE, GRIN2D, WNK4, CHRNA4, RAB24, RAB20, RAB27A, TWIST1, PLD2, SLC12A7, PDPN, EFNB1, MDGA1, GRIN2A, COLEC12, CTNNA2, VEGFC, PITPNM1, TTPAL, ATP2C2, CAMK4, RAB15, CAMK1, PDGFRB, RAB13, LAMC1, SLC30A10, SH3GL2, ADD2, UNC13A, DNAH11, PALM, SLC2A10, AK…
GO:0042383~sarcolemma	18	0.857551	1769	67	15908	2.41594	0.000821953	0.011984	BSG, ADCY6, SYNC, TGFB3, CACNB1, ATP1A2, KCNJ3, KCNJ11, CACNA1S, EDNRA, LAMP1, ADRB2, BGN, KCNJ8, DMD, COL6A1, CACNA1C, SNTA1
GO:0045761~regulation of adenylate cyclase activity	23	1.09576	1565	96	14116	2.161	0.000668862	0.0123954	PALM, ADCY1, ADCY2, ADORA2B, ADCY8, ADCYAP1R1, ADCY6, GABBR1, GABBR2, GPR3, EDNRA, CRHR1, EDNRB, GNAL, SSTR2, ADRB2, ADRB1, S1PR1, GALR1, ADCY9, GRM8, GRM7, ADRA2A
GO:0006937~regulation of muscle contraction	19	0.905193	1565	72	14116	2.38023	0.000679164	0.0125852	KCNMA1, ADORA2B, PTGS2, KCNB2, EDN1, ADRBK1, ATP1A2, SDC4, FKBP1B, TPM1, DMPK, ANXA6, PLCE1, SSTR2, ADRB2, MYOCD, CHRM2, GUCY1A3, F2R
GO:0045778~positive regulation of ossification	10	0.476417	1565	24	14116	3.75825	0.000681284	0.0126243	BMP4, ADRB2, CD276, TGFB3, SMAD3, BMP7, BMPR1B, TGFB1, BMP6, TGFB2
GO:0050873~brown fat cell differentiation	10	0.476417	1565	24	14116	3.75825	0.000681284	0.0126243	CEBPA, ADRB2, RARRES2, LAMA4, ADRB1, ITGA6, BNIP3, SH2B2, PRDM16, PPARGC1A
GO:0030278~regulation of ossification	20	0.952835	1565	78	14116	2.31277	0.000689695	0.0127792	BMP4, EGR2, PDLIM7, NELL1, SOX2, FZD1, TGFB3, CD276, SMAD3, SKI, SOX9, TGFB1, TGFB2, WNT7B, ADRB2, PTK2B, AXIN2, BMP7, BMPR1B, BMP6
GO:0045737~positive regulation of cyclin-dependent protein kinase activity	6	0.28585	1565	8	14116	6.76486	0.000696433	0.0129033	SPDYA, EGFR, AKT1, CCND1, CCND3, CCND2
GO:0007194~negative regulation of adenylate cyclase activity	16	0.762268	1565	55	14116	2.62394	0.000703807	0.013039	PALM, ADCY1, ADCY2, ADCY8, ADCY6, GABBR1, GABBR2, EDNRB, GNAL, SSTR2, S1PR1, ADCY9, GALR1, GRM8, GRM7, ADRA2A
GO:0031280~negative regulation of cyclase activity	16	0.762268	1565	55	14116	2.62394	0.000703807	0.013039	PALM, ADCY1, ADCY2, ADCY8, ADCY6, GABBR1, GABBR2, EDNRB, GNAL, SSTR2, S1PR1, ADCY9, GALR1, GRM8, GRM7, ADRA2A
GO:0051350~negative regulation of lyase activity	16	0.762268	1565	55	14116	2.62394	0.000703807	0.013039	PALM, ADCY1, ADCY2, ADCY8, ADCY6, GABBR1, GABBR2, EDNRB, GNAL, SSTR2, S1PR1, ADCY9, GALR1, GRM8, GRM7, ADRA2A
GO:0010557~positive regulation of macromolecule biosynthetic process	100	4.76417	1565	654	14116	1.37918	0.000726539	0.0134575	HRAS, PDGFB, GDF6, TGFB3, CASK, RORA, TGFB1, CITED1, CITED2, TGFB2, S1PR1, MYOCD, SMARCD3, MDFIC, MLL4, SATB2, IRS2, RARG, RXRA, SIX2, SIX4, TRERF1, PPARGC1A, PPARGC1B, HES1, ASCL1, SIX1, VEGFA, PDGFRA, TGFB1I1, SOX2, SOX5, SOX4, AFAP1L2, SOX9, FOXH1, AGRN, TCF3, ARHGEF10L, NR1H3, BMP4, TESC, RFX4, IKZF1, KLF12, EPAS1, GSX1, CREBBP, ESRRG, CD276, SMAD3, NR4A1, TEAD2, TEAD3, USF2, DNA2, ATF4, BMP7…
GO:0042475~odontogenesis of dentine-containing tooth	13	0.619343	1565	39	14116	3.0066	0.000734865	0.0136107	BMP4, BSG, FST, LEF1, GLI3, SMO, PGP, ITGA6, LAMA5, BAX, PDGFRA, BMP7, EDARADD
GO:0022857~transmembrane transporter activity	131	6.24107	1671	906	15143	1.31032	0.000844287	0.0136704	SLC8A3, KCNC1, SLC9A7, KCNC4, SLC13A5, GABRB3, GRIK1, SLC9A5, SCN3B, ATP1B2, GRIK2, GRIK3, AQP4, ATP2B2, SLC2A6, GRIN2B, GRIN2C, SLC2A3, GRIN2D, SLC25A22, CHRNA4, SLC4A4, SLC12A7, BSG, KCND2, KCND1, PDPN, GRIN2A, CNGA3, ATP2C2, KCNT2, SLC30A10, SLC40A1, SLC2A10, SLC38A3, KCNA2, KCNA1, CACNB1, CACNB2, KCNA3, KCNA6, CACNB3, CACNB4, FXYD6, KCNJ3, KCNMB2, TTYH3, SLC30A1, HCN4, HCN3, TRPC4, MLC1, GABR…
GO:0001525~angiogenesis	31	1.47689	1565	148	14116	1.88928	0.000740733	0.0137187	NRP2, FGF18, NRP1, TNFRSF12A, FGF9, EDN1, CSPG4, TGFB2, SEMA5A, EDNRA, S1PR1, ROBO1, PTK2B, CCBE1, PLCD3, PLCD1, HS6ST1, THBS1, ANGPT2, ANGPTL4, CYR61, BMP4, EPAS1, COL15A1, MMP14, GPI, VEGFC, LAMA5, PLXDC1, VEGFA, PLAU
GO:0030425~dendrite	33	1.57218	1769	163	15908	1.8206	0.000947987	0.0138097	ADCY2, GRIK1, WFS1, GRIK2, GRIK3, CALD1, NCS1, BNIP3, ADRBK1, ATP2B2, SLC1A2, SLC1A3, GRIN2B, APOE, CRMP1, CHRNA4, PRSS12, RAB27A, ANKS1B, AR, KCND2, SLC7A10, ATP1A2, ADRB2, LRP1, CHRM2, ITGA8, GRM7, MAP2, CACNA1C, LRRK2, DBN1, MYH10
GO:0030814~regulation of cAMP metabolic process	24	1.1434	1565	103	14116	2.1017	0.000750693	0.0139019	PALM, ADCY1, ADCY2, ADORA2B, ADCY8, ADCYAP1R1, ADCY6, EDN1, GABBR1, GABBR2, GPR3, EDNRA, CRHR1, EDNRB, GNAL, SSTR2, ADRB2, ADRB1, S1PR1, GALR1, ADCY9, GRM8, GRM7, ADRA2A
GO:0051050~positive regulation of transport	42	2.00095	1565	223	14116	1.6988	0.000752786	0.0139404	SEPT5, ACHE, ADORA2B, GRIK1, WFS1, EDN1, TGFB3, NCS1, ADRBK1, GLI3, TGFB1, TGFB2, AKT1, EDNRA, ATP2B2, SLC1A2, GRIN2B, APOE, P2RY1, PRKACA, NEDD4L, PTX3, LTB, NR1H3, BMP4, STX1A, IRS2, SMAD3, MFGE8, PFKM, INHBB, P2RX5, SMO, VEGFC, ADRB2, BAX, LIPG, CRH, AVPR1A, CHRNB2, TRIP6, F2R
GO:0042981~regulation of apoptosis	119	5.66937	1565	804	14116	1.33502	0.000754477	0.0139715	HRAS, XRCC2, ZAK, PTGS2, WFS1, GRIK2, NELL1, TUBB2C, TGFB3, NR2E1, TGFB1, CITED2, TGFB2, MAP3K5, PGP, CD44, APOE, MX1, DDAH2, RAB27A, EGFR, RARG, RXRA, HRK, GRIN2A, ACTN1, RAD9A, PIM2, CSDA, MSX1, F3, TNFAIP8, VEGFA, MAPK9, TNFAIP3, PRODH, KALRN, SIVA1, TRAF2, FGD1, ERBB2, CLU, STK17B, SOX4, AKAP13, SOX9, TIMP3, SCRIB, SRC, TRAF7, FGD3, ANGPTL4, ABR, VAV3, EEF1A2, SMAD6, LGALS1, KLF10, NR4A1, TRI…
GO:0045935~positive regulation of nucleobase, nucleoside, nucleotide and nucleic acid metabolic process	96	4.57361	1565	624	14116	1.38766	0.000754776	0.013977	PPARA, E2F3, HRAS, PDGFB, GDF6, TGFB3, PAX6, CASK, RORA, GLI3, CITED1, TGFB1, GLI1, CITED2, S1PR1, MYOCD, MDFIC, APOE, SMARCD3, GUCY1A3, SOX15, SHC1, MKL2, YAP1, NR2F2, MYC, MLL4, AR, SATB2, EGR2, RARG, SOX11, RXRA, LEF1, SIX2, SIX4, PPARGC1A, TRERF1, HMGA1, PPARGC1B, CDK2, HES1, ASCL1, ADRB2, SIX1, VEGFA, PDGFRA, TGFB1I1, GLIS3, ADORA2B, SOX2, SOX5, FHL2, SOX4, KITLG, AFAP1L2, PRDM16, SOX9, TCF7…
GO:0009897~external side of plasma membrane	34	1.61982	1769	170	15908	1.79853	0.000975088	0.0142019	PARD3, ACHE, LPPR4, RTN4RL1, GPR125, CSPG4, KCNJ3, NRCAM, GPC4, GPC5, ACE, S1PR1, CD44, APOE, GPC6, CHRNA4, THBS1, GPC1, KCNMA1, COL23A1, CD276, MMP17, MFGE8, MMP16, MMP15, ITGA4, LAMP1, CD83, LRP1, ITGA6, ITGA5, F3, CNTN1, CHRNB2
GO:0009725~response to hormone stimulus	62	2.95379	1565	367	14116	1.52378	0.000767637	0.0142136	PPARA, ADCY1, ADCY2, PTGS2, PDGFB, ADCY8, ADCY6, TGFB3, TGFB1, CITED1, TGFB2, AKT1, EIF4EBP1, GSTM3, TNFRSF11B, RARA, GNG2, SHC1, PRKACA, LOX, GNG4, GHR, KCNMA1, BSG, AR, IRS2, EGR2, LYN, BAIAP2, RXRA, SOCS1, SOCS7, MFGE8, CDO1, NR0B1, MMP14, CNGA3, PPARGC1B, SDC1, CCND1, ADM, CCND2, PDGFRA, GNB4, ERBB2, FHL2, GNG12, TIMP3, SRC, IGF1R, PTK2B, ENO2, MSI1, SH2B2, THBS1, BMP4, ADCY9, PRKAR1B, AVPR1A…
GO:0005201~extracellular matrix structural constituent	21	1.00048	1671	86	15143	2.21287	0.00089666	0.0145126	COL4A4, COL4A2, EFEMP2, ELN, COL15A1, COL5A2, COL5A1, LAMA1, COL9A1, WNT7B, LAMA4, FBLN1, BGN, FBLN2, KAL1, FBN2, LAMC1, WNT9A, LAMB1, COL24A1, COL11A1
GO:0006816~calcium ion transport	30	1.42925	1565	142	14116	1.90559	0.00079405	0.0146992	SLC8A3, JPH4, CACHD1, CAMK2G, CACNB1, CACNB2, CACNB3, CACNB4, FKBP1B, ANXA6, ATP2B2, GRIN2B, SLC24A4, SLC24A3, CHRNA4, CAMK2B, TRPM4, TRPC4, TRPC6, GRIN2A, SLC3A2, CACNG4, CACNA1S, CORO1A, ATP2C2, CACNA1E, CHRNB2, CACNA1C, CACNA1D, F2R
GO:0043009~chordate embryonic development	57	2.71558	1565	331	14116	1.55326	0.00080583	0.0149158	NOG, XRCC2, FGF9, GNA12, EDN1, PAX6, TGFB3, GLI3, CITED1, CITED2, ZIC2, EDNRA, PCGF2, PRMT1, GRIN2B, ANKRD11, CHST11, MKL2, COL11A1, TWIST1, SATB2, AR, LEF1, SIX2, PCDH8, HES7, SIX4, CSDA, HES1, SMO, MSX1, SIX1, PDGFRA, PDGFRB, KIAA1217, WNT9A, PTK7, TPM1, RGMA, LY6E, SLC30A1, ETNK2, HCN4, AXIN2, PCSK5, BMP4, MAFG, CEBPA, KAT2A, CEBPB, EPAS1, TJP1, ZIC5, HOPX, PTCH1, KLF1, MYH10
GO:0030198~extracellular matrix organization	24	1.1434	1565	104	14116	2.08149	0.000864774	0.0159985	COL4A2, LGALS3, SPOCK2, ELN, CST3, CCDC80, NID1, COL5A2, COL5A1, TGFB2, C4ORF31, TNFRSF11B, AGT, ITGA8, TNR, TGFBI, PDGFRA, LAMC1, LOX, ADAMTS3, APBB2, COL11A1, ADAMTS2, CYR61
GO:0008283~cell proliferation	71	3.38256	1565	436	14116	1.46882	0.000878071	0.0162426	STIL, ZAK, PDGFB, FST, GFER, FES, TGFB1, CITED1, TGFB2, GPC4, EDNRA, TGFBI, GNG2, LGI1, IMPDH1, MYC, ASPM, CYR61, EGFR, AR, IRS2, PDXK, PDPN, RXRA, SOX11, PIM2, MMP14, TACC2, CTNNBIP1, ASCL1, VEGFC, PLCE1, CCND3, NAB2, VEGFA, BUB1B, ACHE, CTF1, ERBB2, ELN, KITLG, FKBP1B, EPHB4, SCRIB, SRC, ARX, ZFP36L2, ACE, PTK2B, AGT, POU3F3, ACSL6, TFDP1, BMP4, KLF10, CREBBP, CD276, CENPF, HGF, CSRP2, CDC25C, …
GO:0031228~intrinsic to Golgi membrane	14	0.666984	1769	46	15908	2.73689	0.00112914	0.0164284	ST6GAL1, ST6GAL2, CHST2, ST8SIA1, ST8SIA2, RFNG, ST3GAL1, ST6GALNAC5, ST6GALNAC4, LARGE, ST8SIA4, CUX1, LFNG, B4GALNT1
GO:0022612~gland morphogenesis	8	0.381134	1565	16	14116	4.5099	0.00093509	0.0172887	EGFR, ERBB2, PAX6, TGFB3, BMP7, SCRIB, TGFB1, TGFB2
GO:0021696~cerebellar cortex morphogenesis	8	0.381134	1565	16	14116	4.5099	0.00093509	0.0172887	ATP2B2, SMO, RFX4, ULK1, LDB1, RORA, WNT7A, GLI1
GO:0007431~salivary gland development	7	0.333492	1565	12	14116	5.26155	0.000936504	0.0173146	EGFR, LAMA5, PAX6, TGFB3, BMP7, TGFB1, TGFB2
GO:0014031~mesenchymal cell development	15	0.714626	1565	51	14116	2.65288	0.000978635	0.0180868	NRP2, NOG, EFNB1, EDN1, LEF1, KITLG, HGF, SOX9, TGFB1, TGFB2, EDNRA, EDNRB, SMO, LAMA5, BMP7
GO:0048762~mesenchymal cell differentiation	15	0.714626	1565	51	14116	2.65288	0.000978635	0.0180868	NRP2, NOG, EFNB1, EDN1, LEF1, KITLG, HGF, SOX9, TGFB1, TGFB2, EDNRA, EDNRB, SMO, LAMA5, BMP7
GO:0009792~embryonic development ending in birth or egg hatching	57	2.71558	1565	334	14116	1.53931	0.00100168	0.018509	NOG, XRCC2, FGF9, GNA12, EDN1, PAX6, TGFB3, GLI3, CITED1, CITED2, ZIC2, EDNRA, PCGF2, PRMT1, GRIN2B, ANKRD11, CHST11, MKL2, COL11A1, TWIST1, SATB2, AR, LEF1, SIX2, PCDH8, HES7, SIX4, CSDA, HES1, SMO, MSX1, SIX1, PDGFRA, PDGFRB, KIAA1217, WNT9A, PTK7, TPM1, RGMA, LY6E, SLC30A1, ETNK2, HCN4, AXIN2, PCSK5, BMP4, MAFG, CEBPA, KAT2A, CEBPB, EPAS1, TJP1, ZIC5, HOPX, PTCH1, KLF1, MYH10
GO:0030178~negative regulation of Wnt receptor signaling pathway	11	0.524059	1565	30	14116	3.30726	0.0010094	0.0186504	CTNNBIP1, MDFI, DKK3, CCND1, LRP1, DKK1, FGF9, SOX2, TLE1, AXIN2, CITED1
GO:0035023~regulation of Rho protein signal transduction	23	1.09576	1565	99	14116	2.09551	0.00103644	0.0191454	FGD1, ABR, VAV3, BCR, STMN3, ARHGEF7, ARHGEF17, AKAP13, TRIO, DOCK7, ARHGEF9, RGNEF, VAV2, SCRIB, FARP1, PLEKHG2, PLEKHG1, GMIP, PTK2B, PLEKHG5, ARHGEF10L, FGD3, KALRN
GO:0031279~regulation of cyclase activity	23	1.09576	1565	99	14116	2.09551	0.00103644	0.0191454	PALM, ADCY1, ADCY2, ADORA2B, ADCY8, ADCYAP1R1, ADCY6, GABBR1, GABBR2, GPR3, EDNRA, CRHR1, EDNRB, GNAL, SSTR2, ADRB2, ADRB1, S1PR1, GALR1, ADCY9, GRM8, GRM7, ADRA2A
GO:0019904~protein domain specific binding	56	2.66794	1671	331	15143	1.53319	0.00122488	0.0197753	PPARA, GRIK2, GJA1, MTSS1L, PAWR, ATP2B2, PAK3, GRIN2C, CNTNAP1, RAPGEF1, GHR, CASKIN1, RAP2B, KHDRBS3, IRS2, STMN3, CCDC88C, BAIAP2, LDB1, SOCS7, RAD9A, NR0B1, PPARGC1B, ELMO1, TACC2, ARHGAP31, SSTR2, ADRB1, GRM7, SH3KBP1, ADAM19, AFAP1L2, SRC, FOXH1, ATN1, DMD, INPP5A, TFDP1, DTX1, TBC1D10A, HPCAL4, DLGAP4, ESRRG, SKI, CDC25C, SHANK3, LIN7A, PLSCR1, TJP1, TOM1L1, PLSCR4, BAX, ID3, SH3BP1, SNTA1…
GO:0045834~positive regulation of lipid metabolic process	14	0.666984	1565	46	14116	2.74516	0.00109441	0.0202059	PPARA, IRS2, VAV3, APOC1, VAV2, ABCG4, PPARGC1A, TGFB1, AKT1, APOE, AGT, AVPR1A, NR1H3, BMP6
GO:0065008~regulation of biological quality	200	9.52835	1565	1469	14116	1.22802	0.00109514	0.0202192	HRAS, SLC9A7, SLC9A5, PTGS2, EDN1, ATP2B2, S1PR1, GRIN2B, APOE, GRIN2C, PPP1R1B, CHRNA4, GNG4, RAB27A, SLC12A7, RARG, PDPN, CDHR2, GRIN2A, PPARGC1A, CTNNA2, F3, VEGFA, ABAT, PDGFRB, DBN1, ADD2, ALDOA, SIVA1, PALM, CYP1B1, ERBB2, PABPC4, ELN, ADRBK1, CACNB4, KCNMB2, ACSBG1, ACE, LAMB2, DMD, AGRN, CDC42EP3, GAD1, MDFI, BMP4, TAOK2, TRPC6, CREBBP, SMAD3, CSRP2, USF2, NTRK3, KCNJ8, AVPR1A, CHRNB2, KL…
GO:0060089~molecular transducer activity	294	14.0067	1671	2270	15143	1.1737	0.00131362	0.0211936	RARRES2, GPR126, GPR125, GPR124, GPR123, RUSC1, FGFRL1, EFNA3, FST, RORA, LPHN2, MAP3K6, MAP3K5, S1PR1, GRIN2B, CD44, GRIN2C, MAP3K9, GRIN2D, CHRNA4, RARA, GNG2, GNG4, LPHN1, PTPRM, RARG, EFNB3, PTPRG, RXRA, GPR135, GRIN2A, PTPRS, PTPRT, COLEC12, PPARGC1A, PTPRO, PPARGC1B, CRHR1, SSTR2, SSTR1, MAPK4, PDGFRA, PDGFRB, MAPK9, EFNA4, GRB14, NEK6, SIVA1, ERBB2, AKAP13, SORCS1, ADRBK1, FCGRT, EPHB3, EP…
GO:0004871~signal transducer activity	294	14.0067	1671	2270	15143	1.1737	0.00131362	0.0211936	RARRES2, GPR126, GPR125, GPR124, GPR123, RUSC1, FGFRL1, EFNA3, FST, RORA, LPHN2, MAP3K6, MAP3K5, S1PR1, GRIN2B, CD44, GRIN2C, MAP3K9, GRIN2D, CHRNA4, RARA, GNG2, GNG4, LPHN1, PTPRM, RARG, EFNB3, PTPRG, RXRA, GPR135, GRIN2A, PTPRS, PTPRT, COLEC12, PPARGC1A, PTPRO, PPARGC1B, CRHR1, SSTR2, SSTR1, MAPK4, PDGFRA, PDGFRB, MAPK9, EFNA4, GRB14, NEK6, SIVA1, ERBB2, AKAP13, SORCS1, ADRBK1, FCGRT, EPHB3, EP…
GO:0006793~phosphorus metabolic process	139	6.6222	1565	973	14116	1.28854	0.00115061	0.021233	STK33, ZAK, GDF6, TGFB3, CASK, PRKG1, TGFB1, DMPK, TGFB2, MAP3K6, MAP3K5, MDFIC, WNK4, MAP3K9, PRKACA, EGFR, BCR, PTPRM, MYO3A, STK24, PTPRG, PTPRS, PTPRT, PIM2, WNK2, MARK4, PTPRO, WEE1, PLCE1, CAMK4, MAPK4, PDGFRA, MAPK9, PDGFRB, CAMK1, LRRK2, NEK5, NEK6, NRBP2, KALRN, FGFR1, FGFR3, LPPR4, ADORA2B, STK11, NEK2, ERBB2, STK17B, PTK7, ADRBK1, EPHB3, EPHB4, EPHB1, SRC, VRK1, SBK1, ADRA2A, MDFI, TAO…
GO:0006796~phosphate metabolic process	139	6.6222	1565	973	14116	1.28854	0.00115061	0.021233	STK33, ZAK, GDF6, TGFB3, CASK, PRKG1, TGFB1, DMPK, TGFB2, MAP3K6, MAP3K5, MDFIC, WNK4, MAP3K9, PRKACA, EGFR, BCR, PTPRM, MYO3A, STK24, PTPRG, PTPRS, PTPRT, PIM2, WNK2, MARK4, PTPRO, WEE1, PLCE1, CAMK4, MAPK4, PDGFRA, MAPK9, PDGFRB, CAMK1, LRRK2, NEK5, NEK6, NRBP2, KALRN, FGFR1, FGFR3, LPPR4, ADORA2B, STK11, NEK2, ERBB2, STK17B, PTK7, ADRBK1, EPHB3, EPHB4, EPHB1, SRC, VRK1, SBK1, ADRA2A, MDFI, TAO…
GO:0019932~second-messenger-mediated signaling	43	2.04859	1565	235	14116	1.65043	0.00117244	0.0216317	ADCY1, ADCY2, ADORA2B, ADCY8, ERBB2, GNA11, ADCY6, EDN1, NCS1, GPR3, EDNRA, IGF1R, EDNRB, HRH1, S1PR1, GALR1, HRH2, APOE, AGT, CNR1, P2RY1, HIST1H4F, HIST1H4D, HIST1H4I, TOP2A, LTB, TUBB3, EGFR, FZD2, MCTP1, CRHR1, GNAL, ADRB2, SSTR2, PLCE1, ADRB1, ADCY9, ADM, SSTR1, CHRM2, CA8, AVPR1A, BUB1B, PDE9A, F2R
GO:0060485~mesenchyme development	15	0.714626	1565	52	14116	2.60187	0.00120479	0.0222222	NRP2, NOG, EFNB1, EDN1, LEF1, KITLG, HGF, SOX9, TGFB1, TGFB2, EDNRA, EDNRB, SMO, LAMA5, BMP7
GO:0014069~postsynaptic density	18	0.857551	1769	71	15908	2.27983	0.00164401	0.0238357	ANKS1B, KCND2, LYN, CALD1, PSD3, GRIN2A, NCS1, HOMER2, SHANK3, KLHL17, GRIN2B, GRIN2C, GRIA1, PTK2B, ITGA8, DLG4, CACNA1C, DLG2
GO:0048168~regulation of neuronal synaptic plasticity	12	0.571701	1565	36	14116	3.0066	0.00129337	0.0238376	PPFIA3, HRAS, EGR2, GRIN2B, GRIK2, APOE, AGT, DLG4, GRIN2A, BCAN, BHLHE40, DBN1
GO:0000267~cell fraction	152	7.24154	1769	1083	15908	1.26213	0.00165951	0.0240578	SEPT5, LOR, SEPT3, HRAS, SLC13A5, PTGS2, ADCY8, GRIK2, THOP1, GNA11, ADCY6, CASK, TSPAN9, CSPG5, ACTG1, ATP2B2, PGP, GSTM3, GRIN2B, PDE4A, GRIN2D, ELOVL2, PDE4B, CHRNA4, PRKACA, KCND2, STMN2, EFNB1, PSD3, GRIN2A, BSN, PDE4D, NR0B1, PITPNM1, SSTR2, PLCE1, SSTR1, PI4K2A, ABAT, LRRK2, GRB14, FGFR1, TPST2, GAL3ST4, CYP1B1, MME, AKAP13, ADRBK1, ACSBG1, PCDHAC1, ACE, PPP1R3C, TPI1, DMD, UNC119, TMEM59L…
GO:0042311~vasodilation	10	0.476417	1565	26	14116	3.46916	0.00132645	0.0244401	KCNMA1, CALCB, EDNRB, ADRB2, ADRB1, ADORA2B, KCNJ8, APOE, PDE5A, GUCY1A3
GO:0009719~response to endogenous stimulus	66	3.14435	1565	405	14116	1.46989	0.00133139	0.0245301	PPARA, ADCY1, ADCY2, PTGS2, PDGFB, ADCY8, ADCY6, TGFB3, TGFB1, CITED1, TGFB2, AKT1, EIF4EBP1, TNFRSF11B, SLC1A2, GSTM3, RARA, GNG2, SHC1, PRKACA, LOX, GNG4, GHR, KCNMA1, BSG, AR, IRS2, EGR2, LYN, BAIAP2, RXRA, SOCS1, GRIN2A, SOCS7, MFGE8, CDO1, NR0B1, MMP14, CNGA3, PPARGC1B, GNAL, SDC1, CCND1, ADM, CCND2, PDGFRA, GNB4, ALDOC, ERBB2, FHL2, GNG12, TIMP3, SRC, IGF1R, PTK2B, MSI1, ENO2, SH2B2, THBS1,…
GO:0043394~proteoglycan binding	7	0.333492	1671	13	15143	4.87967	0.00153914	0.0247896	GPC4, GPC5, GPC6, FST, THBS1, GPC1, COL5A1
GO:0048638~regulation of developmental growth	14	0.666984	1565	47	14116	2.68675	0.00136176	0.0250829	COL4A4, NOG, NRP1, TNFRSF12A, FGF9, NTN1, CDH4, NTRK3, NRCAM, ADRB2, ULK1, APOE, HOPX, AGRN
GO:0051339~regulation of lyase activity	23	1.09576	1565	101	14116	2.05402	0.00136839	0.0252036	PALM, ADCY1, ADCY2, ADORA2B, ADCY8, ADCYAP1R1, ADCY6, GABBR1, GABBR2, GPR3, EDNRA, CRHR1, EDNRB, GNAL, SSTR2, ADRB2, ADRB1, S1PR1, GALR1, ADCY9, GRM8, GRM7, ADRA2A
GO:0021700~developmental maturation	23	1.09576	1565	101	14116	2.05402	0.00136839	0.0252036	CEBPA, KCNMA1, RAB3A, EPAS1, PTGS2, PDE3A, MREG, KCNIP2, MMP2, TGFB2, NRCAM, AKT1, CCNB1, HES1, REC8, RND1, CD44, PTK2B, VEGFA, DLG4, GDF11, AGRN, KLF1
GO:0007010~cytoskeleton organization	70	3.33492	1565	436	14116	1.44813	0.00140243	0.0258229	RHOJ, KIF23, LIMA1, HRAS, NEURL, PDLIM7, PDGFB, PRKG1, VILL, ARHGAP4, ACTG1, HOOK2, PACSIN2, APOE, INA, FMNL1, PLD2, STMN3, ACTN1, ARHGEF17, PALLD, MARK4, ELMO1, TACC2, BBS1, EPB41L3, RND3, FMN2, NCK2, PLCE1, RND1, FHOD3, BUB1B, DBN1, ADD2, FHOD1, PARVA, SGCZ, ALDOA, TRIOBP, PALM, FGD1, HAUS3, DIAPH1, NEK2, CALD1, ELN, FHL3, TPM1, PRR5, EZR, MACF1, PTK2B, DMD, ADRA2A, OBSL1, SH2B2, TRIP10, FGD3, …
GO:0005911~cell-cell junction	36	1.7151	1769	190	15908	1.70387	0.00181281	0.0262528	CGNL1, PARD3, CADM3, OCLN, CLDN5, KAZ, GJA1, CLDN10, AMOTL1, CDH3, SCRIB, GJC1, VCL, WNK4, PVRL2, OBSL1, ZYX, CSK, DPP4, CDH24, IFT140, PTPRM, GJD3, GJB6, LIN7A, GJB2, CTNNA2, EPB41L3, TJP1, DSG2, ITGA6, ITGA5, PKP2, PARD6G, RAB13, JAM2
GO:0000122~negative regulation of transcription from RNA polymerase II promoter	47	2.23916	1565	266	14116	1.59373	0.00142952	0.0263153	GLIS3, PPARA, JDP2, SOX2, FST, PAWR, PRDM16, NR2E1, CITED2, KCNIP3, FOXH1, PCGF2, SORBS3, ATN1, HEY1, POU3F3, SOX15, NR2F2, SIK1, TWIST1, NR2F1, MDFI, CEBPA, SATB2, RARG, KLF12, IKZF1, RXRA, KLF10, HDAC10, SMAD3, LEF1, HES7, VAX2, SKI, TLE1, CSDA, NR0B1, MXD4, HES1, CTNNBIP1, MSX1, ID2, HOPX, ID3, CUX1, ZFHX3
GO:0042641~actomyosin	10	0.476417	1769	27	15908	3.33061	0.00183841	0.0266189	STX1A, LIMA1, PDLIM7, FHL3, SH2B2, ZYX, TPM1, DBN1, MYH10, SEPT9
GO:0016849~phosphorus-oxygen lyase activity	9	0.428776	1671	22	15143	3.70728	0.001659	0.0266956	GNAL, ADCY1, ADCY2, ADCY9, ADCY8, ADCY6, GUCY1A2, NPR1, GUCY1A3
GO:0045444~fat cell differentiation	15	0.714626	1565	53	14116	2.55278	0.00147309	0.027107	CEBPA, RARRES2, CEBPB, SOCS1, SOCS7, BNIP3, PRDM16, PPARGC1A, BBS1, CCND1, LAMA4, ADRB2, ADRB1, ITGA6, SH2B2
GO:0043687~post-translational protein modification	164	7.81324	1565	1182	14116	1.25148	0.00148413	0.0273075	LOR, STK33, ZAK, GDF6, GNA11, TGFB3, CASK, PRKG1, TGFB1, TGFB2, DMPK, MAP3K6, MAP3K5, MDFIC, WNK4, MAP3K9, PRKACA, RGR, EGFR, BCR, PTPRM, MYO3A, STK24, PTPRG, HDAC10, PTPRS, SOCS7, PTPRT, PIM2, WNK2, MARK4, PTPRO, WEE1, SUV420H2, PLCE1, CAMK4, MAPK4, PDGFRA, MAPK9, PDGFRB, CAMK1, LRRK2, NEK5, NEK6, NRBP2, KALRN, FGFR1, TPST2, FGFR3, ADORA2B, NEK2, STK11, ERBB2, STK17B, PTK7, UBA7, ADRBK1, UBE2QL1…
GO:0001649~osteoblast differentiation	13	0.619343	1565	42	14116	2.79185	0.0015177	0.0279169	BMP4, ACHE, NOG, SATB2, FGF9, GABBR1, SMAD3, FHL2, GLI1, SMO, IGFBP3, IGFBP5, BMP6
GO:0030173~integral to Golgi membrane	13	0.619343	1769	43	15908	2.71871	0.00195116	0.0282298	ST6GAL1, ST6GAL2, ST8SIA1, ST8SIA2, RFNG, ST3GAL1, ST6GALNAC5, ST6GALNAC4, LARGE, ST8SIA4, CUX1, LFNG, B4GALNT1
GO:0010595~positive regulation of endothelial cell migration	7	0.333492	1565	13	14116	4.85682	0.00157681	0.0289892	VEGFC, PDGFB, AGT, VEGFA, EDN1, THBS1, TGFB1
GO:0042063~gliogenesis	17	0.809909	1565	65	14116	2.35903	0.00157787	0.0290084	EGFR, EGR2, LYN, ARHGEF7, DTX1, SOX11, ERBB2, MMP14, NR2E1, TGFB2, ASCL1, METRN, PTK2B, NAB2, AGT, PDGFRA, VCAN
GO:0050678~regulation of epithelial cell proliferation	18	0.857551	1565	71	14116	2.28671	0.00158426	0.0291241	EGFR, NOG, FGF9, ERBB2, PAX6, SMAD3, TGFB1, TGFB2, EDNRA, LAMA1, EDNRB, VEGFC, CCND2, BAX, VEGFA, PTCH1, LAMC1, LAMB1
GO:0031994~insulin-like growth factor I binding	5	0.238209	1671	6	15143	7.55187	0.0018401	0.0295688	IGF1R, IGFBP6, IGFBP2, IGFBP3, IGFBP5
GO:0000287~magnesium ion binding	71	3.38256	1671	452	15143	1.42349	0.00202241	0.0324533	ADCY1, ADCY2, ZAK, ADCY8, NELL1, FOXK2, ADCY6, ATP10A, NT5DC2, RHOV, DMPK, MAP3K6, ATP2B2, MAP3K5, GRIN2B, GRIN2C, PAK3, GRIN2D, ATP8B1, ATP8B2, SIK1, EDARADD, KCNMA1, NMNAT2, PDXK, PFKL, PDXP, GRIN2A, PFKP, PDE10A, PFKM, GEM, NUDT11, WEE1, PPM1F, MAST4, ATP2C2, EYA2, PPM1E, PI4K2A, PDE5A, ERN1, NEK5, NEK6, SRXN1, KALRN, NEK2, STK11, NT5C1A, STK32C, STK32A, ENO2, B4GALT6, ENTPD1, ENTPD2, ACSL6, T…
GO:0007178~transmembrane receptor protein serine/threonine kinase signaling pathway	23	1.09576	1565	103	14116	2.01413	0.00178741	0.0328003	BMP4, NOG, PDGFB, LTBP3, KLF10, GDF6, SMAD6, FST, TGFB3, SMAD3, FSTL1, SKI, CITED1, TGFB1, TGFB2, MSX2, FOXH1, CHRDL1, MSX1, TGFB1I1, BMP7, BMPR1B, BMP6
GO:0004970~ionotropic glutamate receptor activity	8	0.381134	1671	18	15143	4.02766	0.0020746	0.0332775	GRIN2B, GRIK1, GRIK2, GRIA1, GRIN2C, GRIK3, GRIN2D, GRIN2A
GO:0019900~kinase binding	34	1.61982	1671	179	15143	1.72132	0.00208984	0.0335181	NELL1, VIM, PRKAG2, PGAM1, TRIB3, TRIB1, IGF1R, ATN1, PTK2B, PRKACA, AXIN2, AGAP2, TOP2A, GHR, IRS2, DGKQ, PFKL, SOCS1, SMAD3, NPR1, SKI, RAD9A, PFKM, SPDYA, CORO1A, CCND1, CCND3, CCND2, AVPR1A, AKAP5, AKAP7, MARCKS, MAPK8IP1, TRIP6
GO:0003006~reproductive developmental process	46	2.19152	1565	262	14116	1.58363	0.00184001	0.0337499	NOG, NEURL, PTGS2, FGF9, DZIP1, SOX3, SOX2, FST, TGFB3, SOX9, CITED2, TGFB2, CDH6, AKT1, IGF1R, PTK2B, DDX25, AGT, PVRL2, SOX15, FANCG, PPP2R2B, LFNG, FANCA, BMP4, BSG, TAF4, AR, CASC5, SIX5, PDE3A, CSDA, MMP14, NR0B1, GJB2, INHBB, CCNB1, CCND1, REC8, SDC1, CCND2, BAX, VEGFA, PDGFRA, BMPR1B, WNT7A
GO:0009953~dorsal/ventral pattern formation	16	0.762268	1565	60	14116	2.40528	0.00185039	0.0339371	MDFI, BMP4, NOG, GSX2, SMAD6, EDN1, PAX6, VAX2, GLI3, GLI1, SMO, LHX2, FOXG1, PTCH1, BMPR1B, WNT7A
GO:0030902~hindbrain development	16	0.762268	1565	60	14116	2.40528	0.00185039	0.0339371	EGR2, RFX4, GSX2, PLXNA2, LDB1, RORA, CTNNA2, GLI1, HES1, SMO, ATP2B2, DAB1, ULK1, WNT7A, MYH10, NFIB
GO:0009123~nucleoside monophosphate metabolic process	17	0.809909	1565	66	14116	2.32328	0.00187261	0.0343381	ADCY1, ADCY2, ADCY8, ADCY6, NPR1, PDE4D, RORA, CACNB4, AMPD2, ATP2B2, ADM, ADCY9, PDE4A, PDE5A, GUCY1A2, GUCY1A3, IMPDH1
GO:0045667~regulation of osteoblast differentiation	13	0.619343	1565	43	14116	2.72692	0.0018963	0.0347651	BMP4, PDLIM7, NELL1, SOX2, FZD1, CD276, SMAD3, SKI, WNT7B, BMPR1B, BMP7, AXIN2, BMP6
GO:0031256~leading edge membrane	9	0.428776	1769	23	15908	3.51886	0.00241876	0.0348838	SLC1A2, ROBO1, ITGA5, DIAPH1, ITGA8, PDE4A, ROBO2, ANTXR1, TPM1
GO:0010604~positive regulation of macromolecule metabolic process	123	5.85993	1565	857	14116	1.29456	0.00190955	0.035004	HRAS, PDGFB, WFS1, GDF6, TGFB3, CASK, RORA, TGFB1, CITED1, CITED2, TGFB2, S1PR1, MYOCD, MDFIC, SMARCD3, APOE, MLL4, IRS2, SATB2, RARG, RXRA, SIX2, SIX4, PPARGC1A, TRERF1, PPARGC1B, HES1, ASCL1, PSMA1, VEGFC, SIX1, VEGFA, PDGFRA, MAPK9, TGFB1I1, LRRK2, SOX2, SOX5, SOX4, AFAP1L2, ANAPC11, SOX9, SCRIB, FOXH1, AGRN, DNMT3B, TCF3, ARHGEF10L, NR1H3, BMP4, TESC, EPAS1, RFX4, IKZF1, KLF12, GSX1, CREBBP, …
GO:0030029~actin filament-based process	43	2.04859	1565	241	14116	1.60934	0.00193405	0.0354454	RHOJ, ALDOA, TRIOBP, FGD1, HRAS, LIMA1, PDLIM7, PDGFB, DIAPH1, CALD1, ELN, FHL3, PRKG1, TPM1, ACTG1, PRR5, EZR, PACSIN2, PTK2B, ADRA2A, OBSL1, SH2B2, TRIP10, FGD3, FMNL1, EPB41, TAOK2, ARHGEF17, ACTN1, ELMO1, EPB41L3, NCK2, FMN2, RND3, CORO1A, RND1, FHOD3, ANTXR1, DBN1, ADD2, FHOD1, PARVA, MYH10
GO:0009991~response to extracellular stimulus	40	1.90567	1565	220	14116	1.63997	0.00200653	0.0367503	PPARA, ADORA2B, PTGS2, SOX2, GSDMD, TTPA, TIMP3, TGFB1, ASGR1, AKT1, SLC1A2, TNFRSF11B, CD44, MYOCD, SLC22A3, RARA, DDAH2, MEST, GHR, BMP4, NES, RARG, LYN, STC2, RXRA, HRK, AXL, CLIC1, PPARGC1A, USF2, CCND1, SSTR2, ITGA6, ADM, SSTR1, LIPG, AVPR1A, PTCH1, IGFBP2, BMP7
GO:0009975~cyclase activity	9	0.428776	1671	23	15143	3.54609	0.00230057	0.0368387	GNAL, ADCY1, ADCY2, ADCY9, ADCY8, ADCY6, GUCY1A2, NPR1, GUCY1A3
GO:0005245~voltage-gated calcium channel activity	10	0.476417	1671	28	15143	3.23651	0.00231583	0.0370787	GRM7, CACNB1, CACNB2, CACNG4, CACNA1E, CACNB3, CACNB4, CACNA1C, CACNA1D, CACNA1S
GO:0006940~regulation of smooth muscle contraction	12	0.571701	1565	38	14116	2.84836	0.00210454	0.0385124	KCNMA1, ADRB2, PLCE1, PTGS2, ADORA2B, MYOCD, CHRM2, KCNB2, EDN1, GUCY1A3, ATP1A2, F2R
GO:0005089~Rho guanyl-nucleotide exchange factor activity	18	0.857551	1671	74	15143	2.20433	0.00243027	0.0388772	FGD1, VAV3, BCR, ABR, ARHGEF7, TRIO, AKAP13, ARHGEF17, ARHGEF9, RGNEF, VAV2, FARP1, PLEKHG2, PLEKHG1, PLEKHG5, ARHGEF10L, FGD3, KALRN
GO:0048839~inner ear development	19	0.905193	1565	79	14116	2.16932	0.00213135	0.0389938	KCNMA1, DFNA5, FGF9, OTX1, SOX2, TGFB3, GJB6, SIX4, SLC9A3R2, TGFB1, HES1, ATP2B2, ITGA8, SIX1, FOXG1, PDGFRA, POU3F4, CUX1, COL11A1
GO:0007611~learning or memory	24	1.1434	1565	111	14116	1.95023	0.00216803	0.0396521	HRAS, ADCY1, EGR2, PTGS2, ADCY8, GRIN2A, ATP1A3, NTAN1, AFF2, ATP1A2, AMPH, PDE1B, GRIN2B, ITGA5, GRIA1, PRKAR1B, GRM7, ITGA8, CRH, DLG4, CHRNB2, PLCB1, SHC3, CACNA1C
GO:0019992~diacylglycerol binding	17	0.809909	1671	68	15143	2.26556	0.00248465	0.0397307	VAV3, DGKQ, AKAP13, DGKH, ARHGAP29, RGNEF, VAV2, TENC1, DGKA, PRKD2, GMIP, DGKG, RASGRP1, DEF8, RASGRP2, DGKZ, UNC13A
GO:0050808~synapse organization	16	0.762268	1565	61	14116	2.36585	0.00220718	0.0403542	ACHE, SPOCK2, ERBB2, TNC, CACNB2, NRXN1, CACNB4, CACNA1S, NRCAM, ATP2B2, WNT7B, NLGN4X, AGRN, WNT7A, SNTA1, F2R
GO:0001656~metanephros development	13	0.619343	1565	44	14116	2.66494	0.00234893	0.0428926	BMP4, NOG, SIX2, GLI3, CITED1, SPRY1, CD44, LAMA5, ITGA8, AGT, SIX1, GDF11, ROBO2
GO:0030509~BMP signaling pathway	13	0.619343	1565	44	14116	2.66494	0.00234893	0.0428926	BMP4, NOG, SMAD6, GDF6, FST, FSTL1, SKI, MSX2, CHRDL1, MSX1, BMPR1B, BMP7, BMP6
GO:0007044~cell-substrate junction assembly	9	0.428776	1565	23	14116	3.52949	0.00236881	0.043248	JUB, TAOK2, ITGA6, ITGA5, PTK2B, LAMA5, ACTN1, LAMC1, TRIP6
GO:0048729~tissue morphogenesis	34	1.61982	1565	180	14116	1.70374	0.00246247	0.0449211	FST, PTK7, TPM1, GLI3, TCF7L1, SCRIB, TGFB2, ZIC2, RGMA, PGP, LY6E, MACF1, CD44, AGT, PRKACA, COL11A1, TWIST1, BMP4, TBX6, RXRA, SMAD3, LEF1, PCDH8, SHANK3, LAMA1, VEGFC, EYA2, LAMA5, ZIC5, SIX1, PTCH1, TGFB1I1, BMP7, WNT7A
GO:0005856~cytoskeleton	186	8.86136	1769	1381	15908	1.21118	0.00317765	0.0455927	FAM110A, SEPT5, LOR, JUB, SEPT3, TUBB2B, PDLIM7, TUBB2A, FAM110C, GNA11, FAM110B, TUBB2C, IQGAP2, STOML2, CASK, KLHL3, VCL, ACTG1, HOOK2, GRIN2B, GRIN2C, CAMSAP1L1, ASPM, MTUS2, H1F0, INA, KCND2, KIAA0284, MYO3A, ENC1, PSD3, GRIN2A, ACTN1, BSN, PDE4D, BASP1, MARK4, FARP1, TACC1, TACC2, CTNNA2, RND1, NAV1, FNBP1L, CC2D2A, SNTG1, TGFB1I1, TNFAIP3, DBN1, ADD2, SEPT9, KALRN, KIF26B, ALDOA, DNAH11, CG…
GO:0003924~GTPase activity	38	1.81039	1671	211	15143	1.63206	0.00289525	0.0461519	RHOJ, SEPT5, RAB3A, HRAS, RAB3D, TUBB2B, RAP1GAP, TUBB2A, GNA11, TUBB2C, GNA12, DIRAS1, RASL10A, TUBB6, RHOC, RAB6B, MX1, AGAP2, TUBB3, TUBA1C, RAB27A, RAP2B, GTPBP3, EEF1A2, GEM, GNAL, RND3, TUBA8, RND1, RRAS2, RAB34, RHEB, RIT2, RAB13, ARL4D, ARL4C, DNM1, SEPT9
GO:0048771~tissue remodeling	15	0.714626	1565	56	14116	2.41602	0.00259202	0.0472307	EPAS1, IL7, ERBB2, CSPG4, TGFB3, ITGA4, MMP14, TGFB1, ACE, ADRB2, BGN, BAX, AGT, VEGFA, F2R
GO:0005215~transporter activity	160	7.62268	1671	1175	15143	1.23401	0.00301538	0.0480229	SLC8A3, KCNC1, KCNC4, SLC9A7, SLC13A5, ALDH1L1, GABRB3, GRIK1, SLC9A5, SYT5, GRIK2, SCN3B, ATP1B2, PITPNA, GRIK3, SYT3, AQP4, SYT7, ATP2B2, SLC2A6, GRIN2B, PACSIN2, GRIN2C, APOE, SLC2A3, GRIN2D, SLC25A22, CHRNA4, PITPNC1, SLC4A4, SLC12A7, BSG, KCND2, KCND1, PDPN, PCTP, GRIN2A, CNGA3, TTPAL, PITPNM1, ATP2C2, KCNT2, SLC30A10, SLC40A1, SLC2A10, SLC38A3, KCNA2, KCNA1, CACNB1, CACNB2, KCNA3, KCNA6, CA…
GO:0010033~response to organic substance	105	5.00238	1565	721	14116	1.31356	0.00264171	0.0481151	ADCY1, ADCY2, PTGS2, PDGFB, ADCY8, ADCY6, TGFB3, TGFB1, CITED1, TGFB2, EIF4EBP1, GSTM3, CD44, GRIN2B, APOE, CHRNA4, CREB3L1, GNG2, RARA, PRKACA, LOX, GNG4, DDAH2, EGFR, BSG, IRS2, RXRA, BAIAP2, SOCS1, GRIN2A, SOCS7, COLEC12, MFGE8, CDO1, NR0B1, CNGA3, PPARGC1B, MSX1, PDGFRA, ABAT, CYP1B1, ERBB2, ALDOC, ADRBK1, TIMP3, SRC, BMP4, KLF10, SMAD3, CORO1A, KCNJ8, PRKAR1B, AVPR1A, CHRNB2, BMP7, PPARA, KC…
GO:0004114~3',5'-cyclic-nucleotide phosphodiesterase activity	9	0.428776	1671	24	15143	3.39834	0.00312144	0.049672	PDE1B, PDE4A, PDE4B, PDE5A, PDE9A, PDE4D, PDE10A, PDE3A, PDE4C
GO:0045941~positive regulation of transcription	85	4.04955	1565	564	14116	1.35937	0.00279093	0.0507666	PPARA, E2F3, GDF6, TGFB3, PAX6, CASK, RORA, GLI3, CITED1, TGFB1, GLI1, CITED2, S1PR1, MYOCD, MDFIC, SMARCD3, SOX15, MKL2, YAP1, NR2F2, MYC, MLL4, AR, SATB2, EGR2, RARG, RXRA, SOX11, LEF1, SIX2, SIX4, PPARGC1A, TRERF1, HMGA1, PPARGC1B, CDK2, HES1, ASCL1, ADRB2, SIX1, VEGFA, TGFB1I1, GLIS3, SOX2, SOX5, SOX4, FHL2, AFAP1L2, PRDM16, SOX9, TCF7L1, FOXH1, STAT6, TNFRSF1A, NPAS2, POU3F3, AGRN, NFATC2, T…
GO:0030027~lamellipodium	17	0.809909	1769	70	15908	2.18393	0.00367125	0.0524986	JUB, FGD1, TESC, PTPRM, PDPN, CTNND1, RAPH1, PXN, CTNNA2, AKT1, ARHGAP31, CORO1A, SPRY1, ANTXR1, APBB2, FGD3, PARVA
GO:0005913~cell-cell adherens junction	11	0.524059	1769	35	15908	2.82626	0.0037745	0.0539373	PARD3, TJP1, PTPRM, ITGA6, PVRL2, GJA1, ZYX, CDH3, SCRIB, VCL, CTNNA2
GO:0010628~positive regulation of gene expression	87	4.14483	1565	581	14116	1.35064	0.00297894	0.0540972	PPARA, E2F3, GDF6, TGFB3, PAX6, CASK, RORA, GLI3, CITED1, TGFB1, GLI1, CITED2, S1PR1, MYOCD, MDFIC, SMARCD3, SOX15, MKL2, YAP1, NR2F2, MYC, MLL4, AR, SATB2, EGR2, RARG, RXRA, SOX11, LEF1, SIX2, SIX4, PPARGC1A, TRERF1, HMGA1, PPARGC1B, CDK2, HES1, ASCL1, ADRB2, SIX1, VEGFA, MAPK9, TGFB1I1, GLIS3, SOX2, SOX5, SOX4, FHL2, AFAP1L2, PRDM16, SOX9, TCF7L1, FOXH1, STAT6, TNFRSF1A, NPAS2, POU3F3, AGRN, NF…
GO:0004879~ligand-dependent nuclear receptor activity	15	0.714626	1671	58	15143	2.34368	0.00352116	0.0558628	PPARA, AR, RARG, RXRA, ESRRG, NR4A1, RORA, NR0B1, NR2E1, NR1D1, NR2F6, RARA, NR2F2, NR1H3, NR2F1
GO:0017124~SH3 domain binding	21	1.00048	1671	96	15143	1.98236	0.00363299	0.0575881	KHDRBS3, DTX1, BAIAP2, SOCS7, GJA1, RAD9A, AFAP1L2, MTSS1L, SHANK3, ELMO1, PLSCR1, ARHGAP31, PLSCR4, TOM1L1, PAK3, SH3KBP1, CNTNAP1, ADAM19, SH3BP1, RAPGEF1, SH3BP2
GO:0043235~receptor complex	24	1.1434	1769	116	15908	1.86055	0.00406865	0.0580247	LYN, GRIK1, GRIK2, ERBB2, GRIN2A, SMAD3, ITGA3, ITGA4, ITGA9, ADRB2, ITGA6, GRIN2B, ITGA5, GRIN2C, GRIA1, GRIN2D, ITGA8, ITGA7, DLG4, CHRNA4, CHRNB2, BMPR1B, TRIP6, GHR
GO:0051049~regulation of transport	68	3.23964	1565	435	14116	1.40999	0.00322181	0.0583833	SEPT5, JPH4, SNCAIP, GRIK1, PTGS2, WFS1, FST, PRKAG2, EDN1, NCS1, TGFB3, GJA1, KCNJ11, GLI3, TGFB1, DMPK, TGFB2, AKT1, EDNRA, ATP2B2, SLC1A2, GRIN2B, PACSIN2, APOE, CHRNA4, PRKACA, LTB, STX1A, IRS2, LYN, PFKL, MFGE8, PFKM, STX1B, INHBB, SMO, VEGFC, ADRB2, GRM8, GRM7, RAB3A, ACHE, RAB3D, ADORA2B, APOC1, ADRBK1, CACNB4, FKBP1B, AGT, P2RY1, NEDD4L, TRAF7, PTX3, THBS1, NR1H3, BMP4, MDFI, TRPC4, SMAD3…
GO:0042692~muscle cell differentiation	25	1.19104	1565	121	14116	1.8636	0.00322459	0.0584322	HRAS, TNC, ERBB2, CACNB2, CACNB4, TPM1, ACTG1, SMARCD3, AGT, OBSL1, SOX15, MKL2, AGRN, BMP4, LGALS1, RXRA, CSRP2, CACNA1S, SDC1, SYNE1, MAPK12, AVPR1A, F2R, SNTA1, MYH10
GO:0003700~transcription factor activity	135	6.43163	1671	975	15143	1.25477	0.00369887	0.058603	JDP2, SLC2A4RG, RORA, NR2E1, LASS6, CITED1, CITED2, ZNF396, CREB3L1, RARA, SCRT1, MLL4, SATB2, RARG, RXRA, MTA1, SIX2, SIX5, VAX2, SIX4, CSDA, NR0B1, TRERF1, FOXN4, ASCL1, MSX1, GTF2IRD1, SIX1, FOXG1, EDF1, TGIF2, TFAP2C, TSHZ3, TSHZ2, TSHZ1, SOX1, SOX2, SOX5, SOX4, MYT1, SOX9, ARX, FOXH1, DBX2, MEIS3, NKX1-2, LHX2, ARNTL2, BHLHE40, TCF3, ZNF70, TFDP1, NR1H3, MAFG, TAF4, EPAS1, KLF12, IKZF1, GSX2…
GO:0021953~central nervous system neuron differentiation	12	0.571701	1565	40	14116	2.70594	0.00328643	0.0595206	ARX, DCC, ASCL1, SMO, SOX1, FOXG1, SOX5, CHRNB2, EPHB3, NR2E1, DCLK1, EPHB1
GO:0016595~glutamate binding	5	0.238209	1671	7	15143	6.47303	0.00391859	0.0619807	SLC1A3, GRM7, GRIN2D, GRIN2A, SLC1A1
GO:0032555~purine ribonucleotide binding	238	11.3387	1671	1836	15143	1.17473	0.00400297	0.0632748	XRCC3, HRAS, ADCY1, ADCY2, XRCC2, TUBB2B, ADCY8, TUBB2A, TUBB2C, ADCY6, PRKG1, ACTG1, MAP3K6, ATP2B2, MAP3K5, DIRAS1, WNK4, MAP3K9, RAB24, RAB20, HFM1, RAB27A, GTPBP3, BCR, WNK2, GEM, PIM2, MARK4, RND3, ATP2C2, RND1, CAMK4, NAV2, MAPK4, PDGFRA, PDGFRB, MAPK9, CAMK1, RAB15, RAB13, NEK5, NEK6, KIF26B, DNAH11, NEK2, ERBB2, UBA7, STK17B, RAB40C, ADRBK1, EPHB3, EPHB4, EPHB1, ACSBG1, VRK1, RANBP17, TAO…
GO:0032553~ribonucleotide binding	238	11.3387	1671	1836	15143	1.17473	0.00400297	0.0632748	XRCC3, HRAS, ADCY1, ADCY2, XRCC2, TUBB2B, ADCY8, TUBB2A, TUBB2C, ADCY6, PRKG1, ACTG1, MAP3K6, ATP2B2, MAP3K5, DIRAS1, WNK4, MAP3K9, RAB24, RAB20, HFM1, RAB27A, GTPBP3, BCR, WNK2, GEM, PIM2, MARK4, RND3, ATP2C2, RND1, CAMK4, NAV2, MAPK4, PDGFRA, PDGFRB, MAPK9, CAMK1, RAB15, RAB13, NEK5, NEK6, KIF26B, DNAH11, NEK2, ERBB2, UBA7, STK17B, RAB40C, ADRBK1, EPHB3, EPHB4, EPHB1, ACSBG1, VRK1, RANBP17, TAO…
GO:0000165~MAPKKK cascade	34	1.61982	1565	184	14116	1.6667	0.00353055	0.0638055	FGFR1, FGFR3, ZAK, ADORA2B, TGFB3, FGF13, TRIB1, MAP3K6, MAP3K5, PTK2B, MDFIC, MAP3K9, ADRA2A, TNFRSF19, SHC1, TRAF7, THBS1, GHR, MDFI, EGFR, TAOK2, LRRN3, HGF, SHANK3, DUSP4, PLCE1, RGS3, DOK5, MAPK9, MAPK8IP1, GADD45B, LRRK2, DUSP6, F2R
GO:0010975~regulation of neuron projection development	17	0.809909	1565	70	14116	2.19052	0.00355048	0.0641545	NRP1, TNFRSF12A, PLXNB2, RTN4R, CDH4, NTN1, NTRK3, NRCAM, METRN, ULK1, APOE, ROBO1, ROBO2, CHRNB2, WNT7A, DBN1, KALRN
GO:0043406~positive regulation of MAP kinase activity	22	1.04812	1565	102	14116	1.94545	0.00357713	0.0646209	EGFR, MDFI, ZAK, ADORA2B, PDGFB, ERBB2, EDN1, LRRN3, TGFB3, KITLG, HGF, TGFB1, MAP3K6, MAP3K5, PLCE1, MDFIC, PTK2B, MAP3K9, ADRA2A, SHC1, THBS1, GHR
GO:0008373~sialyltransferase activity	8	0.381134	1671	20	15143	3.6249	0.00414677	0.0654764	ST6GALNAC5, ST3GAL1, ST6GAL1, ST6GAL2, ST6GALNAC4, ST8SIA4, ST8SIA1, ST8SIA2
GO:0004683~calmodulin-dependent protein kinase activity	8	0.381134	1671	20	15143	3.6249	0.00414677	0.0654764	CAMK4, CAMK2G, PHKA1, EEF2K, CAMK1, CAMK2B, ITPKA, CAMK1D
GO:0004112~cyclic-nucleotide phosphodiesterase activity	9	0.428776	1671	25	15143	3.26241	0.00415293	0.0655705	PDE1B, PDE4A, PDE4B, PDE5A, PDE9A, PDE4D, PDE10A, PDE3A, PDE4C
GO:0003018~vascular process in circulatory system	15	0.714626	1565	58	14116	2.33271	0.00366939	0.0662342	KCNMA1, ADORA2B, EDN1, NPR1, EDNRA, EDNRB, CALCB, ADRB2, ADRB1, APOE, KCNJ8, AGT, PDE5A, VEGFA, GUCY1A3
GO:0044433~cytoplasmic vesicle part	34	1.61982	1769	187	15908	1.63503	0.00482093	0.0684033	RAB3A, PDGFB, CAMK2G, CLU, TGFB3, BCAN, GJA1, CSPG5, TGFB1, TGFB2, AP1S1, SYN3, DLG4, CAMK2B, SV2A, THBS1, AP2M1, PHLDA1, RAB27A, EGFR, ICA1, STX1A, NCALD, CACNG4, ACTN1, HGF, VEGFC, CORO1A, ULK1, GRIA1, VEGFA, PI4K2A, ABCC4, CLTCL1
GO:0030695~GTPase regulator activity	63	3.00143	1671	404	15143	1.41317	0.00435673	0.068682	IQGAP2, TBC1D16, ARHGAP4, ARHGAP20, RAPGEF1, AGAP2, BCR, ARHGEF7, PSD3, ARHGEF17, ARHGAP29, PSD2, ARHGEF9, FARP1, ARHGAP31, PLCE1, SRGAP3, LRRK2, KALRN, RIN3, FGD1, RALGPS2, RAP1GAP, TBC1D9, AGFG2, AKAP13, CYTH3, RIMS2, PLEKHG2, AGAP11, PRR5, RGS12, PLEKHG1, GMIP, RASGRP1, PLEKHG5, RASGRP2, GPSM1, TBC1D4, TBC1D30, KNDC1, FGD3, ARHGEF10L, IQSEC2, ABR, VAV3, TBC1D10B, TBC1D10A, TRIO, DOCK7, RGNEF, …
GO:0030815~negative regulation of cAMP metabolic process	5	0.238209	1565	7	14116	6.44272	0.00398616	0.071753	EDNRA, PALM, GRM8, GRM7, EDN1
GO:0030818~negative regulation of cAMP biosynthetic process	5	0.238209	1565	7	14116	6.44272	0.00398616	0.071753	EDNRA, PALM, GRM8, GRM7, EDN1
GO:0010718~positive regulation of epithelial to mesenchymal transition	5	0.238209	1565	7	14116	6.44272	0.00398616	0.071753	TGFB3, SMAD3, TGFB1I1, TGFB1, TGFB2
GO:0010770~positive regulation of cell morphogenesis involved in differentiation	5	0.238209	1565	7	14116	6.44272	0.00398616	0.071753	TGFB3, SMAD3, TGFB1I1, TGFB1, TGFB2
GO:0030500~regulation of bone mineralization	10	0.476417	1565	30	14116	3.0066	0.0040392	0.072674	BMP4, ADRB2, CD276, TGFB3, SMAD3, SOX9, BMP7, BMPR1B, TGFB1, BMP6
GO:0021549~cerebellum development	10	0.476417	1565	30	14116	3.0066	0.0040392	0.072674	ATP2B2, SMO, DAB1, RFX4, ULK1, LDB1, RORA, WNT7A, MYH10, GLI1
GO:0032561~guanyl ribonucleotide binding	60	2.8585	1671	382	15143	1.42339	0.00463643	0.0729365	RHOJ, SEPT5, SEPT3, HRAS, TUBB2B, TUBB2A, GNA11, TUBB2C, GNA12, RHOV, PRKG1, DIRAS1, RASL10A, GUCY1A2, TUBB6, GUCY1A3, RAB24, RAB6B, RHOC, MX1, ARL5C, RAB20, AGAP2, TUBB3, TUBA1C, RAB27A, RAP2B, GTPBP3, PDE10A, GEM, CNGA3, GNAL, RND3, RND1, RRAS2, PDE5A, RAB15, RAB13, LRRK2, ARL4D, ARL4C, SEPT9, RAB3A, RAB3D, RAB40C, RAB43, RHOBTB2, TRAF7, RANBP17, EEF1A2, NPR1, DOCK7, DOCK6, TUBA8, RAB34, RHOT2,…
GO:0019001~guanyl nucleotide binding	60	2.8585	1671	382	15143	1.42339	0.00463643	0.0729365	RHOJ, SEPT5, SEPT3, HRAS, TUBB2B, TUBB2A, GNA11, TUBB2C, GNA12, RHOV, PRKG1, DIRAS1, RASL10A, GUCY1A2, TUBB6, GUCY1A3, RAB24, RAB6B, RHOC, MX1, ARL5C, RAB20, AGAP2, TUBB3, TUBA1C, RAB27A, RAP2B, GTPBP3, PDE10A, GEM, CNGA3, GNAL, RND3, RND1, RRAS2, PDE5A, RAB15, RAB13, LRRK2, ARL4D, ARL4C, SEPT9, RAB3A, RAB3D, RAB40C, RAB43, RHOBTB2, TRAF7, RANBP17, EEF1A2, NPR1, DOCK7, DOCK6, TUBA8, RAB34, RHOT2,…
GO:0007528~neuromuscular junction development	8	0.381134	1565	20	14116	3.60792	0.00425527	0.0764173	TNC, ERBB2, CACNB2, AGRN, CACNB4, CACNA1S, SNTA1, F2R
GO:0051240~positive regulation of multicellular organismal process	42	2.00095	1565	244	14116	1.55259	0.00426703	0.0766206	TRAF2, ADORA2B, PTGS2, GRIK1, FGF9, GRIK2, FST, EDN1, TGFB3, AFAP1L2, TPM1, TGFB1, TGFB2, AKT1, SLC1A3, MYOCD, AGT, RARA, LGI1, THBS1, LTB, GHR, BMP4, COL4A4, EGFR, IKZF1, CD276, SMAD3, CD83, ADRB2, ADRB1, ADM, BAX, F3, LIPG, CRH, AVPR1A, CHRNB2, BMPR1B, BMP7, BMP6, F2R
GO:0010594~regulation of endothelial cell migration	9	0.428776	1565	25	14116	3.24713	0.00427224	0.0767106	VEGFC, PTPRM, PDGFB, APOE, AGT, VEGFA, EDN1, THBS1, TGFB1
GO:0009190~cyclic nucleotide biosynthetic process	9	0.428776	1565	25	14116	3.24713	0.00427224	0.0767106	ADCY1, ADCY2, ADM, ADCY9, ADCY8, ADCY6, GUCY1A2, NPR1, GUCY1A3
GO:0007215~glutamate signaling pathway	9	0.428776	1565	25	14116	3.24713	0.00427224	0.0767106	GRIN2B, GRIK1, SSTR1, GRIK2, GRIN2C, GRIK3, ATP1A3, GRIN2A, HOMER2
GO:0040008~regulation of growth	55	2.6203	1565	341	14116	1.45481	0.00433044	0.077716	NOG, NRP1, NRG3, FGF9, IGFBP6, FGFRL1, NELL2, CSPG5, TGFB1, TGFB2, AKT1, NRCAM, CD44, MYOCD, APOE, SHC1, GNG4, GHR, CYR61, CDHR2, SOCS1, SOCS7, CSDA, HMGA2, PLCE1, ADRB2, ADRB1, TNFRSF12A, CDH4, ARX, FAM107A, PTK2B, AGT, RASGRP2, AGRN, COL4A4, TMEM97, IKZF1, TAOK2, IL7, SMAD3, NPR1, NTN1, NTRK3, ULK1, BBC3, AVPR1A, HOPX, PTCH1, CACNA1C, APBB2, IGFBP2, IGFBP3, IGFBP4, IGFBP5
GO:0050769~positive regulation of neurogenesis	15	0.714626	1565	59	14116	2.29317	0.00433095	0.0777249	XRCC2, LYN, TNFRSF12A, PLXNB2, SOX2, PAX6, CDH4, NTN1, NTRK3, VEGFC, SMO, METRN, ROBO1, FOXG1, ROBO2
GO:0006898~receptor-mediated endocytosis	14	0.666984	1565	53	14116	2.38259	0.00434117	0.0779014	PLD2, PDLIM7, ASGR1, ADRB2, AP1S1, LRP1, ULK1, GRIA1, STAB1, APOE, LRP3, CLTCL1, DNM1, GHR
GO:0001558~regulation of cell growth	35	1.66746	1565	194	14116	1.62729	0.0045142	0.0808841	NRP1, NRG3, TNFRSF12A, IGFBP6, FGFRL1, CDH4, TGFB1, TGFB2, NRCAM, AKT1, FAM107A, CD44, MYOCD, APOE, PTK2B, AGT, RASGRP2, GNG4, CYR61, TMEM97, TAOK2, IL7, CDHR2, SMAD3, NPR1, NTN1, NTRK3, PLCE1, ULK1, AVPR1A, IGFBP2, APBB2, IGFBP3, IGFBP4, IGFBP5
GO:0007156~homophilic cell adhesion	26	1.23869	1565	131	14116	1.79019	0.00455981	0.0816687	CADM3, CLSTN3, PCDH20, PCDHGC4, PCDHGC3, CDH3, CDH4, DCHS1, PCDHAC1, CDH6, CDH7, ROBO1, PVRL2, ROBO2, CDH24, PCDHGA10, PTPRM, CDHR2, PCDHB1, PTPRT, PCDH8, PCDH7, PCDH19, AMIGO2, DSG2, CDH10, CDH11
GO:0007205~activation of protein kinase C activity by G-protein coupled receptor protein signaling pathway	11	0.524059	1565	36	14116	2.75605	0.00460516	0.0824484	EDNRA, DGKA, PARD3, PLCE1, LRP1, DGKQ, DGKG, EDN1, DGKZ, DGKH, F2R
GO:0019901~protein kinase binding	28	1.33397	1671	147	15143	1.72614	0.00531943	0.0832491	NELL1, VIM, PRKAG2, PGAM1, TRIB3, TRIB1, ATN1, PTK2B, PRKACA, AXIN2, AGAP2, TOP2A, GHR, IRS2, SOCS1, SMAD3, NPR1, SKI, RAD9A, SPDYA, CCND1, CCND3, CCND2, AKAP5, AVPR1A, AKAP7, MARCKS, MAPK8IP1
GO:0045596~negative regulation of cell differentiation	38	1.81039	1565	216	14116	1.58682	0.00465491	0.0833028	IRX3, PPARA, NOG, NRP1, LMO2, SOX2, FST, PAX6, PRDM16, SOX9, GLI3, NR2E1, TGFB1, HIST1H4F, HIST1H4D, AXIN2, HIST1H4I, ASPM, TWIST1, NR1H3, BMP4, DTX1, LDB1, CREBBP, RTN4R, SMAD3, SIX2, SKI, NR0B1, NTN1, HES1, CCND1, ULK1, FOXG1, HOPX, GDF11, ID4, TGFB1I1, BMP7, ZFHX3
GO:0001948~glycoprotein binding	11	0.524059	1671	37	15143	2.69418	0.00551539	0.0861879	GPC4, GPC5, STX1A, ERBB2, LGALS1, GPC6, FST, FBXO6, THBS1, GPC1, COL5A1
GO:0060537~muscle tissue development	25	1.19104	1565	125	14116	1.80396	0.00496828	0.0886681	TNC, ERBB2, ELN, CACNB2, CACNB4, TPM1, GJC1, TGFB2, LY6E, DMD, OBSL1, MKL2, AGRN, NR2F2, COL11A1, RXRA, SIX4, CACNA1S, SVIL, SIX1, PDGFRB, F2R, SNTA1, MYH10, IGFBP5
GO:0043627~response to estrogen stimulus	22	1.04812	1565	105	14116	1.88986	0.00509928	0.0909022	BMP4, KCNMA1, PDGFB, PTGS2, SOCS1, TGFB3, MFGE8, MMP14, TIMP3, CITED1, TGFB1, TNFRSF11B, CCND1, GSTM3, CCND2, PDGFRA, ENO2, RARA, PTCH1, BMP7, IGFBP2, GHR
GO:0007265~Ras protein signal transduction	22	1.04812	1565	105	14116	1.88986	0.00509928	0.0909022	RHOJ, HRAS, RREB1, GNA12, MAPK11, ARHGAP29, RALGDS, SRC, ELMO1, ARHGAP4, DOK1, PLCE1, MAPK12, ULK1, APOE, RASGRP1, RRAS2, RASGRP2, ADRA2A, SHC1, SHC3, SHC2
GO:0048705~skeletal system morphogenesis	23	1.09576	1565	112	14116	1.85228	0.00527254	0.093849	FGF18, SATB2, NOG, TGFB3, SIX2, SIX4, SOX9, GLI3, MMP2, TGFB1, PCGF2, NAB2, ANKRD11, SIX1, CHST11, PDGFRA, PDGFRB, WNT9A, BMPR1B, COL11A1, MYC, WNT7A, GHR
GO:0014706~striated muscle tissue development	24	1.1434	1565	119	14116	1.81912	0.00540805	0.0961474	RXRA, ERBB2, TNC, ELN, CACNB2, CACNB4, SIX4, TPM1, CACNA1S, TGFB2, GJC1, LY6E, DMD, SVIL, SIX1, OBSL1, AGRN, MKL2, NR2F2, COL11A1, MYH10, SNTA1, F2R, IGFBP5
GO:0009628~response to abiotic stimulus	58	2.76322	1565	368	14116	1.4216	0.00555055	0.0985584	HRAS, MICA, XRCC2, ZAK, TTPA, GJA1, TGFB1, AKT1, ATP2B2, SLC1A2, SLC1A3, GRIN2B, XYLT1, ACOT11, NR2F6, FANCG, COL11A1, RGR, MYC, LTB, TUBB3, KCNMA1, EGFR, STX1A, LYN, GRIN2A, CSDA, MMP14, PITPNM1, CCND1, ADRB2, ADRB1, ADM, RAB3A, SOX2, ST8SIA1, TIMP3, SNN, PDE1B, PTK2B, AGT, THBS1, DNMT3B, BMP4, UNC119, NES, ATP1A3, ATP1A2, DIO2, KCNJ8, BAX, AVPR1A, CIRBP, CHRNB2, PTCH1, SCARA3, CACNA1C, IGFBP2
GO:0042803~protein homodimerization activity	53	2.52501	1671	334	15143	1.43802	0.00642812	0.0997601	SLC9A7, CADM3, NOG, PDGFB, MASP1, GRIK2, BNIP3, TGFB1, MTHFD1L, TGFB2, ASGR1, TP53I3, MAP3K5, PRMT8, APOE, MAP3K9, TOP2A, DPP4, MTUS2, GHR, PDXK, LDB1, NR0B1, INHBB, ADRB2, VEGFA, PDGFRA, ABAT, LRRK2, ADD2, ACHE, PVRL2, ENO2, TCF3, CEBPA, BMP4, S100A16, CEBPB, LGALS1, SMAD6, ARID3A, SMAD3, CENPF, NR4A1, ABCG4, USF2, P2RX5, CORO1A, PRLR, BAX, NLGN4X, QPRT, CBS
GO:0019887~protein kinase regulator activity	18	0.857551	1671	81	15143	2.01383	0.00648581	0.100611	NRG3, PRKAG2, SOCS1, TRIB3, FGF13, AFAP1L2, CAMK2N2, TRIB2, TRIB1, CCND1, TOM1L1, PPP1R1B, PRKAR1B, CABLES2, PRKACA, MAPK8IP1, AGAP2, CABLES1
GO:0007610~behavior	71	3.38256	1565	469	14116	1.36547	0.00571905	0.101401	NRP2, HRAS, ADCY1, PTGS2, PDGFB, GRIK1, GRIK2, WFS1, ADCY8, NR2E1, TGFB2, KCNIP3, EDNRB, ATP2B2, SLC1A2, SLC1A3, GRIN2B, PPP1R1B, ROBO1, GRIN2D, DLG4, CHRNA4, ROBO2, SHC3, PLCB1, CYR61, KCNMA1, EGR2, EFNB3, GRIN2A, BBS1, GRM7, C1QL1, ABAT, PDGFRB, CXCL3, CXCL2, ASTN1, NTAN1, CACNB4, CX3CL1, SCRIB, AMPH, NPAS2, NPAS3, PDE1B, CNR1, AGT, KAL1, MAFG, PLP2, GLRB, ATP1A3, AFF2, ATP1A2, CPT1A, EPHA4, CO…
GO:0034704~calcium channel complex	9	0.428776	1769	27	15908	2.99755	0.007316	0.102068	CACNB1, CACNB2, CACNA1E, CACNB3, CACNB4, CACNA1C, CACNA1D, FKBP1B, CACNA1S
GO:0003002~regionalization	35	1.66746	1565	197	14116	1.6025	0.00576001	0.102091	NOG, TSHZ1, EDN1, PAX6, GLI3, TCF7L1, GLI1, FOXH1, PCGF2, LHX2, NR2F2, AXIN2, PCSK5, LFNG, MDFI, KAT2A, BMP4, EGR2, GSX2, SMAD6, OTX1, LDB1, LEF1, PCDH8, HES7, VAX2, CTNNBIP1, HES1, SMO, FOXG1, GDF11, PTCH1, BMPR1B, WNT7A, LRP5
GO:0004016~adenylate cyclase activity	6	0.28585	1671	12	15143	4.53112	0.00659738	0.102256	GNAL, ADCY1, ADCY2, ADCY9, ADCY8, ADCY6
GO:0046058~cAMP metabolic process	8	0.381134	1565	21	14116	3.43612	0.00578127	0.102449	ADCY1, ADCY2, ADM, ADCY9, ADCY8, ADCY6, PDE4D, CACNB4
GO:0009409~response to cold	8	0.381134	1565	21	14116	3.43612	0.00578127	0.102449	ADRB2, ADRB1, DIO2, ADM, AGT, ACOT11, CIRBP, CSDA
GO:0001701~in utero embryonic development	32	1.52454	1565	176	14116	1.63997	0.0060245	0.106534	XRCC2, EDN1, GNA12, TGFB3, TPM1, GLI3, CITED1, CITED2, EDNRA, PCGF2, PRMT1, LY6E, GRIN2B, SLC30A1, ANKRD11, ETNK2, MKL2, HCN4, CEBPA, MAFG, AR, CEBPB, EPAS1, CSDA, HES1, TJP1, MSX1, PDGFRA, HOPX, PDGFRB, KLF1, MYH10
GO:0007190~activation of adenylate cyclase activity	14	0.666984	1565	55	14116	2.29595	0.00607579	0.107393	ADCY1, ADCY2, ADORA2B, ADCY8, ADCYAP1R1, ADCY6, GPR3, CRHR1, EDNRA, GNAL, ADRB2, ADRB1, ADCY9, GALR1
GO:0045137~development of primary sexual characteristics	25	1.19104	1565	127	14116	1.77555	0.00609866	0.107776	FGF9, FST, SOX2, SOX9, CDH6, AGT, SOX15, FANCG, FANCA, LFNG, BMP4, AR, TAF4, NR0B1, MMP14, CSDA, GJB2, INHBB, SDC1, CCND1, CCND2, BAX, VEGFA, PDGFRA, BMPR1B
GO:0005891~voltage-gated calcium channel complex	8	0.381134	1769	22	15908	3.27005	0.00781763	0.108698	CACNB1, CACNB2, CACNA1E, CACNB3, CACNB4, CACNA1C, CACNA1D, CACNA1S
GO:0060589~nucleoside-triphosphatase regulator activity	63	3.00143	1671	413	15143	1.38238	0.007087	0.10944	IQGAP2, TBC1D16, ARHGAP4, ARHGAP20, RAPGEF1, AGAP2, BCR, ARHGEF7, PSD3, ARHGEF17, ARHGAP29, PSD2, ARHGEF9, FARP1, ARHGAP31, PLCE1, SRGAP3, LRRK2, KALRN, RIN3, FGD1, RALGPS2, RAP1GAP, TBC1D9, AGFG2, AKAP13, CYTH3, RIMS2, PLEKHG2, AGAP11, PRR5, RGS12, PLEKHG1, GMIP, RASGRP1, PLEKHG5, RASGRP2, GPSM1, TBC1D4, TBC1D30, KNDC1, FGD3, ARHGEF10L, IQSEC2, ABR, VAV3, TBC1D10B, TBC1D10A, TRIO, DOCK7, RGNEF, …
GO:0015271~outward rectifier potassium channel activity	5	0.238209	1671	8	15143	5.6639	0.0071556	0.110442	KCND2, KCNA2, KCNA3, KCNIP2, KCNK2
GO:0051216~cartilage development	17	0.809909	1565	74	14116	2.07212	0.00630517	0.111225	BMP4, FGF18, SATB2, NOG, EVC, FGF9, EDN1, SOX5, SOX9, COL9A1, MSX1, CHST11, BMPR1B, BMP7, COL11A1, BMP6, GHR
GO:0019899~enzyme binding	77	3.66841	1671	523	15143	1.33421	0.0072436	0.111726	GRIK2, WFS1, NELL1, PRKAG2, PGAM1, CAD, PAWR, AKT1, CUL7, PAK3, PRKACA, PLCB1, AGAP2, TOP2A, GHR, FMNL1, EGFR, IRS2, LYN, PFKL, NOXA1, SOCS1, CST3, HDAC10, RAD9A, PFKM, HMGA1, SPDYA, RNF180, PLCE1, CCND1, ADRB2, CCND3, CCND2, F3, AKAP5, ABAT, AKAP7, AKAP2, RIN3, TRIOBP, FGD1, DIAPH1, NEK2, ERBB2, VIM, TRIB3, RIMS2, TRIB1, STAU1, IGF1R, PPP1R3C, ATN1, PTK2B, DMD, AXIN2, LAMB1, FGD3, KAT2A, DGKQ, E…
GO:0022607~cellular component assembly	123	5.85993	1565	887	14116	1.25077	0.00639255	0.112681	JUB, HRAS, OCLN, TUBB2B, PDGFB, TUBB2A, GRIK2, TUBB2C, TGFB1, VCL, NRCAM, ACTG1, HIST1H2BM, APOE, HIST1H2BL, HIST1H2BI, MED26, HIST1H2BJ, LOX, H1F0, GJD3, KCND2, BAIAP2, ACTN1, COLEC12, PPARGC1A, TRIM34, LAMC1, ADD2, SEPT9, TRAF2, FGD1, ACHE, DIAPH1, KCNA2, ALDOC, ELN, APOC1, PXN, SRC, HIST1H4F, OBSL1, AGRN, HIST1H4D, HIST1H4I, NAT14, FGD3, OLFM1, ANGPTL4, RANBP17, TAF4, VAV3, TAOK2, CREBBP, CASC…
GO:0030234~enzyme regulator activity	116	5.52644	1671	839	15143	1.25294	0.00737709	0.11367	PPP2R5C, IQGAP2, FGF13, TBC1D16, MAP3K5, PPP1R1B, APOE, PPP1R1A, PRKACA, RAPGEF1, TWIST1, EGFR, BCR, NOXA1, SOCS1, CST3, PSD3, PSD2, FARP1, PLCE1, TNFAIP8, LRRK2, KALRN, SIVA1, FGD1, RALGPS2, AGFG2, APOC1, AKAP13, AFAP1L2, RIMS2, TIMP3, PRR5, GMIP, KAL1, PPP2R2B, TBC1D30, ARHGEF10L, FGD3, IQSEC2, ANGPTL4, TESC, PHACTR3, ABR, VAV3, TBC1D10B, TBC1D10A, TRIO, DOCK7, RGNEF, VAV2, CAMK2N2, DOCK6, TBC1…
GO:0021954~central nervous system neuron development	10	0.476417	1565	32	14116	2.81869	0.00646392	0.113868	ARX, DCC, ASCL1, SOX1, FOXG1, CHRNB2, EPHB3, NR2E1, DCLK1, EPHB1
GO:0070167~regulation of biomineral formation	10	0.476417	1565	32	14116	2.81869	0.00646392	0.113868	BMP4, ADRB2, CD276, TGFB3, SMAD3, SOX9, BMP7, BMPR1B, TGFB1, BMP6
GO:0021952~central nervous system projection neuron axonogenesis	6	0.28585	1565	12	14116	4.5099	0.00672925	0.118269	DCC, CHRNB2, EPHB3, NR2E1, DCLK1, EPHB1
GO:0045932~negative regulation of muscle contraction	6	0.28585	1565	12	14116	4.5099	0.00672925	0.118269	KCNMA1, ADRB2, ADORA2B, GUCY1A3, ADRBK1, ATP1A2
GO:0031102~neuron projection regeneration	6	0.28585	1565	12	14116	4.5099	0.00672925	0.118269	SMO, LAMB2, RTN4RL1, ADM, RXRA, VCAN
GO:0010959~regulation of metal ion transport	18	0.857551	1565	81	14116	2.0044	0.00678045	0.119116	JPH4, TRPC4, PTGS2, LYN, WFS1, GJA1, CACNB4, FKBP1B, TGFB1, DMPK, EDNRA, AKT1, P2RX5, ATP2B2, ADRB2, BAX, NEDD4L, F2R
GO:0048545~response to steroid hormone stimulus	34	1.61982	1565	192	14116	1.59726	0.00687442	0.120669	PDGFB, PTGS2, ERBB2, TGFB3, TIMP3, CITED1, TGFB1, SRC, TGFB2, TNFRSF11B, GSTM3, ENO2, RARA, LOX, THBS1, GHR, BMP4, KCNMA1, RXRA, SOCS1, MFGE8, CDO1, MMP14, CNGA3, PPARGC1B, CCND1, SDC1, ADM, CCND2, PDGFRA, AVPR1A, PTCH1, IGFBP2, BMP7
GO:0045762~positive regulation of adenylate cyclase activity	14	0.666984	1565	56	14116	2.25495	0.00712903	0.124862	ADCY1, ADCY2, ADORA2B, ADCY8, ADCYAP1R1, ADCY6, GPR3, CRHR1, EDNRA, GNAL, ADRB2, ADRB1, ADCY9, GALR1
GO:0015629~actin cytoskeleton	44	2.09624	1769	269	15908	1.47092	0.00909109	0.125325	ALDOA, TRIOBP, CGNL1, LIMA1, PDLIM7, CALD1, GNA11, STK17B, FHL3, FERMT1, CASK, IQGAP2, TPM2, TPM1, VILL, AMPH, VCL, ACTG1, EZR, MACF1, SORBS2, SH2B2, ZYX, CDC42EP3, HAP1, STX1A, MYO1C, EPB41, MYO3A, MYO1B, PALLD, DAPK1, CTNNA2, PKNOX2, FMN2, CORO1A, SMTN, SVIL, MARCKS, DBN1, ADD2, KALRN, SEPT9, MYH10
GO:0008347~glial cell migration	5	0.238209	1565	8	14116	5.63738	0.00727589	0.127272	ARHGEF7, VCAN, MMP14, NR2E1, TGFB2
GO:0021772~olfactory bulb development	5	0.238209	1565	8	14116	5.63738	0.00727589	0.127272	ARX, SALL3, GSX2, EFNA2, NR2E1
GO:0030803~negative regulation of cyclic nucleotide biosynthetic process	5	0.238209	1565	8	14116	5.63738	0.00727589	0.127272	EDNRA, PALM, GRM8, GRM7, EDN1
GO:0002052~positive regulation of neuroblast proliferation	5	0.238209	1565	8	14116	5.63738	0.00727589	0.127272	VEGFC, SMO, FOXG1, SOX2, PAX6
GO:0030809~negative regulation of nucleotide biosynthetic process	5	0.238209	1565	8	14116	5.63738	0.00727589	0.127272	EDNRA, PALM, GRM8, GRM7, EDN1
GO:0030800~negative regulation of cyclic nucleotide metabolic process	5	0.238209	1565	8	14116	5.63738	0.00727589	0.127272	EDNRA, PALM, GRM8, GRM7, EDN1
GO:0051241~negative regulation of multicellular organismal process	30	1.42925	1565	164	14116	1.64996	0.00730505	0.127749	ACHE, NOG, ADORA2B, GRIK1, PDGFB, PTGS2, GRIK2, GRIK3, EDN1, APOC1, ADRBK1, SOX9, FKBP1B, TNFRSF11B, APOE, GUCY1A3, RARA, THBS1, KCNMA1, CST3, ATP1A2, CD83, ADRB2, ADRB1, ADM, VEGFA, CRH, AVPR1A, PTCH1, PLAU
GO:0031099~regeneration	16	0.762268	1565	69	14116	2.09155	0.00762575	0.132988	INA, RTN4RL1, RXRA, ALDOC, SOCS1, AXL, TIMP3, TGFB1, CCNB1, SMO, CCND1, LAMB2, ADM, SOX15, VCAN, PLAU
GO:0034199~activation of protein kinase A activity	7	0.333492	1565	17	14116	3.71404	0.00770267	0.134239	ADCY1, ADCY2, ADCY9, ADCY8, PRKAR1B, ADCY6, PRKACA
GO:0043408~regulation of MAPKKK cascade	22	1.04812	1565	109	14116	1.82051	0.00792408	0.137834	MDFI, ZAK, TAOK2, FGF9, GRIK2, ERBB2, EDN1, TGFB2, AKT1, MAP3K6, SORBS3, ADRB2, MAP3K5, GRIN2B, MDFIC, PTK2B, MAP3K9, AGT, TRAF7, MAPK8IP1, F2R, CBS
GO:0021987~cerebral cortex development	10	0.476417	1565	33	14116	2.73328	0.00803208	0.139581	BBS1, ARX, ASCL1, DAB1, BAX, SOX2, POU3F3, LRP8, NR2E1, TACC2
GO:0012502~induction of programmed cell death	51	2.42973	1565	321	14116	1.43305	0.0080456	0.1398	GRIK2, NELL1, TUBB2C, TGFB3, BNIP3, TGFB1, ARHGAP4, TP53I3, MAP3K5, APOE, MX1, MYC, LTB, RAB27A, AIFM3, AIFM2, ARHGEF7, HRK, ARHGEF17, ARHGEF9, DAPK1, TNFRSF10B, ERN1, MAPK9, KALRN, PRODH, BID, DCC, SIVA1, FGD1, STK17B, AKAP13, TIMP3, DPF1, PLEKHG2, PLEKHG5, TNFRSF19, FGD3, PHLDA1, NACC1, VAV3, ABR, CEBPB, KLF10, SMAD3, NR4A1, TRIO, VAV2, BBC3, BAX, CRH
GO:0007160~cell-matrix adhesion	19	0.905193	1565	89	14116	1.92558	0.00808495	0.140436	JUB, EPDR1, TAOK2, PPFIA1, ACTN1, ITGA3, NID1, RAPH1, PXN, CD44, SNED1, ITGA6, PTK2B, LAMA5, FREM1, AGT, ITGA8, ITGA7, TRIP6
GO:0008194~UDP-glycosyltransferase activity	22	1.04812	1671	111	15143	1.79612	0.00928773	0.141067	GALNT3, B4GALT2, MGAT5B, WBSCR17, GBGT1, RFNG, GALNTL1, PIGQ, MGAT1, B3GAT2, B3GNT5, LARGE, CHPF, XYLT1, GALNTL6, CHSY1, HAS3, B4GALT6, GCNT1, LFNG, B4GALNT1, GALNT14
GO:0006464~protein modification process	190	9.05193	1565	1453	14116	1.17947	0.00827213	0.143455	LOR, STK33, TUSC3, ZAK, GDF6, GNA11, TGFB3, TSPAN7, CASK, PRKG1, TGFB1, TGFB2, DMPK, ST3GAL1, MAP3K6, MAP3K5, MDFIC, WNK4, MAP3K9, PRKACA, LOX, RGR, EGFR, BCR, PTPRM, MYO3A, STK24, PTPRG, HDAC10, PTPRS, SOCS7, PTPRT, PIM2, WNK2, PTPRO, MARK4, WEE1, SUV420H2, MGAT1, PLCE1, CAMK4, CPE, MAPK4, PDGFRA, MAPK9, PDGFRB, CAMK1, LRRK2, NEK5, NEK6, NRBP2, KALRN, FGFR1, TPST2, FGFR3, ADORA2B, NEK2, STK11, E…
GO:0050770~regulation of axonogenesis	14	0.666984	1565	57	14116	2.21539	0.00832163	0.144251	NRP1, TNFRSF12A, PLXNB2, RTN4R, NTN1, CDH4, NTRK3, NRCAM, METRN, ULK1, APOE, ROBO1, ROBO2, WNT7A
GO:0045787~positive regulation of cell cycle	14	0.666984	1565	57	14116	2.21539	0.00832163	0.144251	EGFR, SMAD6, EDN1, TGFB2, CITED2, AKT1, SPDYA, CCND1, CCND3, ID2, CCND2, FOXG1, TCF3, LTB
GO:0031281~positive regulation of cyclase activity	14	0.666984	1565	57	14116	2.21539	0.00832163	0.144251	ADCY1, ADCY2, ADORA2B, ADCY8, ADCYAP1R1, ADCY6, GPR3, CRHR1, EDNRA, GNAL, ADRB2, ADRB1, ADCY9, GALR1
GO:0051336~regulation of hydrolase activity	53	2.52501	1565	337	14116	1.41855	0.00842417	0.145899	JUB, C13ORF18, GNA11, EDN1, TGFB2, TBC1D16, EDNRA, EDNRB, S1PR1, MYC, AGAP2, EGFR, AIFM3, STMN3, CST3, PLCE1, TNFRSF10B, CHRM2, F3, ERN1, SIVA1, FGD1, TBC1D9, AGFG2, APOC1, TPM2, FKBP1B, TPM1, SCRIB, AMPH, AGAP11, HRH1, GMIP, PTK2B, AGT, P2RY1, TBC1D4, TBC1D30, FGD3, NR1H3, ANGPTL4, VAV3, TBC1D10B, TBC1D10A, SMAD6, SMAD3, NR4A1, DOCK7, TBC1D24, BBC3, BAX, AVPR1A, F2R
GO:0017015~regulation of transforming growth factor beta receptor signaling pathway	11	0.524059	1565	39	14116	2.54405	0.00847453	0.146708	ITGA8, CHST11, TGFB3, SMAD3, SKI, TGFB1I1, PRDM16, THBS1, CITED1, TGFB1, CITED2
GO:0008277~regulation of G-protein coupled receptor protein signaling pathway	13	0.619343	1565	51	14116	2.29917	0.00854148	0.147781	PLD2, EDN1, ADRBK1, RGS16, PLCE1, ADRB2, RGS20, RGS12, RGS3, GPSM1, RGS6, GNG4, RAMP1
GO:0060173~limb development	21	1.00048	1565	103	14116	1.83899	0.00862921	0.149186	NOG, RARG, FGF9, GNA12, LEF1, SKI, GLI3, MSX2, DKK1, MSX1, BAX, CHST11, PTCH1, FBN2, WNT9A, NR2F2, BMPR1B, PCSK5, WNT7A, TWIST1, LRP5
GO:0048736~appendage development	21	1.00048	1565	103	14116	1.83899	0.00862921	0.149186	NOG, RARG, FGF9, GNA12, LEF1, SKI, GLI3, MSX2, DKK1, MSX1, BAX, CHST11, PTCH1, FBN2, WNT9A, NR2F2, BMPR1B, PCSK5, WNT7A, TWIST1, LRP5
GO:0042578~phosphoric ester hydrolase activity	52	2.47737	1671	334	15143	1.41089	0.00998333	0.150843	CTDSPL, PGAM1, GPCPD1, TENC1, EDNRA, PLCB3, PGP, PLCB4, PDE4A, PDE4B, PLCB1, PLD2, PTPRM, PTPRG, PDXP, PTPRS, PDE4D, PTPRT, PDE10A, PDE4C, PTPRO, SPDYA, PPM1F, PLCE1, EYA2, PPM1E, PDE5A, PDE9A, INPP4B, LPPR2, LPPR4, CAMK2G, NT5C1A, PPP1R3C, PDE1B, PLCD3, PLCD1, INPP5E, INPP5A, PTPN18, PTPRZ1, PTPN5, PTPN14, GDPD5, PDE3A, CDC25C, CDC25A, GDPD2, DUSP4, PHPT1, SMPD3, DUSP6
GO:0045740~positive regulation of DNA replication	9	0.428776	1565	28	14116	2.89922	0.00908915	0.156514	IGF1R, DNA2, HRAS, PDGFB, PDGFRA, TGFB3, KITLG, SHC1, GLI1
GO:0010811~positive regulation of cell-substrate adhesion	9	0.428776	1565	28	14116	2.89922	0.00908915	0.156514	C4ORF31, FBLN2, EMID2, CCDC80, SMAD3, VWC2, NID1, THBS1, CYR61
GO:0017076~purine nucleotide binding	243	11.5769	1671	1918	15143	1.14814	0.010432	0.157092	XRCC3, HRAS, ADCY1, ADCY2, XRCC2, TUBB2B, ADCY8, TUBB2A, TUBB2C, ADCY6, PRKG1, ACTG1, MAP3K6, ATP2B2, MAP3K5, DIRAS1, WNK4, MAP3K9, RAB24, RAB20, RAB27A, HFM1, GTPBP3, BCR, WNK2, GEM, PIM2, MARK4, RND3, ATP2C2, RND1, CAMK4, NAV2, MAPK4, PDGFRA, PDGFRB, MAPK9, CAMK1, RAB15, RAB13, NEK5, NEK6, KIF26B, DNAH11, NEK2, ERBB2, UBA7, STK17B, RAB40C, ADRBK1, EPHB3, EPHB4, EPHB1, ACSBG1, VRK1, RANBP17, TAO…
GO:0048167~regulation of synaptic plasticity	15	0.714626	1565	64	14116	2.11402	0.00922801	0.158715	PPFIA3, HRAS, EGR2, PTGS2, GRIK2, GRIN2A, BCAN, ATP2B2, GRIN2B, GRIN2C, APOE, AGT, DLG4, BHLHE40, DBN1
GO:0008047~enzyme activator activity	52	2.47737	1671	335	15143	1.40668	0.0106409	0.159987	NRG3, PRKAG2, IQGAP2, FGF13, ARHGAP4, TBC1D16, MAP3K5, ARHGAP20, APOE, AGAP2, BCR, AIFM3, NOXA1, MMP17, MMP16, MMP15, ARHGAP29, MMP14, ARHGAP31, TNFRSF10B, SRGAP3, LRRK2, RIN3, SIVA1, RAP1GAP, TBC1D9, AGFG2, APOC1, AFAP1L2, AGAP11, PRR5, RGS12, GMIP, AGT, GPSM1, TBC1D4, TBC1D30, ARHGEF10L, VAV3, ABR, TBC1D10B, TBC1D10A, RGS16, TBC1D24, RGS20, PRLR, TOM1L1, RGS3, RGS6, SH3BP1, IGFBP3, ARHGAP10
GO:0042327~positive regulation of phosphorylation	20	0.952835	1565	97	14116	1.85975	0.00938433	0.161186	EGFR, BMP4, LYN, GDF6, PRKAG2, TGFB3, KITLG, DOCK7, TGFB1, EDNRA, EDNRB, VEGFC, CCND1, CCND3, CCND2, AGT, TNK2, BMP7, THBS1, GHR
GO:0005230~extracellular ligand-gated ion channel activity	16	0.762268	1671	72	15143	2.01383	0.0109045	0.163628	GABRG1, GLRB, GABRA4, GABRB3, GRIK1, GRIK2, GRIK3, GRIN2A, STX1B, P2RX5, GRIN2B, GRIN2C, GRIA1, GRIN2D, CHRNA4, CHRNB2
GO:0005581~collagen	10	0.476417	1769	35	15908	2.56933	0.0122612	0.165469	COL4A4, COL9A1, COL4A2, COL15A1, COL6A1, LOX, COL24A1, COL5A2, COL11A1, COL5A1
GO:0005548~phospholipid transporter activity	9	0.428776	1671	29	15143	2.81242	0.0110618	0.165793	PLSCR1, PITPNM1, PLSCR4, PITPNA, PCTP, ATP10A, ATP8B1, ATP8B2, PITPNC1
GO:0051015~actin filament binding	13	0.619343	1671	53	15143	2.22281	0.0112788	0.168771	EGFR, LIMA1, ACTN1, NEXN, PKNOX2, CORO1A, EZR, MACF1, SVIL, MARCKS, ANTXR1, ADD2, MYH10
GO:0019229~regulation of vasoconstriction	10	0.476417	1565	34	14116	2.65288	0.00987348	0.168874	ACE, PTGS2, ADM, AGT, EDN1, AVPR1A, ATP1A2, CACNA1C, KCNMB2, F2R
GO:0055002~striated muscle cell development	13	0.619343	1565	52	14116	2.25495	0.0100126	0.171048	ERBB2, TNC, CACNB2, CACNB4, TPM1, CACNA1S, ACTG1, SDC1, OBSL1, AGRN, F2R, SNTA1, MYH10
GO:0005262~calcium channel activity	17	0.809909	1671	79	15143	1.9501	0.011455	0.171181	TRPM4, TRPC4, TRPC6, GRIN2A, CACNB1, CACNG4, CACNB2, CACNB3, CACNB4, FKBP1B, CACNA1S, GRIN2B, GPM6A, GRM7, CACNA1E, CACNA1C, CACNA1D
GO:0030165~PDZ domain binding	12	0.571701	1671	47	15143	2.31376	0.0116534	0.173888	ATP2B2, SSTR2, ADRB1, GRIK2, CCDC88C, TBC1D10A, GRIN2C, GRM7, DMD, GJA1, SNTA1, LIN7A
GO:0010579~positive regulation of adenylate cyclase activity by G-protein signaling pathway	11	0.524059	1565	40	14116	2.48045	0.0102039	0.174029	GNAL, ADRB2, ADCY1, ADCY2, ADRB1, ADORA2B, GALR1, ADCY9, ADCY8, ADCY6, GPR3
GO:0010578~regulation of adenylate cyclase activity involved in G-protein signaling	11	0.524059	1565	40	14116	2.48045	0.0102039	0.174029	GNAL, ADRB2, ADCY1, ADCY2, ADRB1, ADORA2B, GALR1, ADCY9, ADCY8, ADCY6, GPR3
GO:0007189~activation of adenylate cyclase activity by G-protein signaling pathway	11	0.524059	1565	40	14116	2.48045	0.0102039	0.174029	GNAL, ADRB2, ADCY1, ADCY2, ADRB1, ADORA2B, GALR1, ADCY9, ADCY8, ADCY6, GPR3
GO:0001725~stress fiber	8	0.381134	1769	24	15908	2.99755	0.013021	0.174832	LIMA1, PDLIM7, FHL3, SH2B2, ZYX, TPM1, MYH10, SEPT9
GO:0004115~3',5'-cyclic-AMP phosphodiesterase activity	5	0.238209	1671	9	15143	5.03458	0.0117647	0.175403	PDE4A, PDE4B, PDE4D, PDE3A, PDE4C
GO:0042802~identical protein binding	90	4.28776	1671	640	15143	1.27438	0.0119174	0.177476	NOG, CADM3, SLC9A7, NRP1, MASP1, PDGFB, ZAK, GRIK2, CLDN5, TGFB3, BNIP3, KCNIP2, AMOTL1, MTHFD1L, TGFB1, TGFB2, ASGR1, AKT1, ACTG1, HOOK2, MAP3K5, TP53I3, GSTM3, APOE, PRMT8, ROBO1, MAP3K9, ROBO2, MKL2, TOP2A, DPP4, GHR, MTUS2, EGFR, PDXK, NOL3, PFKL, PTPRG, LDB1, PFKM, NR0B1, CDK2, INHBB, ADRB2, VEGFA, PDGFRA, ABAT, CTSC, LRRK2, ADD2, SH3GL2, DCC, ALDOA, ACHE, FGFR3, ERBB2, KITLG, FHL2, CLDN10, …
GO:0001837~epithelial to mesenchymal transition	7	0.333492	1565	18	14116	3.5077	0.0104886	0.178447	NOG, LEF1, HGF, SOX9, BMP7, TGFB1, TGFB2
GO:0008624~induction of apoptosis by extracellular signals	22	1.04812	1565	112	14116	1.77175	0.0107861	0.183039	BID, FGD1, ABR, VAV3, ARHGEF7, ARHGEF17, AKAP13, TRIO, ARHGEF9, VAV2, TIMP3, DAPK1, ARHGAP4, PLEKHG2, MAP3K5, TNFRSF10B, BAX, PLEKHG5, CRH, MAPK9, FGD3, KALRN
GO:0008406~gonad development	22	1.04812	1565	112	14116	1.77175	0.0107861	0.183039	BMP4, TAF4, AR, FGF9, FST, CSDA, MMP14, SOX9, NR0B1, CDH6, INHBB, SDC1, CCND1, CCND2, AGT, BAX, VEGFA, SOX15, FANCG, BMPR1B, FANCA, LFNG
GO:0015674~di-, tri-valent inorganic cation transport	31	1.47689	1565	176	14116	1.58872	0.0108026	0.183292	SLC8A3, JPH4, CACHD1, CAMK2G, CACNB1, CACNB2, CACNB3, CACNB4, FKBP1B, ANXA6, ATP2B2, GRIN2B, SLC24A4, SLC24A3, CHRNA4, CAMK2B, TRPM4, TRPC4, TRPC6, GRIN2A, SLC3A2, CACNG4, CACNA1S, CORO1A, ATP2C2, CACNA1E, CHRNB2, CACNA1C, SLC40A1, CACNA1D, F2R
GO:0048562~embryonic organ morphogenesis	25	1.19104	1565	133	14116	1.69545	0.010823	0.183606	NOG, TSHZ1, FGF9, EDN1, SOX2, TGFB3, GLI3, GLI1, ATP2B2, PCGF2, CHST11, MYC, COL11A1, SATB2, RARG, OTX1, SIX2, VAX2, GJB6, SIX4, ITGA8, SIX1, FOXG1, WNT9A, BMP7
GO:0048608~reproductive structure development	24	1.1434	1565	126	14116	1.71806	0.0108583	0.18415	BMP4, AR, NOG, TAF4, FGF9, FST, CSDA, MMP14, SOX9, NR0B1, CDH6, INHBB, SDC1, CCND1, CCND2, AGT, BAX, VEGFA, SOX15, FANCG, BMPR1B, FANCA, WNT7A, LFNG
GO:0000139~Golgi membrane	32	1.52454	1769	186	15908	1.54712	0.0138449	0.184873	CLSTN3, ST8SIA1, GJA1, ST8SIA2, CSPG5, ST6GALNAC5, ST3GAL1, AP1S1, ST6GALNAC4, INPP5E, PDGFD, LFNG, B4GALNT1, BSG, ST6GAL1, ICA1, ST6GAL2, NCALD, CHST2, MAN1A1, RFNG, CHST1, GJB2, MGAT1, PLCE1, CHST7, LARGE, CHPF, ST8SIA4, CHSY1, CUX1, CLTCL1
GO:0009611~response to wounding	77	3.66841	1565	530	14116	1.31042	0.0109089	0.184927	JUB, PPARA, NOG, NRP1, MASP1, PDGFB, F2RL1, GNA12, TGFB3, SYT7, TGFB1, TGFB2, AKT1, SLC1A2, SLC1A3, CD44, GRIN2C, SOX15, LOX, RAB27A, INA, LYN, PDPN, RXRA, GRIN2A, CHST2, CDO1, CHST1, SMO, SDC1, ADM, F3, PDGFRA, VCAN, ACHE, NFKBID, RTN4RL1, TNC, CXCL3, ERBB2, PABPC4, CXCL2, CLU, AFAP1L2, CDH3, MDK, TIMP3, TPM1, TNFRSF1A, HRH1, MIA3, LAMB2, P2RY1, NFATC4, ENTPD1, THBS1, PTX3, PAPSS2, ENTPD2, CEBPB…
GO:0046777~protein amino acid autophosphorylation	18	0.857551	1565	85	14116	1.91008	0.0110398	0.186935	EGFR, MYO3A, NEK2, ERBB2, CAMK2G, CAD, AKT1, NTRK3, IGF1R, VRK1, ULK1, MAP3K9, PDGFRA, ERN1, PDGFRB, CAMK2B, PRKACA, LRRK2
GO:0001726~ruffle	15	0.714626	1769	67	15908	2.01328	0.0141733	0.188845	FGD1, TESC, PDLIM7, DIAPH1, TNFRSF12A, PDPN, BAIAP2, CYTH3, TPM1, EZR, ITGA5, PDE4A, RAB34, SH2B2, FGD3
GO:0051349~positive regulation of lyase activity	14	0.666984	1565	59	14116	2.14029	0.0111732	0.188979	ADCY1, ADCY2, ADORA2B, ADCY8, ADCYAP1R1, ADCY6, GPR3, CRHR1, EDNRA, GNAL, ADRB2, ADRB1, ADCY9, GALR1
GO:0016044~membrane organization	58	2.76322	1565	381	14116	1.37309	0.0112076	0.189504	HRAS, PDLIM7, BNIP3, EPS15L1, SYT7, KCNIP2, NRCAM, ASGR1, HOOK2, AP1S1, PACSIN2, APOE, AP3B2, DLG4, GHR, EGFR, PLD2, STX2, COLEC12, MFGE8, ELMO1, ADRB2, FNBP1L, SH3KBP1, SH3GL2, RIN3, BID, RAB3A, GULP1, AMPH, AGRN, PLA2R1, PTX3, TRIP10, THBS1, EMD, VAV3, LRRN3, MRC2, REEP1, COL5A1, PLSCR1, CORO1A, LRP1, PLSCR4, ULK1, STAB1, GRIA1, BAX, RAB34, LRP8, MERTK, SYT17, CLTCL1, LRP3, DNM1, MYH10, CLCN5, …
GO:0045121~membrane raft	26	1.23869	1769	143	15908	1.63503	0.0144732	0.192455	RTN4RL1, PTGS2, ERBB2, ADCY6, GJA1, ADRBK1, SDC4, SRC, EPHB1, EFHD2, TNFRSF1A, PTK2B, DMD, TNR, KCNMA1, BSG, LYN, EFNB1, ATP1A2, RGS16, ADRB2, PI4K2A, LRP8, LRRK2, CACNA1C, F2R
GO:0030825~positive regulation of cGMP metabolic process	4	0.190567	1565	5	14116	7.21585	0.0114248	0.192817	ADORA2B, APOE, NPR1, GUCY1A3
GO:0042940~D-amino acid transport	4	0.190567	1565	5	14116	7.21585	0.0114248	0.192817	SLC1A2, SLC1A3, SLC7A10, SLC1A1
GO:0021535~cell migration in hindbrain	4	0.190567	1565	5	14116	7.21585	0.0114248	0.192817	DAB1, ULK1, PLXNA2, CTNNA2
GO:0030828~positive regulation of cGMP biosynthetic process	4	0.190567	1565	5	14116	7.21585	0.0114248	0.192817	ADORA2B, APOE, NPR1, GUCY1A3
GO:0030388~fructose 1,6-bisphosphate metabolic process	4	0.190567	1565	5	14116	7.21585	0.0114248	0.192817	ALDOA, ALDOC, PFKP, PFKM
GO:0035108~limb morphogenesis	20	0.952835	1565	99	14116	1.82218	0.0116461	0.196179	NOG, RARG, FGF9, GNA12, LEF1, SKI, GLI3, MSX2, DKK1, MSX1, BAX, CHST11, PTCH1, FBN2, WNT9A, BMPR1B, PCSK5, WNT7A, TWIST1, LRP5
GO:0035107~appendage morphogenesis	20	0.952835	1565	99	14116	1.82218	0.0116461	0.196179	NOG, RARG, FGF9, GNA12, LEF1, SKI, GLI3, MSX2, DKK1, MSX1, BAX, CHST11, PTCH1, FBN2, WNT9A, BMPR1B, PCSK5, WNT7A, TWIST1, LRP5
GO:0043269~regulation of ion transport	20	0.952835	1565	99	14116	1.82218	0.0116461	0.196179	JPH4, TRPC4, PTGS2, LYN, WFS1, GJA1, CACNB4, FKBP1B, TGFB1, DMPK, EDNRA, AKT1, P2RX5, ATP2B2, ADRB2, BAX, P2RY1, NEDD4L, LTB, F2R
GO:0050880~regulation of blood vessel size	13	0.619343	1565	53	14116	2.21241	0.0116726	0.196579	KCNMA1, ADORA2B, EDN1, EDNRA, EDNRB, CALCB, ADRB2, ADRB1, APOE, KCNJ8, AGT, PDE5A, GUCY1A3
GO:0035150~regulation of tube size	13	0.619343	1565	53	14116	2.21241	0.0116726	0.196579	KCNMA1, ADORA2B, EDN1, EDNRA, EDNRB, CALCB, ADRB2, ADRB1, APOE, KCNJ8, AGT, PDE5A, GUCY1A3
GO:0006917~induction of apoptosis	50	2.38209	1565	320	14116	1.40935	0.0117805	0.198214	NELL1, TUBB2C, TGFB3, BNIP3, TGFB1, ARHGAP4, TP53I3, MAP3K5, APOE, MX1, MYC, LTB, RAB27A, AIFM3, AIFM2, ARHGEF7, HRK, ARHGEF17, ARHGEF9, DAPK1, TNFRSF10B, ERN1, MAPK9, KALRN, PRODH, BID, DCC, SIVA1, FGD1, STK17B, AKAP13, TIMP3, DPF1, PLEKHG2, PLEKHG5, TNFRSF19, FGD3, PHLDA1, NACC1, VAV3, ABR, CEBPB, KLF10, SMAD3, NR4A1, TRIO, VAV2, BBC3, BAX, CRH
GO:0042391~regulation of membrane potential	25	1.19104	1565	134	14116	1.6828	0.0118408	0.199125	GRIK1, GRIK2, GNA11, ERBB2, GRIK3, EDN1, BNIP3, CACNB4, KCNJ11, TGFB1, DMPK, KCNMB2, ACSBG1, GRIN2B, GRIN2C, CHRNA4, KCNMA1, GLRB, KCND2, AIFM3, EGR2, GRIN2A, BAX, NAB2, CHRNB2
GO:0021988~olfactory lobe development	5	0.238209	1565	9	14116	5.011	0.0119574	0.200885	ARX, SALL3, GSX2, EFNA2, NR2E1
GO:0043536~positive regulation of blood vessel endothelial cell migration	5	0.238209	1565	9	14116	5.011	0.0119574	0.200885	VEGFC, PDGFB, VEGFA, THBS1, TGFB1
GO:0034405~response to fluid shear stress	5	0.238209	1565	9	14116	5.011	0.0119574	0.200885	AKT1, SMAD6, TGFB3, TGFB1, CITED2
GO:0010717~regulation of epithelial to mesenchymal transition	5	0.238209	1565	9	14116	5.011	0.0119574	0.200885	TGFB3, SMAD3, TGFB1I1, TGFB1, TGFB2
GO:0001657~ureteric bud development	10	0.476417	1565	35	14116	2.57709	0.0120156	0.201761	BMP4, SPRY1, NOG, CD44, LAMA5, AGT, SIX1, GDF11, ROBO2, GLI3
GO:0060041~retina development in camera-type eye	10	0.476417	1565	35	14116	2.57709	0.0120156	0.201761	BMP4, PTPRM, IKZF1, BAX, SOX2, VAX2, TGIF2, BMPR1B, NR2E1, MYH10
GO:0022037~metencephalon development	10	0.476417	1565	35	14116	2.57709	0.0120156	0.201761	ATP2B2, SMO, DAB1, RFX4, ULK1, LDB1, RORA, WNT7A, MYH10, GLI1
GO:0045216~cell-cell junction organization	10	0.476417	1565	35	14116	2.57709	0.0120156	0.201761	TJP1, GJD3, NLGN4X, TGFB3, SMAD3, GJA1, TGFB1, VCL, TGFB2, GJC1
GO:0006096~glycolysis	12	0.571701	1565	47	14116	2.30293	0.0120373	0.202089	ALDOA, GPI, TPI1, PFKL, ALDOC, OGDHL, PGAM1, HK2, ENO2, PFKP, PFKM, EDARADD
GO:0051302~regulation of cell division	12	0.571701	1565	47	14116	2.30293	0.0120373	0.202089	VEGFC, PDGFB, FGF9, VEGFA, TGFB3, CABLES2, PDGFD, MDK, ASPM, CABLES1, TGFB1, TGFB2
GO:0042471~ear morphogenesis	15	0.714626	1565	66	14116	2.04996	0.0121134	0.203233	NOG, TSHZ1, FGF9, OTX1, EDN1, SOX2, SIX2, GJB6, SIX4, ATP2B2, ITGA8, SIX1, FOXG1, COL11A1, MYC
GO:0060538~skeletal muscle organ development	15	0.714626	1565	66	14116	2.04996	0.0121134	0.203233	ERBB2, TNC, ELN, CACNB2, CACNB4, SIX4, CACNA1S, SVIL, DMD, SIX1, AGRN, NR2F2, SNTA1, F2R, IGFBP5
GO:0007519~skeletal muscle tissue development	15	0.714626	1565	66	14116	2.04996	0.0121134	0.203233	ERBB2, TNC, ELN, CACNB2, CACNB4, SIX4, CACNA1S, SVIL, DMD, SIX1, AGRN, NR2F2, SNTA1, F2R, IGFBP5
GO:0050679~positive regulation of epithelial cell proliferation	11	0.524059	1565	41	14116	2.41995	0.012189	0.204369	EGFR, LAMA1, VEGFC, NOG, FGF9, CCND2, ERBB2, VEGFA, LAMC1, LAMB1, TGFB1
GO:0030534~adult behavior	18	0.857551	1565	86	14116	1.88787	0.0123805	0.20724	MAFG, KCNMA1, GLRB, EFNB3, GRIK1, ATP1A3, NTAN1, ATP1A2, CACNB4, BBS1, EPHA4, SLC1A2, GRIN2D, GRM7, ABAT, CHRNA4, CHRNB2, CACNA1C
GO:0005525~GTP binding	56	2.66794	1671	372	15143	1.36421	0.0142936	0.209125	RHOJ, SEPT5, SEPT3, HRAS, TUBB2B, TUBB2A, GNA11, GNA12, TUBB2C, RHOV, DIRAS1, RASL10A, GUCY1A2, TUBB6, GUCY1A3, RAB24, RAB6B, RHOC, MX1, ARL5C, RAB20, AGAP2, TUBB3, TUBA1C, RAB27A, RAP2B, GTPBP3, GEM, GNAL, RND3, RND1, RRAS2, RAB15, RAB13, LRRK2, ARL4D, ARL4C, SEPT9, RAB3A, RAB3D, RAB40C, RAB43, RHOBTB2, TRAF7, RANBP17, EEF1A2, NPR1, DOCK7, DOCK6, TUBA8, RAB34, RHOT2, RHEB, RAB39, RIT2, DNM1
GO:0051129~negative regulation of cellular component organization	26	1.23869	1565	142	14116	1.65151	0.0127863	0.213289	TRIOBP, LIMA1, NRP1, CLU, APOC1, TGFB1, VILL, EIF4EBP1, SET, S1PR1, PACSIN2, THBS1, DNMT3B, NR1H3, SMAD6, CST3, RTN4R, CENPF, MID1, MMP14, NTN1, CORO1A, ULK1, MAP2, MAD2L2, ADD2
GO:0044431~Golgi apparatus part	46	2.19152	1769	294	15908	1.40701	0.0162953	0.214072	PACS1, SLC9A7, CLSTN3, HS3ST1, ST8SIA1, GJA1, SYT7, ST8SIA2, CSPG5, NECAB3, TGFB1, ST6GALNAC5, ST3GAL1, AP1S1, ST6GALNAC4, AP3B2, INPP5E, PDGFD, PCSK5, LFNG, B4GALNT1, BSG, ST6GAL1, ICA1, ST6GAL2, PDF, NCALD, CHST2, MAN1A1, RFNG, CHST1, GJB2, MGAT1, PLCE1, CHST7, TOM1L1, LARGE, SULF2, CHPF, ST8SIA4, CHSY1, LRRK2, CUX1, SYT17, CLTCL1, GGA2, SMPD3
GO:0001890~placenta development	14	0.666984	1565	60	14116	2.10462	0.012857	0.214339	CEBPA, BSG, CEBPB, PTGS2, EPAS1, RXRA, LEF1, CITED1, CITED2, AKT1, PLCD3, PLCD1, HS6ST1, ETNK2
GO:0045937~positive regulation of phosphate metabolic process	20	0.952835	1565	100	14116	1.80396	0.012929	0.215407	EGFR, BMP4, LYN, GDF6, PRKAG2, TGFB3, KITLG, DOCK7, TGFB1, EDNRA, EDNRB, VEGFC, CCND1, CCND3, CCND2, AGT, TNK2, BMP7, THBS1, GHR
GO:0010562~positive regulation of phosphorus metabolic process	20	0.952835	1565	100	14116	1.80396	0.012929	0.215407	EGFR, BMP4, LYN, GDF6, PRKAG2, TGFB3, KITLG, DOCK7, TGFB1, EDNRA, EDNRB, VEGFC, CCND1, CCND3, CCND2, AGT, TNK2, BMP7, THBS1, GHR
GO:0010647~positive regulation of cell communication	51	2.42973	1565	329	14116	1.39821	0.0129433	0.21562	FGF18, HRAS, PTGS2, GRIK1, GRIK2, FGF9, GDF6, TSPAN6, TGFB3, GJA1, TGFB1, CITED1, TGFB2, CITED2, SLC1A3, RHOC, LGI1, LTB, GHR, EGFR, LYN, PIM2, ASCL1, ADRB2, TNFRSF10B, F3, VEGFA, WNT9A, TGFB1I1, NEK6, ERBB2, SOX2, SOX4, AFAP1L2, SRC, TNFRSF1A, SORBS3, AGT, PLEKHG5, TRAF7, THBS1, BMP4, COL4A4, TAOK2, LGALS1, P2RX5, IKBKE, ITGA8, CHRNB2, BMP7, F2R
GO:0005088~Ras guanyl-nucleotide exchange factor activity	18	0.857551	1671	88	15143	1.85364	0.0148197	0.215977	FGD1, VAV3, BCR, ABR, ARHGEF7, TRIO, AKAP13, ARHGEF17, ARHGEF9, RGNEF, VAV2, FARP1, PLEKHG2, PLEKHG1, PLEKHG5, ARHGEF10L, FGD3, KALRN
GO:0008285~negative regulation of cell proliferation	55	2.6203	1565	361	14116	1.37421	0.0133582	0.221743	NOG, PTGS2, FGFRL1, IGFBP6, PAX6, TGFB3, GJA1, BAP1, PAWR, GLI3, TENC1, TGFB1, TGFB2, CGREF1, APOE, DLG3, CSK, LTB, PTPRM, RARG, RXRA, SIX5, MXD4, NCK2, SSTR2, MSX1, ADM, SSTR1, TGFB1I1, STK11, ERBB2, TRIB1, MSX2, AGT, AXIN2, THBS1, BMP4, CEBPA, TP53I11, TESC, KLF10, CD276, SMAD3, SKI, GJB6, BAX, GDF11, ADRA1A, PTCH1, BMP7, FABP7, IGFBP3, NFIB, F2R, IGFBP5
GO:0032355~response to estradiol stimulus	13	0.619343	1565	54	14116	2.17144	0.0135361	0.224354	BMP4, PDGFB, PTGS2, SOCS1, TGFB1, CCND2, ENO2, PDGFRA, PTCH1, RARA, IGFBP2, BMP7, GHR
GO:0044463~cell projection part	38	1.81039	1769	234	15908	1.46035	0.017249	0.22517	DNAH11, PARD3, DNAH9, GABRB3, GRIK2, DIAPH1, GRIK3, CALD1, ADRBK1, TPM1, DNALI1, SLC1A2, SLC1A3, EZR, GRIN2B, ROBO1, RSPH4A, PDE4A, ROBO2, CNTNAP1, HCN4, PRSS12, KCNMA1, PLD2, ANKS1B, KCND2, MYO1C, ATP1A2, BBS1, ITGA5, CHRM2, ITGA8, GRM7, MAP2, CC2D2A, ANTXR1, CACNA1C, MYH10
GO:0042698~ovulation cycle	15	0.714626	1565	67	14116	2.01936	0.0137966	0.228163	EGFR, BMP4, TAF4, ERBB2, TGFB3, MMP14, TGFB2, INHBB, CCND2, BAX, AGT, VEGFA, FANCG, BMPR1B, LFNG
GO:0021545~cranial nerve development	7	0.333492	1565	19	14116	3.32309	0.0139198	0.229959	HES1, SMO, SLC1A3, EGR2, CHRNB2, GLI3, EPHB1
GO:0045823~positive regulation of heart contraction	6	0.28585	1565	14	14116	3.86563	0.0140868	0.232387	ADRB2, ADRB1, EDN1, AVPR1A, TPM1, TGFB2
GO:0006171~cAMP biosynthetic process	6	0.28585	1565	14	14116	3.86563	0.0140868	0.232387	ADCY1, ADCY2, ADM, ADCY9, ADCY8, ADCY6
GO:0046068~cGMP metabolic process	6	0.28585	1565	14	14116	3.86563	0.0140868	0.232387	ATP2B2, PDE5A, GUCY1A2, NPR1, GUCY1A3, RORA
GO:0010038~response to metal ion	24	1.1434	1565	129	14116	1.6781	0.0142612	0.234915	EGFR, ATP5D, KCNMA1, BSG, S100A16, PTGS2, RXRA, LEF1, CNGA3, KCNIP2, KCNIP1, KCNMB2, ACTG1, SDC1, TNFRSF11B, CCND1, PTK2B, ANXA11, HAAO, ABAT, MAPK9, NEDD4L, THBS1, IGFBP2
GO:0003704~specific RNA polymerase II transcription factor activity	11	0.524059	1671	43	15143	2.31825	0.0165172	0.237704	CEBPA, GLIS3, PPARA, ATF4, EPAS1, RXRA, SMAD3, SOX9, NR2F2, NR0B1, NR2F1
GO:0007498~mesoderm development	16	0.762268	1565	74	14116	1.95023	0.0145216	0.238673	BMP4, TBX6, IKZF1, SMAD3, LEF1, HES7, TCF7L1, FOXH1, EYA2, MACF1, LHX2, VEGFA, GDF11, PRKACA, BMP7, MEST
GO:0008376~acetylgalactosaminyltransferase activity	9	0.428776	1671	31	15143	2.63097	0.0166763	0.239711	GALNT3, WBSCR17, GBGT1, CHPF, GALNTL6, CHSY1, GALNTL1, GALNT14, B4GALNT1
GO:0016049~cell growth	14	0.666984	1565	61	14116	2.07012	0.0147294	0.24166	FGFR1, AR, FGFR3, PDGFB, FHL1, SLC3A2, TGFB3, CSRP2, TGFB1, TGFB2, LAMB2, ULK1, NDRG4, DCLK1
GO:0031329~regulation of cellular catabolic process	14	0.666984	1565	61	14116	2.07012	0.0147294	0.24166	PPARA, IRS2, PRKAG2, PGAM1, APOC1, CST3, PIM2, TIMP3, AKT1, RNF180, SPDYA, PPP1R3C, APOE, ULK1
GO:0008021~synaptic vesicle	16	0.762268	1769	76	15908	1.89319	0.0188558	0.243539	SEPT5, RAB3A, ICA1, STX1A, SYT5, SYT3, BCAN, SYT7, AMPH, GRIN2B, SYN3, PI4K2A, SYTL4, SV2A, LRRK2, SLC40A1, SYT17
GO:0048015~phosphoinositide-mediated signaling	18	0.857551	1565	88	14116	1.84496	0.015444	0.251848	GNA11, ERBB2, EDN1, NCS1, EDNRA, EDNRB, IGF1R, PLCE1, HRH1, S1PR1, CA8, CHRM2, AGT, P2RY1, BUB1B, HIST1H4F, HIST1H4D, HIST1H4I, TOP2A, F2R
GO:0019935~cyclic-nucleotide-mediated signaling	24	1.1434	1565	130	14116	1.6652	0.0155672	0.253591	ADCY1, ADCY2, ADORA2B, ADCY8, ADCY6, FZD2, GPR3, CRHR1, GNAL, SSTR2, ADRB2, ADRB1, S1PR1, GALR1, ADM, ADCY9, APOE, HRH2, CHRM2, SSTR1, CNR1, AGT, PDE9A, TUBB3
GO:0032432~actin filament bundle	8	0.381134	1769	26	15908	2.76697	0.0203303	0.260037	LIMA1, PDLIM7, FHL3, SH2B2, ZYX, TPM1, MYH10, SEPT9
GO:0050772~positive regulation of axonogenesis	8	0.381134	1565	25	14116	2.88634	0.016121	0.26138	NTRK3, METRN, TNFRSF12A, ROBO1, PLXNB2, ROBO2, CDH4, NTN1
GO:0031399~regulation of protein modification process	46	2.19152	1565	295	14116	1.40648	0.0162823	0.263635	ZAK, PDGFB, GDF6, EDN1, PRKAG2, TGFB3, KITLG, ANAPC11, TGFB1, EDNRA, MAP3K6, EDNRB, MAP3K5, SET, PTK2B, MDFIC, MAP3K9, AGT, PDGFD, DNMT3B, GHR, MDFI, BMP4, EGFR, LYN, CCDC88C, SMAD6, SOCS1, DOCK7, PPARGC1A, CCNB1, VEGFC, PSMA1, CCND1, CCND3, CCND2, PRKAR1B, BAX, BUB1B, PDGFRB, TNK2, MAPK8IP1, BMP7, LRRK2, IGFBP3, CBS
GO:0005539~glycosaminoglycan binding	25	1.19104	1671	140	15143	1.61826	0.0187277	0.26515	FGFR1, FGF9, BCAN, FSTL1, MDK, C4ORF31, CD44, APOE, THBS1, CYR61, BMP4, LPL, HAPLN3, CCDC80, COL5A1, BGN, STAB1, NAV2, VEGFA, LIPG, VCAN, PTCH1, ADAMTS3, BMP7, NCAN
GO:0043197~dendritic spine	10	0.476417	1769	38	15908	2.36649	0.0209147	0.266482	ANKS1B, SLC1A2, KCND2, SLC1A3, GRIN2B, CALD1, ITGA8, ADRBK1, ATP1A2, MYH10
GO:0022602~ovulation cycle process	14	0.666984	1565	62	14116	2.03673	0.0168031	0.270868	BMP4, TAF4, ERBB2, TGFB3, MMP14, TGFB2, INHBB, CCND2, BAX, AGT, VEGFA, FANCG, BMPR1B, LFNG
GO:0006029~proteoglycan metabolic process	11	0.524059	1565	43	14116	2.30739	0.0170133	0.273768	C4ORF31, GAL3ST4, BGN, SULF2, CHST7, CHST9, CHST11, CHST14, HS6ST1, COL11A1, HS3ST3B1
GO:0008637~apoptotic mitochondrial changes	9	0.428776	1565	31	14116	2.61865	0.0171094	0.275091	BID, AKT1, AIFM2, BBC3, BAX, CLU, SMAD3, PIM2, MYC
GO:0001934~positive regulation of protein amino acid phosphorylation	18	0.857551	1565	89	14116	1.82423	0.0171815	0.276081	BMP4, LYN, GDF6, PRKAG2, TGFB3, KITLG, DOCK7, TGFB1, EDNRA, EDNRB, VEGFC, CCND1, CCND3, CCND2, AGT, TNK2, BMP7, GHR
GO:0031344~regulation of cell projection organization	18	0.857551	1565	89	14116	1.82423	0.0171815	0.276081	NRP1, TNFRSF12A, PLXNB2, TGFB3, RTN4R, CDH4, NTN1, NTRK3, NRCAM, METRN, ULK1, APOE, ROBO1, ROBO2, CHRNB2, WNT7A, DBN1, KALRN
GO:0043506~regulation of JUN kinase activity	10	0.476417	1565	37	14116	2.43779	0.0173109	0.277855	MDFI, MAP3K6, MAP3K5, ZAK, MDFIC, PTK2B, MAP3K9, EDN1, MAPK8IP1, CBS
GO:0021536~diencephalon development	10	0.476417	1565	37	14116	2.43779	0.0173109	0.277855	ARX, HES1, BMP4, BAX, SOX2, GSX1, PAX6, CHRNB2, NR0B1, GLI1
GO:0006006~glucose metabolic process	27	1.28633	1565	153	14116	1.59173	0.0174042	0.279133	ALDOA, ALDOC, PHKA1, OGDHL, PRKAG2, PGAM1, HK2, KCNJ11, AKT1, TPI1, PPP1R3C, PPP1R1A, ENO2, MYC, EDARADD, IRS2, PFKL, PFKP, PFKM, PPARGC1A, CPT1A, SPDYA, GPI, ATF4, SLC25A10, GPT, GLYR1
GO:0010035~response to inorganic substance	34	1.61982	1565	205	14116	1.49597	0.0176619	0.282649	ATP5D, PXDN, PTGS2, ADRBK1, KCNIP2, KCNIP1, TPM1, PXN, KCNMB2, ACTG1, TNFRSF11B, SLC1A3, APOE, PTK2B, HAAO, NEDD4L, THBS1, EGFR, KCNMA1, BSG, S100A16, EEF1A2, RXRA, LEF1, CNGA3, SDC1, CCND1, NPTXR, ANXA11, PDGFRA, AVPR1A, ABAT, MAPK9, IGFBP2
GO:0070302~regulation of stress-activated protein kinase signaling pathway	15	0.714626	1565	69	14116	1.96083	0.0176982	0.283144	MDFI, ZAK, TAOK2, LYN, GRIK2, EDN1, TGFB2, AKT1, MAP3K6, MAP3K5, PTK2B, MDFIC, MAP3K9, MAPK8IP1, CBS
GO:0048592~eye morphogenesis	15	0.714626	1565	69	14116	1.96083	0.0176982	0.283144	BMP4, PTPRM, RARG, SOX1, SOX2, PAX6, VAX2, COL5A2, GLI3, COL5A1, EPHB1, BAX, VEGFA, GDF11, BMP7
GO:0051924~regulation of calcium ion transport	15	0.714626	1565	69	14116	1.96083	0.0176982	0.283144	JPH4, TRPC4, PTGS2, LYN, WFS1, GJA1, CACNB4, FKBP1B, TGFB1, P2RX5, EDNRA, ATP2B2, ADRB2, BAX, F2R
GO:0009612~response to mechanical stimulus	13	0.619343	1565	56	14116	2.09388	0.0179332	0.286333	BMP4, SOX2, MMP14, TIMP3, ATP2B2, SLC1A3, GRIN2B, PTK2B, PTCH1, IGFBP2, MYC, LTB, COL11A1
GO:0055001~muscle cell development	13	0.619343	1565	56	14116	2.09388	0.0179332	0.286333	ERBB2, TNC, CACNB2, CACNB4, TPM1, CACNA1S, ACTG1, SDC1, OBSL1, AGRN, F2R, SNTA1, MYH10
GO:0030516~regulation of axon extension	7	0.333492	1565	20	14116	3.15693	0.0180617	0.288072	NRCAM, NTRK3, NRP1, TNFRSF12A, APOE, CDH4, NTN1
GO:0048678~response to axon injury	7	0.333492	1565	20	14116	3.15693	0.0180617	0.288072	LAMB2, RTN4RL1, LYN, ERBB2, BAX, RXRA, VCAN
GO:0070061~fructose binding	4	0.190567	1671	6	15143	6.04149	0.0207137	0.289016	ALDOA, PFKL, PFKP, PFKM
GO:0051931~regulation of sensory perception	5	0.238209	1565	10	14116	4.5099	0.0182032	0.289982	EDNRB, ADRB2, GRIN2D, GRIN2A, F2R
GO:0045980~negative regulation of nucleotide metabolic process	5	0.238209	1565	10	14116	4.5099	0.0182032	0.289982	EDNRA, PALM, GRM8, GRM7, EDN1
GO:0051930~regulation of sensory perception of pain	5	0.238209	1565	10	14116	4.5099	0.0182032	0.289982	EDNRB, ADRB2, GRIN2D, GRIN2A, F2R
GO:0051149~positive regulation of muscle cell differentiation	5	0.238209	1565	10	14116	4.5099	0.0182032	0.289982	HOPX, CAMK1, IGFBP3, ZFHX3, BOC
GO:0030325~adrenal gland development	5	0.238209	1565	10	14116	4.5099	0.0182032	0.289982	LY6E, CRH, NR0B1, MDK, CITED2
GO:0001654~eye development	24	1.1434	1565	132	14116	1.63997	0.0184618	0.293461	BMP4, RARG, PTPRM, SOX1, IKZF1, SOX2, PAX6, SIX5, VAX2, NHS, GLI3, NR2E1, COL5A2, CACNA1S, COL5A1, EPHB1, TGFB2, BAX, VEGFA, GDF11, TGIF2, BMP7, BMPR1B, MYH10
GO:0045765~regulation of angiogenesis	14	0.666984	1565	63	14116	2.0044	0.0190908	0.301854	COL4A2, PTPRM, ADORA2B, ERBB2, NPR1, VASH2, EPHB4, TNFRSF1A, STAB1, F3, THBS1, DDAH1, ANGPT2, ANGPTL4
GO:0051271~negative regulation of cell motion	14	0.666984	1565	63	14116	2.0044	0.0190908	0.301854	PARD3, PTPRM, PDGFB, ACTN1, TPM1, TGFB1, VCL, CITED2, TRIB1, MIA3, APOE, THBS1, IGFBP3, IGFBP5
GO:0043412~biopolymer modification	195	9.29014	1565	1526	14116	1.1526	0.0191689	0.302889	GDF6, PRKG1, MAP3K6, MAP3K5, WNK4, MAP3K9, PTPRM, BCR, GTPBP3, PTPRG, PTPRS, PTPRT, PIM2, WNK2, PTPRO, MARK4, SUV420H2, MGAT1, CAMK4, MAPK4, PDGFRA, MAPK9, PDGFRB, CAMK1, NEK5, NEK6, TPST2, NEK2, ERBB2, STK17B, UBA7, ADRBK1, EPHB3, EPHB4, EPHB1, VRK1, GCNT1, DNMT3B, GAD1, MDFI, ST6GAL1, ST6GAL2, TAOK2, PTPN18, CREBBP, PTPN14, TRIO, HGF, EPHA2, NTRK3, EPHA5, EPHA4, SEMA6D, MAP2, TNK2, BMP7, GYPC, …
GO:0043565~sequence-specific DNA binding	84	4.00191	1671	607	15143	1.25408	0.0219109	0.303049	PPARA, JDP2, FOXK2, PAX6, RORA, NR2E1, LASS6, GLI3, GLI1, NR2F6, CREB3L1, RARA, MKX, NR2F2, NFIL3, MYC, NR2F1, SATB2, AR, RARG, OTX1, RXRA, LEF1, SIX2, MTA1, SIX5, VAX2, SIX4, HMGA2, NR0B1, HMGA1, FOXN4, ASCL1, MSX1, GTF2IRD1, FOXG1, SIX1, EDF1, TGIF2, CUX1, TSHZ3, IRX3, TSHZ2, TSHZ1, SOX1, SOX2, PRDM16, SOX9, ARX, FOXH1, STAT6, MSX2, DBX2, MEIS3, NR1D1, NKX1-2, LHX2, POU3F4, GATAD2A, POU3F3, NFA…
GO:0021955~central nervous system neuron axonogenesis	6	0.28585	1565	15	14116	3.60792	0.0192387	0.303814	DCC, CHRNB2, EPHB3, NR2E1, DCLK1, EPHB1
GO:0031290~retinal ganglion cell axon guidance	6	0.28585	1565	15	14116	3.60792	0.0192387	0.303814	PTPRM, EFNA5, EPHB3, BMPR1B, SLIT1, EPHB1
GO:0031327~negative regulation of cellular biosynthetic process	79	3.7637	1565	561	14116	1.27017	0.0200103	0.313953	PPARA, JDP2, PDGFB, FST, EDN1, TGFB3, PAWR, NR2E1, GLI3, TGFB1, CITED2, KCNIP3, EDNRA, PCGF2, EIF4EBP1, HEY1, ATP8B1, SOX15, LRRFIP1, NR2F2, SIK1, NR2F1, TWIST1, SATB2, RARG, LDB1, RXRA, HDAC10, LEF1, HES7, TLE1, RAD9A, VAX2, CSDA, NR0B1, MXD4, CTNNBIP1, HES1, INHBB, MSX1, GRM8, NAB2, GRM7, CUX1, PALM, GLIS3, SOX2, APOC1, IGF2BP2, IGF2BP3, PRDM16, SOX9, TCF7L1, FOXH1, SORBS3, ATN1, GATAD2A, PER1,…
GO:0051153~regulation of striated muscle cell differentiation	9	0.428776	1565	32	14116	2.53682	0.0206579	0.322356	COL4A4, BMP4, MYOCD, EDN1, HOPX, AGRN, IGFBP3, ZFHX3, BOC
GO:0045986~negative regulation of smooth muscle contraction	4	0.190567	1565	6	14116	6.01321	0.020977	0.32646	KCNMA1, ADRB2, ADORA2B, GUCY1A3
GO:0009649~entrainment of circadian clock	4	0.190567	1565	6	14116	6.01321	0.020977	0.32646	NR2F6, PER1, BHLHE40, ARNTL2
GO:0040034~regulation of development, heterochronic	4	0.190567	1565	6	14116	6.01321	0.020977	0.32646	HES1, ASCL1, FGF9, SOX5
GO:0048505~regulation of timing of cell differentiation	4	0.190567	1565	6	14116	6.01321	0.020977	0.32646	HES1, ASCL1, FGF9, SOX5
GO:0019898~extrinsic to membrane	70	3.33492	1769	494	15908	1.27426	0.0266854	0.327381	SEPT3, PTGS2, NCS1, CASK, STOML2, EPS15L1, SELENBP1, SYT7, VPS37D, KCNIP1, NELF, KCNIP4, FRMD3, SPRY1, PLCB3, APOE, PDE4A, DLG4, GNG2, GNG4, PPP1R14C, GOLGA8A, GHR, JAKMIP1, PLD2, BAIAP2, MPP6, MFGE8, SLC9A3R2, FARP1, EPB41L3, PITPNM1, RND3, SH3KBP1, LRRK2, SH3GL2, GRB14, UNC13A, ACHE, CYP1B1, APC2, RAP1GAP, MOSC2, CNTFR, GNG12, RIMS2, MREG, SCRIB, EZR, RASGRP1, RASGRP2, PLCD3, PEX10, CDC42EP3, P…
GO:0007166~cell surface receptor linked signal transduction	233	11.1005	1565	1856	14116	1.13234	0.0212485	0.329933	HRAS, NOG, ADCY1, ADCY2, GPR126, GPR125, ADCY8, LTBP3, GPR124, GDF6, GPR123, FST, EDN1, ADCY6, FSTL1, CITED1, LPHN2, S1PR1, GRIN2B, GRIN2C, APOE, GNG2, GNG4, RAPGEF1, LPHN1, BSG, RARG, EFNB3, STC2, ATRNL1, PTPRG, GPR135, GRIN2A, PTPRT, GEM, MARK4, CRHR1, VEGFC, SSTR2, MSX1, SSTR1, VEGFA, PDGFRA, PDGFRB, TGFB1I1, ERBB2, AKAP12, SORCS1, ADRBK1, CACNB3, CACNB4, EPHB3, EPHB4, EPHB1, PXN, SORCS3, FOXH…
GO:0012506~vesicle membrane	26	1.23869	1769	151	15908	1.5484	0.0270276	0.33084	RAB3A, CAMK2G, BCAN, GJA1, CSPG5, AP1S1, SYN3, DLG4, CAMK2B, SV2A, GAD1, RAB27A, PHLDA1, AP2M1, EGFR, ICA1, STX1A, NCALD, CACNG4, NCK2, CORO1A, GRIA1, ULK1, PI4K2A, ABCC4, CLTCL1
GO:0019725~cellular homeostasis	67	3.192	1565	466	14116	1.29684	0.021448	0.332474	JPH4, GRIK1, GRIK2, WFS1, GNA11, GRIK3, EDN1, F2RL1, BNIP3, KCNJ11, TGFB1, CKB, DMPK, EDNRA, EDNRB, ATP2B2, S1PR1, GRIN2B, GRIN2C, SLC24A3, APOE, CHRNA4, SV2A, MYC, KCNMA1, SLC12A7, EGR2, AIFM3, KCND2, GRIN2A, PFKM, PPARGC1A, PLCE1, ADM, NAB2, SLC40A1, ALDOA, GLRX5, ERBB2, CACNB4, FKBP1B, ACSBG1, KCNMB2, CALCB, SLC30A1, PTK2B, AGT, DMD, HAAO, NEDD4L, QSOX2, MAFG, GLRB, TRPC6, SLC12A4, ATP1A2, SEL…
GO:0008585~female gonad development	14	0.666984	1565	64	14116	1.97308	0.0216049	0.334466	BMP4, TAF4, FST, MMP14, CDH6, INHBB, CCND2, BAX, AGT, VEGFA, FANCG, BMPR1B, LFNG, FANCA
GO:0032103~positive regulation of response to external stimulus	14	0.666984	1565	64	14116	1.97308	0.0216049	0.334466	PDGFB, ADORA2B, F2RL1, SMAD3, CX3CL1, TGFB1, NTRK3, EDNRA, TNFRSF1A, S1PR1, AGT, F3, VEGFA, THBS1
GO:0019207~kinase regulator activity	18	0.857551	1671	93	15143	1.75398	0.0246956	0.334692	NRG3, PRKAG2, SOCS1, TRIB3, FGF13, AFAP1L2, CAMK2N2, TRIB2, TRIB1, CCND1, TOM1L1, PPP1R1B, PRKAR1B, CABLES2, PRKACA, MAPK8IP1, AGAP2, CABLES1
GO:0035239~tube morphogenesis	23	1.09576	1565	127	14116	1.63351	0.0221888	0.341833	BMP4, NRP1, PDPN, EDN1, PTK7, MMP14, GLI3, SHANK3, SCRIB, ZIC2, SEMA5A, EDNRA, RGMA, CD44, LAMA5, AGT, VEGFA, SIX1, ZIC5, PTCH1, BMP7, CYR61, TWIST1
GO:0005313~L-glutamate transmembrane transporter activity	5	0.238209	1671	11	15143	4.1192	0.0257391	0.346197	SLC1A2, SLC1A3, SLC25A22, SLC1A1, SLC7A11
GO:0005161~platelet-derived growth factor receptor binding	5	0.238209	1671	11	15143	4.1192	0.0257391	0.346197	LYN, PDGFB, VEGFA, PDGFRA, PDGFRB
GO:0048407~platelet-derived growth factor binding	5	0.238209	1671	11	15143	4.1192	0.0257391	0.346197	PDGFB, PDGFRA, PDGFRB, COL6A1, COL5A1
GO:0043395~heparan sulfate proteoglycan binding	5	0.238209	1671	11	15143	4.1192	0.0257391	0.346197	GPC4, GPC5, GPC6, FST, GPC1
GO:0045892~negative regulation of transcription, DNA-dependent	53	2.52501	1565	356	14116	1.34284	0.0227347	0.348649	PPARA, JDP2, FST, PAWR, NR2E1, CITED2, KCNIP3, PCGF2, HEY1, SOX15, SIK1, NR2F2, TWIST1, NR2F1, SATB2, RARG, LDB1, RXRA, HDAC10, LEF1, TLE1, VAX2, HES7, CSDA, NR0B1, MXD4, HES1, CTNNBIP1, MSX1, CUX1, GLIS3, SOX2, SOX9, PRDM16, TCF7L1, FOXH1, SORBS3, ATN1, GATAD2A, POU3F3, BHLHE40, DNMT3B, MDFI, CEBPA, KLF12, IKZF1, KLF10, SMAD3, SKI, ID2, HOPX, ID3, ZFHX3
GO:0051017~actin filament bundle formation	7	0.333492	1565	21	14116	3.0066	0.0229739	0.351613	LIMA1, EZR, PTK2B, CALD1, ELN, ACTN1, ADD2
GO:0009890~negative regulation of biosynthetic process	80	3.81134	1565	573	14116	1.25931	0.0232051	0.354469	PPARA, JDP2, PDGFB, FST, EDN1, TGFB3, PAWR, NR2E1, GLI3, TGFB1, CITED2, KCNIP3, EDNRA, PCGF2, EIF4EBP1, HEY1, APOE, ATP8B1, SOX15, LRRFIP1, NR2F2, SIK1, NR2F1, TWIST1, SATB2, RARG, LDB1, RXRA, HDAC10, LEF1, HES7, TLE1, RAD9A, VAX2, CSDA, NR0B1, MXD4, CTNNBIP1, HES1, INHBB, MSX1, GRM8, NAB2, GRM7, CUX1, PALM, GLIS3, SOX2, APOC1, IGF2BP2, IGF2BP3, PRDM16, SOX9, TCF7L1, FOXH1, SORBS3, ATN1, GATAD2A,…
GO:0006007~glucose catabolic process	13	0.619343	1565	58	14116	2.02168	0.0233216	0.355903	ALDOA, PFKL, ALDOC, OGDHL, PFKP, HK2, PGAM1, PFKM, GPI, TPI1, ENO2, GLYR1, EDARADD
GO:0032535~regulation of cellular component size	42	2.00095	1565	271	14116	1.3979	0.023818	0.361978	TRIOBP, FGFR1, LIMA1, FGFR3, NRP1, PDGFB, TNFRSF12A, FHL1, EDN1, ELN, TGFB3, CDH4, VILL, TGFB1, TGFB2, AKT1, ATP2B2, LAMB2, NDRG4, PTK2B, AGT, ACTR3C, GNG4, DCLK1, AR, RARG, IL7, CDHR2, SLC3A2, SMAD3, NPR1, CSRP2, NTN1, NEBL, NTRK3, NCK2, CORO1A, ULK1, AVPR1A, APBB2, WNT7A, ADD2
GO:0051147~regulation of muscle cell differentiation	10	0.476417	1565	39	14116	2.31277	0.0241301	0.365769	COL4A4, BMP4, MYOCD, EDN1, HOPX, CAMK1, AGRN, IGFBP3, ZFHX3, BOC
GO:0048754~branching morphogenesis of a tube	14	0.666984	1565	65	14116	1.94273	0.0243575	0.368519	BMP4, NRP1, EDN1, MMP14, GLI3, EDNRA, SEMA5A, CD44, LAMA5, AGT, SIX1, VEGFA, BMP7, CYR61
GO:0003044~regulation of systemic arterial blood pressure mediated by a chemical signal	8	0.381134	1565	27	14116	2.67254	0.024494	0.370164	ADRB2, ACE, ADRB1, AGT, EDN1, AVPR1A, TPM1, PCSK5
GO:0014070~response to organic cyclic substance	22	1.04812	1565	121	14116	1.63997	0.0245547	0.370894	BMP4, PTGS2, LYN, RXRA, ALDOC, LEF1, ADRBK1, TIMP3, TGFB1, EDNRA, CD83, GNAL, CCND1, CD44, CCND2, PTK2B, ENO2, ABAT, CHRNA4, CHRNB2, PTCH1, GHR
GO:0045665~negative regulation of neuron differentiation	9	0.428776	1565	33	14116	2.45995	0.0246982	0.372617	HES1, IRX3, DTX1, FOXG1, SOX2, PAX6, ID4, NR2E1, ASPM
GO:0014032~neural crest cell development	9	0.428776	1565	33	14116	2.45995	0.0246982	0.372617	NRP2, EDNRA, SMO, EDNRB, LAMA5, EFNB1, EDN1, KITLG, SOX9
GO:0014033~neural crest cell differentiation	9	0.428776	1565	33	14116	2.45995	0.0246982	0.372617	NRP2, EDNRA, SMO, EDNRB, LAMA5, EFNB1, EDN1, KITLG, SOX9
GO:0009755~hormone-mediated signaling	12	0.571701	1565	52	14116	2.08149	0.025045	0.376763	ADCY1, ADCY2, ADCY9, ADCY8, PRKAR1B, ADCY6, GNG2, PRKACA, GNB4, GNG12, GNG4, GHR
GO:0043010~camera-type eye development	20	0.952835	1565	107	14116	1.68595	0.0253031	0.379831	BMP4, PTPRM, SOX1, IKZF1, SOX2, PAX6, SIX5, VAX2, NHS, NR2E1, CACNA1S, GLI3, EPHB1, BAX, VEGFA, GDF11, TGIF2, BMP7, BMPR1B, MYH10
GO:0010627~regulation of protein kinase cascade	39	1.85803	1565	249	14116	1.41274	0.0254332	0.381372	ZAK, FGF9, GRIK2, ERBB2, EDN1, TSPAN6, GJA1, TGFB1, TGFB2, AKT1, TNFRSF1A, MAP3K6, MAP3K5, SORBS3, GRIN2B, PTK2B, MDFIC, MAP3K9, AGT, PLEKHG5, RHOC, TRAF7, LTB, GHR, MDFI, LYN, TAOK2, LGALS1, SOCS1, PIM2, IKBKE, ADRB2, TNFRSF10B, F3, MAPK8IP1, TNFAIP3, NEK6, CBS, F2R
GO:0043535~regulation of blood vessel endothelial cell migration	6	0.28585	1565	16	14116	3.38243	0.0254873	0.382013	VEGFC, PDGFB, APOE, VEGFA, THBS1, TGFB1
GO:0048041~focal adhesion formation	6	0.28585	1565	16	14116	3.38243	0.0254873	0.382013	JUB, TAOK2, PTK2B, LAMA5, ACTN1, TRIP6
GO:0045446~endothelial cell differentiation	6	0.28585	1565	16	14116	3.38243	0.0254873	0.382013	GSTM3, S1PR1, LAMA5, AGT, EDF1, NR2F2
GO:0007009~plasma membrane organization	6	0.28585	1565	16	14116	3.38243	0.0254873	0.382013	PLSCR1, PLSCR4, AGRN, SYT7, SYT17, COL5A1, MYH10
GO:0048639~positive regulation of developmental growth	6	0.28585	1565	16	14116	3.38243	0.0254873	0.382013	NTRK3, ADRB2, TNFRSF12A, HOPX, CDH4, NTN1
GO:0001964~startle response	6	0.28585	1565	16	14116	3.38243	0.0254873	0.382013	GLRB, GRIN2B, GRIN2D, GRIN2A, FABP7, CTNNA2
GO:0007172~signal complex assembly	6	0.28585	1565	16	14116	3.38243	0.0254873	0.382013	NCK2, GRIK2, PTK2B, AGRN, SRC, PXN
GO:0060090~molecular adaptor activity	14	0.666984	1671	67	15143	1.8936	0.0296435	0.387613	VAV3, RUSC1, BAIAP2, MTSS1L, SRC, ARHGAP4, NCK2, SORBS2, OBSL1, SH2B2, SHC1, CNTNAP1, GRB14, SH3BP2
GO:0008083~growth factor activity	27	1.28633	1671	161	15143	1.51975	0.0297644	0.388855	FGF18, NRG3, PDGFB, FGF14, FGF9, GDF6, TGFB3, KITLG, FGF13, FGF12, CSPG5, MDK, TGFB1, TGFB2, AGT, PDGFD, BMP4, IL7, HGF, INHBB, GPI, VEGFC, DKK1, VEGFA, GDF11, BMP7, BMP6
GO:0007548~sex differentiation	26	1.23869	1565	151	14116	1.55308	0.0260692	0.388855	FGF9, FST, SOX2, SOX9, CDH6, AGT, SOX15, FANCG, LFNG, FANCA, BMP4, AR, TAF4, NR0B1, MMP14, CSDA, GJB2, INHBB, SDC1, CCND1, CCND2, BAX, VEGFA, PDGFRA, BMPR1B, WNT7A
GO:0030659~cytoplasmic vesicle membrane	24	1.1434	1769	139	15908	1.55269	0.0330911	0.389447	EGFR, RAB3A, ICA1, STX1A, NCALD, CAMK2G, BCAN, CACNG4, GJA1, CSPG5, CORO1A, AP1S1, ULK1, GRIA1, SYN3, PI4K2A, DLG4, ABCC4, CAMK2B, SV2A, CLTCL1, RAB27A, AP2M1, PHLDA1
GO:0045661~regulation of myoblast differentiation	5	0.238209	1565	11	14116	4.09991	0.026139	0.389671	BMP4, MYOCD, IGFBP3, ZFHX3, BOC
GO:0030238~male sex determination	5	0.238209	1565	11	14116	4.09991	0.026139	0.389671	IGF1R, AR, FGF9, SOX9, NR0B1
GO:0046983~protein dimerization activity	75	3.57313	1671	542	15143	1.254	0.0298765	0.390005	NOG, JDP2, SLC9A7, CADM3, MASP1, PDGFB, GRIK2, TGFB3, BNIP3, MTHFD1L, TGFB1, TGFB2, ASGR1, MAP3K5, TP53I3, GRIN2B, PRMT8, APOE, ROBO1, MAP3K9, GUCY1A3, CREB3L1, ROBO2, NFIL3, TOP2A, DPP4, MTUS2, GHR, EGFR, STX1A, AR, KCND2, PDXK, LDB1, NR0B1, INHBB, ADRB2, VEGFA, PDGFRA, ABAT, TFAP2C, LRRK2, ADD2, ACHE, ERBB2, SOX5, AMPH, PVRL2, ENO2, TCF3, BMP4, CEBPA, CEBPB, S100A16, EPAS1, IKZF1, CEBPD, SMAD6,…
GO:0001871~pattern binding	26	1.23869	1671	154	15143	1.52999	0.030811	0.39951	FGFR1, FGF9, BCAN, FSTL1, MDK, C4ORF31, CD44, APOE, THBS1, PTX3, CYR61, BMP4, LPL, HAPLN3, CCDC80, COL5A1, BGN, STAB1, NAV2, VEGFA, LIPG, VCAN, PTCH1, ADAMTS3, BMP7, NCAN
GO:0030247~polysaccharide binding	26	1.23869	1671	154	15143	1.52999	0.030811	0.39951	FGFR1, FGF9, BCAN, FSTL1, MDK, C4ORF31, CD44, APOE, THBS1, PTX3, CYR61, BMP4, LPL, HAPLN3, CCDC80, COL5A1, BGN, STAB1, NAV2, VEGFA, LIPG, VCAN, PTCH1, ADAMTS3, BMP7, NCAN
GO:0060429~epithelium development	36	1.7151	1565	227	14116	1.43045	0.0270482	0.400207	LOR, KAZ, PAX6, PTK7, GLI3, CITED1, SCRIB, ZIC2, RGMA, PGP, GSTM3, S1PR1, EZR, CD44, AGT, MSI1, NR2F2, TWIST1, BMP4, STX2, FZD1, PCDH8, FZD2, SHANK3, LAMA1, VEGFC, LAMA3, LAMA5, VEGFA, ZIC5, SIX1, EDF1, PTCH1, ID3, TGFB1I1, BMP7
GO:0005945~6-phosphofructokinase complex	3	0.142925	1769	3	15908	8.99265	0.0342956	0.400505	PFKL, PFKP, PFKM
GO:0043259~laminin-10 complex	3	0.142925	1769	3	15908	8.99265	0.0342956	0.400505	LAMA5, LAMC1, LAMB1
GO:0043260~laminin-11 complex	3	0.142925	1769	3	15908	8.99265	0.0342956	0.400505	LAMB2, LAMA5, LAMC1
GO:0005576~extracellular region	249	11.8628	1769	2010	15908	1.11402	0.0344068	0.401516	CTHRC1, RARRES2, NOG, MASP1, LYPD6, LTBP3, GDF6, NELL1, FST, EDN1, NELL2, FAM20C, FSTL1, LUZP2, GRIN2B, CD44, APOE, CCBE1, STC2, ADAMTS6, VEGFC, ADAMTS9, NAV2, F3, VEGFA, EFNA5, LAMC1, EFNA4, ADAMTS3, CHGB, ADAMTS2, ADAMTS5, ALDOA, CRELD2, ERBB2, ELN, FAM19A5, ACE, LAMB2, KAL1, AGRN, LAMB1, LFNG, OLFM2, PLTP, OLFM1, BMP4, ST6GAL1, LGALS3, LGALS1, CCDC80, SEPN1, HGF, FAM131A, LAMA1, LAMA4, LAMA3, …
GO:0032101~regulation of response to external stimulus	27	1.28633	1565	159	14116	1.53167	0.0271845	0.40177	PPARA, PDGFB, MASP1, PTGS2, ADORA2B, EDN1, F2RL1, CX3CL1, TGFB1, EDNRA, TNFRSF1A, S1PR1, APOE, AGT, THBS1, PDPN, CD276, SMAD3, CTNNA2, NTRK3, ADRB2, F3, VEGFA, HOPX, FABP7, PLAU, F2R
GO:0007187~G-protein signaling, coupled to cyclic nucleotide second messenger	21	1.00048	1565	115	14116	1.6471	0.0271848	0.401774	ADCY1, ADCY2, ADORA2B, ADCY8, ADCY6, FZD2, GPR3, CRHR1, GNAL, SSTR2, ADRB2, ADRB1, S1PR1, GALR1, ADCY9, CHRM2, SSTR1, HRH2, CNR1, AGT, TUBB3
GO:0033273~response to vitamin	14	0.666984	1565	66	14116	1.91329	0.0273608	0.403789	BMP4, RARG, PTGS2, RXRA, SOX2, TIMP3, TGFB1, CCND1, CD44, RARA, PTCH1, IGFBP2, BMP7, MEST
GO:0030528~transcription regulator activity	190	9.05193	1671	1512	15143	1.13877	0.0316905	0.408329	SLC2A4RG, JDP2, CNOT3, RORA, LASS6, NR2E1, CITED1, TGFB1, CITED2, MYOCD, SMARCD3, MED26, ZNF396, CREB3L1, RARA, PATZ1, ATOH8, SCRT1, MLL4, TWIST1, SATB2, RARG, RREB1, RXRA, HDAC10, SIX2, MTA1, SIX5, VAX2, HES7, SIX4, NR0B1, CSDA, PPARGC1A, TRERF1, PPARGC1B, FOXN4, HES1, ASCL1, MSX1, CAMK4, HES4, GTF2IRD1, SIX1, FOXG1, EDF1, TGIF2, VGLL3, TFAP2C, TGFB1I1, TSHZ3, TSHZ2, TSHZ1, SOX1, SOX2, SOX5, SOX…
GO:0002009~morphogenesis of an epithelium	19	0.905193	1565	101	14116	1.6968	0.0279834	0.410864	BMP4, PTK7, PCDH8, GLI3, SHANK3, SCRIB, ZIC2, RGMA, LAMA1, VEGFC, PGP, CD44, LAMA5, AGT, SIX1, ZIC5, PTCH1, TGFB1I1, TWIST1
GO:0044464~cell part	1667	79.4188	1769	14826	15908	1.01111	0.0355357	0.411693	JUB, SCN3B, GFER, RORA, AMOTL1, LPHN2, ZNF777, DIRAS1, BTBD2, ZNF396, LPHN1, RAB27A, LRRC4, BSG, NOXA1, KIAA0649, PTBP1, BTBD6, BSN, GEM, MARK4, ZNF787, FOXG1, ORAI2, DNAH11, RALGPS2, CYP1B1, NFKBID, HSD17B14, CACNB1, CACNB2, FAM19A2, CACNB3, CACNB4, FAM19A5, ORAI3, ARX, FOXH1, ATN1, KAL1, ARNTL2, LFNG, TAOK2, ZC3H18, ESRRG, ZSCAN1, CAMK2N2, USF2, RGS3, PKP2, RGS6, GFAP, ATP10A, RNF182, SLC22A3, …
GO:0045927~positive regulation of growth	16	0.762268	1565	80	14116	1.80396	0.0282485	0.413851	IKZF1, TNFRSF12A, IL7, CSDA, CDH4, NTN1, TGFB2, AKT1, NTRK3, ARX, ADRB2, PTK2B, AGT, HOPX, AVPR1A, GHR
GO:0048589~developmental growth	17	0.809909	1565	87	14116	1.76249	0.0283268	0.414731	BMP4, INA, PTGS2, MREG, TIMP3, GLI3, AKT1, CCNB1, SMO, LAMB2, ULK1, CHST11, SOX15, BMPR1B, DCLK1, PLAU, IGFBP5
GO:0060191~regulation of lipase activity	17	0.809909	1565	87	14116	1.76249	0.0283268	0.414731	EGFR, GNA11, EDN1, APOC1, FKBP1B, EDNRA, EDNRB, PLCE1, HRH1, S1PR1, CHRM2, AGT, P2RY1, AVPR1A, F2R, NR1H3, ANGPTL4
GO:0030326~embryonic limb morphogenesis	17	0.809909	1565	87	14116	1.76249	0.0283268	0.414731	NOG, RARG, FGF9, GNA12, LEF1, SKI, GLI3, MSX2, DKK1, MSX1, CHST11, PTCH1, FBN2, WNT9A, WNT7A, TWIST1, LRP5
GO:0035113~embryonic appendage morphogenesis	17	0.809909	1565	87	14116	1.76249	0.0283268	0.414731	NOG, RARG, FGF9, GNA12, LEF1, SKI, GLI3, MSX2, DKK1, MSX1, CHST11, PTCH1, FBN2, WNT9A, WNT7A, TWIST1, LRP5
GO:0008305~integrin complex	8	0.381134	1769	29	15908	2.48073	0.0359846	0.415696	ITGA9, LYN, ITGA6, ITGA5, ITGA8, ITGA7, ITGA3, ITGA4
GO:0048286~lung alveolus development	7	0.333492	1565	22	14116	2.86994	0.0287084	0.419001	BMP4, TNS3, PDPN, VEGFA, HOPX, TGFB3, HS6ST1
GO:0005623~cell	1667	79.4188	1769	14827	15908	1.01104	0.0363903	0.419291	JUB, SCN3B, GFER, RORA, AMOTL1, LPHN2, ZNF777, DIRAS1, BTBD2, ZNF396, LPHN1, RAB27A, LRRC4, BSG, NOXA1, KIAA0649, PTBP1, BTBD6, BSN, GEM, MARK4, ZNF787, FOXG1, ORAI2, DNAH11, RALGPS2, CYP1B1, NFKBID, HSD17B14, CACNB1, CACNB2, FAM19A2, CACNB3, CACNB4, FAM19A5, ORAI3, ARX, FOXH1, ATN1, KAL1, ARNTL2, LFNG, TAOK2, ZC3H18, ESRRG, ZSCAN1, CAMK2N2, USF2, RGS3, PKP2, RGS6, GFAP, ATP10A, RNF182, SLC22A3, …
GO:0030016~myofibril	20	0.952835	1769	111	15908	1.6203	0.0366162	0.421283	ALDOA, GNA11, SYNC, FHL3, FHL2, ACTN1, SDC4, TPM2, MMP2, TPM1, CACNA1S, VCL, SYNE1, GRIN2B, KCNJ8, SORBS2, DMD, SVIL, OBSL1, CACNA1C
GO:0016324~apical plasma membrane	23	1.09576	1769	133	15908	1.55512	0.0366464	0.421549	EGFR, KCNMA1, PARD3, STX2, PDPN, ERBB2, KCNA1, CACNB3, GJB6, PFKM, SLC9A3R2, ANXA6, PROM1, ATP2B2, ADRB2, EZR, CD44, P2RY1, ATP8B1, AKAP7, IGFBP2, DPP4, RAB27A
GO:0001968~fibronectin binding	4	0.190567	1671	7	15143	5.17842	0.0333099	0.42425	VEGFA, CCDC80, ITGA4, THBS1
GO:0048520~positive regulation of behavior	9	0.428776	1565	34	14116	2.3876	0.0292597	0.425118	S1PR1, PDGFB, F3, VEGFA, F2RL1, CRH, SMAD3, THBS1, TGFB1
GO:0050806~positive regulation of synaptic transmission	9	0.428776	1565	34	14116	2.3876	0.0292597	0.425118	EGFR, COL4A4, SLC1A3, PTGS2, GRIK1, GRIK2, CHRNB2, LGI1, LTB
GO:0000166~nucleotide binding	274	13.0538	1671	2245	15143	1.10604	0.033534	0.426421	HRAS, XRCC3, ADCY1, ADCY2, XRCC2, TUBB2B, ADCY8, TUBB2A, NELL1, TUBB2C, ADCY6, PRKG1, ACTG1, MAP3K6, ATP2B2, MAP3K5, DIRAS1, RAVER2, MAP3K9, WNK4, RAB24, RAB20, RAB27A, HFM1, GTPBP3, BCR, PTBP1, WNK2, GEM, PIM2, PPARGC1A, MARK4, PPARGC1B, RND3, ATP2C2, RND1, NAV1, CAMK4, NAV2, MAPK4, PDGFRA, RAB15, CAMK1, PDGFRB, MAPK9, RAB13, NEK5, NEK6, KIF26B, DNAH11, NEK2, ERBB2, PABPC4, UBA7, STK17B, RAB40C,…
GO:0003680~AT DNA binding	3	0.142925	1671	3	15143	9.06224	0.0337887	0.428879	POU3F4, HMGA2, HMGA1
GO:0050682~AF-2 domain binding	3	0.142925	1671	3	15143	9.06224	0.0337887	0.428879	ESRRG, NR0B1, PPARGC1B
GO:0003872~6-phosphofructokinase activity	3	0.142925	1671	3	15143	9.06224	0.0337887	0.428879	PFKL, PFKP, PFKM
GO:0048741~skeletal muscle fiber development	8	0.381134	1565	28	14116	2.57709	0.029629	0.429181	TNC, ERBB2, CACNB2, AGRN, CACNB4, CACNA1S, SNTA1, F2R
GO:0003014~renal system process	8	0.381134	1565	28	14116	2.57709	0.029629	0.429181	KCNMA1, WFS1, AGT, EDN1, NPR1, CHRNB2, CACNA1C, PCSK5
GO:0007173~epidermal growth factor receptor signaling pathway	8	0.381134	1565	28	14116	2.57709	0.029629	0.429181	EGFR, NCK2, PLCE1, PTK2B, SHC1, SHC3, SRC, TGFB1
GO:0006936~muscle contraction	26	1.23869	1565	153	14116	1.53278	0.0301102	0.434435	ALDOA, CALD1, GNA11, EDN1, GJA1, ADRBK1, KCNIP2, FKBP1B, TPM1, GJC1, EDNRA, EDNRB, AGT, SNTB1, HCN4, EMD, DTNA, KCNMA1, PDE4D, CACNA1S, SSTR2, SMTN, ADRA1A, CHRNB2, CACNA1C, SNTA1
GO:0003012~muscle system process	28	1.33397	1565	168	14116	1.5033	0.0301988	0.435397	ALDOA, ADORA2B, CALD1, GNA11, EDN1, GJA1, ADRBK1, KCNIP2, FKBP1B, TPM1, GJC1, EDNRA, EDNRB, AGT, SNTB1, GUCY1A3, HCN4, EMD, DTNA, KCNMA1, PDE4D, CACNA1S, SSTR2, SMTN, ADRA1A, CHRNB2, CACNA1C, SNTA1
GO:0030551~cyclic nucleotide binding	7	0.333492	1671	23	15143	2.75807	0.034617	0.436806	PRKAR1B, PDE5A, PDE10A, HCN4, PRKG1, CNGA3, HCN3
GO:0001505~regulation of neurotransmitter levels	14	0.666984	1565	67	14116	1.88474	0.0306263	0.440019	SEPT5, PPFIA3, RAB3A, ACHE, STX1A, ATP1A2, LIN7A, SLC1A3, SYN3, SNPH, SLC22A3, ABAT, WNT7A, GAD1
GO:0060562~epithelial tube morphogenesis	14	0.666984	1565	67	14116	1.88474	0.0306263	0.440019	BMP4, PTK7, GLI3, SCRIB, SHANK3, ZIC2, RGMA, CD44, LAMA5, AGT, SIX1, ZIC5, PTCH1, TWIST1
GO:0051253~negative regulation of RNA metabolic process	53	2.52501	1565	362	14116	1.32058	0.0308606	0.442537	PPARA, JDP2, FST, PAWR, NR2E1, CITED2, KCNIP3, PCGF2, HEY1, SOX15, SIK1, NR2F2, TWIST1, NR2F1, SATB2, RARG, LDB1, RXRA, HDAC10, LEF1, TLE1, VAX2, HES7, CSDA, NR0B1, MXD4, HES1, CTNNBIP1, MSX1, CUX1, GLIS3, SOX2, SOX9, PRDM16, TCF7L1, FOXH1, SORBS3, ATN1, GATAD2A, POU3F3, BHLHE40, DNMT3B, MDFI, CEBPA, KLF12, IKZF1, KLF10, SMAD3, SKI, ID2, HOPX, ID3, ZFHX3
GO:0015172~acidic amino acid transmembrane transporter activity	5	0.238209	1671	12	15143	3.77593	0.0353099	0.443358	SLC1A2, SLC1A3, SLC25A22, SLC1A1, SLC7A11
GO:0008022~protein C-terminus binding	24	1.1434	1671	141	15143	1.54251	0.0353963	0.44417	USP7, HRAS, MYO1C, BAIAP2, HPCAL4, ERBB2, VIM, PDZD11, CENPF, PFKM, SLC9A3R2, KCNJ11, SRC, KCNIP3, AMPH, ATP2B2, CORO1A, SDC1, ATF4, DLG4, DGKZ, CSK, PEX10, TOP2A
GO:0001763~morphogenesis of a branching structure	15	0.714626	1565	74	14116	1.82834	0.0310778	0.444861	BMP4, NRP1, EDN1, MMP14, GLI3, TGFB1, EDNRA, SEMA5A, CD44, LAMA5, AGT, VEGFA, SIX1, BMP7, CYR61
GO:0051726~regulation of cell cycle	49	2.33444	1565	331	14116	1.33526	0.0310859	0.444947	ZAK, PTGS2, EDN1, RPRM, TGFB1, TGFB2, CITED2, AKT1, CUL7, CABLES2, FANCG, SIK1, MYC, LTB, CABLES1, EGFR, RAD9A, CDK2, SPDYA, CCND1, CCND3, CCND2, FOXG1, BUB1B, GADD45B, MAD2L2, NEK6, NEK2, AFAP1L2, SCRIB, GPR3, FAM5C, FBXO6, TCF3, BMP4, SMAD6, CENPF, DBC1, SMAD3, PDE3A, CDC25C, CDC25A, CCNB1, ID2, BAX, DGKZ, ID3, BMP7, APBB2
GO:0001541~ovarian follicle development	10	0.476417	1565	41	14116	2.19995	0.0326687	0.461609	INHBB, BMP4, TAF4, CCND2, BAX, VEGFA, FANCG, MMP14, BMPR1B, LFNG
GO:0055082~cellular chemical homeostasis	55	2.6203	1565	380	14116	1.3055	0.0328867	0.463867	JPH4, GRIK1, GRIK2, WFS1, GNA11, GRIK3, F2RL1, EDN1, BNIP3, KCNJ11, TGFB1, CKB, DMPK, EDNRA, ATP2B2, EDNRB, S1PR1, GRIN2B, APOE, SLC24A3, GRIN2C, CHRNA4, SV2A, MYC, KCNMA1, EGR2, KCND2, AIFM3, GRIN2A, PPARGC1A, PLCE1, ADM, NAB2, SLC40A1, ERBB2, CACNB4, FKBP1B, KCNMB2, ACSBG1, CALCB, SLC30A1, PTK2B, AGT, NEDD4L, MAFG, GLRB, TRPC6, ATP1A2, FZD2, BAX, MT2A, AVPR1A, CHRNB2, CACNA1C, F2R
GO:0060393~regulation of pathway-restricted SMAD protein phosphorylation	6	0.28585	1565	17	14116	3.18346	0.0328976	0.463979	BMP4, GDF6, SMAD6, TGFB3, BMP7, TGFB1
GO:0044246~regulation of multicellular organismal metabolic process	6	0.28585	1565	17	14116	3.18346	0.0328976	0.463979	ADRB2, ADRB1, CST3, TGFB3, TGFB1, F2R
GO:0006000~fructose metabolic process	6	0.28585	1565	17	14116	3.18346	0.0328976	0.463979	ALDOA, PFKL, ALDOC, GFPT2, PFKP, PFKM
GO:0030496~midbody	6	0.28585	1769	18	15908	2.99755	0.0420105	0.467019	KIF23, STX2, NEK2, ANXA11, CENPF, MYH10
GO:0019838~growth factor binding	19	0.905193	1671	105	15143	1.63983	0.0380055	0.468171	PDGFB, LTBP3, IL1RL2, ERBB2, IGFBP6, TGFB3, COL5A1, NTRK3, IGF1R, PDGFRA, COL6A1, PDGFRB, THBS1, IGFBP2, IGFBP3, IGFBP4, CYR61, IGFBP5, GHR
GO:0046622~positive regulation of organ growth	4	0.190567	1565	7	14116	5.15418	0.0337202	0.472415	ARX, IL7, AGT, CSDA
GO:0021527~spinal cord association neuron differentiation	4	0.190567	1565	7	14116	5.15418	0.0337202	0.472415	ASCL1, GSX2, MDGA1, GSX1
GO:0034446~substrate adhesion-dependent cell spreading	4	0.190567	1565	7	14116	5.15418	0.0337202	0.472415	LAMA5, ANTXR1, LAMC1, LAMB1
GO:0008634~negative regulation of survival gene product expression	4	0.190567	1565	7	14116	5.15418	0.0337202	0.472415	BAX, HRK, BNIP3, MYC
GO:0006002~fructose 6-phosphate metabolic process	4	0.190567	1565	7	14116	5.15418	0.0337202	0.472415	PFKL, GFPT2, PFKP, PFKM
GO:0000786~nucleosome	13	0.619343	1769	63	15908	1.85563	0.0427488	0.47301	HIST1H2AB, H1F0, HIST1H1D, HIST1H2BG, HIST1H2BH, HIST1H2BM, HIST1H2BL, HIST1H2BI, HIST1H2BJ, HIST1H4F, HIST1H2AK, HIST3H2A, HIST1H3D, HIST1H4D, HIST1H4I, HIST3H2BB, HIST1H3F
GO:0009894~regulation of catabolic process	18	0.857551	1565	96	14116	1.69121	0.0338804	0.474043	PPARA, IRS2, PRKAG2, PGAM1, GRIN2A, APOC1, CST3, GJA1, PIM2, TIMP3, SPDYA, AKT1, RNF180, PPP1R3C, ULK1, GRIN2C, APOE, NEDD4L
GO:0070777~D-aspartate transport	3	0.142925	1565	3	14116	9.01981	0.0340909	0.476175	SLC1A2, SLC1A3, SLC1A1
GO:0070141~response to UV-A	3	0.142925	1565	3	14116	9.01981	0.0340909	0.476175	EGFR, AKT1, CCND1
GO:0042976~activation of Janus kinase activity	3	0.142925	1565	3	14116	9.01981	0.0340909	0.476175	PRLR, PTK2B, GHR
GO:0021932~hindbrain radial glia guided cell migration	3	0.142925	1565	3	14116	9.01981	0.0340909	0.476175	DAB1, ULK1, CTNNA2
GO:0070779~D-aspartate import	3	0.142925	1565	3	14116	9.01981	0.0340909	0.476175	SLC1A2, SLC1A3, SLC1A1
GO:0001508~regulation of action potential	14	0.666984	1565	68	14116	1.85702	0.0341651	0.476925	KCNMA1, EGR2, KCND2, GRIK2, ERBB2, GNA11, GRIN2A, TGFB1, KCNMB2, ACSBG1, GRIN2B, NAB2, CHRNA4, CHRNB2
GO:0004860~protein kinase inhibitor activity	9	0.428776	1671	36	15143	2.26556	0.0391211	0.478133	PPP1R1B, SOCS1, PRKAG2, TRIB3, PRKACA, MAPK8IP1, CAMK2N2, TRIB2, TRIB1
GO:0030246~carbohydrate binding	51	2.42973	1671	354	15143	1.30558	0.0392897	0.479624	FGF9, BCAN, FSTL1, GPCPD1, LPHN2, ASGR1, C4ORF31, CD44, APOE, GALNTL6, CYR61, LPHN1, BSG, ATRNL1, PFKL, WBSCR17, PFKP, COLEC12, PFKM, GALNTL1, BGN, NAV2, VEGFA, VCAN, NCAN, ADAMTS3, GALNT3, ALDOA, FGFR1, CD248, HK2, MDK, FBXO6, PTX3, THBS1, PLA2R1, GALNT14, BMP4, LPL, HAPLN3, LGALS3, LGALS1, MRC2, CCDC80, COL5A1, STAB1, FREM1, GFPT2, LIPG, PTCH1, BMP7
GO:0048469~cell maturation	15	0.714626	1565	75	14116	1.80396	0.0344581	0.479875	KCNMA1, CEBPA, EPAS1, PDE3A, KCNIP2, CCNB1, HES1, NRCAM, REC8, RND1, PTK2B, VEGFA, GDF11, AGRN, KLF1
GO:0051172~negative regulation of nitrogen compound metabolic process	72	3.4302	1565	519	14116	1.2513	0.0349777	0.485068	PPARA, JDP2, FST, EDN1, TGFB3, PAWR, NR2E1, GLI3, TGFB1, CITED2, KCNIP3, EDNRA, PCGF2, HEY1, ATP8B1, SOX15, LRRFIP1, NR2F2, SIK1, TWIST1, NR2F1, SATB2, RARG, LDB1, RXRA, HDAC10, LEF1, TLE1, RAD9A, VAX2, HES7, CSDA, NR0B1, MXD4, HES1, CTNNBIP1, MSX1, GRM8, NAB2, GRM7, CUX1, PALM, GLIS3, SOX2, APOC1, PRDM16, SOX9, TCF7L1, FOXH1, SORBS3, ATN1, GATAD2A, PER1, POU3F3, BHLHE40, DNMT3B, CEBPA, MDFI, NAC…
GO:0018212~peptidyl-tyrosine modification	11	0.524059	1565	48	14116	2.06704	0.0350264	0.485552	TPST2, PRLR, LYN, PTK2B, ERBB2, PDGFRA, PDGFRB, FES, SRC, F2R, GHR
GO:0060078~regulation of postsynaptic membrane potential	7	0.333492	1565	23	14116	2.74516	0.0353093	0.488356	GRIN2B, GRIK1, GRIK2, GRIN2C, GRIN2A, CHRNA4, DMPK
GO:0001974~blood vessel remodeling	7	0.333492	1565	23	14116	2.74516	0.0353093	0.488356	ACE, BGN, EPAS1, AGT, BAX, VEGFA, ITGA4
GO:0043393~regulation of protein binding	8	0.381134	1565	29	14116	2.48822	0.0354421	0.489668	ADRB2, NOG, EPB41, SMARCD3, PRMT8, CALD1, BAX, ADD2
GO:0048641~regulation of skeletal muscle tissue development	8	0.381134	1565	29	14116	2.48822	0.0354421	0.489668	COL4A4, BMP4, ADRB2, MYOCD, AGRN, IGFBP3, ZFHX3, BOC
GO:0050921~positive regulation of chemotaxis	8	0.381134	1565	29	14116	2.48822	0.0354421	0.489668	S1PR1, PDGFB, F3, VEGFA, F2RL1, SMAD3, THBS1, TGFB1
GO:0032870~cellular response to hormone stimulus	23	1.09576	1565	133	14116	1.55982	0.0355008	0.490247	IRS2, ADCY1, ADCY2, ADCY8, BAIAP2, RXRA, ADCY6, SOCS7, GNG12, AKT1, IGF1R, EIF4EBP1, ADCY9, CCND2, PRKAR1B, SH2B2, PRKACA, GNB4, SHC1, GNG2, GNG4, IGFBP2, GHR
GO:0043292~contractile fiber	21	1.00048	1769	121	15908	1.56071	0.0450325	0.491147	ALDOA, GNA11, SYNC, FHL3, FHL2, ACTN1, SDC4, TPM2, MMP2, TPM1, CACNA1S, VCL, SYNE1, GRIN2B, KCNJ8, SORBS2, DMD, SVIL, OBSL1, CACNA1C, PLEC
GO:0030295~protein kinase activator activity	6	0.28585	1671	18	15143	3.02075	0.0408069	0.492855	NRG3, TOM1L1, PRKAG2, FGF13, AFAP1L2, AGAP2
GO:0006873~cellular ion homeostasis	54	2.57265	1565	374	14116	1.30233	0.0358221	0.493403	JPH4, GRIK1, GRIK2, WFS1, GNA11, GRIK3, F2RL1, EDN1, BNIP3, KCNJ11, TGFB1, CKB, DMPK, EDNRA, ATP2B2, EDNRB, S1PR1, GRIN2B, APOE, SLC24A3, GRIN2C, CHRNA4, SV2A, MYC, KCNMA1, KCND2, AIFM3, EGR2, GRIN2A, PLCE1, ADM, NAB2, SLC40A1, ERBB2, CACNB4, FKBP1B, KCNMB2, ACSBG1, CALCB, SLC30A1, PTK2B, AGT, NEDD4L, MAFG, GLRB, TRPC6, ATP1A2, FZD2, BAX, MT2A, AVPR1A, CHRNB2, CACNA1C, F2R
GO:0021697~cerebellar cortex formation	5	0.238209	1565	12	14116	3.75825	0.0358438	0.493616	ATP2B2, ULK1, LDB1, RORA, WNT7A
GO:0014910~regulation of smooth muscle cell migration	5	0.238209	1565	12	14116	3.75825	0.0358438	0.493616	ACE, PDGFB, IGFBP3, TRIB1, IGFBP5
GO:0019212~phosphatase inhibitor activity	8	0.381134	1671	30	15143	2.4166	0.0410712	0.495127	C13ORF18, TESC, PHACTR3, SET, PPP1R1B, PPP1R1A, PPP1R14C, PPP1R14B
GO:0050839~cell adhesion molecule binding	8	0.381134	1671	30	15143	2.4166	0.0410712	0.495127	PTPRM, EZR, GRIN2B, PVRL2, GRIN2A, CTNND1, PTPRT, CTNNA2
GO:0006163~purine nucleotide metabolic process	30	1.42925	1565	186	14116	1.45481	0.0362973	0.498037	ATP5D, ALDOA, ADCY1, ADCY2, ATP1B2, ADCY8, ADCY6, ATP10A, PRKAG2, RORA, CACNB4, TGFB1, ATP2B2, ATP8B1, GUCY1A2, ATP8B2, GUCY1A3, ENTPD1, IMPDH1, ENTPD2, ATP1A3, NPR1, PDE4D, ATP1A2, AMPD2, ATP13A4, ATP2C2, ADM, ADCY9, PDE5A
GO:0003013~circulatory system process	30	1.42925	1565	186	14116	1.45481	0.0362973	0.498037	PPARA, ADORA2B, PTGS2, CORIN, ELN, EDN1, ADRBK1, TPM1, EDNRA, EDNRB, CALCB, ACE, APOE, AGT, GUCY1A3, HCN4, PCSK5, KCNMA1, EPB41, NPR1, ATP1A2, ADRB2, ADRB1, ADM, KCNJ8, VEGFA, PDE5A, AVPR1A, ABAT, CACNA1C
GO:0008015~blood circulation	30	1.42925	1565	186	14116	1.45481	0.0362973	0.498037	PPARA, ADORA2B, PTGS2, CORIN, ELN, EDN1, ADRBK1, TPM1, EDNRA, EDNRB, CALCB, ACE, APOE, AGT, GUCY1A3, HCN4, PCSK5, KCNMA1, EPB41, NPR1, ATP1A2, ADRB2, ADRB1, ADM, KCNJ8, VEGFA, PDE5A, AVPR1A, ABAT, CACNA1C
GO:0051592~response to calcium ion	12	0.571701	1565	55	14116	1.96796	0.0365798	0.500774	EGFR, KCNMA1, ACTG1, SDC1, CCND1, S100A16, PTK2B, ANXA11, KCNIP2, THBS1, KCNIP1, KCNMB2
GO:0060341~regulation of cellular localization	38	1.81039	1565	248	14116	1.38207	0.0367695	0.502603	SEPT5, RAB3A, ACHE, SNCAIP, ADORA2B, RAB3D, FST, EDN1, NCS1, TGFB3, ADRBK1, GLI3, KCNJ11, FKBP1B, TGFB1, TGFB2, GRIN2B, AGT, CHRNA4, PRKACA, TRAF7, MDFI, BMP4, STX1A, PFKL, SMAD3, PFKM, STX1B, CPT1A, INHBB, SMO, VEGFC, GRM8, GRM7, CRH, AVPR1A, CHRNB2, TRIP6
GO:0045934~negative regulation of nucleobase, nucleoside, nucleotide and nucleic acid metabolic process	71	3.38256	1565	512	14116	1.25079	0.0371963	0.506695	PPARA, JDP2, FST, EDN1, TGFB3, PAWR, NR2E1, GLI3, TGFB1, CITED2, KCNIP3, EDNRA, PCGF2, HEY1, ATP8B1, SOX15, LRRFIP1, NR2F2, SIK1, TWIST1, NR2F1, SATB2, RARG, LDB1, RXRA, HDAC10, LEF1, TLE1, RAD9A, VAX2, HES7, CSDA, NR0B1, MXD4, HES1, CTNNBIP1, MSX1, GRM8, NAB2, GRM7, CUX1, PALM, GLIS3, SOX2, PRDM16, SOX9, TCF7L1, FOXH1, SORBS3, ATN1, GATAD2A, PER1, POU3F3, BHLHE40, DNMT3B, CEBPA, MDFI, NACC1, NAC…
GO:0050905~neuromuscular process	13	0.619343	1565	62	14116	1.89125	0.0375189	0.509767	KCNMA1, GLRB, IGDCC3, SOX2, GRIN2A, CTNNA2, ATP2B2, SLC1A3, GRIN2B, GRIN2C, GRIN2D, FABP7, MYH10
GO:0006275~regulation of DNA replication	13	0.619343	1565	62	14116	1.89125	0.0375189	0.509767	HRAS, PDGFB, TGFB3, KITLG, RAD9A, TGFB1, CDK2, GLI1, DNA2, IGF1R, PDGFRA, SHC1, ID3
GO:0048663~neuron fate commitment	10	0.476417	1565	42	14116	2.14757	0.037637	0.510887	HES1, BMP4, ASCL1, GSX2, SOX2, GSX1, PAX6, GLI3, TGFB2, FOXN4
GO:0009100~glycoprotein metabolic process	32	1.52454	1565	202	14116	1.42888	0.0378013	0.512442	GALNT3, GYPC, ACHE, GAL3ST4, TUSC3, ST8SIA1, TSPAN7, ST8SIA2, ST6GALNAC5, ST3GAL1, C4ORF31, ST6GALNAC4, B3GNT5, CHST11, FBXO6, CHST14, HS6ST1, COL11A1, GCNT1, PHLDA1, ST6GAL1, ST6GAL2, ALK, MGAT1, ADAMTS9, BGN, LARGE, SULF2, CHST7, CHST9, ST8SIA4, HS3ST3B1
GO:0030031~cell projection assembly	16	0.762268	1565	83	14116	1.73876	0.0379268	0.513626	JUB, FGD1, NEURL, VAV3, PDGFB, STX2, BAIAP2, MTSS1L, VAV2, VCL, BBS1, NCK2, ITGA6, LAMA5, FGD3, MYH10
GO:0006836~neurotransmitter transport	16	0.762268	1565	83	14116	1.73876	0.0379268	0.513626	SEPT5, PPFIA3, RAB3A, CPLX2, STX1A, ICA1, SLC6A11, ATP1A2, STX1B, LIN7A, SLC1A3, SYN3, SNPH, SLC22A3, SV2A, WNT7A
GO:0046660~female sex differentiation	14	0.666984	1565	69	14116	1.83011	0.0379877	0.5142	BMP4, TAF4, FST, MMP14, CDH6, INHBB, CCND2, BAX, AGT, VEGFA, FANCG, BMPR1B, LFNG, FANCA
GO:0046545~development of primary female sexual characteristics	14	0.666984	1565	69	14116	1.83011	0.0379877	0.5142	BMP4, TAF4, FST, MMP14, CDH6, INHBB, CCND2, BAX, AGT, VEGFA, FANCG, BMPR1B, LFNG, FANCA
GO:0019216~regulation of lipid metabolic process	20	0.952835	1565	112	14116	1.61068	0.0385591	0.519551	KCNMA1, PPARA, IRS2, VAV3, PDGFB, STK11, PRKAG2, APOC1, VAV2, ABCG4, PPARGC1A, TGFB1, AKT1, APOE, AGT, DHCR7, AVPR1A, EDF1, BMP6, NR1H3
GO:0031988~membrane-bounded vesicle	77	3.66841	1769	568	15908	1.21907	0.0488554	0.52021	SEPT5, PDGFB, SYT5, SYT3, TGFB3, BCAN, GJA1, CSPG5, SYT7, TGFB1, TGFB2, AP1S1, GRIN2B, PACSIN2, DLG4, AP3B2, RAB6B, SV2A, DPP7, RAB27A, EGFR, BSG, STX1A, STX2, NCALD, SLC3A2, CACNG4, ACTN1, MMP14, VEGFC, NCK2, BGN, FNBP1L, PI4K2A, VEGFA, NEU1, NRSN2, NRSN1, LRRK2, CHGB, SLC40A1, RIN3, PACS1, ALDOA, RAB3A, PALM, RAB3D, CAMK2G, CLU, AMPH, ACSBG1, ANXA6, SYN3, FASN, CAMK2B, TRAF7, THBS1, GAD1, PCSK5…
GO:0005975~carbohydrate metabolic process	73	3.47785	1565	530	14116	1.24235	0.0390036	0.523675	GYPC, TUSC3, GBGT1, PRKAG2, OGDHL, PGAM1, TSPAN7, GPCPD1, KCNJ11, ITPKA, ST6GALNAC5, AKT1, ST3GAL1, C4ORF31, PGP, ST6GALNAC4, SLC2A3, XYLT1, PPP1R1A, CHST11, CHST14, ITIH5, CHST15, MYC, EDARADD, IRS2, PFKL, SLC3A2, CHST2, PFKP, PFKM, ALK, CERCAM, PIGQ, PPARGC1A, CHST1, SPDYA, MGAT1, BGN, CHST7, CHST9, GLB1L3, HAS3, GALNT3, ALDOA, GAL3ST4, ALDOC, PHKA1, HK2, ST8SIA1, ST8SIA2, TPI1, PPP1R3C, B3GNT5…
GO:0060205~cytoplasmic membrane-bounded vesicle lumen	10	0.476417	1769	44	15908	2.04378	0.0499107	0.527957	VEGFC, PDGFB, VEGFA, CLU, TGFB3, ACTN1, HGF, THBS1, TGFB1, TGFB2
GO:0032589~neuron projection membrane	4	0.190567	1769	8	15908	4.49633	0.0499861	0.528505	SLC1A2, ROBO1, ITGA8, ROBO2
GO:0017146~N-methyl-D-aspartate selective glutamate receptor complex	4	0.190567	1769	8	15908	4.49633	0.0499861	0.528505	GRIN2B, GRIN2C, GRIN2D, GRIN2A
GO:0019210~kinase inhibitor activity	9	0.428776	1671	37	15143	2.20433	0.0452679	0.529955	PPP1R1B, SOCS1, PRKAG2, TRIB3, PRKACA, MAPK8IP1, CAMK2N2, TRIB2, TRIB1
GO:0030193~regulation of blood coagulation	9	0.428776	1565	36	14116	2.25495	0.04005	0.533251	PDGFB, PDPN, APOE, F3, EDN1, F2RL1, THBS1, PLAU, F2R
GO:0007422~peripheral nervous system development	9	0.428776	1565	36	14116	2.25495	0.04005	0.533251	ACCN1, EDNRB, GSTM3, EGR3, EGR2, NAB2, ERBB2, AGT, BAI2
GO:0001540~beta-amyloid binding	5	0.238209	1671	13	15143	3.48548	0.046666	0.541048	ACHE, APOE, CST3, APBB2, TGFB2
GO:0008093~cytoskeletal adaptor activity	5	0.238209	1671	13	15143	3.48548	0.046666	0.541048	NCK2, SORBS2, BAIAP2, OBSL1, MTSS1L
GO:0031301~integral to organelle membrane	21	1.00048	1769	123	15908	1.53533	0.0520727	0.543464	ST6GAL1, ST6GAL2, WFS1, ST8SIA1, BNIP3, RFNG, SUN1, ST8SIA2, RTN1, RTN2, ST6GALNAC5, ST3GAL1, ST6GALNAC4, LARGE, ST8SIA4, ERN1, RHOT2, CUX1, PEX10, LFNG, B4GALNT1
GO:0016481~negative regulation of transcription	64	3.04907	1565	459	14116	1.25766	0.0418732	0.549503	PPARA, JDP2, FST, PAWR, GLI3, NR2E1, TGFB1, CITED2, KCNIP3, PCGF2, HEY1, ATP8B1, SOX15, LRRFIP1, NR2F2, SIK1, TWIST1, NR2F1, SATB2, RARG, LDB1, RXRA, HDAC10, LEF1, TLE1, VAX2, HES7, CSDA, NR0B1, MXD4, HES1, CTNNBIP1, MSX1, NAB2, CUX1, GLIS3, SOX2, PRDM16, SOX9, TCF7L1, FOXH1, SORBS3, ATN1, GATAD2A, PER1, POU3F3, BHLHE40, DNMT3B, CEBPA, MDFI, NACC1, NACC2, KLF12, IKZF1, KLF10, FZD1, SMAD3, CENPF, …
GO:0032388~positive regulation of intracellular transport	8	0.381134	1565	30	14116	2.40528	0.0419615	0.550276	BMP4, SMO, TGFB3, SMAD3, PRKACA, TRIP6, GLI3, TGFB1
GO:0007566~embryo implantation	8	0.381134	1565	30	14116	2.40528	0.0419615	0.550276	BSG, PTGS2, PRLR, SFRP4, TTPA, LAMB1, PCSK5, PLAU
GO:0043467~regulation of generation of precursor metabolites and energy	8	0.381134	1565	30	14116	2.40528	0.0419615	0.550276	SPDYA, AKT1, IRS2, PPP1R3C, PRKAG2, PGAM1, PRKACA, PRDM16
GO:0008016~regulation of heart contraction	15	0.714626	1565	77	14116	1.75711	0.0419997	0.55061	EPAS1, EDN1, ADRBK1, ATP1A2, KCNIP2, FKBP1B, TPM1, TGFB2, DMPK, ADRB2, ADRB1, CHRM2, AVPR1A, CELF2, HCN4
GO:0031300~intrinsic to organelle membrane	24	1.1434	1769	146	15908	1.47824	0.0535702	0.553925	ST6GAL1, PIGZ, ST6GAL2, WFS1, CHST2, ST8SIA1, BNIP3, RFNG, SUN1, ST8SIA2, RTN1, RTN2, ST6GALNAC5, ST3GAL1, RNF180, ST6GALNAC4, LARGE, ST8SIA4, ERN1, RHOT2, CUX1, PEX10, LFNG, B4GALNT1
GO:0046875~ephrin receptor binding	4	0.190567	1671	8	15143	4.53112	0.0490026	0.559039	EFNB3, EFNA2, EFNB1, EFNA5
GO:0005021~vascular endothelial growth factor receptor activity	4	0.190567	1671	8	15143	4.53112	0.0490026	0.559039	NRP2, NRP1, PDGFRA, PDGFRB
GO:0008187~poly-pyrimidine tract binding	4	0.190567	1671	8	15143	4.53112	0.0490026	0.559039	PTBP1, PABPC4, MSI1, MSI2
GO:0016812~hydrolase activity, acting on carbon-nitrogen (but not peptide) bonds, in cyclic amides	4	0.190567	1671	8	15143	4.53112	0.0490026	0.559039	OPLAH, CRMP1, DPYSL3, CAD
GO:0051899~membrane depolarization	10	0.476417	1565	43	14116	2.09763	0.0430962	0.560102	AIFM3, GRIN2B, GRIK1, GRIK2, GRIN2C, EDN1, GRIN2A, CHRNA4, CHRNB2, DMPK
GO:0005520~insulin-like growth factor binding	7	0.333492	1671	25	15143	2.53743	0.0502775	0.568575	IGF1R, IGFBP6, IGFBP2, IGFBP3, IGFBP4, CYR61, IGFBP5
GO:0004435~phosphoinositide phospholipase C activity	7	0.333492	1671	25	15143	2.53743	0.0502775	0.568575	EDNRA, PLCB3, PLCE1, PLCB4, PLCD3, PLCD1, PLCB1
GO:0046982~protein heterodimerization activity	32	1.52454	1671	208	15143	1.39419	0.050336	0.569008	JDP2, PDGFB, ERBB2, SOX5, TGFB3, BNIP3, TGFB1, TGFB2, AMPH, GRIN2B, ROBO1, APOE, PRMT8, ENO2, GUCY1A3, ROBO2, TCF3, TOP2A, EGFR, STX1A, KCND2, CEBPB, EPAS1, IKZF1, NR4A1, HGF, ABCG4, USF2, P2RX5, BAX, PDGFRA, ADD2
GO:0031667~response to nutrient levels	31	1.47689	1565	197	14116	1.41936	0.0442156	0.569597	PPARA, PTGS2, SOX2, TTPA, TIMP3, TGFB1, AKT1, TNFRSF11B, CD44, SLC22A3, RARA, DDAH2, GHR, MEST, BMP4, NES, RARG, STC2, RXRA, HRK, CLIC1, PPARGC1A, USF2, CCND1, SSTR2, ADM, SSTR1, LIPG, PTCH1, BMP7, IGFBP2
GO:0005540~hyaluronic acid binding	6	0.28585	1671	19	15143	2.86176	0.0505152	0.570332	HAPLN3, CD44, STAB1, BCAN, VCAN, NCAN
GO:0031323~regulation of cellular metabolic process	413	19.676	1565	3464	14116	1.0754	0.044664	0.573345	SLC2A4RG, HRAS, MASP1, PGAM1, RORA, CITED1, CITED2, MAP3K6, ZNF777, MAP3K5, CDCA7, MAP3K9, MED26, ZNF396, PATZ1, DDAH1, RREB1, RCOR1, NOXA1, RXRA, ZNF787, SSTR2, MSX1, FOXG1, VGLL3, TGIF2, ZNF516, ERBB2, SCRIB, FOXH1, ARX, ZNF229, PPP1R3C, ATN1, ARNTL2, DNMT3B, TCF3, ZNF70, NAT14, ARHGEF10L, TAOK2, KLF12, KLF10, ESRRG, HGF, ZSCAN1, USF2, RGS3, AVPR1A, TNK2, ZNF114, ZNF530, ZNF154, RASSF7, ZNF540,…
GO:0009124~nucleoside monophosphate biosynthetic process	11	0.524059	1565	50	14116	1.98436	0.0450028	0.576158	ADCY1, ADCY2, ADM, ADCY9, ADCY8, ADCY6, GUCY1A2, NPR1, GUCY1A3, AMPD2, IMPDH1
GO:0015179~L-amino acid transmembrane transporter activity	9	0.428776	1671	38	15143	2.14632	0.0520149	0.581259	SLC1A2, SLC38A3, SLC1A3, SLC6A11, SLC25A22, SLC7A10, SLC1A1, SLC25A15, SLC7A11
GO:0008375~acetylglucosaminyltransferase activity	9	0.428776	1671	38	15143	2.14632	0.0520149	0.581259	MGAT1, MGAT5B, B3GNT5, LARGE, XYLT1, RFNG, PIGQ, LFNG, GCNT1
GO:0030336~negative regulation of cell migration	12	0.571701	1565	57	14116	1.89891	0.0460739	0.584932	MIA3, PTPRM, PDGFB, APOE, THBS1, IGFBP3, TPM1, TGFB1, CITED2, TRIB1, VCL, IGFBP5
GO:0051971~positive regulation of transmission of nerve impulse	9	0.428776	1565	37	14116	2.19401	0.0463229	0.586947	EGFR, COL4A4, SLC1A3, PTGS2, GRIK1, GRIK2, CHRNB2, LGI1, LTB
GO:0016051~carbohydrate biosynthetic process	19	0.905193	1565	107	14116	1.60165	0.0463731	0.587352	ST8SIA2, CERCAM, PPARGC1A, AKT1, B3GAT2, GPI, TPI1, PPP1R3C, ATF4, CHST7, XYLT1, CHST9, SLC25A10, CHST11, GFPT2, ENO2, CHST14, GPT, CHST15
GO:0030855~epithelial cell differentiation	23	1.09576	1565	137	14116	1.51427	0.0472032	0.593997	LOR, STX2, FZD1, PTK7, PAX6, KAZ, FZD2, CITED1, LAMA1, GSTM3, EZR, LAMA3, S1PR1, LAMA5, AGT, VEGFA, SIX1, MSI1, EDF1, ID3, TGFB1I1, BMP7, NR2F2
GO:0050974~detection of mechanical stimulus involved in sensory perception	5	0.238209	1565	13	14116	3.46916	0.0473524	0.595181	ATP2B2, GRIN2B, SOX2, COL11A1, MYC
GO:0021516~dorsal spinal cord development	5	0.238209	1565	13	14116	3.46916	0.0473524	0.595181	ASCL1, RFX4, GSX2, MDGA1, GSX1
GO:0021533~cell differentiation in hindbrain	5	0.238209	1565	13	14116	3.46916	0.0473524	0.595181	ATP2B2, ULK1, LDB1, RORA, WNT7A
GO:0042474~middle ear morphogenesis	5	0.238209	1565	13	14116	3.46916	0.0473524	0.595181	NOG, TSHZ1, EDN1, SIX2, MYC
GO:0030511~positive regulation of transforming growth factor beta receptor signaling pathway	5	0.238209	1565	13	14116	3.46916	0.0473524	0.595181	ITGA8, TGFB1I1, THBS1, CITED1, CITED2
GO:0044253~positive regulation of multicellular organismal metabolic process	5	0.238209	1565	13	14116	3.46916	0.0473524	0.595181	ADRB2, ADRB1, TGFB3, TGFB1, F2R
GO:0008361~regulation of cell size	32	1.52454	1565	206	14116	1.40114	0.0474391	0.595867	FGFR1, FGFR3, NRP1, PDGFB, TNFRSF12A, FHL1, EDN1, TGFB3, CDH4, TGFB1, TGFB2, AKT1, ATP2B2, LAMB2, NDRG4, PTK2B, AGT, GNG4, DCLK1, AR, RARG, IL7, CDHR2, SLC3A2, SMAD3, NPR1, CSRP2, NTN1, NTRK3, ULK1, AVPR1A, APBB2
GO:0043198~dendritic shaft	5	0.238209	1769	14	15908	3.21166	0.0612474	0.604137	SLC1A2, GRM7, MAP2, ADRBK1, CACNA1C
GO:0006790~sulfur metabolic process	20	0.952835	1565	115	14116	1.56866	0.0486209	0.605112	TPST2, GAL3ST4, OCLN, UST, CHST2, CDO1, CHST1, C4ORF31, BGN, CHST7, SULF2, CHST9, CHST11, CHST14, HS6ST1, DNMT3B, PAPSS2, HS3ST3B1, CBS, GHR
GO:0048593~camera-type eye morphogenesis	10	0.476417	1565	44	14116	2.04996	0.0490621	0.608512	BMP4, PTPRM, SOX1, BAX, VEGFA, SOX2, GDF11, BMP7, GLI3, EPHB1
GO:0010629~negative regulation of gene expression	69	3.28728	1565	504	14116	1.23485	0.0490721	0.608589	PPARA, JDP2, FST, BNIP3, PAWR, NR2E1, GLI3, TGFB1, CITED2, KCNIP3, PCGF2, HEY1, ATP8B1, SOX15, LRRFIP1, NR2F2, SIK1, MYC, TWIST1, NR2F1, SATB2, RARG, LDB1, RXRA, HRK, HDAC10, LEF1, TLE1, VAX2, HES7, CSDA, NR0B1, MXD4, HES1, CTNNBIP1, MSX1, NAB2, CUX1, GLIS3, SOX2, PRDM16, SOX9, TCF7L1, FOXH1, SORBS3, ATN1, GATAD2A, PER1, POU3F3, BHLHE40, DNMT3B, CEBPA, BMP4, MDFI, NACC1, NACC2, KLF12, IKZF1, KLF1…
GO:0019319~hexose biosynthetic process	8	0.381134	1565	31	14116	2.32769	0.0492101	0.609646	GPI, TPI1, ATF4, SLC25A10, ENO2, GPT, CHST15, PPARGC1A
GO:0050920~regulation of chemotaxis	8	0.381134	1565	31	14116	2.32769	0.0492101	0.609646	S1PR1, PDGFB, F3, VEGFA, F2RL1, SMAD3, THBS1, TGFB1
GO:0043112~receptor metabolic process	8	0.381134	1565	31	14116	2.32769	0.0492101	0.609646	PLD2, GRIK2, ULK1, GRIA1, DMD, AGRN, TGFB1, GHR
GO:0007632~visual behavior	8	0.381134	1565	31	14116	2.32769	0.0492101	0.609646	HRAS, SLC1A2, PDE1B, ATP1A3, GRIN2A, CHRNB2, ATP1A2, CACNA1C
GO:0043176~amine binding	19	0.905193	1671	110	15143	1.5653	0.0561947	0.610353	ACHE, GLRB, PCTP, APOC1, GRIN2A, CAD, ADRB2, ADRB1, SLC1A3, GRIN2B, CHRM2, GRIN2D, GRM7, FASN, CHRNA4, CHRNB2, DDAH2, DDAH1, SLC1A1
GO:0009950~dorsal/ventral axis specification	4	0.190567	1565	8	14116	4.5099	0.0495867	0.612519	MDFI, SMAD6, PAX6, VAX2
GO:0032026~response to magnesium ion	4	0.190567	1565	8	14116	4.5099	0.0495867	0.612519	CCND1, TNFRSF11B, CNGA3, THBS1
GO:0045843~negative regulation of striated muscle development	4	0.190567	1565	8	14116	4.5099	0.0495867	0.612519	BMP4, SOX15, LEF1, TWIST1
GO:0030315~T-tubule	6	0.28585	1769	20	15908	2.6978	0.063181	0.615925	EDNRA, TGFB3, CACNB1, KCNJ11, KCNJ3, CACNA1S
GO:0005083~small GTPase regulator activity	40	1.90567	1671	274	15143	1.32295	0.05723	0.61726	FGD1, TBC1D9, AGFG2, AKAP13, IQGAP2, CYTH3, RIMS2, TBC1D16, ARHGAP4, PLEKHG2, AGAP11, PLEKHG1, GMIP, PLEKHG5, TBC1D4, TBC1D30, AGAP2, FGD3, ARHGEF10L, IQSEC2, BCR, VAV3, ABR, TBC1D10B, ARHGEF7, TBC1D10A, PSD3, TRIO, ARHGEF17, PSD2, ARHGAP29, ARHGEF9, RGNEF, VAV2, RALGDS, FARP1, TBC1D24, SYTL4, KALRN, ARHGAP10
GO:0042587~glycogen granule	3	0.142925	1769	4	15908	6.74449	0.0635647	0.618225	SPDYA, PPP1R3C, FASN
GO:0031983~vesicle lumen	10	0.476417	1769	46	15908	1.95492	0.0636049	0.618466	VEGFC, PDGFB, VEGFA, CLU, TGFB3, ACTN1, HGF, THBS1, TGFB1, TGFB2
GO:0044092~negative regulation of molecular function	48	2.2868	1565	334	14116	1.29626	0.0506191	0.62029	SIVA1, PALM, NOG, ADCY1, ADCY2, ADCY8, ADCY6, PRKAG2, GABBR1, APOC1, TRIB3, ANAPC11, GABBR2, FKBP1B, SPRY4, TGFB2, TRIB1, AKT1, EDNRB, SPRY1, S1PR1, GALR1, GMIP, APOE, ADRA2A, MLLT1, ANGPTL4, MDFI, IL7, SMAD6, CST3, NR4A1, NR0B1, SMO, GNAL, PSMA1, ADRB2, SSTR2, ADCY9, ID2, RGS3, GRM8, GRM7, BUB1B, ID3, MAPK8IP1, GADD45B, DUSP6
GO:0043087~regulation of GTPase activity	21	1.00048	1565	123	14116	1.53997	0.0506266	0.620346	FGD1, JUB, VAV3, TBC1D10B, STMN3, TBC1D9, AGFG2, TBC1D10A, DOCK7, SCRIB, AMPH, TBC1D16, TBC1D24, AGAP11, S1PR1, GMIP, PTK2B, TBC1D4, TBC1D30, AGAP2, FGD3
GO:0001708~cell fate specification	11	0.524059	1565	51	14116	1.94545	0.0506462	0.620492	BMP4, TBX6, ASCL1, SMO, SPRY1, EYA2, GSX2, SOX2, SIX1, SOX9, GLI3
GO:0030665~clathrin coated vesicle membrane	11	0.524059	1769	53	15908	1.8664	0.064422	0.623318	EGFR, RAB3A, STX1A, ICA1, AP1S1, NCALD, SYN3, PI4K2A, BCAN, SV2A, CLTCL1
GO:0008201~heparin binding	18	0.857551	1671	103	15143	1.58369	0.0581603	0.623369	BMP4, FGFR1, LPL, FGF9, CCDC80, FSTL1, MDK, COL5A1, C4ORF31, NAV2, APOE, VEGFA, LIPG, PTCH1, ADAMTS3, THBS1, BMP7, CYR61
GO:0006094~gluconeogenesis	7	0.333492	1565	25	14116	2.52555	0.0512397	0.624891	GPI, TPI1, ATF4, SLC25A10, ENO2, GPT, PPARGC1A
GO:0048742~regulation of skeletal muscle fiber development	7	0.333492	1565	25	14116	2.52555	0.0512397	0.624891	COL4A4, BMP4, MYOCD, AGRN, IGFBP3, ZFHX3, BOC
GO:0021675~nerve development	7	0.333492	1565	25	14116	2.52555	0.0512397	0.624891	HES1, SMO, SLC1A3, EGR2, CHRNB2, GLI3, EPHB1
GO:0045669~positive regulation of osteoblast differentiation	7	0.333492	1565	25	14116	2.52555	0.0512397	0.624891	BMP4, WNT7B, PDLIM7, CD276, BMP7, BMPR1B, BMP6
GO:0051966~regulation of synaptic transmission, glutamatergic	6	0.28585	1565	19	14116	2.84836	0.0513724	0.625868	EGFR, PTGS2, GRIK1, GRIK2, GRIK3, PRKACA
GO:0060079~regulation of excitatory postsynaptic membrane potential	6	0.28585	1565	19	14116	2.84836	0.0513724	0.625868	GRIN2B, GRIK1, GRIK2, GRIN2C, GRIN2A, DMPK
GO:0016331~morphogenesis of embryonic epithelium	12	0.571701	1565	58	14116	1.86617	0.0513989	0.626062	RGMA, VEGFC, PGP, LAMA5, ZIC5, PTK7, PCDH8, PTCH1, TGFB1I1, SHANK3, ZIC2, TWIST1
GO:0046328~regulation of JNK cascade	13	0.619343	1565	65	14116	1.80396	0.0515477	0.627154	MDFI, TAOK2, ZAK, GRIK2, EDN1, AKT1, MAP3K6, MAP3K5, PTK2B, MDFIC, MAP3K9, MAPK8IP1, CBS
GO:0046546~development of primary male sexual characteristics	13	0.619343	1565	65	14116	1.80396	0.0515477	0.627154	AR, FGF9, SOX2, SOX9, NR0B1, CSDA, GJB2, CCND1, SDC1, BAX, PDGFRA, SOX15, FANCA
GO:0010863~positive regulation of phospholipase C activity	13	0.619343	1565	65	14116	1.80396	0.0515477	0.627154	EGFR, GNA11, EDN1, EDNRA, EDNRB, PLCE1, HRH1, S1PR1, CHRM2, AGT, P2RY1, AVPR1A, F2R
GO:0007202~activation of phospholipase C activity	13	0.619343	1565	65	14116	1.80396	0.0515477	0.627154	EGFR, GNA11, EDN1, EDNRA, EDNRB, PLCE1, HRH1, S1PR1, CHRM2, AGT, P2RY1, AVPR1A, F2R
GO:0019318~hexose metabolic process	30	1.42925	1565	192	14116	1.40935	0.051658	0.627961	ALDOA, ALDOC, PHKA1, OGDHL, PRKAG2, PGAM1, HK2, KCNJ11, AKT1, PPP1R3C, TPI1, PPP1R1A, ENO2, CHST15, MYC, EDARADD, IRS2, PFKL, PFKP, PFKM, PPARGC1A, CPT1A, CHST1, SPDYA, GPI, ATF4, SLC25A10, GFPT2, GPT, GLYR1
GO:0003705~RNA polymerase II transcription factor activity, enhancer binding	9	0.428776	1671	39	15143	2.09129	0.0593754	0.63121	CEBPA, CEBPB, EPAS1, GTF2IRD1, LEF1, POU3F3, ZFHX3, USF2, GLI1
GO:0009967~positive regulation of signal transduction	43	2.04859	1565	295	14116	1.31475	0.052884	0.636826	FGF18, HRAS, FGF9, GDF6, ERBB2, SOX2, TSPAN6, TGFB3, SOX4, GJA1, AFAP1L2, SRC, TGFB1, CITED1, TGFB2, CITED2, TNFRSF1A, SORBS3, AGT, PLEKHG5, RHOC, TRAF7, THBS1, LTB, GHR, BMP4, LYN, TAOK2, LGALS1, PIM2, P2RX5, IKBKE, ASCL1, ADRB2, TNFRSF10B, ITGA8, F3, VEGFA, TGFB1I1, WNT9A, BMP7, NEK6, F2R
GO:0030666~endocytic vesicle membrane	8	0.381134	1769	33	15908	2.18004	0.0668803	0.637572	EGFR, CORO1A, GRIA1, CAMK2G, DLG4, CACNG4, CAMK2B, AP2M1
GO:0048332~mesoderm morphogenesis	9	0.428776	1565	38	14116	2.13627	0.0532044	0.639109	BMP4, TBX6, EYA2, MACF1, SMAD3, LEF1, PRKACA, BMP7, TCF7L1
GO:0046332~SMAD binding	10	0.476417	1671	46	15143	1.97005	0.0610977	0.642061	FOXH1, SMAD6, CREBBP, SMAD3, SKI, TGFB1I1, BMPR1B, PRDM16, COL5A2, CITED1
GO:0005737~cytoplasm	844	40.2096	1769	7319	15908	1.037	0.0678043	0.642798	JUB, HRAS, GBGT1, PGAM1, GFER, AMOTL1, ZNF777, CUL7, GRIN2B, BTBD2, ZNF396, RAB27A, BSG, RREB1, NOXA1, BTBD6, BSN, TMEM130, MARK4, ABAT, CMIP, SH3GL2, UNC13A, CPSF3L, RALGPS2, ZNF516, CYP1B1, HSD17B14, PABPC4, CACNB1, CACNB3, FAM19A2, CACNB4, SCRIB, ACSBG1, LPCAT1, ATN1, OBSL1, PPP2R2B, LFNG, UNC119, TAOK2, CAMK2N2, RGS3, RGS6, GFAP, NEURL, FGF9, BNIP3, ST6GALNAC5, ST6GALNAC4, MAP1LC3B, EEF2K, ZN…
GO:0019888~protein phosphatase regulator activity	11	0.524059	1671	53	15143	1.88084	0.0617216	0.645918	C13ORF18, TESC, PHACTR3, SET, PPP1R1B, PPP1R1A, PPP2R5C, PPP1R14C, PPP2R2B, IGFBP3, PPP1R14B
GO:0005096~GTPase activator activity	33	1.57218	1671	220	15143	1.35934	0.0623499	0.649762	RAP1GAP, TBC1D9, AGFG2, IQGAP2, TBC1D16, ARHGAP4, PRR5, AGAP11, RGS12, ARHGAP20, GMIP, GPSM1, TBC1D4, TBC1D30, AGAP2, ARHGEF10L, BCR, VAV3, ABR, TBC1D10B, TBC1D10A, ARHGAP29, RGS16, ARHGAP31, TBC1D24, RGS20, RGS3, RGS6, SRGAP3, SH3BP1, LRRK2, RIN3, ARHGAP10
GO:0070095~fructose-6-phosphate binding	3	0.142925	1671	4	15143	6.79668	0.0626632	0.651664	PFKL, PFKP, PFKM
GO:0004222~metalloendopeptidase activity	18	0.857551	1671	104	15143	1.56846	0.0626943	0.651853	ADAMTS17, THOP1, ADAMTS15, MMP17, MME, PAPLN, MMP16, MMP28, MMP15, MMP14, MMP2, ADAMTS6, ADAMTS9, ADAMTS10, ADAM19, ADAMTS3, ADAMTS2, ADAMTS5
GO:0050801~ion homeostasis	57	2.71558	1565	409	14116	1.25704	0.0551363	0.652592	JPH4, SLC9A7, GRIK1, SLC9A5, GRIK2, WFS1, GNA11, GRIK3, F2RL1, EDN1, BNIP3, KCNJ11, TGFB1, CKB, DMPK, EDNRA, ATP2B2, EDNRB, S1PR1, GRIN2B, GRIN2C, APOE, SLC24A3, CHRNA4, SV2A, MYC, KCNMA1, EGR2, KCND2, AIFM3, GRIN2A, PLCE1, ADM, NAB2, SLC40A1, ERBB2, CACNB4, FKBP1B, KCNMB2, ACSBG1, CALCB, SLC30A1, PTK2B, AGT, NEDD4L, MAFG, GLRB, TRPC6, NPR1, ATP1A2, FZD2, BAX, MT2A, AVPR1A, CHRNB2, CACNA1C, F2R
GO:0046890~regulation of lipid biosynthetic process	10	0.476417	1565	45	14116	2.0044	0.055548	0.655404	AKT1, PDGFB, APOE, DHCR7, AGT, AVPR1A, APOC1, ABCG4, BMP6, NR1H3
GO:0019222~regulation of metabolic process	429	20.4383	1565	3621	14116	1.06863	0.05557	0.655553	SLC2A4RG, HRAS, MASP1, PGAM1, RORA, CITED1, CITED2, MAP3K6, ZNF777, MAP3K5, CDCA7, GRIN2C, MAP3K9, MED26, ZNF396, PATZ1, DDAH1, RREB1, RCOR1, NOXA1, RXRA, GRIN2A, ZNF787, SSTR2, MSX1, FOXG1, MAPK9, VGLL3, TGIF2, ZNF516, ERBB2, SCRIB, FOXH1, ZNF229, ARX, PPP1R3C, ATN1, ARNTL2, DNMT3B, TCF3, ZNF70, NAT14, ARHGEF10L, TAOK2, KLF12, KLF10, ESRRG, HGF, ZSCAN1, USF2, RGS3, AVPR1A, TNK2, ZNF114, ZNF530, …
GO:0033043~regulation of organelle organization	33	1.57218	1565	217	14116	1.37168	0.0562352	0.660048	TRIOBP, RAB3A, LIMA1, NEK2, ELN, EDN1, TPM1, VILL, SORBS3, SET, S1PR1, CUL7, MACF1, ACTR3C, LTB, MYC, DNMT3B, ARHGEF10L, STMN3, SMAD3, CENPF, MID1, NEXN, CDC25C, PPARGC1A, NEBL, NCK2, CORO1A, MAP2, AKAP5, MAD2L2, NEK6, ADD2
GO:0033267~axon part	11	0.524059	1769	54	15908	1.83184	0.0715484	0.663266	KCNMA1, SLC1A2, GABRB3, GRIK2, CHRM2, ROBO1, GRIK3, CNTNAP1, ROBO2, HCN4, PRSS12
GO:0007200~activation of phospholipase C activity by G-protein coupled receptor protein signaling pathway coupled to IP3 second messenger	11	0.524059	1565	52	14116	1.90804	0.0567417	0.663433	EDNRA, EDNRB, HRH1, PLCE1, S1PR1, CHRM2, GNA11, AGT, P2RY1, EDN1, F2R
GO:0021761~limbic system development	8	0.381134	1565	32	14116	2.25495	0.0572047	0.666499	BBS1, BAX, GSX1, BCAN, LEF1, LRP8, ID4, NR0B1
GO:0043507~positive regulation of JUN kinase activity	8	0.381134	1565	32	14116	2.25495	0.0572047	0.666499	MDFI, MAP3K6, MAP3K5, ZAK, MDFIC, PTK2B, MAP3K9, EDN1
GO:0007584~response to nutrient	23	1.09576	1565	140	14116	1.48183	0.0576476	0.669408	BMP4, RARG, PTGS2, STC2, RXRA, SOX2, TTPA, CLIC1, TIMP3, USF2, TGFB1, SSTR2, CCND1, TNFRSF11B, CD44, SSTR1, LIPG, RARA, PTCH1, DDAH2, IGFBP2, BMP7, MEST
GO:0051046~regulation of secretion	31	1.47689	1565	202	14116	1.38423	0.0582802	0.67352	SEPT5, RAB3A, ACHE, SNCAIP, ADORA2B, GRIK1, RAB3D, EDN1, FST, NCS1, TGFB3, ADRBK1, KCNJ11, TGFB1, TGFB2, GRIN2B, AGT, CHRNA4, TRAF7, STX1A, PFKL, PFKM, STX1B, CPT1A, INHBB, VEGFC, GRM8, GRM7, CRH, AVPR1A, CHRNB2
GO:0044449~contractile fiber part	19	0.905193	1769	113	15908	1.51204	0.0738902	0.675507	ALDOA, GNA11, SYNC, FHL3, FHL2, ACTN1, SDC4, TPM2, MMP2, TPM1, CACNA1S, VCL, SYNE1, GRIN2B, SORBS2, DMD, SVIL, OBSL1, CACNA1C
GO:0051146~striated muscle cell differentiation	16	0.762268	1565	88	14116	1.63997	0.0589945	0.678106	HRAS, RXRA, ERBB2, TNC, CACNB2, CACNB4, TPM1, CACNA1S, ACTG1, SDC1, AVPR1A, OBSL1, AGRN, MYH10, SNTA1, F2R
GO:0006164~purine nucleotide biosynthetic process	24	1.1434	1565	148	14116	1.46267	0.0590154	0.67824	ATP5D, ALDOA, ADCY1, ADCY2, ATP1B2, ADCY8, PRKAG2, ADCY6, ATP10A, ATP1A3, NPR1, ATP1A2, AMPD2, TGFB1, ATP13A4, ATP2B2, ATP2C2, ADM, ADCY9, GUCY1A2, ATP8B1, ATP8B2, GUCY1A3, IMPDH1
GO:0030553~cGMP binding	4	0.190567	1671	9	15143	4.02766	0.0676215	0.680508	PDE5A, PDE10A, PRKG1, CNGA3
GO:0050780~dopamine receptor binding	4	0.190567	1671	9	15143	4.02766	0.0676215	0.680508	PALM, GRIN2B, GNA12, D4S234E
GO:0008158~hedgehog receptor activity	4	0.190567	1671	9	15143	4.02766	0.0676215	0.680508	PTCHD2, PTCHD1, PTCH1, PTCH2
GO:0016829~lyase activity	24	1.1434	1671	151	15143	1.44036	0.0680559	0.682925	ALDOA, ODC1, ADCY1, ADCY2, ADCY8, NEIL3, CA12, ALDOC, ADCY6, SDSL, ECHDC2, NPR1, GNAL, ADCY9, CA8, ENO2, GUCY1A2, FASN, GUCY1A3, GPT, ABCC1, GAD1, CBS, EDARADD
GO:0044262~cellular carbohydrate metabolic process	54	2.57265	1565	387	14116	1.25858	0.0603836	0.68685	GYPC, TUSC3, PRKAG2, OGDHL, PGAM1, TSPAN7, GPCPD1, ITPKA, KCNJ11, ST6GALNAC5, AKT1, ST3GAL1, ST6GALNAC4, PPP1R1A, CHST15, MYC, EDARADD, IRS2, PFKL, CHST2, PFKP, PFKM, CERCAM, ALK, PPARGC1A, CHST1, MGAT1, SPDYA, CHST7, GALNT3, ALDOA, ALDOC, PHKA1, ST8SIA1, HK2, ST8SIA2, TPI1, PPP1R3C, B3GNT5, ENO2, GCNT1, ST6GAL1, ST6GAL2, GDPD5, CPT1A, GDPD2, GPI, ATF4, LARGE, ST8SIA4, SLC25A10, GFPT2, GPT, GLYR1
GO:0048066~pigmentation during development	7	0.333492	1565	26	14116	2.42841	0.0606105	0.688256	EDNRB, GNA11, AP3D1, MREG, CITED1, ZIC2, RAB27A
GO:0031941~filamentous actin	5	0.238209	1769	15	15908	2.99755	0.0764334	0.68833	CORO1A, MYO3A, MYO1C, FERMT1, TPM1
GO:0009247~glycolipid biosynthetic process	5	0.238209	1565	14	14116	3.22136	0.0606587	0.688554	B3GNT5, LARGE, GBGT1, ST8SIA1, B4GALNT1
GO:0045940~positive regulation of steroid metabolic process	5	0.238209	1565	14	14116	3.22136	0.0606587	0.688554	APOE, AGT, APOC1, ABCG4, BMP6
GO:0010862~positive regulation of pathway-restricted SMAD protein phosphorylation	5	0.238209	1565	14	14116	3.22136	0.0606587	0.688554	BMP4, GDF6, TGFB3, BMP7, TGFB1
GO:0007263~nitric oxide mediated signal transduction	5	0.238209	1565	14	14116	3.22136	0.0606587	0.688554	APOE, AGT, GUCY1A3, DDAH2, DDAH1
GO:0021510~spinal cord development	9	0.428776	1565	39	14116	2.08149	0.0607074	0.688856	ASCL1, SMO, RFX4, GSX2, MDGA1, MDGA2, GSX1, GDF11, GLI3
GO:0031646~positive regulation of neurological system process	9	0.428776	1565	39	14116	2.08149	0.0607074	0.688856	EGFR, COL4A4, SLC1A3, PTGS2, GRIK1, GRIK2, CHRNB2, LGI1, LTB
GO:0051781~positive regulation of cell division	9	0.428776	1565	39	14116	2.08149	0.0607074	0.688856	VEGFC, PDGFB, FGF9, VEGFA, TGFB3, PDGFD, MDK, TGFB1, TGFB2
GO:0032570~response to progesterone stimulus	6	0.28585	1565	20	14116	2.70594	0.062476	0.699597	ERBB2, SOCS1, TGFB3, THBS1, TGFB1, TGFB2
GO:0060349~bone morphogenesis	6	0.28585	1565	20	14116	2.70594	0.062476	0.699597	FGF18, NAB2, TGFB3, SOX9, TGFB1, GHR
GO:0031093~platelet alpha granule lumen	9	0.428776	1769	41	15908	1.974	0.0787619	0.699655	VEGFC, VEGFA, CLU, TGFB3, ACTN1, HGF, THBS1, TGFB1, TGFB2
GO:0005884~actin filament	9	0.428776	1769	41	15908	1.974	0.0787619	0.699655	CORO1A, EZR, MYO3A, MYO1C, CALD1, FERMT1, SH2B2, PALLD, TPM1
GO:0050795~regulation of behavior	10	0.476417	1565	46	14116	1.96083	0.0625646	0.700126	S1PR1, PDGFB, F3, VEGFA, F2RL1, CRH, SMAD3, CHRNB2, THBS1, TGFB1
GO:0018108~peptidyl-tyrosine phosphorylation	10	0.476417	1565	46	14116	1.96083	0.0625646	0.700126	PRLR, LYN, PTK2B, ERBB2, PDGFRA, PDGFRB, FES, SRC, F2R, GHR
GO:0010810~regulation of cell-substrate adhesion	10	0.476417	1565	46	14116	1.96083	0.0625646	0.700126	C4ORF31, FBLN2, EMID2, CCDC80, SMAD3, VWC2, NID1, MMP14, THBS1, CYR61
GO:0031674~I band	11	0.524059	1769	55	15908	1.79853	0.0791518	0.701513	ALDOA, GRIN2B, SORBS2, DMD, SYNC, FHL3, FHL2, OBSL1, ACTN1, CACNA1C, CACNA1S
GO:0021889~olfactory bulb interneuron differentiation	3	0.142925	1565	4	14116	6.76486	0.0632012	0.7039	ARX, SALL3, GSX2
GO:0010746~regulation of plasma membrane long-chain fatty acid transport	3	0.142925	1565	4	14116	6.76486	0.0632012	0.7039	AKT1, IRS2, THBS1
GO:0032863~activation of Rac GTPase activity	3	0.142925	1565	4	14116	6.76486	0.0632012	0.7039	PTK2B, DOCK7, SCRIB
GO:0021681~cerebellar granular layer development	3	0.142925	1565	4	14116	6.76486	0.0632012	0.7039	ATP2B2, ULK1, WNT7A
GO:0021631~optic nerve morphogenesis	3	0.142925	1565	4	14116	6.76486	0.0632012	0.7039	CHRNB2, GLI3, EPHB1
GO:0021798~forebrain dorsal/ventral pattern formation	3	0.142925	1565	4	14116	6.76486	0.0632012	0.7039	GSX2, PAX6, GLI3
GO:0021707~cerebellar granule cell differentiation	3	0.142925	1565	4	14116	6.76486	0.0632012	0.7039	ATP2B2, ULK1, WNT7A
GO:0060087~relaxation of vascular smooth muscle	3	0.142925	1565	4	14116	6.76486	0.0632012	0.7039	KCNMA1, ADORA2B, GUCY1A3
GO:0014912~negative regulation of smooth muscle cell migration	3	0.142925	1565	4	14116	6.76486	0.0632012	0.7039	IGFBP3, TRIB1, IGFBP5
GO:0060164~regulation of timing of neuron differentiation	3	0.142925	1565	4	14116	6.76486	0.0632012	0.7039	HES1, ASCL1, SOX5
GO:0021684~cerebellar granular layer formation	3	0.142925	1565	4	14116	6.76486	0.0632012	0.7039	ATP2B2, ULK1, WNT7A
GO:0010748~negative regulation of plasma membrane long-chain fatty acid transport	3	0.142925	1565	4	14116	6.76486	0.0632012	0.7039	AKT1, IRS2, THBS1
GO:0021683~cerebellar granular layer morphogenesis	3	0.142925	1565	4	14116	6.76486	0.0632012	0.7039	ATP2B2, ULK1, WNT7A
GO:0034616~response to laminar fluid shear stress	3	0.142925	1565	4	14116	6.76486	0.0632012	0.7039	SMAD6, TGFB3, TGFB1
GO:0007612~learning	12	0.571701	1565	60	14116	1.80396	0.0632527	0.704203	HRAS, GRIN2B, PDE1B, GRM7, DLG4, ATP1A3, GRIN2A, CHRNB2, ATP1A2, PLCB1, CACNA1C, AMPH
GO:0032318~regulation of Ras GTPase activity	18	0.857551	1565	104	14116	1.56112	0.0648751	0.713609	FGD1, STMN3, TBC1D10B, TBC1D9, AGFG2, TBC1D10A, DOCK7, SCRIB, TBC1D16, TBC1D24, AGAP11, S1PR1, GMIP, PTK2B, TBC1D4, TBC1D30, AGAP2, FGD3
GO:0015293~symporter activity	22	1.04812	1671	137	15143	1.45525	0.074422	0.716437	SLC16A13, SLC16A14, SLC12A7, SLC2A10, SLC38A3, SLC13A5, SLC6A11, SLC12A4, SLC16A12, SLC16A3, SLC2A6, SLC1A2, SLC1A3, SLC24A4, SLC24A3, SLC16A6, SLC2A3, SLC16A9, SLC25A22, SLC4A4, SLC1A1, SLC25A18
GO:0044087~regulation of cellular component biogenesis	23	1.09576	1565	142	14116	1.46095	0.0654561	0.716908	COL4A4, TRIOBP, SMAD6, CLU, ELN, EDN1, TGFB3, SMAD3, MMP14, TPM1, VILL, NCK2, CORO1A, SORBS3, EIF4EBP1, S1PR1, CHRNB2, AGRN, ACTR3C, THBS1, WNT7A, ARHGEF10L, ADD2
GO:0015269~calcium-activated potassium channel activity	5	0.238209	1671	15	15143	3.02075	0.0746823	0.717734	KCNMA1, KCNT2, KCNN3, KCNN2, KCNMB2
GO:0004143~diacylglycerol kinase activity	5	0.238209	1671	15	15143	3.02075	0.0746823	0.717734	DGKA, DGKQ, DGKG, DGKZ, DGKH
GO:0000187~activation of MAPK activity	15	0.714626	1565	82	14116	1.64996	0.0657778	0.718719	MDFI, ZAK, ADORA2B, LRRN3, TGFB3, HGF, MAP3K6, PLCE1, MAP3K5, MDFIC, MAP3K9, ADRA2A, SHC1, THBS1, GHR
GO:0032526~response to retinoic acid	8	0.381134	1565	33	14116	2.18662	0.0659564	0.71972	BMP4, RARG, RXRA, SOX2, RARA, PTCH1, IGFBP2, MEST
GO:0048489~synaptic vesicle transport	8	0.381134	1565	33	14116	2.18662	0.0659564	0.71972	SEPT5, RAB3A, STX1A, SNPH, DLG4, SH3GL2, AMPH, LIN7A
GO:0030175~filopodium	7	0.333492	1769	28	15908	2.24816	0.0831961	0.720168	FAM65B, EZR, MYO3A, PDPN, BAIAP2, ANTXR1, RAPH1
GO:0070271~protein complex biogenesis	68	3.23964	1565	505	14116	1.21455	0.066089	0.72046	HRAS, E2F3, OCLN, TUBB2B, GRIK2, TUBB2A, TUBB2C, GJA1, TGFB1, MAZ, MED26, DLG4, TUBB6, FANCA, SLC1A1, MYC, TUBB3, TUBA1C, KCND2, PFKL, CCDC88C, PFKP, MPP6, COLEC12, PFKM, PPARGC1A, HMGA1, SLC9A3R2, CARD10, NCK2, ADRB2, TRIM34, LAMC1, SEPT9, PARVA, TRAF2, PARD3, APC2, DIAPH1, KCNA2, ALDOC, SRC, PXN, IGF1R, TNFRSF1A, PTK2B, C1QTNF1, AGRN, OLFM1, NAT14, ANGPTL4, RANBP17, GLRB, TAF4, NACC1, NACC2, CR…
GO:0006461~protein complex assembly	68	3.23964	1565	505	14116	1.21455	0.066089	0.72046	HRAS, E2F3, OCLN, TUBB2B, GRIK2, TUBB2A, TUBB2C, GJA1, TGFB1, MAZ, MED26, DLG4, TUBB6, FANCA, SLC1A1, MYC, TUBB3, TUBA1C, KCND2, PFKL, CCDC88C, PFKP, MPP6, COLEC12, PFKM, PPARGC1A, HMGA1, SLC9A3R2, CARD10, NCK2, ADRB2, TRIM34, LAMC1, SEPT9, PARVA, TRAF2, PARD3, APC2, DIAPH1, KCNA2, ALDOC, SRC, PXN, IGF1R, TNFRSF1A, PTK2B, C1QTNF1, AGRN, OLFM1, NAT14, ANGPTL4, RANBP17, GLRB, TAF4, NACC1, NACC2, CR…
GO:0060193~positive regulation of lipase activity	14	0.666984	1565	75	14116	1.6837	0.0673899	0.727631	EGFR, GNA11, EDN1, EDNRA, EDNRB, PLCE1, HRH1, S1PR1, CHRM2, AGT, P2RY1, AVPR1A, NR1H3, F2R
GO:0031982~vesicle	87	4.14483	1769	670	15908	1.1677	0.0857646	0.731445	SEPT5, PDGFB, SYT5, SYT3, TGFB3, BCAN, GJA1, CSPG5, SYT7, TGFB1, TGFB2, AP1S1, GRIN2B, PACSIN2, MAP1LC3B, DLG4, AP3B2, RAB6B, SV2A, DPP7, RAB27A, EGFR, BSG, STX1A, STX2, NCALD, ZDHHC8, SLC3A2, CACNG4, ACTN1, MMP14, VEGFC, NCK2, BGN, FNBP1L, PI4K2A, VEGFA, SH3KBP1, NEU1, NRSN2, RAB13, NRSN1, LRRK2, CHGB, SLC40A1, RIN3, PACS1, ALDOA, RAB3A, PALM, GPRC5C, RAB3D, CAMK2G, CLU, AMPH, ACSBG1, ANXA6, SYN…
GO:0021846~cell proliferation in forebrain	4	0.190567	1565	9	14116	4.0088	0.0684014	0.733085	ARX, POU3F3, FABP7, TACC2
GO:0050910~detection of mechanical stimulus involved in sensory perception of sound	4	0.190567	1565	9	14116	4.0088	0.0684014	0.733085	ATP2B2, SOX2, COL11A1, MYC
GO:0048635~negative regulation of muscle development	4	0.190567	1565	9	14116	4.0088	0.0684014	0.733085	BMP4, SOX15, LEF1, TWIST1
GO:0030826~regulation of cGMP biosynthetic process	4	0.190567	1565	9	14116	4.0088	0.0684014	0.733085	ADORA2B, APOE, NPR1, GUCY1A3
GO:0045773~positive regulation of axon extension	4	0.190567	1565	9	14116	4.0088	0.0684014	0.733085	NTRK3, TNFRSF12A, CDH4, NTN1
GO:0019934~cGMP-mediated signaling	4	0.190567	1565	9	14116	4.0088	0.0684014	0.733085	APOE, AGT, PDE9A, FZD2
GO:0010558~negative regulation of macromolecule biosynthetic process	73	3.47785	1565	547	14116	1.20374	0.0684203	0.733186	PPARA, JDP2, FST, EDN1, TGFB3, PAWR, NR2E1, GLI3, TGFB1, CITED2, KCNIP3, PCGF2, EIF4EBP1, HEY1, ATP8B1, SOX15, LRRFIP1, NR2F2, SIK1, TWIST1, NR2F1, SATB2, RARG, LDB1, RXRA, HDAC10, LEF1, TLE1, RAD9A, VAX2, HES7, CSDA, NR0B1, MXD4, HES1, INHBB, CTNNBIP1, MSX1, NAB2, CUX1, GLIS3, SOX2, IGF2BP2, IGF2BP3, PRDM16, SOX9, TCF7L1, FOXH1, SORBS3, ATN1, GATAD2A, PER1, POU3F3, BHLHE40, DNMT3B, CEBPA, MDFI, …
GO:0009117~nucleotide metabolic process	42	2.00095	1565	293	14116	1.29294	0.0687006	0.734679	ATP5D, ALDOA, ADCY1, ADCY2, ADCY8, ATP1B2, NT5C1A, ADCY6, ATP10A, PRKAG2, CAD, CACNB4, RORA, TGFB1, ATP2B2, TP53I3, TPI1, PDE4A, GUCY1A2, ATP8B1, HAAO, ATP8B2, GUCY1A3, ENTPD1, ENTPD2, CCNO, IMPDH1, NMNAT2, ATP1A3, NPR1, PDE4D, ATP1A2, AMPD2, ATP13A4, PANK4, ATP2C2, ADCY9, ADM, PANK1, PDE5A, QPRT, GLYR1
GO:0006753~nucleoside phosphate metabolic process	42	2.00095	1565	293	14116	1.29294	0.0687006	0.734679	ATP5D, ALDOA, ADCY1, ADCY2, ADCY8, ATP1B2, NT5C1A, ADCY6, ATP10A, PRKAG2, CAD, CACNB4, RORA, TGFB1, ATP2B2, TP53I3, TPI1, PDE4A, GUCY1A2, ATP8B1, HAAO, ATP8B2, GUCY1A3, ENTPD1, ENTPD2, CCNO, IMPDH1, NMNAT2, ATP1A3, NPR1, PDE4D, ATP1A2, AMPD2, ATP13A4, PANK4, ATP2C2, ADCY9, ADM, PANK1, PDE5A, QPRT, GLYR1
GO:0046943~carboxylic acid transmembrane transporter activity	16	0.762268	1671	92	15143	1.57604	0.0783028	0.735203	SLC38A3, BSG, SLC13A5, PDPN, SLC6A11, SLC3A2, SLC7A10, SLC7A11, SLC16A3, SLC1A2, SLC1A3, SLC16A6, SLC25A10, SLC25A22, SLC1A1, SLC25A15
GO:0043086~negative regulation of catalytic activity	40	1.90567	1565	277	14116	1.3025	0.0690137	0.736337	PALM, ADCY1, ADCY2, ADCY8, ADCY6, PRKAG2, GABBR1, APOC1, TRIB3, ANAPC11, GABBR2, FKBP1B, SPRY4, TGFB2, TRIB1, AKT1, EDNRB, SPRY1, S1PR1, GALR1, GMIP, APOE, ADRA2A, MLLT1, ANGPTL4, IL7, SMAD6, CST3, NR4A1, GNAL, PSMA1, SSTR2, ADCY9, RGS3, GRM8, GRM7, BUB1B, MAPK8IP1, GADD45B, DUSP6
GO:0040013~negative regulation of locomotion	12	0.571701	1565	61	14116	1.77439	0.0697963	0.740438	MIA3, PTPRM, PDGFB, APOE, THBS1, IGFBP3, TPM1, TGFB1, CITED2, TRIB1, VCL, IGFBP5
GO:0008542~visual learning	7	0.333492	1565	27	14116	2.33847	0.0709295	0.74627	HRAS, PDE1B, ATP1A3, GRIN2A, CHRNB2, ATP1A2, CACNA1C
GO:0005922~connexon complex	6	0.28585	1769	22	15908	2.45254	0.0893272	0.746387	GJD3, GJA1, GJB6, IFT140, GJB2, GJC1
GO:0005158~insulin receptor binding	7	0.333492	1671	28	15143	2.26556	0.0807497	0.746429	IGF1R, DOK1, IRS2, DOK5, DOK6, SHC1, GRB14
GO:0004864~phosphoprotein phosphatase inhibitor activity	7	0.333492	1671	28	15143	2.26556	0.0807497	0.746429	C13ORF18, PHACTR3, SET, PPP1R1B, PPP1R1A, PPP1R14C, PPP1R14B
GO:0009266~response to temperature stimulus	15	0.714626	1565	83	14116	1.63009	0.0714287	0.748799	MICA, LYN, ST8SIA1, CSDA, AKT1, ADRB2, ADRB1, ADM, DIO2, XYLT1, AGT, ACOT11, NR2F6, CIRBP, THBS1
GO:0005996~monosaccharide metabolic process	33	1.57218	1565	222	14116	1.34078	0.0721536	0.75243	ALDOA, ALDOC, PHKA1, OGDHL, PRKAG2, PGAM1, HK2, KCNJ11, AKT1, PPP1R3C, TPI1, PPP1R1A, ENO2, CHST15, MYC, EDARADD, IRS2, PFKL, CHST2, PFKP, PFKM, PPARGC1A, CPT1A, CHST1, SPDYA, GPI, ATF4, CHST7, LARGE, SLC25A10, GFPT2, GPT, GLYR1
GO:0019208~phosphatase regulator activity	11	0.524059	1671	56	15143	1.78008	0.0837661	0.759654	C13ORF18, TESC, PHACTR3, SET, PPP1R1B, PPP1R1A, PPP2R5C, PPP1R14C, PPP2R2B, IGFBP3, PPP1R14B
GO:0005342~organic acid transmembrane transporter activity	16	0.762268	1671	93	15143	1.55909	0.0843031	0.761939	SLC38A3, BSG, SLC13A5, PDPN, SLC6A11, SLC3A2, SLC7A10, SLC7A11, SLC16A3, SLC1A2, SLC1A3, SLC16A6, SLC25A10, SLC25A22, SLC1A1, SLC25A15
GO:0030136~clathrin-coated vesicle	21	1.00048	1769	132	15908	1.43065	0.0933691	0.7624	EGFR, SEPT5, RAB3A, ICA1, STX1A, NCALD, SYT5, SYT3, BCAN, SYT7, AMPH, AP1S1, LRP1, GRIN2B, SYN3, PI4K2A, SYTL4, SV2A, LRRK2, CLTCL1, SLC40A1, SYT17
GO:0045429~positive regulation of nitric oxide biosynthetic process	6	0.28585	1565	21	14116	2.57709	0.0748204	0.765364	EGFR, AKT1, HRH1, EDN1, PTX3, DDAH1
GO:0045923~positive regulation of fatty acid metabolic process	6	0.28585	1565	21	14116	2.57709	0.0748204	0.765364	PPARA, IRS2, AGT, AVPR1A, PPARGC1A, NR1H3
GO:0042752~regulation of circadian rhythm	6	0.28585	1565	21	14116	2.57709	0.0748204	0.765364	CRH, NR2F6, PER1, CHRNB2, BHLHE40, ARNTL2
GO:0001836~release of cytochrome c from mitochondria	6	0.28585	1565	21	14116	2.57709	0.0748204	0.765364	BID, BBC3, BAX, CLU, SMAD3, MYC
GO:0048169~regulation of long-term neuronal synaptic plasticity	6	0.28585	1565	21	14116	2.57709	0.0748204	0.765364	HRAS, GRIN2B, GRIK2, AGT, DLG4, GRIN2A
GO:0046889~positive regulation of lipid biosynthetic process	6	0.28585	1565	21	14116	2.57709	0.0748204	0.765364	AKT1, AGT, AVPR1A, ABCG4, BMP6, NR1H3
GO:0050807~regulation of synapse organization	6	0.28585	1565	21	14116	2.57709	0.0748204	0.765364	COL4A4, CHRNB2, AGRN, NCAN, WNT7A, CTNNA2
GO:0008038~neuron recognition	6	0.28585	1565	21	14116	2.57709	0.0748204	0.765364	NRCAM, NRP1, EFNB3, OPCML, FOXG1, CNTNAP2
GO:0001569~patterning of blood vessels	6	0.28585	1565	21	14116	2.57709	0.0748204	0.765364	SEMA5A, EDNRA, NRP1, VEGFA, EDN1, CYR61
GO:0065004~protein-DNA complex assembly	16	0.762268	1565	91	14116	1.5859	0.0748764	0.765628	HIST1H2AB, H1F0, HIST1H1D, HIST1H2BG, HIST1H2BH, CENPF, HIST1H2BM, SET, HIST1H2BL, HIST1H2BI, HIST1H2BJ, HIST1H4F, HIST1H2AK, HIST3H2A, HIST1H3D, HIST1H4D, HIST1H4I, CHAF1A, HIST3H2BB, HIST1H3F
GO:0010518~positive regulation of phospholipase activity	13	0.619343	1565	69	14116	1.69938	0.0752457	0.767366	EGFR, GNA11, EDN1, EDNRA, EDNRB, PLCE1, HRH1, S1PR1, CHRM2, AGT, P2RY1, AVPR1A, F2R
GO:0019320~hexose catabolic process	13	0.619343	1565	69	14116	1.69938	0.0752457	0.767366	ALDOA, PFKL, ALDOC, OGDHL, PFKP, HK2, PGAM1, PFKM, GPI, TPI1, ENO2, GLYR1, EDARADD
GO:0035270~endocrine system development	13	0.619343	1565	69	14116	1.69938	0.0752457	0.767366	BMP4, GSX1, SOX2, CLU, PAX6, NR0B1, MDK, CITED2, GLI1, HES1, LY6E, SIX1, CRH
GO:0007269~neurotransmitter secretion	8	0.381134	1565	34	14116	2.12231	0.0754704	0.768418	SEPT5, RAB3A, PPFIA3, STX1A, SYN3, SNPH, WNT7A, LIN7A
GO:0017157~regulation of exocytosis	8	0.381134	1565	34	14116	2.12231	0.0754704	0.768418	SEPT5, RAB3A, STX1A, RAB3D, ADORA2B, NCS1, TRAF7, STX1B
GO:0006835~dicarboxylic acid transport	5	0.238209	1565	15	14116	3.0066	0.0757204	0.769582	SLC1A2, SLC1A3, SLC13A5, SLC25A10, SLC1A1
GO:0021872~generation of neurons in the forebrain	5	0.238209	1565	15	14116	3.0066	0.0757204	0.769582	SOX1, SOX2, PAX6, POU3F4, ASPM
GO:0051279~regulation of release of sequestered calcium ion into cytosol	5	0.238209	1565	15	14116	3.0066	0.0757204	0.769582	EDNRA, LYN, BAX, FKBP1B, TGFB1
GO:0032369~negative regulation of lipid transport	5	0.238209	1565	15	14116	3.0066	0.0757204	0.769582	AKT1, IRS2, APOC1, THBS1, NR1H3
GO:0046847~filopodium assembly	5	0.238209	1565	15	14116	3.0066	0.0757204	0.769582	FGD1, ITGA6, BAIAP2, MTSS1L, FGD3
GO:0005242~inward rectifier potassium channel activity	6	0.28585	1671	22	15143	2.47152	0.0870139	0.773168	KCNJ16, KCNJ6, KCNJ8, KCNH7, KCNJ11, KCNJ3
GO:0008219~cell death	93	4.43068	1565	719	14116	1.16668	0.0768786	0.774906	HRAS, MICA, ZAK, FGF14, GRIK2, LRDD, BNIP3, GJA1, PAWR, TGFB1, KCNIP3, TGFB2, ARHGAP4, AKT1, MAP3K5, TNFRSF11B, C8ORF4, UNC5D, MMD2, DPP6, LTB, MYC, TOP2A, TWIST1, FAM176A, AR, AIFM3, NOL3, AIFM2, HRK, ARHGEF17, PIM2, ARHGEF9, ELMO1, DAPK1, PPM1F, TNFRSF10B, EYA2, F3, TNFAIP8, SH3KBP1, ERN1, BUB1B, GADD45B, TNFAIP3, NEK6, KALRN, SIVA1, DCC, BID, TNFRSF21, FGD1, TRAF2, GULP1, TNFRSF12A, ALDOC, CLU…
GO:0006334~nucleosome assembly	15	0.714626	1565	84	14116	1.61068	0.077389	0.777214	HIST1H2AB, H1F0, HIST1H1D, HIST1H2BG, HIST1H2BH, HIST1H2BM, SET, HIST1H2BL, HIST1H2BI, HIST1H2BJ, HIST1H4F, HIST1H2AK, HIST3H2A, HIST1H3D, HIST1H4D, HIST1H4I, CHAF1A, HIST3H2BB, HIST1H3F
GO:0001570~vasculogenesis	9	0.428776	1565	41	14116	1.97996	0.07761	0.778207	ZFP36L1, SMO, CUL7, MYOCD, HEY1, VEGFA, CITED1, CITED2, GJC1
GO:0050818~regulation of coagulation	9	0.428776	1565	41	14116	1.97996	0.07761	0.778207	PDGFB, PDPN, APOE, F3, EDN1, F2RL1, THBS1, PLAU, F2R
GO:0006915~apoptosis	79	3.7637	1565	602	14116	1.18366	0.0777645	0.778899	HRAS, GRIK2, LRDD, BNIP3, GJA1, PAWR, KCNIP3, AKT1, ARHGAP4, MAP3K5, TNFRSF11B, C8ORF4, UNC5D, LTB, MYC, TOP2A, TWIST1, FAM176A, AIFM3, NOL3, AIFM2, HRK, ARHGEF17, PIM2, ARHGEF9, ELMO1, DAPK1, PPM1F, TNFRSF10B, EYA2, F3, TNFAIP8, ERN1, SH3KBP1, BUB1B, GADD45B, TNFAIP3, NEK6, KALRN, SIVA1, BID, DCC, FGD1, TRAF2, TNFRSF21, GULP1, TNFRSF12A, ALDOC, CLU, STK17B, AKAP13, TRIB3, SCRIB, TNFRSF1A, PLEKHG…
GO:0017153~sodium:dicarboxylate symporter activity	4	0.190567	1671	10	15143	3.6249	0.0889233	0.780776	SLC1A2, SLC1A3, SLC13A5, SLC1A1
GO:0004935~adrenoceptor activity	4	0.190567	1671	10	15143	3.6249	0.0889233	0.780776	ADRB2, ADRB1, ADRA2A, ADRA1A
GO:0019002~GMP binding	4	0.190567	1671	10	15143	3.6249	0.0889233	0.780776	PDE5A, PDE10A, PRKG1, CNGA3
GO:0032559~adenyl ribonucleotide binding	182	8.6708	1671	1497	15143	1.10176	0.0894459	0.782817	STK33, XRCC3, ADCY1, ADCY2, XRCC2, ZAK, ADCY8, ADCY6, CASK, PRKG1, ACSS3, ITPKA, MTHFD1L, DMPK, ACTG1, ATP2B2, MAP3K6, MAP3K5, OPLAH, MAP3K9, WNK4, DDX25, PRKACA, HFM1, EGFR, NMNAT2, PDXK, BCR, MYO3A, STK24, PIM2, WNK2, MARK4, WEE1, ATP2C2, CAMK4, KCNT2, NAV2, MAPK4, FBXO18, PI4K2A, PDGFRA, MAPK9, PDGFRB, CAMK1, LRRK2, NEK5, NEK6, SRXN1, KALRN, KIF26B, DNAH11, FGFR1, FGFR3, NEK2, STK11, ERBB2, ST…
GO:0016023~cytoplasmic membrane-bounded vesicle	72	3.4302	1769	550	15908	1.17722	0.099702	0.785606	SEPT5, PDGFB, SYT5, SYT3, TGFB3, BCAN, GJA1, CSPG5, SYT7, TGFB1, TGFB2, AP1S1, GRIN2B, PACSIN2, DLG4, AP3B2, RAB6B, SV2A, DPP7, RAB27A, EGFR, BSG, STX1A, STX2, NCALD, SLC3A2, CACNG4, ACTN1, MMP14, VEGFC, BGN, FNBP1L, PI4K2A, VEGFA, NEU1, NRSN2, NRSN1, LRRK2, CHGB, SLC40A1, RIN3, PACS1, PALM, RAB3A, RAB3D, CAMK2G, CLU, AMPH, ACSBG1, ANXA6, SYN3, FASN, CAMK2B, TRAF7, THBS1, PCSK5, HAP1, PHLDA1, AP2…
GO:0048706~embryonic skeletal system development	14	0.666984	1565	77	14116	1.63997	0.0798199	0.787906	SATB2, NOG, FGF9, TGFB3, SIX2, SIX4, GLI3, PCGF2, SIX1, CHST11, KIAA1217, WNT9A, PCSK5, COL11A1
GO:0005310~dicarboxylic acid transmembrane transporter activity	5	0.238209	1671	16	15143	2.83195	0.0912328	0.789659	SLC1A2, SLC1A3, SLC13A5, SLC25A10, SLC1A1
GO:0032403~protein complex binding	29	1.38161	1671	196	15143	1.34084	0.0916324	0.791161	ATP5D, GNA11, FCGRT, TNFRSF1A, IGF1R, PTK2B, TGFBI, PRKACA, SHC1, THBS1, IRS2, LGALS3, LYN, ACTN1, MFGE8, COL5A1, DOK1, ADRB2, CCND1, NPTXR, ITGA6, ULK1, ITGA5, DOK5, LAMA5, DOK6, PI4K2A, GRB14, ADAMTS5
GO:0043066~negative regulation of apoptosis	49	2.33444	1565	354	14116	1.2485	0.0809348	0.792646	HRAS, XRCC2, WFS1, GRIK2, TGFB3, BNIP3, NR2E1, CITED2, AKT1, EDNRB, PCGF2, APOE, CHST11, DDAH2, MYC, EGFR, NOL3, HRK, PIM2, CSDA, DAPK1, AMIGO2, SMO, MSX1, F3, VEGFA, TNFAIP8, TNFAIP3, ERBB2, CLU, SOX4, MSX2, IGF1R, AGT, POU3F3, THBS1, ANGPTL4, CEBPB, IL7, SMAD6, EEF1A2, SMAD3, PDE3A, HGF, PRLR, BAX, MAPK8IP1, APBB2, F2R
GO:0032319~regulation of Rho GTPase activity	7	0.333492	1565	28	14116	2.25495	0.0821932	0.797875	FGD1, STMN3, GMIP, PTK2B, DOCK7, SCRIB, FGD3
GO:0021983~pituitary gland development	7	0.333492	1565	28	14116	2.25495	0.0821932	0.797875	HES1, BMP4, SOX2, GSX1, PAX6, NR0B1, GLI1
GO:0007595~lactation	7	0.333492	1565	28	14116	2.25495	0.0821932	0.797875	ATP2B2, NEURL, PRLR, HK2, CDO1, APLN, USF2
GO:0016563~transcription activator activity	55	2.6203	1671	410	15143	1.21567	0.094026	0.799951	PPARA, E2F3, TGFB1, GLI1, CITED2, MYOCD, SMARCD3, MED26, RARA, PATZ1, YAP1, MKL2, MYB, NR2F1, AR, RREB1, RXRA, LEF1, TRERF1, HMGA1, PPARGC1A, PPARGC1B, CAMK4, EDF1, TGFB1I1, DCC, FHL2, SOX9, PRDM16, FOXH1, POU3F3, NFATC4, NFATC2, TCF3, NAT14, ETV4, NR1H3, TFDP1, KAT2A, TAF4, CEBPB, EPAS1, DTX1, CREBBP, ESRRG, SMAD3, NR4A1, TEAD2, TEAD3, ATXN7L3, USF2, ATF4, KLF2, NFIB, PBX4
GO:0008217~regulation of blood pressure	17	0.809909	1565	100	14116	1.53337	0.0835712	0.803458	PPARA, PTGS2, CORIN, EDN1, NPR1, ATP1A2, TPM1, EDNRB, ACE, ADRB2, ADRB1, AGT, AVPR1A, ABAT, GUCY1A3, CACNA1C, PCSK5
GO:0003001~generation of a signal involved in cell-cell signaling	15	0.714626	1565	85	14116	1.59173	0.0836617	0.80382	SEPT5, PPFIA3, RAB3A, STX1A, LYN, CAMK2G, EDN1, CACNB4, FKBP1B, LIN7A, SYN3, SNPH, CACNA1C, WNT7A, SMPD3
GO:0007188~G-protein signaling, coupled to cAMP nucleotide second messenger	15	0.714626	1565	85	14116	1.59173	0.0836617	0.80382	ADCY1, ADCY2, ADORA2B, ADCY8, ADCY6, GPR3, CRHR1, GNAL, SSTR2, ADRB2, S1PR1, ADRB1, ADCY9, GALR1, CHRM2
GO:0051246~regulation of protein metabolic process	72	3.4302	1565	546	14116	1.18943	0.0846415	0.807693	MASP1, ZAK, PDGFB, WFS1, GDF6, PRKAG2, EDN1, TGFB3, GJA1, TGFB1, AKT1, EDNRA, EDNRB, MAP3K6, EIF4EBP1, MAP3K5, GRIN2C, APOE, MDFIC, MAP3K9, DDX25, PDGFD, GHR, EGFR, LYN, CCDC88C, SOCS1, GRIN2A, UBE2F, PPARGC1A, EIF4G1, RNF180, VEGFC, PSMA1, NCK2, CCND1, CCND3, CCND2, BUB1B, PDGFRB, LRRK2, EIF4E3, KITLG, IGF2BP2, IGF2BP3, UBE2QL1, ANAPC11, TIMP3, ZFP36L1, ACE, SET, PTK2B, AGT, NEDD4L, THBS1, DNMT3…
GO:0018193~peptidyl-amino acid modification	25	1.19104	1565	162	14116	1.39195	0.0849481	0.808891	GALNT3, TPST2, TUSC3, RAB3D, ERBB2, ADRBK1, CAD, FES, SRC, AKT1, C4ORF31, SBK1, PTK2B, PRMT8, PRKACA, GHR, LYN, PDF, CREBBP, BGN, PRLR, MAP2, PDGFRA, PDGFRB, F2R
GO:0003828~alpha-N-acetylneuraminate alpha-2,8-sialyltransferase activity	3	0.142925	1671	5	15143	5.43734	0.0969207	0.810117	ST8SIA4, ST8SIA1, ST8SIA2
GO:0008526~phosphatidylinositol transporter activity	3	0.142925	1671	5	15143	5.43734	0.0969207	0.810117	PITPNM1, PITPNA, PITPNC1
GO:0001537~N-acetylgalactosamine 4-O-sulfotransferase activity	3	0.142925	1671	5	15143	5.43734	0.0969207	0.810117	CHST9, CHST11, CHST14
GO:0045294~alpha-catenin binding	3	0.142925	1671	5	15143	5.43734	0.0969207	0.810117	PTPRT, CDH24, VCL
GO:0005007~fibroblast growth factor receptor activity	3	0.142925	1671	5	15143	5.43734	0.0969207	0.810117	FGFR1, FGFR3, FGFRL1
GO:0006355~regulation of transcription, DNA-dependent	215	10.243	1565	1773	14116	1.09377	0.0852844	0.810196	SLC2A4RG, FST, RORA, CITED1, CITED2, ZNF777, S1PR1, MED26, CREB3L1, ZNF396, PATZ1, RARA, TWIST1, RARG, RREB1, RXRA, PPARGC1A, PPARGC1B, HES1, MSX1, HES4, VEGFA, FOXG1, TGIF2, TGFB1I1, AFAP1L2, MYT1, FOXH1, ARX, ZNF229, ATN1, NKX1-2, LHX2, AGRN, ARNTL2, ZNF70, TCF3, DNMT3B, ARHGEF10L, NR1H3, MDFI, BMP4, KLF12, IKZF1, SMAD6, KLF10, CREBBP, ESRRG, SMAD3, SKI, ZSCAN1, USF2, HOPX, ZIK1, ZNF114, BMP7, …
GO:0007626~locomotory behavior	39	1.85803	1565	274	14116	1.28384	0.0855256	0.811127	NRP2, HRAS, PDGFB, CXCL3, CXCL2, ASTN1, NTAN1, CX3CL1, CACNB4, SCRIB, TGFB2, ATP2B2, EDNRB, NPAS2, NPAS3, PDE1B, ROBO1, KAL1, GRIN2D, CHRNA4, ROBO2, CYR61, KCNMA1, PLP2, GLRB, EFNB3, ATP1A3, ATP1A2, EPHA4, CORO1A, CXCL14, CMTM8, C1QL1, ABAT, PDGFRB, CHRNB2, CACNA1C, CMTM3, PLAU
GO:0003073~regulation of systemic arterial blood pressure	8	0.381134	1565	35	14116	2.06167	0.0857457	0.811972	ADRB2, ACE, ADRB1, AGT, EDN1, AVPR1A, TPM1, PCSK5
GO:0048747~muscle fiber development	8	0.381134	1565	35	14116	2.06167	0.0857457	0.811972	TNC, ERBB2, CACNB2, AGRN, CACNB4, CACNA1S, SNTA1, F2R
GO:0051054~positive regulation of DNA metabolic process	11	0.524059	1565	56	14116	1.77175	0.0857973	0.81217	STAT6, IGF1R, DNA2, HRAS, PDGFB, PDGFRA, TGFB3, KITLG, SHC1, TGFB1, GLI1
GO:0016265~death	93	4.43068	1565	724	14116	1.15862	0.0862616	0.81394	HRAS, MICA, ZAK, FGF14, GRIK2, LRDD, BNIP3, GJA1, PAWR, TGFB1, KCNIP3, TGFB2, ARHGAP4, AKT1, MAP3K5, TNFRSF11B, C8ORF4, UNC5D, MMD2, DPP6, LTB, MYC, TOP2A, TWIST1, FAM176A, AR, AIFM3, NOL3, AIFM2, HRK, ARHGEF17, PIM2, ARHGEF9, ELMO1, DAPK1, PPM1F, TNFRSF10B, EYA2, F3, TNFAIP8, SH3KBP1, ERN1, BUB1B, GADD45B, TNFAIP3, NEK6, KALRN, SIVA1, DCC, BID, TNFRSF21, FGD1, TRAF2, GULP1, TNFRSF12A, ALDOC, CLU…
GO:0009165~nucleotide biosynthetic process	28	1.33397	1565	186	14116	1.35782	0.0864687	0.814725	ATP5D, ALDOA, ADCY1, ADCY2, ATP1B2, ADCY8, ATP10A, PRKAG2, ADCY6, CAD, TGFB1, ATP2B2, ATP8B1, HAAO, GUCY1A2, GUCY1A3, ATP8B2, IMPDH1, NMNAT2, ATP1A3, NPR1, ATP1A2, AMPD2, ATP13A4, ATP2C2, ADM, ADCY9, QPRT
GO:0019217~regulation of fatty acid metabolic process	10	0.476417	1565	49	14116	1.84078	0.086862	0.816206	AKT1, PPARA, IRS2, STK11, AGT, PRKAG2, AVPR1A, APOC1, PPARGC1A, NR1H3
GO:0034728~nucleosome organization	16	0.762268	1565	93	14116	1.55179	0.0868876	0.816302	HIST1H2AB, H1F0, HIST1H1D, HIST1H2BG, HIST1H2BH, HMGA1, HIST1H2BM, SET, HIST1H2BL, HIST1H2BI, HIST1H2BJ, HIST1H4F, HIST1H2AK, HIST3H2A, HIST1H3D, HIST1H4D, HIST1H3F, HIST1H4I, CHAF1A, HIST3H2BB
GO:0043270~positive regulation of ion transport	9	0.428776	1565	42	14116	1.93282	0.0870154	0.816781	P2RX5, EDNRA, AKT1, ATP2B2, ADRB2, WFS1, BAX, P2RY1, F2R
GO:0033189~response to vitamin A	9	0.428776	1565	42	14116	1.93282	0.0870154	0.816781	BMP4, RARG, CD44, RXRA, SOX2, RARA, PTCH1, IGFBP2, MEST
GO:0006090~pyruvate metabolic process	9	0.428776	1565	42	14116	1.93282	0.0870154	0.816781	SLC16A3, GPI, TPI1, BSG, ATF4, SLC25A10, ENO2, GPT, PPARGC1A
GO:0045165~cell fate commitment	22	1.04812	1565	139	14116	1.4276	0.0870401	0.816873	BMP4, TBX6, GSX2, IL7, SOX2, GSX1, SOX5, PAX6, SOX9, NR2E1, GLI3, FOXN4, TGFB2, HES1, ASCL1, SMO, SPRY1, EYA2, SIX1, TGFB1I1, NR2F2, TCF3
GO:0042165~neurotransmitter binding	17	0.809909	1671	103	15143	1.49571	0.0993886	0.818399	GABRG1, ACHE, GLRB, GABRA4, GABRB3, SLC6A11, GRIN2A, SORCS1, SORCS3, SSTR2, GALR1, GRIN2B, CHRM2, SSTR1, GRIN2D, CHRNA4, CHRNB2
GO:0008633~activation of pro-apoptotic gene products	6	0.28585	1565	22	14116	2.45995	0.0883828	0.821829	BID, AKT1, TRAF2, TNFRSF10B, SMAD3, MYC
GO:0001658~branching involved in ureteric bud morphogenesis	6	0.28585	1565	22	14116	2.45995	0.0883828	0.821829	BMP4, CD44, LAMA5, AGT, SIX1, GLI3
GO:0007157~heterophilic cell adhesion	6	0.28585	1565	22	14116	2.45995	0.0883828	0.821829	AMIGO2, CADM3, ITGA5, ITGA4, CDH4, SCARF2
GO:0007628~adult walking behavior	6	0.28585	1565	22	14116	2.45995	0.0883828	0.821829	KCNMA1, EPHA4, GLRB, EFNB3, CACNB4, CACNA1C
GO:0060675~ureteric bud morphogenesis	6	0.28585	1565	22	14116	2.45995	0.0883828	0.821829	BMP4, CD44, LAMA5, AGT, SIX1, GLI3
GO:0045930~negative regulation of mitotic cell cycle	6	0.28585	1565	22	14116	2.45995	0.0883828	0.821829	EGFR, SMAD3, DGKZ, APBB2, SCRIB, TGFB1
GO:0002027~regulation of heart rate	6	0.28585	1565	22	14116	2.45995	0.0883828	0.821829	ADRB1, EPAS1, EDN1, AVPR1A, FKBP1B, TPM1
GO:0051252~regulation of RNA metabolic process	219	10.4335	1565	1813	14116	1.08954	0.0890885	0.824383	SLC2A4RG, FST, RORA, CITED1, CITED2, ZNF777, S1PR1, MED26, CREB3L1, ZNF396, PATZ1, RARA, TWIST1, RARG, RREB1, RXRA, PPARGC1A, PPARGC1B, HES1, MSX1, HES4, VEGFA, FOXG1, TGIF2, TGFB1I1, AFAP1L2, MYT1, FOXH1, ARX, ZNF229, ATN1, NKX1-2, LHX2, AGRN, ARNTL2, ZNF70, TCF3, DNMT3B, ARHGEF10L, NR1H3, MDFI, BMP4, KLF12, IKZF1, SMAD6, KLF10, CREBBP, ESRRG, SMAD3, SKI, ZSCAN1, USF2, HOPX, ZIK1, ZNF114, BMP7, …
GO:0010517~regulation of phospholipase activity	13	0.619343	1565	71	14116	1.65151	0.0893389	0.825281	EGFR, GNA11, EDN1, EDNRA, EDNRB, PLCE1, HRH1, S1PR1, CHRM2, AGT, P2RY1, AVPR1A, F2R
GO:0046365~monosaccharide catabolic process	13	0.619343	1565	71	14116	1.65151	0.0893389	0.825281	ALDOA, PFKL, ALDOC, OGDHL, PFKP, HK2, PGAM1, PFKM, GPI, TPI1, ENO2, GLYR1, EDARADD
GO:0010460~positive regulation of heart rate	4	0.190567	1565	10	14116	3.60792	0.0899149	0.82733	ADRB1, EDN1, AVPR1A, TPM1
GO:0032891~negative regulation of organic acid transport	4	0.190567	1565	10	14116	3.60792	0.0899149	0.82733	AKT1, IRS2, THBS1, LTB
GO:0021680~cerebellar Purkinje cell layer development	4	0.190567	1565	10	14116	3.60792	0.0899149	0.82733	ATP2B2, LDB1, RORA, MYH10
GO:0031103~axon regeneration	4	0.190567	1565	10	14116	3.60792	0.0899149	0.82733	LAMB2, RTN4RL1, RXRA, VCAN
GO:0014821~phasic smooth muscle contraction	4	0.190567	1565	10	14116	3.60792	0.0899149	0.82733	EDNRB, SSTR2, AGT, EDN1
GO:0030823~regulation of cGMP metabolic process	4	0.190567	1565	10	14116	3.60792	0.0899149	0.82733	ADORA2B, APOE, NPR1, GUCY1A3
GO:0070227~lymphocyte apoptosis	4	0.190567	1565	10	14116	3.60792	0.0899149	0.82733	SIVA1, AKT1, BAX, MYC
GO:0006911~phagocytosis, engulfment	4	0.190567	1565	10	14116	3.60792	0.0899149	0.82733	GULP1, MFGE8, THBS1, ELMO1
GO:0051647~nucleus localization	4	0.190567	1565	10	14116	3.60792	0.0899149	0.82733	NTN1, SLIT1, MYH10, TACC2
GO:0055086~nucleobase, nucleoside and nucleotide metabolic process	44	2.09624	1565	316	14116	1.25592	0.0899621	0.827496	ATP5D, ALDOA, ADCY1, OCLN, ADCY2, ADCY8, ATP1B2, NT5C1A, ADCY6, ATP10A, PRKAG2, CAD, CACNB4, RORA, TGFB1, ATP2B2, TP53I3, TPI1, PDE4A, GUCY1A2, ATP8B1, HAAO, ATP8B2, GUCY1A3, ENTPD1, ENTPD2, CCNO, IMPDH1, DNMT3B, NMNAT2, ATP1A3, NPR1, PDE4D, ATP1A2, AMPD2, ATP13A4, PANK4, ATP2C2, ADCY9, ADM, PANK1, PDE5A, QPRT, GLYR1
GO:0042592~homeostatic process	96	4.57361	1565	751	14116	1.153	0.0905067	0.82941	JPH4, SLC9A7, SLC9A5, GRIK1, GRIK2, WFS1, GNA11, GRIK3, EDN1, F2RL1, BNIP3, KCNJ11, TGFB1, DMPK, CKB, EDNRA, AKT1, EDNRB, ATP2B2, S1PR1, GRIN2B, GRIN2C, SLC24A3, APOE, ANKRD11, CHRNA4, SV2A, MYC, KCNMA1, SLC12A7, IRS2, EGR2, AIFM3, KCND2, LYN, GRIN2A, PFKM, PPARGC1A, TRERF1, BBS1, ADRB2, PLCE1, ADRB1, ADM, NAB2, VEGFA, PDGFRB, SLC40A1, SIVA1, ALDOA, GLRX5, PARD3, ERBB2, CACNB4, FKBP1B, ACSBG1, KC…
GO:0051345~positive regulation of hydrolase activity	27	1.28633	1565	179	14116	1.36053	0.0905967	0.829725	SIVA1, GNA11, EDN1, TPM1, SCRIB, EDNRA, EDNRB, HRH1, S1PR1, PTK2B, AGT, P2RY1, MYC, NR1H3, EGFR, AIFM3, SMAD3, DOCK7, PLCE1, TNFRSF10B, BBC3, CHRM2, F3, BAX, ERN1, AVPR1A, F2R
GO:0051047~positive regulation of secretion	18	0.857551	1565	109	14116	1.48951	0.0918554	0.834065	SEPT5, ACHE, STX1A, ADORA2B, GRIK1, EDN1, TGFB3, NCS1, ADRBK1, PFKM, TGFB1, TGFB2, INHBB, VEGFC, GRIN2B, CRH, AVPR1A, CHRNB2
GO:0007622~rhythmic behavior	5	0.238209	1565	16	14116	2.81869	0.0924648	0.836129	KCNMA1, NPAS2, EGR2, CRH, CHRNB2
GO:0030032~lamellipodium assembly	5	0.238209	1565	16	14116	2.81869	0.0924648	0.836129	JUB, NCK2, VAV3, VAV2, VCL
GO:0050982~detection of mechanical stimulus	5	0.238209	1565	16	14116	2.81869	0.0924648	0.836129	ATP2B2, GRIN2B, SOX2, COL11A1, MYC
GO:0030035~microspike assembly	5	0.238209	1565	16	14116	2.81869	0.0924648	0.836129	FGD1, ITGA6, BAIAP2, MTSS1L, FGD3
GO:0032268~regulation of cellular protein metabolic process	63	3.00143	1565	474	14116	1.19884	0.0933306	0.839019	ZAK, PDGFB, MASP1, GDF6, PRKAG2, EDN1, TGFB3, TGFB1, AKT1, EDNRA, MAP3K6, EDNRB, EIF4EBP1, MAP3K5, APOE, MDFIC, MAP3K9, DDX25, PDGFD, GHR, EGFR, LYN, CCDC88C, SOCS1, PPARGC1A, RNF180, EIF4G1, NCK2, VEGFC, PSMA1, CCND1, CCND3, CCND2, BUB1B, PDGFRB, LRRK2, EIF4E3, KITLG, IGF2BP2, ANAPC11, IGF2BP3, TIMP3, ZFP36L1, SET, PTK2B, AGT, THBS1, DNMT3B, NR1H3, MDFI, BMP4, SMAD6, DOCK7, CCNB1, DIO2, PRKAR1B,…
GO:0048704~embryonic skeletal system morphogenesis	11	0.524059	1565	57	14116	1.74066	0.0942491	0.842032	SATB2, PCGF2, NOG, CHST11, SIX1, TGFB3, SIX2, SIX4, WNT9A, COL11A1, GLI3
GO:0030199~collagen fibril organization	7	0.333492	1565	29	14116	2.1772	0.0943892	0.842487	LOX, ADAMTS3, COL5A2, COL11A1, ADAMTS2, COL5A1, TGFB2
GO:0006875~cellular metal ion homeostasis	29	1.38161	1565	196	14116	1.33456	0.095549	0.846205	JPH4, WFS1, GRIK2, EDN1, F2RL1, CACNB4, FKBP1B, TGFB1, EDNRA, ATP2B2, EDNRB, CALCB, S1PR1, APOE, PTK2B, SLC24A3, AGT, SV2A, NEDD4L, KCNMA1, TRPC6, ATP1A2, FZD2, PLCE1, ADM, BAX, AVPR1A, CACNA1C, F2R
GO:0044085~cellular component biogenesis	125	5.95522	1565	1001	14116	1.12635	0.0962414	0.848385	JUB, HRAS, OCLN, TUBB2B, PDGFB, TUBB2A, GRIK2, TUBB2C, TGFB1, VCL, NRCAM, ACTG1, HIST1H2BM, APOE, HIST1H2BL, HIST1H2BI, MED26, HIST1H2BJ, LOX, H1F0, GJD3, KCND2, BAIAP2, ACTN1, COLEC12, RRP9, PPARGC1A, NOP2, TRIM34, LAMC1, ADD2, SEPT9, TRAF2, FGD1, ACHE, DIAPH1, KCNA2, ALDOC, ELN, APOC1, PXN, SRC, HIST1H4F, OBSL1, AGRN, HIST1H4D, HIST1H4I, NAT14, FGD3, OLFM1, ANGPTL4, RANBP17, TAF4, VAV3, TAOK2, …
GO:0031324~negative regulation of cellular metabolic process	92	4.38304	1565	720	14116	1.15253	0.0962972	0.848559	PPARA, JDP2, MASP1, PDGFB, FST, EDN1, TGFB3, PAWR, NR2E1, GLI3, TGFB1, CITED2, KCNIP3, AKT1, EDNRA, PCGF2, EIF4EBP1, HEY1, ATP8B1, SOX15, LRRFIP1, NR2F2, SIK1, NR2F1, TWIST1, SATB2, RARG, RXRA, LDB1, SOCS1, CST3, HDAC10, LEF1, HES7, VAX2, TLE1, RAD9A, CSDA, NR0B1, MXD4, CTNNBIP1, HES1, INHBB, PSMA1, MSX1, GRM8, NAB2, GRM7, BUB1B, CUX1, PALM, GLIS3, SOX2, APOC1, IGF2BP2, IGF2BP3, ANAPC11, PRDM16, …
GO:0016192~vesicle-mediated transport	75	3.57313	1565	576	14116	1.17445	0.096519	0.849251	SEPT5, HRAS, PDLIM7, EPS15L1, ASGR1, HOOK2, AP1S1, PACSIN2, APOE, SNPH, DLG4, AP3B2, RAB6B, RAB27A, GHR, PLD2, STX1A, STX2, LYN, NCALD, MFGE8, COLEC12, STX1B, ELMO1, ADRB2, FNBP1L, PI4K2A, SH3KBP1, RAB13, CUX1, SH3GL2, UNC13A, KALRN, RIN3, PACS1, RAB3A, CPLX2, RAB3D, GULP1, CYTH3, SRC, AMPH, MIA3, AP3M2, AP3D1, PLA2R1, TRIP10, PTX3, THBS1, DCLK1, AP2M1, GLRB, VAV3, MRC2, LRRN3, LIN7A, CADPS, CORO…
GO:0001707~mesoderm formation	8	0.381134	1565	36	14116	2.0044	0.0967757	0.850047	BMP4, TBX6, EYA2, MACF1, SMAD3, LEF1, PRKACA, BMP7
GO:0048565~gut development	8	0.381134	1565	36	14116	2.0044	0.0967757	0.850047	EDNRB, STX2, FGF9, RXRA, TGFB3, PCSK5, GLI3, TGFB1
GO:0007015~actin filament organization	13	0.619343	1565	72	14116	1.62858	0.0969557	0.850603	ALDOA, LIMA1, DIAPH1, CALD1, ELN, ACTN1, NCK2, CORO1A, RND1, EZR, PTK2B, DBN1, ADD2
GO:0043069~negative regulation of programmed cell death	49	2.33444	1565	359	14116	1.23112	0.0970375	0.850856	HRAS, XRCC2, WFS1, GRIK2, TGFB3, BNIP3, NR2E1, CITED2, AKT1, EDNRB, PCGF2, APOE, CHST11, DDAH2, MYC, EGFR, NOL3, HRK, PIM2, CSDA, DAPK1, AMIGO2, SMO, MSX1, F3, VEGFA, TNFAIP8, TNFAIP3, ERBB2, CLU, SOX4, MSX2, IGF1R, AGT, POU3F3, THBS1, ANGPTL4, CEBPB, IL7, SMAD6, EEF1A2, SMAD3, PDE3A, HGF, PRLR, BAX, MAPK8IP1, APBB2, F2R
GO:0031497~chromatin assembly	15	0.714626	1565	87	14116	1.55514	0.0971518	0.851207	HIST1H2AB, H1F0, HIST1H1D, HIST1H2BG, HIST1H2BH, HIST1H2BM, SET, HIST1H2BL, HIST1H2BI, HIST1H2BJ, HIST1H4F, HIST1H2AK, HIST3H2A, HIST1H3D, HIST1H4D, HIST1H4I, CHAF1A, HIST3H2BB, HIST1H3F
GO:0014812~muscle cell migration	3	0.142925	1565	5	14116	5.41188	0.0977187	0.852939	SIX1, SIX4, PLAU
GO:0001957~intramembranous ossification	3	0.142925	1565	5	14116	5.41188	0.0977187	0.852939	FGF18, AXIN2, MMP2
GO:0002246~healing during inflammatory response	3	0.142925	1565	5	14116	5.41188	0.0977187	0.852939	CD44, TGFB1, F2R
GO:0032855~positive regulation of Rac GTPase activity	3	0.142925	1565	5	14116	5.41188	0.0977187	0.852939	PTK2B, DOCK7, SCRIB
GO:0031557~induction of programmed cell death in response to chemical stimulus	3	0.142925	1565	5	14116	5.41188	0.0977187	0.852939	GRIK2, BAX, MAPK9
GO:0021554~optic nerve development	3	0.142925	1565	5	14116	5.41188	0.0977187	0.852939	CHRNB2, GLI3, EPHB1
GO:0019987~negative regulation of anti-apoptosis	3	0.142925	1565	5	14116	5.41188	0.0977187	0.852939	SIVA1, BAX, TNFAIP8
GO:0045663~positive regulation of myoblast differentiation	3	0.142925	1565	5	14116	5.41188	0.0977187	0.852939	IGFBP3, ZFHX3, BOC
GO:0007565~female pregnancy	18	0.857551	1565	110	14116	1.47597	0.0979979	0.853785	BSG, PTGS2, RXRA, TTPA, TGFB3, FCGRT, TEAD3, TGFB1, CITED2, CRHR1, PRLR, ADM, SFRP4, CRH, LAMB1, IGFBP2, PCSK5, PLAU

## Sheet: k-means UP NeuN-
GO category	N UP genes in a GO process	% UP genes in a GO process	N UP genes in a GO domain	N genes in a GO process	N genes in a GO domain	Fold Enrichment	PValue	FDR	Genes
GO:0007399~nervous system development	85	11.5176	530	1088	14116	2.08078	1.13938e-10	1.99053e-09	XRCC5, GLDN, ATL1, EFNA1, ZEB2, CNP, LRRC4C, TTLL7, MYLIP, MOG, MBP, WNT2, DFNB31, SLC1A3, UNC5B, ANK3, GSN, ROBO1, NKX6-2, HEY2, S1PR5, SEMA3B, SEPP1, HHIP, UNC5C, FGF1, BPNT1, SH3GL3, SOX10, PCDHB5, NKX2-8, SIX3, TP53, PCDHB2, MBNL1, VAX1, PROX1, DCTN1, PRDM8, NCAM2, SLITRK1, IGSF8, RASGRF1, CNTN2, PLLP, SIAH1, PMP22, FAIM2, SHROOM4, ERBB3, NDP, NINJ2, DSCAML1, SPOCK1, CDH1, GPM6B, CLDN11, GREM…
GO:0022008~neurogenesis	47	6.36856	530	601	14116	2.08286	3.30205e-06	5.7686e-05	XRCC5, ATL1, ERBB3, EFNA1, DSCAML1, CDH1, CNP, LRRC4C, MBP, DFNB31, WNT2, SEMA5A, SLC1A3, CRB1, C11ORF9, UNC5B, ROBO1, ANK3, GSN, NKX6-2, S1PR5, SEMA3B, HHIP, UNC5C, SPP1, SOX10, MAG, KLF7, PLP1, BHLHE22, MET, NKX2-8, NFASC, TP53, VAX1, EN2, GAS7, PRDM8, SLITRK1, NCAM2, ISL2, S100B, RASGRF1, DLX5, CNTN2, SIAH1, OMG
GO:0043209~myelin sheath	7	0.948509	600	14	15908	13.2567	6.44636e-06	8.97459e-05	MAG, PLP1, ERMN, PLLP, PMP22, MBP, TUBB4
GO:0048699~generation of neurons	42	5.69106	530	559	14116	2.00112	3.13621e-05	0.000547762	XRCC5, ATL1, ERBB3, EFNA1, DSCAML1, CDH1, CNP, LRRC4C, MBP, DFNB31, WNT2, SEMA5A, SLC1A3, UNC5B, CRB1, ROBO1, ANK3, NKX6-2, S1PR5, SEMA3B, UNC5C, HHIP, SPP1, MAG, KLF7, BHLHE22, MET, NKX2-8, TP53, NFASC, VAX1, EN2, GAS7, SLITRK1, NCAM2, ISL2, S100B, RASGRF1, DLX5, CNTN2, SIAH1, OMG
GO:0007409~axonogenesis	21	2.84553	530	193	14116	2.898	3.82863e-05	0.00066866	KLF7, ERBB3, ATL1, NKX2-8, NFASC, DSCAML1, CNP, VAX1, SEMA5A, SLITRK1, NCAM2, ISL2, UNC5B, S100B, ROBO1, ANK3, DLX5, CNTN2, SEMA3B, SIAH1, UNC5C
GO:0048667~cell morphogenesis involved in neuron differentiation	22	2.98103	530	209	14116	2.80357	3.90659e-05	0.000682272	KLF7, ERBB3, ATL1, NKX2-8, NFASC, DSCAML1, CNP, VAX1, SEMA5A, SLITRK1, NCAM2, ISL2, SLC1A3, UNC5B, S100B, ROBO1, ANK3, DLX5, CNTN2, SEMA3B, SIAH1, UNC5C
GO:0048812~neuron projection morphogenesis	22	2.98103	530	213	14116	2.75093	5.16364e-05	0.000901717	KLF7, ERBB3, ATL1, NKX2-8, NFASC, DSCAML1, CNP, VAX1, GAS7, SEMA5A, SLITRK1, NCAM2, ISL2, UNC5B, S100B, ROBO1, ANK3, DLX5, CNTN2, SEMA3B, SIAH1, UNC5C
GO:0051020~GTPase binding	15	2.03252	577	109	15143	3.61161	6.51798e-05	0.000987835	RGPD5, ARHGEF2, DOCK9, RTKN, PEX5L, DAAM2, CDC42EP2, RASGRP3, RAPGEF6, CHM, SYTL2, DOCK10, BIN1, WDR44, FGD4
GO:0030424~axon	18	2.43902	600	159	15908	3.00151	0.000105012	0.00146104	KIAA1598, ATL1, ERMN, SNCA, NFASC, ITGA2, DPYSL2, GRIA4, MBP, DFNB31, NCAM2, P2RX7, GRM3, ROBO1, ANK3, CNTN2, SYNJ2, TUBB4
GO:0031175~neuron projection development	24	3.25203	530	256	14116	2.49693	9.76518e-05	0.00170463	KLF7, ERBB3, ATL1, NKX2-8, NFASC, DSCAML1, CDH1, CNP, VAX1, GAS7, SEMA5A, SLITRK1, NCAM2, ISL2, UNC5B, S100B, ROBO1, RASGRF1, ANK3, DLX5, CNTN2, SEMA3B, SIAH1, UNC5C
GO:0031267~small GTPase binding	14	1.89702	577	101	15143	3.63783	0.000115453	0.00174913	RGPD5, ARHGEF2, DOCK9, RTKN, PEX5L, DAAM2, CDC42EP2, RASGRP3, RAPGEF6, CHM, SYTL2, DOCK10, WDR44, FGD4
GO:0000904~cell morphogenesis involved in differentiation	23	3.11653	530	244	14116	2.51058	0.000132828	0.002318	KLF7, ERBB3, ATL1, NKX2-8, NFASC, DSCAML1, CNP, VAX1, PROX1, SEMA5A, SLITRK1, NCAM2, ISL2, SLC1A3, UNC5B, S100B, ROBO1, ANK3, DLX5, CNTN2, SEMA3B, SIAH1, UNC5C
GO:0017016~Ras GTPase binding	13	1.76152	577	91	15143	3.7492	0.000166187	0.00251686	RGPD5, ARHGEF2, DOCK9, RTKN, PEX5L, DAAM2, CDC42EP2, RASGRP3, RAPGEF6, CHM, SYTL2, DOCK10, WDR44
GO:0019228~regulation of action potential in neuron	10	1.35501	530	54	14116	4.93222	0.000160722	0.00280413	KLK6, KCNMB4, P2RX7, PLP1, C11ORF9, PLLP, MAL, CLDN11, PMP22, MBP
GO:0043218~compact myelin	4	0.542005	600	4	15908	26.5133	0.000206546	0.00287181	PLP1, PLLP, PMP22, MBP
GO:0000902~cell morphogenesis	29	3.92954	530	356	14116	2.16962	0.000182542	0.00318425	SHROOM4, ERBB3, ATL1, DSCAML1, CNP, SEMA5A, SLC1A3, UNC5B, CRB1, ANK3, ROBO1, SEMA3B, UNC5C, KLF7, ARHGEF2, NKX2-8, NFASC, VAX1, GAS7, PROX1, SLITRK1, NCAM2, P2RX7, ISL2, S100B, DLX5, CNTN2, SIAH1, MAP7
GO:0048666~neuron development	28	3.79404	530	339	14116	2.19986	0.000191992	0.00334886	ERBB3, ATL1, DSCAML1, CDH1, CNP, SEMA5A, DFNB31, SLC1A3, UNC5B, CRB1, ANK3, ROBO1, SEMA3B, UNC5C, KLF7, NKX2-8, NFASC, EN2, VAX1, GAS7, SLITRK1, NCAM2, ISL2, S100B, RASGRF1, DLX5, CNTN2, SIAH1
GO:0016323~basolateral plasma membrane	20	2.71003	600	203	15908	2.61215	0.000247326	0.0034379	TF, DIXDC1, ATP1B1, SHROOM4, SRCIN1, ERBB3, BCAR1, MET, ITGA2, CDH1, RHOU, WNT2, BEST1, TNS1, SLC1A3, ANK2, ANK3, SH3KBP1, MAP7, SLC4A9
GO:0032989~cellular component morphogenesis	31	4.20054	530	397	14116	2.07973	0.000215337	0.00375532	SHROOM4, ERBB3, ATL1, DSCAML1, CNP, SEMA5A, SLC1A3, UNC5B, CRB1, ROBO1, ANK3, SEMA3B, UNC5C, KLF7, ARHGEF2, NKX2-8, NFASC, VAX1, GAS7, CAPN3, PROX1, SLITRK1, NCAM2, P2RX7, ISL2, S100B, DLX5, CNTN2, SIAH1, MAP7, PMP22
GO:0044464~cell part	579	78.4553	600	14826	15908	1.03543	0.00028669	0.00398406	XRCC5, SLC9A9, DBF4B, CRHBP, RUSC2, PPP2R5C, ASCC1, MYLIP, TMEM143, AMOTL2, TMEM140, TMEM144, KIAA1267, INTS7, CH25H, PLS3, STAG2, CDCA3, IBTK, SH3GL3, KRR1, OPA3, TMEFF2, GATM, CRYAB, PTPRH, RXRG, ZNF793, PROX1, CTNNA3, GLTP, NAPEPLD, ZNF238, TMEM139, ADAMTS1, ST18, VGLL4, PMP22, MCTS1, HSD17B11, PUS3, RTP4, DBNDD2, ERBB3, DUSP10, WARS2, HSPA1B, BCL2L1, KCNJ2, KIAA1009, RPS26, SFRS18, CDC42EP2, …
GO:0005623~cell	579	78.4553	600	14827	15908	1.03536	0.000292771	0.00406841	XRCC5, SLC9A9, DBF4B, CRHBP, RUSC2, PPP2R5C, ASCC1, MYLIP, TMEM143, AMOTL2, TMEM140, TMEM144, KIAA1267, INTS7, CH25H, PLS3, STAG2, CDCA3, IBTK, SH3GL3, KRR1, OPA3, TMEFF2, GATM, CRYAB, PTPRH, RXRG, ZNF793, PROX1, CTNNA3, GLTP, NAPEPLD, ZNF238, TMEM139, ADAMTS1, ST18, VGLL4, PMP22, MCTS1, HSD17B11, PUS3, RTP4, DBNDD2, ERBB3, DUSP10, WARS2, HSPA1B, BCL2L1, KCNJ2, KIAA1009, RPS26, SFRS18, CDC42EP2, …
GO:0030030~cell projection organization	29	3.92954	530	368	14116	2.09887	0.000311969	0.00543619	ERBB3, ATL1, DSCAML1, CDH1, CNP, LPAR1, DFNB31, SEMA5A, UNC5B, ANK3, ROBO1, SEMA3B, UNC5C, FGD4, KLF7, CCDC88A, NKX2-8, NFASC, VAX1, GAS7, SLITRK1, NCAM2, P2RX7, ISL2, S100B, RASGRF1, DLX5, CNTN2, SIAH1
GO:0030695~GTPase regulator activity	31	4.20054	577	404	15143	2.0138	0.00037786	0.00571401	RASGEF1B, RTKN, PEX5L, IQGAP1, STARD13, PLEKHG3, RASAL1, ARHGAP22, CDC42EP2, RASGRP3, CHM, RAPGEF6, ARHGAP11B, RAPGEF2, DOCK10, FBXO8, FGD4, ARHGEF2, KIAA1244, PSD3, DOCK9, DOCK5, RALGDS, MAP4K4, RASGRF2, RASGRF1, C6ORF170, CHN2, SYTL2, WDR44, TBC1D8B
GO:0048858~cell projection morphogenesis	22	2.98103	530	245	14116	2.39162	0.000368418	0.00641687	KLF7, ERBB3, ATL1, NKX2-8, NFASC, DSCAML1, CNP, VAX1, GAS7, SEMA5A, SLITRK1, NCAM2, ISL2, UNC5B, S100B, ROBO1, ANK3, DLX5, CNTN2, SEMA3B, SIAH1, UNC5C
GO:0048731~system development	118	15.9892	530	2330	14116	1.34884	0.000386803	0.00673606	XRCC5, GLDN, EFNA1, CNP, HOXD1, MYLIP, LRRC4C, MOG, WNT2, UNC5B, ANK3, ROBO1, NKX6-2, S1PR5, UNC5C, BPNT1, SH3GL3, GATM, CRYAB, SOCS3, NKX2-8, SIX3, RXRG, VAX1, PROX1, DCTN1, PRDM8, SLITRK1, NCAM2, IGSF8, RASGRF1, ADAMTS1, PMP22, ERBB3, NINJ2, DSCAML1, WARS2, BCL2L1, GREM1, NR2C2, SEMA5A, CRB1, HEXIM1, PCYT1B, SPP1, KLF7, MOBP, BHLHE22, MET, ITGA2, BPGM, EN2, GAS7, LAMA2, P2RX7, S100B, DLX5, MAB2…
GO:0019911~structural constituent of myelin sheath	4	0.542005	577	5	15143	20.9955	0.000516969	0.00780994	PLP1, MOBP, MAL, MBP
GO:0060589~nucleoside-triphosphatase regulator activity	31	4.20054	577	413	15143	1.96992	0.000544851	0.00822954	RASGEF1B, RTKN, PEX5L, IQGAP1, STARD13, PLEKHG3, RASAL1, ARHGAP22, CDC42EP2, RASGRP3, CHM, RAPGEF6, ARHGAP11B, RAPGEF2, DOCK10, FBXO8, FGD4, ARHGEF2, KIAA1244, PSD3, DOCK9, DOCK5, RALGDS, MAP4K4, RASGRF2, RASGRF1, C6ORF170, CHN2, SYTL2, WDR44, TBC1D8B
GO:0031646~positive regulation of neurological system process	8	1.08401	530	39	14116	5.46338	0.000540503	0.0094008	LAMA2, TF, SLC1A3, C11ORF9, SLC24A2, SNCA, ITGA2, GRIA4
GO:0005085~guanyl-nucleotide exchange factor activity	16	2.16802	577	152	15143	2.76256	0.000688898	0.0103947	ARHGEF2, KIAA1244, PSD3, RASGEF1B, DOCK9, DOCK5, RALGDS, PLEKHG3, RASGRF2, RASGRP3, RASGRF1, RAPGEF6, DOCK10, RAPGEF2, FBXO8, FGD4
GO:0048856~anatomical structure development	125	16.9377	530	2527	14116	1.31747	0.000608079	0.0105703	XRCC5, GLDN, EFNA1, CNP, HOXD1, MYLIP, LRRC4C, MOG, WNT2, UNC5B, ANK3, ROBO1, NKX6-2, S1PR5, UNC5C, BPNT1, SH3GL3, GATM, SOCS3, CRYAB, NKX2-8, SIX3, RXRG, VAX1, PROX1, DCTN1, PRDM8, SLITRK1, NCAM2, IGSF8, RASGRF1, ADAMTS1, BIN1, PMP22, ERBB3, NINJ2, DSCAML1, WARS2, BCL2L1, GREM1, NR2C2, SEMA5A, CRB1, HEXIM1, PCYT1B, SPP1, KLF7, MOBP, BHLHE22, MET, ITGA2, BPGM, EN2, GAS7, LAMA2, P2RX7, S100B, DLX5…
GO:0032990~cell part morphogenesis	22	2.98103	530	256	14116	2.28886	0.000658487	0.0114418	KLF7, ERBB3, ATL1, NKX2-8, NFASC, DSCAML1, CNP, VAX1, GAS7, SEMA5A, SLITRK1, NCAM2, ISL2, UNC5B, S100B, ROBO1, ANK3, DLX5, CNTN2, SEMA3B, SIAH1, UNC5C
GO:0007417~central nervous system development	31	4.20054	530	425	14116	1.94271	0.000663196	0.0115231	SHROOM4, DSCAML1, CDH1, ZEB2, MOG, MBP, APLP1, WNT2, C11ORF9, GSN, NKX6-2, UGT8, UNC5C, SEPP1, SH3GL3, KLK6, SOX10, PLP1, MET, SIX3, TP53, MAL, EN2, VAX1, RCAN2, PROX1, ISL2, S100B, NHLH2, LRP2, FAIM2
GO:0005083~small GTPase regulator activity	23	3.11653	577	274	15143	2.20299	0.000817133	0.0123184	ARHGEF2, KIAA1244, PSD3, DOCK9, PEX5L, RALGDS, IQGAP1, RASAL1, MAP4K4, PLEKHG3, CDC42EP2, RASGRP3, RASGRF2, RASGRF1, CHM, C6ORF170, SYTL2, WDR44, DOCK10, RAPGEF2, FBXO8, TBC1D8B, FGD4
GO:0007272~ensheathment of neurons	8	1.08401	530	42	14116	5.07314	0.000860411	0.0149256	KLK6, PLP1, C11ORF9, PLLP, MAL, CLDN11, PMP22, MBP
GO:0008366~axon ensheathment	8	1.08401	530	42	14116	5.07314	0.000860411	0.0149256	KLK6, PLP1, C11ORF9, PLLP, MAL, CLDN11, PMP22, MBP
GO:0001508~regulation of action potential	10	1.35501	530	68	14116	3.91676	0.000936424	0.016234	KLK6, KCNMB4, P2RX7, PLP1, C11ORF9, PLLP, MAL, CLDN11, PMP22, MBP
GO:0030182~neuron differentiation	31	4.20054	530	438	14116	1.88505	0.00108927	0.0188601	ERBB3, EFNA1, ATL1, DSCAML1, CDH1, CNP, DFNB31, SEMA5A, SLC1A3, UNC5B, CRB1, ROBO1, ANK3, NKX6-2, SEMA3B, UNC5C, KLF7, BHLHE22, NKX2-8, NFASC, VAX1, EN2, GAS7, SLITRK1, NCAM2, ISL2, S100B, RASGRF1, DLX5, CNTN2, SIAH1
GO:0048468~cell development	41	5.55556	530	644	14116	1.69564	0.00119855	0.0207335	ERBB3, ATL1, DSCAML1, CDH1, CNP, ZEB2, BCL2L1, NR2C2, DFNB31, SEMA5A, SLC1A3, C11ORF9, UNC5B, HSPA2, CRB1, ROBO1, ANK3, GSN, SEMA3C, SEMA3B, UNC5C, PPP2R2B, SOX10, KLF7, PLP1, NKX2-8, NFASC, BPGM, VAX1, EN2, PROX1, CAPN3, GAS7, SLITRK1, NCAM2, ISL2, S100B, RASGRF1, DLX5, CNTN2, SIAH1
GO:0005515~protein binding	346	46.8835	577	8154	15143	1.11363	0.00165496	0.0248014	XRCC5, ATP1B1, EFNA1, U2AF2, CRHBP, PPP2R5C, SNCA, MYLIP, LPAR1, CCT3, EDIL3, SHF, MEGF10, AMOTL2, NONO, APOD, KIAA1267, INTS7, BTBD3, RAPGEF6, RAPGEF2, PLS3, STAG2, KIF13B, SH3GL3, IBTK, PLD1, RNF220, CRYAB, PTPRH, UBR1, PROX1, DCTN4, DCTN1, CTNNA3, ZNF238, HEPACAM, ABT1, NEK8, ADAMTS1, C14ORF102, BIN1, KCNMB4, RTP4, DBNDD2, STK11IP, ERBB3, RFFL, PXK, BCL2L1, HSPA1B, KCNJ2, DAAM2, PEX5L, TJAP1, …
GO:0005488~binding	503	68.1572	577	12531	15143	1.05346	0.00196944	0.0294489	XRCC5, SLC9A9, DBF4B, CRHBP, PPP2R5C, ASCC1, MYLIP, AMOTL2, KIAA1267, INTS7, CH25H, BTBD3, PLS3, STAG2, SH3GL3, IBTK, KRR1, CRYAB, PTPRH, RXRG, ZNF793, PROX1, CTNNA3, GLTP, ADAMTS6, NAPEPLD, ZNF238, ADAMTS1, ST18, MCTS1, HSD17B11, PUS3, RTP4, DBNDD2, ERBB3, WARS2, BCL2L1, HSPA1B, KCNJ2, DAAM2, KIAA1009, RPS26, CDC42EP2, DUSP19, HEXIM1, PIR, CACYBP, ZDHHC9, TCF4, SPP1, PTGR2, GAS7, ZNF585A, ZNF585…
GO:0007275~multicellular organismal development	136	18.4282	530	2865	14116	1.2643	0.00176577	0.0304038	XRCC5, KIAA1598, GLDN, EFNA1, CNP, EDIL3, HOXD1, MYLIP, LRRC4C, MOG, WNT2, UNC5B, ANK3, ROBO1, NKX6-2, S1PR5, C1ORF107, UNC5C, BPNT1, SPATA24, SH3GL3, GATM, SOCS3, CRYAB, PLXNB3, NKX2-8, SIX3, RXRG, VAX1, PROX1, IL11RA, DCTN1, PRDM8, SLITRK1, NCAM2, IGSF8, RASGRF1, ADAMTS1, BIN1, PMP22, ERBB3, NINJ2, DSCAML1, WARS2, BCL2L1, GREM1, NR2C2, SEMA5A, CRB1, HEXIM1, PCYT1B, MBNL3, ANGPTL2, SPP1, DIXDC1,…
GO:0004112~cyclic-nucleotide phosphodiesterase activity	6	0.813008	577	25	15143	6.29865	0.00220875	0.0329716	PDE6B, PDE1C, PDE4B, PDE1A, PDE4D, CNP
GO:0032502~developmental process	147	19.9187	530	3148	14116	1.24371	0.00204721	0.0351685	XRCC5, KIAA1598, GLDN, EFNA1, CNP, EDIL3, HOXD1, MYLIP, LRRC4C, MOG, WNT2, UNC5B, ANK3, ROBO1, NKX6-2, S1PR5, C1ORF107, UNC5C, BPNT1, SPATA24, SH3GL3, GATM, SOCS3, CRYAB, PLXNB3, NKX2-8, SIX3, RXRG, VAX1, CDKL2, PROX1, IL11RA, DCTN1, PRDM8, SLITRK1, NCAM2, IGSF8, RASGRF1, ADAMTS1, BIN1, PMP22, ERBB3, NINJ2, DSCAML1, WARS2, BCL2L1, GREM1, NR2C2, SEMA5A, CRB1, HEXIM1, MBNL3, PCYT1B, PPP2R2B, ANGPTL…
GO:0043005~neuron projection	25	3.38753	600	342	15908	1.93811	0.00263479	0.0360649	KIAA1598, ATL1, SNCA, CPEB1, TTLL7, KCNJ2, IQGAP1, MBP, DFNB31, SLC1A3, ANK3, ROBO1, SYNJ2, NEGR1, TUBB4, ERMN, NFASC, ITGA2, DPYSL2, GRIA4, NCAM2, P2RX7, GRM3, RASGRF1, CNTN2
GO:0042552~myelination	7	0.948509	530	38	14116	4.90626	0.00267671	0.0457461	KLK6, PLP1, C11ORF9, PLLP, MAL, PMP22, MBP
GO:0008219~cell death	43	5.82656	530	719	14116	1.59285	0.00285163	0.0486657	UBE2Z, FASTKD2, HTATIP2, ATL1, ERBB3, RTKN, BCL2L1, RFFL, SHF, GREM1, RTN3, APLP1, ACVR1C, PRUNE2, TSC22D3, UNC5B, GSN, BOK, TMEM123, SPG20, UNC5C, PPP2R2B, MAGEH1, FGD4, ARHGEF2, PLP1, SGK1, FA2H, PTPRH, RYBP, TP53, TNFSF9, DCTN1, AHR, PLEKHF1, P2RX7, RASGRF2, RASGRF1, SH3KBP1, SIAH1, FAIM2, SLC5A11, C1D
GO:0016070~RNA metabolic process	53	7.18157	530	938	14116	1.5049	0.00286318	0.0488582	TAF1A, COPS5, U2AF2, RBM4, RG9MTD1, CNP, CPEB1, NONO, FUBP1, INTS7, PCBP1, PRIM2, ZRSR2, PAN2, SRPK2, KRR1, MTERF, EFTUD2, NKX2-8, TP53, LENG9, MBNL1, CDC5L, CSTF2T, AHR, ELL2, LARP6, TAF13, ABT1, LARP7, C1D, PUS3, POLR2K, RNH1, WARS2, HSPA1B, APLP1, DDX47, PIR, EIF3E, LARS, HNRNPC, NFATC3, GTF3C3, RBM23, CSTF2, HEATR1, CREB5, NOP10, METTL14, ZRANB2, SYF2, ZNF219
GO:0033267~axon part	8	1.08401	600	54	15908	3.9279	0.00394965	0.0536075	P2RX7, ROBO1, ERMN, SYNJ2, ITGA2, GRIA4, MBP, TUBB4
GO:0016265~death	43	5.82656	530	724	14116	1.58185	0.00321939	0.0547768	UBE2Z, FASTKD2, HTATIP2, ATL1, ERBB3, RTKN, BCL2L1, RFFL, SHF, GREM1, RTN3, APLP1, ACVR1C, PRUNE2, TSC22D3, UNC5B, GSN, BOK, TMEM123, SPG20, UNC5C, PPP2R2B, MAGEH1, FGD4, ARHGEF2, PLP1, SGK1, FA2H, PTPRH, RYBP, TP53, TNFSF9, DCTN1, AHR, PLEKHF1, P2RX7, RASGRF2, RASGRF1, SH3KBP1, SIAH1, FAIM2, SLC5A11, C1D
GO:0033269~internode region of axon	3	0.406504	600	3	15908	26.5133	0.00414038	0.0561275	ERMN, MBP, TUBB4
GO:0022604~regulation of cell morphogenesis	13	1.76152	530	131	14116	2.64306	0.00375665	0.063638	MAG, EFNA1, ERMN, LRRC4C, RHOU, GAS7, MBP, CDC42EP2, ROBO1, PALM2, OMG, FGD4, SPP1
GO:0009987~cellular process	422	57.1816	530	10541	14116	1.06627	0.00407565	0.0688623	SLC9A9, XRCC5, DBF4B, PPP2R5C, ASCC1, MYLIP, CH25H, INTS7, STAG2, PLS3, CDCA3, SH3GL3, IBTK, KRR1, GATM, CRYAB, PTPRH, RXRG, ZNF793, PROX1, CTNNA3, NAPEPLD, ZNF238, VGLL4, ST18, PMP22, MCTS1, HSD17B11, PUS3, RTP4, ERBB3, DUSP10, WARS2, BCL2L1, HSPA1B, DAAM2, KIAA1009, RPS26, DUSP19, CDC42EP2, HEXIM1, PIR, TMEM123, CACYBP, CDC123, PPP2R2B, TCF4, SPP1, SPNS2, ZNF585A, GAS7, ZNF585B, MAP7, SYTL2, AP…
GO:0042995~cell projection	41	5.55556	600	697	15908	1.55961	0.00541631	0.0728257	KIAA1598, ATL1, BCAR1, SNCA, CPEB1, TTLL7, KCNJ2, RHOU, IQGAP1, MBP, DFNB31, WNT2, SLC1A3, ROBO1, ANK3, GSN, SYNJ2, NEGR1, FGD4, TUBB4, SPP1, PLD1, SH3PXD2A, CCDC88A, MET, ERMN, NFASC, LDB3, ITGA2, GRIA4, DPYSL2, SLC9A10, GAS7, CTNNA3, NCAM2, GRM3, P2RX7, S100B, RASGRF1, CNTN2, LRP2
GO:0030234~enzyme regulator activity	48	6.50407	577	839	15143	1.50147	0.00501359	0.0733784	HMSD, SPOCK3, ERBB3, PPP2R5C, SNCA, RASGEF1B, RNH1, RTKN, ZEB2, BCL2L1, PEX5L, IQGAP1, STARD13, ARHGAP22, PLEKHG3, RASAL1, CDC42EP2, RASGRP3, HEXIM1, CHM, RAPGEF6, ARHGAP11B, DOCK10, RAPGEF2, PPP2R2B, FBXO8, PPP1R14A, FGD4, TXNIP, IBTK, ARHGEF2, PHACTR3, KIAA1244, SOCS3, PSD3, DOCK9, PPP1R10, MAL, DOCK5, RALGDS, MAP4K4, RASGRF2, RASGRF1, CHN2, C6ORF170, SYTL2, WDR44, TBC1D8B
GO:0048869~cellular developmental process	85	11.5176	530	1706	14116	1.32701	0.00497446	0.0834347	XRCC5, HTATIP2, GLDN, ATL1, EFNA1, ZEB2, CNP, LRRC4C, TTLL7, MBP, ACVR1C, WNT2, DFNB31, ARHGAP22, SLC1A3, UNC5B, ANK3, GSN, ROBO1, NKX6-2, HEY2, S1PR5, SEMA3C, SEMA3B, HHIP, UNC5C, FGF1, SPATA24, SRPK2, SOX10, ARHGEF2, NKX2-8, SIX3, TP53, MBNL1, VAX1, PROX1, PRDM8, NCAM2, SLITRK1, RASGRF1, CNTN2, SORT1, SIAH1, BIN1, PMP22, SHROOM4, ERBB3, CREM, DSCAML1, WARS2, CDH1, GPM6B, BCL2L1, NR2C2, SEMA5A, …
GO:0007015~actin filament organization	9	1.21951	530	72	14116	3.32925	0.00537551	0.0898671	ARHGEF2, CDC42EP2, SHROOM4, GSN, BCAR1, ERMN, GAS7, PROX1, PLS3
GO:0009653~anatomical structure morphogenesis	63	8.53659	530	1197	14116	1.40179	0.00548697	0.0916474	HTATIP2, ATL1, PRRX1, CNP, ZEB2, ARHGAP22, SLC1A3, UNC5B, ANK3, ROBO1, GSN, HEY2, SEMA3C, SEMA3B, UNC5C, HHIP, FGF1, SOX10, ARHGEF2, GATM, SOCS3, ARID5B, NKX2-8, ERMN, SIX3, TP53, VAX1, MBNL1, PROX1, NCAM2, SLITRK1, EYA4, CNTN2, ADAMTS1, SIAH1, PMP22, CPM, SHROOM4, ERBB3, NINJ2, DSCAML1, CDH1, WARS2, GREM1, APLP1, SEMA5A, CRB1, KLK6, KLF7, BHLHE22, NFASC, ITGA2, RCAN3, CAPN3, GAS7, ISL2, P2RX7, M…
GO:0031344~regulation of cell projection organization	10	1.35501	530	89	14116	2.99258	0.00605339	0.100643	MAG, CDC42EP2, ROBO1, EFNA1, ERMN, ITGA2, LRRC4C, OMG, MBP, SPP1
GO:0007411~axon guidance	11	1.49051	530	107	14116	2.73807	0.0068185	0.112661	SEMA5A, ISL2, KLF7, UNC5B, ROBO1, ANK3, NFASC, SIAH1, SEMA3B, VAX1, UNC5C
GO:0005730~nucleolus	40	5.42005	600	698	15908	1.51939	0.00891803	0.117255	KDM6A, UBE2Z, TAF1A, YPEL4, COPS5, YPEL2, RBM4, GTPBP10, HMGN5, NR2C2, IQGAP1, RTN3, FUBP1, DDX47, RRN3, MBNL3, FGF1, KLK6, SRPK2, KRR1, ZBTB20, PTGR2, RBM23, CSTF2, GPR19, POLR1A, TP53, HEATR1, ARID1B, PHF12, CDC5L, NOP10, ATF3, ATG4C, ABT1, DLX5, SH3KBP1, SH3D19, ABL1, C1D
GO:0030154~cell differentiation	81	10.9756	530	1637	14116	1.31787	0.00742013	0.122005	XRCC5, HTATIP2, GLDN, ATL1, EFNA1, ZEB2, CNP, LRRC4C, TTLL7, MBP, ACVR1C, WNT2, DFNB31, ARHGAP22, SLC1A3, UNC5B, ANK3, GSN, ROBO1, NKX6-2, HEY2, S1PR5, SEMA3C, SEMA3B, HHIP, UNC5C, FGF1, SPATA24, SRPK2, SOX10, NKX2-8, SIX3, TP53, MBNL1, VAX1, PROX1, PRDM8, NCAM2, SLITRK1, RASGRF1, CNTN2, SORT1, SIAH1, BIN1, PMP22, ERBB3, CREM, DSCAML1, CDH1, GPM6B, WARS2, BCL2L1, NR2C2, SEMA5A, CRB1, HSPA2, C11OR…
GO:0048709~oligodendrocyte differentiation	5	0.677507	530	22	14116	6.05317	0.00833353	0.136014	SOX10, PLP1, C11ORF9, GSN, NKX6-2
GO:0022603~regulation of anatomical structure morphogenesis	17	2.30352	530	219	14116	2.06748	0.00842987	0.137479	MAG, HTATIP2, EFNA1, ERMN, RNH1, LRRC4C, RHOU, GAS7, PROX1, MBP, CDC42EP2, ROBO1, PALM2, HDAC9, OMG, FGD4, SPP1
GO:0060284~regulation of cell development	16	2.16802	530	205	14116	2.07875	0.0104103	0.167085	XRCC5, MAG, EFNA1, TP53, LRRC4C, VAX1, PROX1, MBP, ISL2, ROBO1, NKX6-2, S1PR5, MBNL3, HDAC9, OMG, SPP1
GO:0004114~3',5'-cyclic-nucleotide phosphodiesterase activity	5	0.677507	577	24	15143	5.46758	0.0120115	0.167421	PDE6B, PDE1C, PDE4B, PDE1A, PDE4D
GO:0006915~apoptosis	35	4.74255	530	602	14116	1.54849	0.0111815	0.178352	UBE2Z, HTATIP2, FASTKD2, ERBB3, RTKN, BCL2L1, RFFL, GREM1, SHF, RTN3, APLP1, ACVR1C, PRUNE2, TSC22D3, UNC5B, BOK, GSN, UNC5C, MAGEH1, FGD4, ARHGEF2, SGK1, PTPRH, RYBP, TP53, TNFSF9, AHR, PLEKHF1, RASGRF2, RASGRF1, SH3KBP1, SIAH1, SLC5A11, FAIM2, C1D
GO:0051971~positive regulation of transmission of nerve impulse	6	0.813008	530	37	14116	4.31902	0.0117387	0.186403	LAMA2, SLC1A3, SLC24A2, SNCA, ITGA2, GRIA4
GO:0042391~regulation of membrane potential	12	1.62602	530	134	14116	2.38513	0.0119893	0.19	KLK6, KCNMB4, P2RX7, PLP1, C11ORF9, SNCA, PLLP, MAL, BCL2L1, CLDN11, PMP22, MBP
GO:0017048~Rho GTPase binding	6	0.813008	577	38	15143	4.14385	0.0139216	0.191497	ARHGEF2, CDC42EP2, DOCK9, RTKN, DOCK10, DAAM2
GO:0008081~phosphoric diester hydrolase activity	9	1.21951	577	84	15143	2.8119	0.0144449	0.197978	ENPP6, PDE6B, PLCL1, PLD1, PDE1C, PDE4B, PDE1A, PDE4D, CNP
GO:0051960~regulation of nervous system development	15	2.03252	530	192	14116	2.08078	0.0134249	0.210318	XRCC5, MAG, TF, EFNA1, TP53, LRRC4C, VAX1, MBP, ISL2, C11ORF9, ROBO1, NKX6-2, S1PR5, OMG, SPP1
GO:0012501~programmed cell death	35	4.74255	530	611	14116	1.52568	0.014177	0.220769	UBE2Z, HTATIP2, FASTKD2, ERBB3, RTKN, BCL2L1, RFFL, GREM1, SHF, RTN3, APLP1, ACVR1C, PRUNE2, TSC22D3, UNC5B, BOK, GSN, UNC5C, MAGEH1, FGD4, ARHGEF2, SGK1, PTPRH, RYBP, TP53, TNFSF9, AHR, PLEKHF1, RASGRF2, RASGRF1, SH3KBP1, SIAH1, SLC5A11, FAIM2, C1D
GO:0051056~regulation of small GTPase mediated signal transduction	18	2.43902	530	252	14116	1.90243	0.0142138	0.221278	ARHGEF2, KIAA1244, PSD3, RASGEF1B, LPAR1, RALGDS, IQGAP1, RASAL1, PLEKHG3, RASGRF2, RASGRP3, RASGRF1, RAPGEF6, C6ORF170, RAPGEF2, FBXO8, TBC1D8B, FGD4
GO:0019899~enzyme binding	31	4.20054	577	523	15143	1.55559	0.0165201	0.223205	U2AF2, BCAR1, RTKN, CDH1, DAAM2, PEX5L, IQGAP1, WNT2, CDC42EP2, RASGRP3, CHM, RAPGEF6, PALM2, PRIMA1, DOCK10, FGD4, KIF13B, IBTK, RGPD5, ARHGEF2, CCDC88A, DOCK9, TP53, PPP1R10, RCAN2, SORT1, SYTL2, WDR44, HDAC9, BIN1, MAP3K13
GO:0042578~phosphoric ester hydrolase activity	22	2.98103	577	334	15143	1.72867	0.017001	0.228944	ENPP6, PLD1, PPAP2C, PTPRH, DUSP10, CNP, BPGM, PDE4D, PPM1B, PDE6B, PLCL1, EYA4, DUSP19, PPM1D, PDE1C, PAPL, PDE4B, PDE1A, SYNJ2, BPNT1, MTMR7, DUSP7
GO:0008092~cytoskeletal protein binding	30	4.06504	577	504	15143	1.56216	0.0176091	0.236146	SHROOM4, SNCA, MYLIP, PXK, KLHL4, DAAM2, FRMD5, GSN, PLS3, FGD4, DIXDC1, ARHGEF2, PHACTR3, CCDC88A, CLMN, CRYAB, NCALD, MAP1A, ERMN, PSRC1, SUN2, RCAN3, GAS7, TNS1, EPB41L1, S100B, ATG4C, LIMCH1, MYLK, MAP6D1
GO:0042493~response to drug	16	2.16802	530	216	14116	1.97289	0.0161348	0.247367	TXNIP, SOCS3, ERBB3, SNCA, TP53, ITGA2, CDH1, CAPN3, WNT2, P2RX7, SLC1A3, CPOX, SEMA3C, LRP2, RAB6C, MVP
GO:0005088~Ras guanyl-nucleotide exchange factor activity	9	1.21951	577	88	15143	2.68408	0.0186913	0.248805	PLEKHG3, ARHGEF2, RASGRP3, RASGRF2, RASGRF1, DOCK9, DOCK10, RAPGEF2, FGD4
GO:0050770~regulation of axonogenesis	7	0.948509	530	57	14116	3.27084	0.0194045	0.289888	MAG, ROBO1, EFNA1, LRRC4C, OMG, MBP, SPP1
GO:0046872~metal ion binding	180	24.3902	577	4140	15143	1.14106	0.0239759	0.307859	SLC9A9, ATP1B1, DBF4B, ALOXE3, CNDP1, ADCY5, SNCA, RBM4, EDIL3, MYLIP, MOBKL2B, FNTB, ASPA, CH25H, PRIM2, TIMM9, ERAP2, ZRSR2, RAPGEF2, BPNT1, PLS3, RNF220, NUDT12, NCALD, FA2H, RXRG, PDE4D, UBR1, ZNF793, CARNS1, PRDM8, ADAMTS6, NAPEPLD, ZNF238, RASGRF2, NBR1, NEK8, ADAMTS1, ST18, ZNF432, TBC1D8B, EFCAB7, RFFL, KCNJ2, NR2C2, KCNS3, PRUNE2, RASAL1, CRB1, TTYH2, PIR, ZDHHC9, OTUD7B, MBNL3, SLC31A2,…
GO:0005737~cytoplasm	300	40.6504	600	7319	15908	1.08676	0.0279066	0.325683	XRCC5, SLC9A9, SCPEP1, SNCA, RUSC2, ASCC1, CCT3, MYLIP, TMEM143, CH25H, EIF1AX, RAPGEF6, ERAP2, PLS3, CDCA3, KIF13B, SH3GL3, IBTK, PAN2, OPA3, PLD1, NUDT12, GATM, DUOXA1, CRYAB, PTPRH, UBR1, PROX1, DCTN4, DCTN1, CTNNA3, GLTP, HEPACAM, NEK8, ASPHD1, ADAMTS1, BIN1, MCTS1, HSD17B11, RTP4, DBNDD2, STK11IP, DUSP10, WARS2, LETM2, RFFL, PXK, BCL2L1, HSPA1B, PEX5L, TJAP1, KIAA1009, RPS26, CDC42EP2, DUSP1…
GO:0050767~regulation of neurogenesis	13	1.76152	530	166	14116	2.08579	0.0224293	0.3272	XRCC5, MAG, EFNA1, TP53, LRRC4C, VAX1, MBP, ISL2, ROBO1, NKX6-2, S1PR5, OMG, SPP1
GO:0051969~regulation of transmission of nerve impulse	12	1.62602	530	147	14116	2.1742	0.0224595	0.327562	LAMA2, KCNMB4, TF, GRM3, SLC1A3, C11ORF9, RASGRF1, SLC24A2, SNCA, ITGA2, PXK, GRIA4
GO:0043169~cation binding	181	24.5257	577	4179	15143	1.13669	0.0266738	0.336306	SLC9A9, ATP1B1, DBF4B, ALOXE3, CNDP1, ADCY5, SNCA, RBM4, EDIL3, MYLIP, MOBKL2B, FNTB, ASPA, CH25H, PRIM2, TIMM9, ERAP2, ZRSR2, RAPGEF2, BPNT1, PLS3, RNF220, NUDT12, NCALD, FA2H, RXRG, PDE4D, UBR1, ZNF793, CARNS1, PRDM8, ADAMTS6, NAPEPLD, ZNF238, RASGRF2, NBR1, NEK8, ADAMTS1, ST18, ZNF432, TBC1D8B, EFCAB7, RFFL, KCNJ2, NR2C2, KCNS3, PRUNE2, RASAL1, CRB1, TTYH2, PIR, ZDHHC9, OTUD7B, MBNL3, SLC31A2,…
GO:0051128~regulation of cellular component organization	27	3.65854	530	458	14116	1.57012	0.0232197	0.33664	EFNA1, SNCA, LRRC4C, RHOU, MBP, WNT2, CDC42EP2, GSN, ROBO1, PALM2, FGD4, SPP1, MAG, ARHGEF2, CCDC88A, MAP1A, ERMN, PSRC1, ITGA2, GAS7, PROX1, AHR, P2RX7, MTRF1, BIN1, OMG, MAP6D1
GO:0030036~actin cytoskeleton organization	16	2.16802	530	226	14116	1.88559	0.0234481	0.339344	ARHGEF2, SHROOM4, BCAR1, ERMN, RHOU, CAPN3, PROX1, GAS7, DAAM2, CDC42EP2, EPB41L1, GSN, LIMCH1, ABL1, PLS3, FGD4
GO:0007154~cell communication	42	5.69106	530	795	14116	1.40708	0.0237816	0.343276	KCNMB4, EFNA1, NDP, SNCA, CNP, PXK, CLDN11, GREM1, GJC2, MBP, DFNB31, WNT2, SEMA5A, CD97, SLC1A3, C11ORF9, CRB1, SEMA3B, PRIMA1, FGF1, NQO1, KLK6, PLD1, PLP1, SH3PXD2A, SGK3, PCDHB5, SIX3, TP53, PCDHB2, MAL, GRIA4, TNFSF9, GJB1, GRM3, P2RX7, ATG4C, SH3KBP1, PLLP, LRP2, SNX12, PMP22
GO:0005622~intracellular	436	59.0786	600	10995	15908	1.05137	0.0313434	0.358127	SLC9A9, XRCC5, DBF4B, PPP2R5C, RUSC2, ASCC1, MYLIP, TMEM143, KIAA1267, CH25H, INTS7, STAG2, PLS3, CDCA3, SH3GL3, IBTK, OPA3, KRR1, GATM, CRYAB, PTPRH, RXRG, ZNF793, PROX1, CTNNA3, GLTP, ZNF238, ADAMTS1, VGLL4, ST18, MCTS1, HSD17B11, PUS3, RTP4, DBNDD2, ERBB3, DUSP10, WARS2, BCL2L1, HSPA1B, KIAA1009, SFRS18, RPS26, DUSP19, CDC42EP2, HEXIM1, PIR, CACYBP, CDC123, ZDHHC9, PPP2R2B, TCF4, SPP1, PTGR2, …
GO:0043228~non-membrane-bounded organelle	116	15.7182	600	2596	15908	1.18473	0.031477	0.359358	XRCC5, MRPS33, SRCIN1, SNCA, RBM4, MYLIP, CCT3, HMGN5, KLHL4, IQGAP1, FNTB, ANK2, ANK3, PRIM2, STAG2, KIF13B, KRR1, CRYAB, PSD3, PDE4D, ARID1B, DCTN4, DCTN1, CTNNA3, MRPS18C, TNS1, ZNF238, MRPS18B, ABT1, BIN1, MAP6D1, CEP97, NR2C2, KIAA1009, RPS26, DDX47, CDC42EP2, EIF3E, HIST1H4E, NDRG1, MBNL3, PPP2R2B, HIST1H4H, FGD4, PTGR2, CSTF2, LOC100132288, HEATR1, SUGT1, NOP10, GAS7, ATF3, DLX5, MAP7, RPL…
GO:0043232~intracellular non-membrane-bounded organelle	116	15.7182	600	2596	15908	1.18473	0.031477	0.359358	XRCC5, MRPS33, SRCIN1, SNCA, RBM4, MYLIP, CCT3, HMGN5, KLHL4, IQGAP1, FNTB, ANK2, ANK3, PRIM2, STAG2, KIF13B, KRR1, CRYAB, PSD3, PDE4D, ARID1B, DCTN4, DCTN1, CTNNA3, MRPS18C, TNS1, ZNF238, MRPS18B, ABT1, BIN1, MAP6D1, CEP97, NR2C2, KIAA1009, RPS26, DDX47, CDC42EP2, EIF3E, HIST1H4E, NDRG1, MBNL3, PPP2R2B, HIST1H4H, FGD4, PTGR2, CSTF2, LOC100132288, HEATR1, SUGT1, NOP10, GAS7, ATF3, DLX5, MAP7, RPL…
GO:0050768~negative regulation of neurogenesis	6	0.813008	530	45	14116	3.55119	0.0258107	0.366719	MAG, TP53, VAX1, OMG, MBP, SPP1
GO:0031110~regulation of microtubule polymerization or depolymerization	5	0.677507	530	31	14116	4.2958	0.0275304	0.385968	WNT2, ARHGEF2, MAP1A, PSRC1, MAP6D1
GO:0031252~cell leading edge	11	1.49051	600	138	15908	2.11338	0.0358091	0.398121	PLD1, CCDC88A, S100B, ROBO1, GSN, BCAR1, SYNJ2, GAS7, IQGAP1, CTNNA3, FGD4
GO:0031644~regulation of neurological system process	12	1.62602	530	153	14116	2.08894	0.0290775	0.402811	LAMA2, KCNMB4, TF, GRM3, SLC1A3, C11ORF9, RASGRF1, SLC24A2, SNCA, ITGA2, PXK, GRIA4
GO:0005925~focal adhesion	9	1.21951	600	102	15908	2.33941	0.0385417	0.421439	WNT2, DIXDC1, TNS1, SRCIN1, BCAR1, SH3KBP1, ITGA2, CDH1, RHOU
GO:0015631~tubulin binding	9	1.21951	577	100	15143	2.36199	0.0366553	0.432339	ARHGEF2, CCDC88A, ATG4C, NCALD, CRYAB, SNCA, PSRC1, SUN2, MAP6D1
GO:0003712~transcription cofactor activity	22	2.98103	577	363	15143	1.59057	0.0377761	0.44227	ZBTB22, ERF, SOX10, KLF7, HTATIP2, COPS5, CREM, RBM4, PRRX1, LMCD1, RYBP, ARID1B, PROX1, NR2C2, AIP, ATF3, ABT1, PIR, USP22, TCF4, HDAC9, C1D
GO:0010721~negative regulation of cell development	6	0.813008	530	48	14116	3.32925	0.0330456	0.444046	MAG, TP53, VAX1, OMG, MBP, SPP1
GO:0050806~positive regulation of synaptic transmission	5	0.677507	530	34	14116	3.91676	0.0371889	0.484226	LAMA2, SLC1A3, SLC24A2, SNCA, GRIA4
GO:0005924~cell-substrate adherens junction	9	1.21951	600	106	15908	2.25113	0.0466477	0.485772	WNT2, DIXDC1, TNS1, SRCIN1, BCAR1, SH3KBP1, ITGA2, CDH1, RHOU
GO:0030029~actin filament-based process	16	2.16802	530	241	14116	1.76823	0.0380758	0.492464	ARHGEF2, SHROOM4, BCAR1, ERMN, RHOU, CAPN3, PROX1, GAS7, DAAM2, CDC42EP2, EPB41L1, GSN, LIMCH1, ABL1, PLS3, FGD4
GO:0043167~ion binding	181	24.5257	577	4241	15143	1.12007	0.0437676	0.492668	SLC9A9, ATP1B1, DBF4B, ALOXE3, CNDP1, ADCY5, SNCA, RBM4, EDIL3, MYLIP, MOBKL2B, FNTB, ASPA, CH25H, PRIM2, TIMM9, ERAP2, ZRSR2, RAPGEF2, BPNT1, PLS3, RNF220, NUDT12, NCALD, FA2H, RXRG, PDE4D, UBR1, ZNF793, CARNS1, PRDM8, ADAMTS6, NAPEPLD, ZNF238, RASGRF2, NBR1, NEK8, ADAMTS1, ST18, ZNF432, TBC1D8B, EFCAB7, RFFL, KCNJ2, NR2C2, KCNS3, PRUNE2, RASAL1, CRB1, TTYH2, PIR, ZDHHC9, OTUD7B, MBNL3, SLC31A2,…
GO:0007010~cytoskeleton organization	25	3.38753	530	436	14116	1.52718	0.0386153	0.497414	SHROOM4, BCAR1, CNP, DAAM2, RHOU, WNT2, CDC42EP2, GSN, ANK3, PLS3, FGD4, ARHGEF2, CRYAB, PSRC1, ERMN, LOC100132288, SUN2, GAS7, CAPN3, PROX1, EPB41L1, LIMCH1, SGCD, MAP7, ABL1
GO:0019226~transmission of nerve impulse	21	2.84553	530	350	14116	1.59804	0.0407595	0.516642	KLK6, KCNMB4, PLP1, PCDHB5, SNCA, PCDHB2, CNP, MAL, CLDN11, GRIA4, MBP, DFNB31, WNT2, P2RX7, GRM3, SLC1A3, C11ORF9, PLLP, PRIMA1, PMP22, NQO1
GO:0030054~cell junction	28	3.79404	600	518	15908	1.43315	0.0554687	0.548197	SRCIN1, BCAR1, CDH1, CLDN11, CPEB1, GJC2, AMOTL2, RHOU, TJAP1, WNT2, SV2B, SNAP23, PRIMA1, DIXDC1, ARHGEF2, PSD3, ITGA2, AJAP1, GRIA4, CTNNA3, GJB1, P2RX7, TNS1, LOC283999, SH3KBP1, SLC13A3, PMP22, FAIM2
GO:0010975~regulation of neuron projection development	7	0.948509	530	70	14116	2.6634	0.046936	0.568225	MAG, ROBO1, EFNA1, LRRC4C, OMG, MBP, SPP1
GO:0010001~glial cell differentiation	6	0.813008	530	53	14116	3.01517	0.0476665	0.573971	SOX10, PLP1, C11ORF9, ERBB3, GSN, NKX6-2
GO:0008017~microtubule binding	7	0.948509	577	72	15143	2.55154	0.0558164	0.581406	ARHGEF2, CCDC88A, ATG4C, CRYAB, PSRC1, SUN2, MAP6D1
GO:0030055~cell-substrate junction	9	1.21951	600	112	15908	2.13054	0.0607668	0.58223	WNT2, DIXDC1, TNS1, SRCIN1, BCAR1, SH3KBP1, ITGA2, CDH1, RHOU
GO:0008360~regulation of cell shape	6	0.813008	530	54	14116	2.95933	0.0509834	0.599163	CDC42EP2, ERMN, PALM2, GAS7, RHOU, FGD4
GO:0019903~protein phosphatase binding	5	0.677507	577	39	15143	3.36466	0.0596915	0.606712	BCAR1, PPP1R10, CDH1, RCAN2, IQGAP1
GO:0019208~phosphatase regulator activity	6	0.813008	577	56	15143	2.8119	0.0610977	0.615536	PHACTR3, PPP2R5C, PPP1R10, ZEB2, PPP2R2B, PPP1R14A
GO:0010038~response to metal ion	10	1.35501	530	129	14116	2.06465	0.0534394	0.616904	TXNIP, KCNMB4, P2RX7, GATM, GSN, CPOX, SNCA, NDRG1, BCL2L1, CAPN3
GO:0005089~Rho guanyl-nucleotide exchange factor activity	7	0.948509	577	74	15143	2.48258	0.0621986	0.622315	PLEKHG3, ARHGEF2, RASGRF2, RASGRF1, DOCK9, DOCK10, FGD4
GO:0030528~transcription regulator activity	70	9.48509	577	1512	15143	1.21502	0.0625157	0.624247	HTATIP2, TAF1A, COPS5, RBM4, PRRX1, DMRTA2, ZEB2, HOXD1, HMGN5, AIP, FUBP1, NKX6-2, HEY2, ZBTB22, SOX10, MTERF, ARID5B, NKX2-8, SIX3, TP53, RXRG, DMRT2, ARID1B, VAX1, PROX1, NRIP2, AHR, ELL2, PFDN1, TAF13, ZNF238, ABT1, KCNH8, ST18, USP22, C1D, CREM, CDH1, NR2C2, TSC22D3, NPAS3, C11ORF9, HEXIM1, PIR, HBP1, TCF4, NFATC3, GTF3C3, ERF, KLF7, BHLHE22, RFX5, LMCD1, RYBP, ZNF24, PPP1R10, CREB5, PHF12, …
GO:0006928~cell motion	26	3.52304	530	475	14116	1.45786	0.0546036	0.625053	BCAR1, ZEB2, SPOCK1, MYLIP, CD97, SEMA5A, WNT2, UNC5B, ANK3, ROBO1, SEMA3C, SEMA3B, UNC5C, KLF7, CCDC88A, ARID5B, MET, NFASC, ITGA2, VAX1, SLC9A10, ISL2, IGSF8, TNS1, CNTN2, SIAH1
GO:0005912~adherens junction	11	1.49051	600	155	15908	1.88159	0.0683264	0.626686	WNT2, DIXDC1, TNS1, SRCIN1, BCAR1, SH3KBP1, ITGA2, CDH1, AJAP1, RHOU, CTNNA3
GO:0031970~organelle envelope lumen	5	0.677507	600	42	15908	3.15635	0.0723025	0.648266	TXNIP, GATM, CPOX, TIMM9, CACYBP
GO:0009925~basal plasma membrane	4	0.542005	600	26	15908	4.07897	0.0727458	0.650599	WNT2, TF, SHROOM4, MET
GO:0044425~membrane part	266	36.0434	600	6578	15908	1.07214	0.0778331	0.676362	SLC9A9, ATP1B1, GLDN, EFNA1, ADCY5, PPP2R5C, LPAR1, MYLIP, TMEM143, MOG, AMOTL2, MEGF10, TMEM151A, TMEM140, TMEM144, CH25H, S1PR5, PRRT1, ERAP2, RAPGEF2, SH3GL3, IBTK, TMEFF2, PLD1, DUOXA1, PLD5, PTPRH, CTNNA3, BTN3A1, HEPACAM, TMEM139, ASPHD1, PMP22, ENPP6, KCNMB4, RTP4, ERBB3, CATSPERG, ENPP4, LETM2, PXK, BCL2L1, RFFL, KCNJ2, PEX5L, TJAP1, TMCC1, TMCC2, SEMA5A, CDC42EP2, TMEM125, ZDHHC9, TMEM12…
GO:0016020~membrane	292	39.5664	600	7266	15908	1.0655	0.0788781	0.681431	SLC9A9, ATP1B1, GLDN, EFNA1, ADCY5, PPP2R5C, SNCA, CCT3, LPAR1, MYLIP, TMEM143, MOG, AMOTL2, MEGF10, TMEM151A, TMEM140, TMEM144, CH25H, S1PR5, PRRT1, RAPGEF6, ERAP2, RAPGEF2, SH3GL3, IBTK, TMEFF2, PLD1, GATM, DUOXA1, CRYAB, PLD5, PTPRH, CTNNA3, GLTP, BTN3A1, NAPEPLD, HEPACAM, TMEM139, ASPHD1, PMP22, ENPP6, KCNMB4, RTP4, ERBB3, CATSPERG, ENPP4, LETM2, RFFL, PXK, BCL2L1, KCNJ2, PEX5L, TJAP1, TMCC1,…
GO:0003779~actin binding	19	2.57453	577	326	15143	1.52958	0.0734107	0.685278	DIXDC1, PHACTR3, CCDC88A, SHROOM4, CLMN, NCALD, MAP1A, ERMN, PXK, KLHL4, DAAM2, GAS7, TNS1, EPB41L1, GSN, LIMCH1, PLS3, MYLK, FGD4
GO:0016071~mRNA metabolic process	21	2.84553	530	370	14116	1.51166	0.0647821	0.689658	PAN2, SRPK2, RBM23, CSTF2, POLR2K, EFTUD2, U2AF2, RBM4, RNH1, MBNL1, HSPA1B, CPEB1, CDC5L, CSTF2T, APLP1, NONO, PCBP1, EIF3E, ZRANB2, SYF2, HNRNPC
GO:0015091~ferric iron transmembrane transporter activity	2	0.271003	577	2	15143	26.2444	0.0746303	0.691501	TF, SNCA
GO:0050771~negative regulation of axonogenesis	4	0.542005	530	25	14116	4.26143	0.0653604	0.692994	MAG, OMG, MBP, SPP1
GO:0010769~regulation of cell morphogenesis involved in differentiation	7	0.948509	530	77	14116	2.42127	0.0685262	0.710663	MAG, ROBO1, EFNA1, LRRC4C, OMG, MBP, SPP1
GO:0050793~regulation of developmental process	34	4.60705	530	674	14116	1.34355	0.0698004	0.7175	XRCC5, TF, HTATIP2, EFNA1, RNH1, LRRC4C, RHOU, MBP, CDC42EP2, C11ORF9, ROBO1, NKX6-2, S1PR5, HEY2, PALM2, HIST1H4E, MBNL3, FGD4, HIST1H4H, SPP1, KLK6, MAG, SOCS3, ERMN, TP53, VAX1, PROX1, GAS7, ABCG1, LAMA2, ISL2, P2RX7, DLX5, HDAC9, OMG
GO:0051493~regulation of cytoskeleton organization	10	1.35501	530	136	14116	1.95838	0.0698007	0.717502	WNT2, ARHGEF2, CDC42EP2, P2RX7, CCDC88A, GSN, MAP1A, PSRC1, PROX1, MAP6D1
GO:0005506~iron ion binding	18	2.43902	577	308	15143	1.53376	0.0803383	0.719127	TF, KDM6A, CYP2J2, ALOXE3, FA2H, SNCA, TET2, CYP27A1, C5ORF4, PIR, CH25H, PAPL, PRIM2, JMJD1C, DPYD, NENF, NDUFS2, KDM5C
GO:0070507~regulation of microtubule cytoskeleton organization	5	0.677507	530	42	14116	3.17071	0.0712802	0.72525	WNT2, ARHGEF2, MAP1A, PSRC1, MAP6D1
GO:0007155~cell adhesion	35	4.74255	530	700	14116	1.3317	0.0721543	0.729733	BCAR1, NINJ2, DSCAML1, CDH1, SPOCK1, CLDN11, EDIL3, MEGF10, APLP1, SEMA5A, CDH8, CD97, ROBO1, NEGR1, SPP1, FLRT3, HAPLN2, MAG, PCDHB5, CNTNAP4, NFASC, PCDHB2, ITGA2, PCDH9, AJAP1, COL4A6, CTNNA3, LAMA2, DDR1, NCAM2, HEPACAM, CDH18, CNTN2, ABL1, OMG
GO:0022610~biological adhesion	35	4.74255	530	701	14116	1.3298	0.0733461	0.735734	BCAR1, NINJ2, DSCAML1, CDH1, SPOCK1, CLDN11, EDIL3, MEGF10, APLP1, SEMA5A, CDH8, CD97, ROBO1, NEGR1, SPP1, FLRT3, HAPLN2, MAG, PCDHB5, CNTNAP4, NFASC, PCDHB2, ITGA2, PCDH9, AJAP1, COL4A6, CTNNA3, LAMA2, DDR1, NCAM2, HEPACAM, CDH18, CNTN2, ABL1, OMG
GO:0031643~positive regulation of myelination	2	0.271003	530	2	14116	26.634	0.0735486	0.736741	TF, C11ORF9
GO:0019902~phosphatase binding	5	0.677507	577	44	15143	2.98231	0.0851918	0.740782	BCAR1, PPP1R10, CDH1, RCAN2, IQGAP1
GO:0007005~mitochondrion organization	10	1.35501	530	138	14116	1.93	0.0749912	0.743811	MAN2A1, P2RX7, NDUFS5, MTERF, TIMM9, SNCA, TP53, SYNJ2, BCL2L1, AIP
GO:0005319~lipid transporter activity	6	0.813008	577	63	15143	2.49946	0.091069	0.764916	APOD, ATP10B, APOL6, ABCG1, GLTP, ATP8A1
GO:0000287~magnesium ion binding	24	3.25203	577	452	15143	1.39351	0.0933461	0.773689	SRPK2, NUDT12, ATP10B, ADCY5, SNCA, POLR1A, ITGA2, PPM1B, RHOU, ACVR1C, MAST3, EYA4, MAST4, PPM1D, P2RX7, RPS6KA1, NEK8, ABL1, MAP3K13, BPNT1, SIK3, MYLK, ENOSF1, ATP8A1
GO:0031420~alkali metal ion binding	14	1.89702	577	228	15143	1.6115	0.0964391	0.785117	SLC9A9, ATP1B1, KCNAB1, KCNJ10, KCNJ2, SLC9A10, KCNIP4, KCNK10, KCNS3, SLC24A2, SLC13A3, KCNH8, BPNT1, SLC5A11
GO:0004659~prenyltransferase activity	3	0.406504	577	14	15143	5.62379	0.0972171	0.787905	FNTB, CHM, GGPS1
GO:0016043~cellular component organization	107	14.4986	530	2498	14116	1.14085	0.085519	0.790245	XRCC5, SNCA, RBM4, CNP, LPAR1, MEGF10, AIP, WNT2, UNC5B, ANK3, ROBO1, TIMM9, UNC5C, PLS3, STAG2, CDCA3, SH3GL3, CRYAB, NKX2-8, VAX1, ARID1B, PROX1, DCTN1, SLITRK1, NCAM2, TNS1, RASGRF1, PMP22, BIN1, ERBB3, DSCAML1, BCL2L1, DAAM2, KIAA1009, SEMA5A, CDC42EP2, CRB1, HIST1H4E, HIST1H4H, FGD4, KLF7, LOC100132288, SUGT1, GAS7, ABCG1, P2RX7, S100B, DLX5, MAP7, HDAC9, ABL1, KDM6A, ATL1, BCAR1, RHOU, DFNB…
GO:0031345~negative regulation of cell projection organization	4	0.542005	530	28	14116	3.80485	0.0858448	0.791547	MAG, OMG, MBP, SPP1
GO:0000165~MAPKKK cascade	12	1.62602	530	184	14116	1.737	0.0858706	0.791649	P2RX7, DUSP19, RASGRP3, CRYAB, EFNA1, MET, DUSP10, MAPK10, LPAR1, RAPGEF2, MAP3K13, FGD4
GO:0031098~stress-activated protein kinase signaling pathway	6	0.813008	530	63	14116	2.53657	0.086733	0.795057	DUSP19, CRYAB, DUSP10, MAPK10, MAP3K13, FGD4
GO:0051495~positive regulation of cytoskeleton organization	5	0.677507	530	45	14116	2.95933	0.0870957	0.796474	WNT2, CDC42EP2, P2RX7, PSRC1, PROX1
GO:0032774~RNA biosynthetic process	17	2.30352	530	296	14116	1.52965	0.0912497	0.812061	MTERF, TAF1A, COPS5, POLR2K, NKX2-8, TP53, CREB5, AHR, ELL2, FUBP1, TAF13, ABT1, PIR, PRIM2, NFATC3, ZNF219, GTF3C3
GO:0007267~cell-cell signaling	30	4.06504	530	600	14116	1.3317	0.0938758	0.821327	KCNMB4, EFNA1, NDP, SNCA, CNP, GREM1, GJC2, MBP, DFNB31, CD97, SEMA5A, WNT2, SLC1A3, CRB1, SEMA3B, PRIMA1, FGF1, NQO1, PLP1, PCDHB5, SIX3, PCDHB2, GRIA4, TNFSF9, GJB1, P2RX7, GRM3, SH3KBP1, LRP2, PMP22
GO:0042063~gliogenesis	6	0.813008	530	65	14116	2.45852	0.0960865	0.828791	SOX10, PLP1, C11ORF9, ERBB3, GSN, NKX6-2
